# Supplementary material for: Mass Spectrometric Behavior and Molecular Mechanisms of Fermented Deoxyanthocyanidins to Alleviate Ulcerative Colitis Based on Network Pharmacology
Source: Int J Anal Chem. 2022 Mar 21;2022:9293208. doi: 10.1155/2022/9293208 (PMC8960007; doi:10.1155/2022/9293208)
Supplement: Supplementary Materials — Table S1. UC-related targets from Genecard and Drugbank. Table S2. First five vina scores and cavity information of the docking simulation pose for deoxyanthocyanins and targeted proteins. File S1. The Gaussian file for the TS1 structure of compound 7. File S2. The Gaussian file for the IRC test of compound 7's TS1. File S3. The Gaussian file for the TS2 structure of compound 7. File S4. The Gaussian file for the IRC test of compound 7's TS2. Figure S1. The optimized geometrical structures by DFT calculations. (A) Apigeninidin; (B) compound 7 (vinylphenol-deoxyanthocyanidin); (C) compound 9 (pyrano-deoxyanthocyanidin). Figure S2. Tandem MS spectra of compound 7 (vinylphenol-deoxyanthocyanidin) by LTQ-Orbitrap MS. (A) Non-deuterated compound 7; (B) deuterated compound 7. Figure S3. Compound-disease regulatory networks about the targeted relationship between the deoxyanthocyanidins and the intersection genes. (A) Before fermentation; (B) after fermentation. Figure S4. GO enrichment analysis of deoxyanthocyanidins targets in treating UC. The horizontal axis of the BP, CC, and MF column represents the number of genes enriched in each item, and the color represents the enrichment significance based on the corrected p value. Figure S5. Schematic diagram of molecular docking. (A) PTGS2-apigeninidin; (B) PTGS2-compound 7; (C) PTGS2-compound 9; (D) ESR1-apigeninidin; (E) ESR1-compound 7; (F) ESR1-compound 9; (G) EGFR-apigeninidin; (H) EGFR-compound 7; (I) EGFR-compound 9. [file 9293208.f1.zip › 9293208.f1/File S1.txt]

 Entering Gaussian System, Link 0=/public3/home/sc30001/g16/g16
 Input=ts1.gjf
 Output=ts1.log
 Initial command:
 /public3/home/sc30001/g16/l1.exe "./tmp/Gau-29677.inp" -scrdir="./tmp/"
 Entering Link 1 = /public3/home/sc30001/g16/l1.exe PID=     29678.
  
 Copyright (c) 1988,1990,1992,1993,1995,1998,2003,2009,2016,
            Gaussian, Inc.  All Rights Reserved.
  
 This is part of the Gaussian(R) 16 program.  It is based on
 the Gaussian(R) 09 system (copyright 2009, Gaussian, Inc.),
 the Gaussian(R) 03 system (copyright 2003, Gaussian, Inc.),
 the Gaussian(R) 98 system (copyright 1998, Gaussian, Inc.),
 the Gaussian(R) 94 system (copyright 1995, Gaussian, Inc.),
 the Gaussian 92(TM) system (copyright 1992, Gaussian, Inc.),
 the Gaussian 90(TM) system (copyright 1990, Gaussian, Inc.),
 the Gaussian 88(TM) system (copyright 1988, Gaussian, Inc.),
 the Gaussian 86(TM) system (copyright 1986, Carnegie Mellon
 University), and the Gaussian 82(TM) system (copyright 1983,
 Carnegie Mellon University). Gaussian is a federally registered
 trademark of Gaussian, Inc.
  
 This software contains proprietary and confidential information,
 including trade secrets, belonging to Gaussian, Inc.
  
 This software is provided under written license and may be
 used, copied, transmitted, or stored only in accord with that
 written license.
  
 The following legend is applicable only to US Government
 contracts under FAR:
  
                    RESTRICTED RIGHTS LEGEND
  
 Use, reproduction and disclosure by the US Government is
 subject to restrictions as set forth in subparagraphs (a)
 and (c) of the Commercial Computer Software - Restricted
 Rights clause in FAR 52.227-19.
  
 Gaussian, Inc.
 340 Quinnipiac St., Bldg. 40, Wallingford CT 06492
  
  
 ---------------------------------------------------------------
 Warning -- This program may not be used in any manner that
 competes with the business of Gaussian, Inc. or will provide
 assistance to any competitor of Gaussian, Inc.  The licensee
 of this program is prohibited from giving any competitor of
 Gaussian, Inc. access to this program.  By using this program,
 the user acknowledges that Gaussian, Inc. is engaged in the
 business of creating and licensing software in the field of
 computational chemistry and represents and warrants to the
 licensee that it is not a competitor of Gaussian, Inc. and that
 it will not use this program in any manner prohibited above.
 ---------------------------------------------------------------
  

 Cite this work as:
 Gaussian 16, Revision A.03,
 M. J. Frisch, G. W. Trucks, H. B. Schlegel, G. E. Scuseria, 
 M. A. Robb, J. R. Cheeseman, G. Scalmani, V. Barone, 
 G. A. Petersson, H. Nakatsuji, X. Li, M. Caricato, A. V. Marenich, 
 J. Bloino, B. G. Janesko, R. Gomperts, B. Mennucci, H. P. Hratchian, 
 J. V. Ortiz, A. F. Izmaylov, J. L. Sonnenberg, D. Williams-Young, 
 F. Ding, F. Lipparini, F. Egidi, J. Goings, B. Peng, A. Petrone, 
 T. Henderson, D. Ranasinghe, V. G. Zakrzewski, J. Gao, N. Rega, 
 G. Zheng, W. Liang, M. Hada, M. Ehara, K. Toyota, R. Fukuda, 
 J. Hasegawa, M. Ishida, T. Nakajima, Y. Honda, O. Kitao, H. Nakai, 
 T. Vreven, K. Throssell, J. A. Montgomery, Jr., J. E. Peralta, 
 F. Ogliaro, M. J. Bearpark, J. J. Heyd, E. N. Brothers, K. N. Kudin, 
 V. N. Staroverov, T. A. Keith, R. Kobayashi, J. Normand, 
 K. Raghavachari, A. P. Rendell, J. C. Burant, S. S. Iyengar, 
 J. Tomasi, M. Cossi, J. M. Millam, M. Klene, C. Adamo, R. Cammi, 
 J. W. Ochterski, R. L. Martin, K. Morokuma, O. Farkas, 
 J. B. Foresman, and D. J. Fox, Gaussian, Inc., Wallingford CT, 2016.
 
 ******************************************
 Gaussian 16:  ES64L-G16RevA.03 25-Dec-2016
                27-Feb-2021 
 ******************************************
 %chk=ts1
 %nprocshared=24
 Will use up to   24 processors via shared memory.
 %mem=2GB
 ---------------------------------------------
 #p b3lyp/6-31g(d) opt(ts,calcfc,noeigen) freq
 ---------------------------------------------
 1/5=1,10=4,11=1,18=20,26=3,38=1/1,3;
 2/9=110,12=2,17=6,18=5,40=1/2;
 3/5=1,6=6,7=1,11=2,25=1,30=1,71=2,74=-5,140=1/1,2,3;
 4//1;
 5/5=2,38=5/2;
 8/6=4,10=90,11=11/1;
 11/6=1,8=1,9=11,15=111,16=1/1,2,10;
 10/6=1,13=1/2;
 6/7=2,8=2,9=2,10=2,28=1/1;
 7/10=1,18=20,25=1/1,2,3,16;
 1/5=1,10=4,11=1,18=20,26=3/3(2);
 2/9=110/2;
 99//99;
 2/9=110/2;
 3/5=1,6=6,7=1,11=2,25=1,30=1,71=1,74=-5/1,2,3;
 4/5=5,16=3,69=1/1;
 5/5=2,38=5/2;
 7//1,2,3,16;
 1/5=1,11=1,18=20,26=3/3(-5);
 2/9=110/2;
 6/7=2,8=2,9=2,10=2,19=2,28=1/1;
 99/9=1/99;
 Leave Link    1 at Sat Feb 27 19:48:28 2021, MaxMem=   268435456 cpu:               2.2 elap:               0.1
 (Enter /public3/home/sc30001/g16/l101.exe)
 -------------
 1hb1 opt freq
 -------------
 Symbolic Z-matrix:
 Charge =  1 Multiplicity = 1
 C                     1.27203   0.15947   1.5815 
 C                     1.87446   0.99359   0.59824 
 C                     1.06116   1.44055  -0.43962 
 C                    -0.32859   1.09381  -0.51822 
 C                    -0.84578   0.23758   0.49265 
 C                    -0.07589  -0.23048   1.53369 
 C                    -1.23883   1.54371  -1.49011 
 C                    -2.56445   1.14305  -1.48062 
 C                    -3.02623   0.27307  -0.48557 
 O                    -2.15754  -0.13917   0.45715 
 C                    -4.361    -0.24883  -0.33647 
 C                    -4.69082  -1.09674   0.75154 
 C                    -5.96578  -1.59951   0.90159 
 C                    -6.96347  -1.2718   -0.03682 
 C                    -6.65705  -0.43313  -1.12493 
 C                    -5.3772    0.06785  -1.26887 
 O                     2.06501  -0.25336   2.58137 
 O                     1.63156   2.2377   -1.37598 
 C                     3.35904   1.36225   0.64836 
 C                     3.50716  -0.00604  -0.90054 
 C                     2.76754  -1.11988  -0.46928 
 C                     3.38365  -2.30648  -0.09278 
 C                     4.77963  -2.40906  -0.14714 
 C                     5.53414  -1.31449  -0.5795 
 C                     4.8987   -0.12793  -0.94859 
 O                     5.33432  -3.59526   0.22998 
 O                    -8.18314  -1.79359   0.16631 
 H                    -0.50961  -0.87405   2.29203 
 H                    -0.92704   2.23429  -2.26961 
 H                    -3.24663   1.50703  -2.23599 
 H                    -3.93045  -1.35392   1.47911 
 H                    -6.22375  -2.24719   1.73233 
 H                    -7.42514  -0.18081  -1.85143 
 H                    -5.17056   0.70781  -2.1194 
 H                     1.58716  -0.8505    3.18091 
 H                     1.68114  -1.06096  -0.44077 
 H                     2.80592  -3.16648   0.23056 
 H                     6.61873  -1.38755  -0.63298 
 H                     5.50951   0.70508  -1.28047 
 H                     6.29689  -3.55411   0.11578 
 H                    -8.80259  -1.51405  -0.52873 
 H                     3.82418   1.02656   1.55161 
 C                     3.39754   2.90113   0.69286 
 H                     2.88203   3.29555  -0.15778 
 H                     2.92266   3.24404   1.5883 
 H                     4.41468   3.23301   0.67898 
 H                     3.22252   0.75181  -1.60021 
 
 Add virtual bond connecting atoms C20        and C19        Dist= 3.92D+00.
 Add virtual bond connecting atoms H47        and O18        Dist= 4.14D+00.
 ITRead=  0  0  0  0  0  0  0  0  0  0  0  0  0  0  0  0  0  0  0  0
 ITRead=  0  0  0  0  0  0  0  0  0  0  0  0  0  0  0  0  0  0  0  0
 ITRead=  0  0  0  0  0  0  0
 MicOpt= -1 -1 -1 -1 -1 -1 -1 -1 -1 -1 -1 -1 -1 -1 -1 -1 -1 -1 -1 -1
 MicOpt= -1 -1 -1 -1 -1 -1 -1 -1 -1 -1 -1 -1 -1 -1 -1 -1 -1 -1 -1 -1
 MicOpt= -1 -1 -1 -1 -1 -1 -1
 NAtoms=     47 NQM=       47 NQMF=       0 NMMI=      0 NMMIF=      0
                NMic=       0 NMicF=      0.
                    Isotopes and Nuclear Properties:
 (Nuclear quadrupole moments (NQMom) in fm**2, nuclear magnetic moments (NMagM)
  in nuclear magnetons)

  Atom         1           2           3           4           5           6           7           8           9          10
 IAtWgt=          12          12          12          12          12          12          12          12          12          16
 AtmWgt=  12.0000000  12.0000000  12.0000000  12.0000000  12.0000000  12.0000000  12.0000000  12.0000000  12.0000000  15.9949146
 NucSpn=           0           0           0           0           0           0           0           0           0           0
 AtZEff=  -0.0000000  -0.0000000  -0.0000000  -0.0000000  -0.0000000  -0.0000000  -0.0000000  -0.0000000  -0.0000000  -0.0000000
 NQMom=    0.0000000   0.0000000   0.0000000   0.0000000   0.0000000   0.0000000   0.0000000   0.0000000   0.0000000   0.0000000
 NMagM=    0.0000000   0.0000000   0.0000000   0.0000000   0.0000000   0.0000000   0.0000000   0.0000000   0.0000000   0.0000000
 AtZNuc=   6.0000000   6.0000000   6.0000000   6.0000000   6.0000000   6.0000000   6.0000000   6.0000000   6.0000000   8.0000000

  Atom        11          12          13          14          15          16          17          18          19          20
 IAtWgt=          12          12          12          12          12          12          16          16          12          12
 AtmWgt=  12.0000000  12.0000000  12.0000000  12.0000000  12.0000000  12.0000000  15.9949146  15.9949146  12.0000000  12.0000000
 NucSpn=           0           0           0           0           0           0           0           0           0           0
 AtZEff=  -0.0000000  -0.0000000  -0.0000000  -0.0000000  -0.0000000  -0.0000000  -0.0000000  -0.0000000  -0.0000000  -0.0000000
 NQMom=    0.0000000   0.0000000   0.0000000   0.0000000   0.0000000   0.0000000   0.0000000   0.0000000   0.0000000   0.0000000
 NMagM=    0.0000000   0.0000000   0.0000000   0.0000000   0.0000000   0.0000000   0.0000000   0.0000000   0.0000000   0.0000000
 AtZNuc=   6.0000000   6.0000000   6.0000000   6.0000000   6.0000000   6.0000000   8.0000000   8.0000000   6.0000000   6.0000000

  Atom        21          22          23          24          25          26          27          28          29          30
 IAtWgt=          12          12          12          12          12          16          16           1           1           1
 AtmWgt=  12.0000000  12.0000000  12.0000000  12.0000000  12.0000000  15.9949146  15.9949146   1.0078250   1.0078250   1.0078250
 NucSpn=           0           0           0           0           0           0           0           1           1           1
 AtZEff=  -0.0000000  -0.0000000  -0.0000000  -0.0000000  -0.0000000  -0.0000000  -0.0000000  -0.0000000  -0.0000000  -0.0000000
 NQMom=    0.0000000   0.0000000   0.0000000   0.0000000   0.0000000   0.0000000   0.0000000   0.0000000   0.0000000   0.0000000
 NMagM=    0.0000000   0.0000000   0.0000000   0.0000000   0.0000000   0.0000000   0.0000000   2.7928460   2.7928460   2.7928460
 AtZNuc=   6.0000000   6.0000000   6.0000000   6.0000000   6.0000000   8.0000000   8.0000000   1.0000000   1.0000000   1.0000000

  Atom        31          32          33          34          35          36          37          38          39          40
 IAtWgt=           1           1           1           1           1           1           1           1           1           1
 AtmWgt=   1.0078250   1.0078250   1.0078250   1.0078250   1.0078250   1.0078250   1.0078250   1.0078250   1.0078250   1.0078250
 NucSpn=           1           1           1           1           1           1           1           1           1           1
 AtZEff=  -0.0000000  -0.0000000  -0.0000000  -0.0000000  -0.0000000  -0.0000000  -0.0000000  -0.0000000  -0.0000000  -0.0000000
 NQMom=    0.0000000   0.0000000   0.0000000   0.0000000   0.0000000   0.0000000   0.0000000   0.0000000   0.0000000   0.0000000
 NMagM=    2.7928460   2.7928460   2.7928460   2.7928460   2.7928460   2.7928460   2.7928460   2.7928460   2.7928460   2.7928460
 AtZNuc=   1.0000000   1.0000000   1.0000000   1.0000000   1.0000000   1.0000000   1.0000000   1.0000000   1.0000000   1.0000000

  Atom        41          42          43          44          45          46          47
 IAtWgt=           1           1          12           1           1           1           1
 AtmWgt=   1.0078250   1.0078250  12.0000000   1.0078250   1.0078250   1.0078250   1.0078250
 NucSpn=           1           1           0           1           1           1           1
 AtZEff=  -0.0000000  -0.0000000  -0.0000000  -0.0000000  -0.0000000  -0.0000000  -0.0000000
 NQMom=    0.0000000   0.0000000   0.0000000   0.0000000   0.0000000   0.0000000   0.0000000
 NMagM=    2.7928460   2.7928460   0.0000000   2.7928460   2.7928460   2.7928460   2.7928460
 AtZNuc=   1.0000000   1.0000000   6.0000000   1.0000000   1.0000000   1.0000000   1.0000000
 Leave Link  101 at Sat Feb 27 19:48:28 2021, MaxMem=   268435456 cpu:               2.6 elap:               0.1
 (Enter /public3/home/sc30001/g16/l103.exe)

 GradGradGradGradGradGradGradGradGradGradGradGradGradGradGradGradGradGrad
 Berny optimization.
 Initialization pass.
                           ----------------------------
                           !    Initial Parameters    !
                           ! (Angstroms and Degrees)  !
 --------------------------                            --------------------------
 ! Name  Definition              Value          Derivative Info.                !
 --------------------------------------------------------------------------------
 ! R1    R(1,2)                  1.4232         calculate D2E/DX2 analytically  !
 ! R2    R(1,6)                  1.404          calculate D2E/DX2 analytically  !
 ! R3    R(1,17)                 1.3413         calculate D2E/DX2 analytically  !
 ! R4    R(2,3)                  1.3923         calculate D2E/DX2 analytically  !
 ! R5    R(2,19)                 1.5305         calculate D2E/DX2 analytically  !
 ! R6    R(3,4)                  1.4345         calculate D2E/DX2 analytically  !
 ! R7    R(3,18)                 1.3556         calculate D2E/DX2 analytically  !
 ! R8    R(4,5)                  1.4221         calculate D2E/DX2 analytically  !
 ! R9    R(4,7)                  1.4055         calculate D2E/DX2 analytically  !
 ! R10   R(5,6)                  1.3768         calculate D2E/DX2 analytically  !
 ! R11   R(5,10)                 1.3653         calculate D2E/DX2 analytically  !
 ! R12   R(6,28)                 1.0851         calculate D2E/DX2 analytically  !
 ! R13   R(7,8)                  1.3849         calculate D2E/DX2 analytically  !
 ! R14   R(7,29)                 1.0871         calculate D2E/DX2 analytically  !
 ! R15   R(8,9)                  1.4001         calculate D2E/DX2 analytically  !
 ! R16   R(8,30)                 1.0809         calculate D2E/DX2 analytically  !
 ! R17   R(9,10)                 1.3466         calculate D2E/DX2 analytically  !
 ! R18   R(9,11)                 1.4409         calculate D2E/DX2 analytically  !
 ! R19   R(11,12)                1.4183         calculate D2E/DX2 analytically  !
 ! R20   R(11,16)                1.415          calculate D2E/DX2 analytically  !
 ! R21   R(12,13)                1.3787         calculate D2E/DX2 analytically  !
 ! R22   R(12,31)                1.0834         calculate D2E/DX2 analytically  !
 ! R23   R(13,14)                1.4083         calculate D2E/DX2 analytically  !
 ! R24   R(13,32)                1.0845         calculate D2E/DX2 analytically  !
 ! R25   R(14,15)                1.4076         calculate D2E/DX2 analytically  !
 ! R26   R(14,27)                1.3421         calculate D2E/DX2 analytically  !
 ! R27   R(15,16)                1.3819         calculate D2E/DX2 analytically  !
 ! R28   R(15,33)                1.0869         calculate D2E/DX2 analytically  !
 ! R29   R(16,34)                1.0843         calculate D2E/DX2 analytically  !
 ! R30   R(17,35)                0.9718         calculate D2E/DX2 analytically  !
 ! R31   R(18,47)                2.1885         calculate D2E/DX2 analytically  !
 ! R32   R(19,20)                2.072          calculate D2E/DX2 analytically  !
 ! R33   R(19,42)                1.07           calculate D2E/DX2 analytically  !
 ! R34   R(19,43)                1.54           calculate D2E/DX2 analytically  !
 ! R35   R(20,21)                1.4049         calculate D2E/DX2 analytically  !
 ! R36   R(20,25)                1.3977         calculate D2E/DX2 analytically  !
 ! R37   R(20,47)                1.07           calculate D2E/DX2 analytically  !
 ! R38   R(21,22)                1.389          calculate D2E/DX2 analytically  !
 ! R39   R(21,36)                1.0884         calculate D2E/DX2 analytically  !
 ! R40   R(22,23)                1.4008         calculate D2E/DX2 analytically  !
 ! R41   R(22,37)                1.0853         calculate D2E/DX2 analytically  !
 ! R42   R(23,24)                1.398          calculate D2E/DX2 analytically  !
 ! R43   R(23,26)                1.3627         calculate D2E/DX2 analytically  !
 ! R44   R(24,25)                1.3957         calculate D2E/DX2 analytically  !
 ! R45   R(24,38)                1.0884         calculate D2E/DX2 analytically  !
 ! R46   R(25,39)                1.085          calculate D2E/DX2 analytically  !
 ! R47   R(26,40)                0.9702         calculate D2E/DX2 analytically  !
 ! R48   R(27,41)                0.9721         calculate D2E/DX2 analytically  !
 ! R49   R(43,44)                1.07           calculate D2E/DX2 analytically  !
 ! R50   R(43,45)                1.07           calculate D2E/DX2 analytically  !
 ! R51   R(43,46)                1.07           calculate D2E/DX2 analytically  !
 ! A1    A(2,1,6)              123.0683         calculate D2E/DX2 analytically  !
 ! A2    A(2,1,17)             116.4337         calculate D2E/DX2 analytically  !
 ! A3    A(6,1,17)             120.4978         calculate D2E/DX2 analytically  !
 ! A4    A(1,2,3)              117.1232         calculate D2E/DX2 analytically  !
 ! A5    A(1,2,19)             121.9479         calculate D2E/DX2 analytically  !
 ! A6    A(3,2,19)             120.9117         calculate D2E/DX2 analytically  !
 ! A7    A(2,3,4)              121.9501         calculate D2E/DX2 analytically  !
 ! A8    A(2,3,18)             117.252          calculate D2E/DX2 analytically  !
 ! A9    A(4,3,18)             120.7933         calculate D2E/DX2 analytically  !
 ! A10   A(3,4,5)              117.3165         calculate D2E/DX2 analytically  !
 ! A11   A(3,4,7)              126.0099         calculate D2E/DX2 analytically  !
 ! A12   A(5,4,7)              116.6609         calculate D2E/DX2 analytically  !
 ! A13   A(4,5,6)              122.6014         calculate D2E/DX2 analytically  !
 ! A14   A(4,5,10)             119.8075         calculate D2E/DX2 analytically  !
 ! A15   A(6,5,10)             117.5885         calculate D2E/DX2 analytically  !
 ! A16   A(1,6,5)              117.9158         calculate D2E/DX2 analytically  !
 ! A17   A(1,6,28)             121.6469         calculate D2E/DX2 analytically  !
 ! A18   A(5,6,28)             120.4358         calculate D2E/DX2 analytically  !
 ! A19   A(4,7,8)              121.5039         calculate D2E/DX2 analytically  !
 ! A20   A(4,7,29)             120.8928         calculate D2E/DX2 analytically  !
 ! A21   A(8,7,29)             117.5964         calculate D2E/DX2 analytically  !
 ! A22   A(7,8,9)              120.0233         calculate D2E/DX2 analytically  !
 ! A23   A(7,8,30)             120.1249         calculate D2E/DX2 analytically  !
 ! A24   A(9,8,30)             119.8499         calculate D2E/DX2 analytically  !
 ! A25   A(8,9,10)             118.3598         calculate D2E/DX2 analytically  !
 ! A26   A(8,9,11)             127.1669         calculate D2E/DX2 analytically  !
 ! A27   A(10,9,11)            114.4727         calculate D2E/DX2 analytically  !
 ! A28   A(5,10,9)             123.6112         calculate D2E/DX2 analytically  !
 ! A29   A(9,11,12)            120.7537         calculate D2E/DX2 analytically  !
 ! A30   A(9,11,16)            121.0645         calculate D2E/DX2 analytically  !
 ! A31   A(12,11,16)           118.1817         calculate D2E/DX2 analytically  !
 ! A32   A(11,12,13)           121.1022         calculate D2E/DX2 analytically  !
 ! A33   A(11,12,31)           119.5978         calculate D2E/DX2 analytically  !
 ! A34   A(13,12,31)           119.2999         calculate D2E/DX2 analytically  !
 ! A35   A(12,13,14)           119.8502         calculate D2E/DX2 analytically  !
 ! A36   A(12,13,32)           121.4075         calculate D2E/DX2 analytically  !
 ! A37   A(14,13,32)           118.7423         calculate D2E/DX2 analytically  !
 ! A38   A(13,14,15)           119.9691         calculate D2E/DX2 analytically  !
 ! A39   A(13,14,27)           116.9036         calculate D2E/DX2 analytically  !
 ! A40   A(15,14,27)           123.1273         calculate D2E/DX2 analytically  !
 ! A41   A(14,15,16)           119.8763         calculate D2E/DX2 analytically  !
 ! A42   A(14,15,33)           120.0782         calculate D2E/DX2 analytically  !
 ! A43   A(16,15,33)           120.0455         calculate D2E/DX2 analytically  !
 ! A44   A(11,16,15)           121.0203         calculate D2E/DX2 analytically  !
 ! A45   A(11,16,34)           120.8033         calculate D2E/DX2 analytically  !
 ! A46   A(15,16,34)           118.1758         calculate D2E/DX2 analytically  !
 ! A47   A(1,17,35)            110.9975         calculate D2E/DX2 analytically  !
 ! A48   A(3,18,47)             88.705          calculate D2E/DX2 analytically  !
 ! A49   A(2,19,20)             83.4419         calculate D2E/DX2 analytically  !
 ! A50   A(2,19,42)            111.9463         calculate D2E/DX2 analytically  !
 ! A51   A(2,19,43)            105.4205         calculate D2E/DX2 analytically  !
 ! A52   A(20,19,42)           113.1278         calculate D2E/DX2 analytically  !
 ! A53   A(20,19,43)           132.82           calculate D2E/DX2 analytically  !
 ! A54   A(42,19,43)           106.1554         calculate D2E/DX2 analytically  !
 ! A55   A(19,20,21)           104.8602         calculate D2E/DX2 analytically  !
 ! A56   A(19,20,25)            98.8857         calculate D2E/DX2 analytically  !
 ! A57   A(19,20,47)            90.1192         calculate D2E/DX2 analytically  !
 ! A58   A(21,20,25)           117.7467         calculate D2E/DX2 analytically  !
 ! A59   A(21,20,47)           128.4787         calculate D2E/DX2 analytically  !
 ! A60   A(25,20,47)           107.7058         calculate D2E/DX2 analytically  !
 ! A61   A(20,21,22)           121.8024         calculate D2E/DX2 analytically  !
 ! A62   A(20,21,36)           119.3827         calculate D2E/DX2 analytically  !
 ! A63   A(22,21,36)           118.8094         calculate D2E/DX2 analytically  !
 ! A64   A(21,22,23)           119.609          calculate D2E/DX2 analytically  !
 ! A65   A(21,22,37)           121.4375         calculate D2E/DX2 analytically  !
 ! A66   A(23,22,37)           118.9472         calculate D2E/DX2 analytically  !
 ! A67   A(22,23,24)           119.5064         calculate D2E/DX2 analytically  !
 ! A68   A(22,23,26)           117.301          calculate D2E/DX2 analytically  !
 ! A69   A(24,23,26)           123.1925         calculate D2E/DX2 analytically  !
 ! A70   A(23,24,25)           120.1139         calculate D2E/DX2 analytically  !
 ! A71   A(23,24,38)           120.0324         calculate D2E/DX2 analytically  !
 ! A72   A(25,24,38)           119.8532         calculate D2E/DX2 analytically  !
 ! A73   A(20,25,24)           121.2202         calculate D2E/DX2 analytically  !
 ! A74   A(20,25,39)           120.2693         calculate D2E/DX2 analytically  !
 ! A75   A(24,25,39)           118.5101         calculate D2E/DX2 analytically  !
 ! A76   A(23,26,40)           109.5335         calculate D2E/DX2 analytically  !
 ! A77   A(14,27,41)           111.045          calculate D2E/DX2 analytically  !
 ! A78   A(19,43,44)           109.4712         calculate D2E/DX2 analytically  !
 ! A79   A(19,43,45)           109.4712         calculate D2E/DX2 analytically  !
 ! A80   A(19,43,46)           109.4712         calculate D2E/DX2 analytically  !
 ! A81   A(44,43,45)           109.4713         calculate D2E/DX2 analytically  !
 ! A82   A(44,43,46)           109.4712         calculate D2E/DX2 analytically  !
 ! A83   A(45,43,46)           109.4712         calculate D2E/DX2 analytically  !
 ! A84   A(18,47,20)           127.3934         calculate D2E/DX2 analytically  !
 ! D1    D(6,1,2,3)              0.7307         calculate D2E/DX2 analytically  !
 ! D2    D(6,1,2,19)          -177.7701         calculate D2E/DX2 analytically  !
 ! D3    D(17,1,2,3)          -179.4241         calculate D2E/DX2 analytically  !
 ! D4    D(17,1,2,19)            2.0752         calculate D2E/DX2 analytically  !
 ! D5    D(2,1,6,5)             -0.9513         calculate D2E/DX2 analytically  !
 ! D6    D(2,1,6,28)           179.5023         calculate D2E/DX2 analytically  !
 ! D7    D(17,1,6,5)           179.2095         calculate D2E/DX2 analytically  !
 ! D8    D(17,1,6,28)           -0.3369         calculate D2E/DX2 analytically  !
 ! D9    D(2,1,17,35)         -177.2254         calculate D2E/DX2 analytically  !
 ! D10   D(6,1,17,35)            2.6241         calculate D2E/DX2 analytically  !
 ! D11   D(1,2,3,4)              0.6344         calculate D2E/DX2 analytically  !
 ! D12   D(1,2,3,18)           179.8534         calculate D2E/DX2 analytically  !
 ! D13   D(19,2,3,4)           179.1516         calculate D2E/DX2 analytically  !
 ! D14   D(19,2,3,18)           -1.6294         calculate D2E/DX2 analytically  !
 ! D15   D(1,2,19,20)          105.1368         calculate D2E/DX2 analytically  !
 ! D16   D(1,2,19,42)           -7.1929         calculate D2E/DX2 analytically  !
 ! D17   D(1,2,19,43)         -122.1745         calculate D2E/DX2 analytically  !
 ! D18   D(3,2,19,20)          -73.3079         calculate D2E/DX2 analytically  !
 ! D19   D(3,2,19,42)          174.3624         calculate D2E/DX2 analytically  !
 ! D20   D(3,2,19,43)           59.3808         calculate D2E/DX2 analytically  !
 ! D21   D(2,3,4,5)             -1.6858         calculate D2E/DX2 analytically  !
 ! D22   D(2,3,4,7)            176.9675         calculate D2E/DX2 analytically  !
 ! D23   D(18,3,4,5)           179.1225         calculate D2E/DX2 analytically  !
 ! D24   D(18,3,4,7)            -2.2242         calculate D2E/DX2 analytically  !
 ! D25   D(2,3,18,47)           51.2821         calculate D2E/DX2 analytically  !
 ! D26   D(4,3,18,47)         -129.4893         calculate D2E/DX2 analytically  !
 ! D27   D(3,4,5,6)              1.4677         calculate D2E/DX2 analytically  !
 ! D28   D(3,4,5,10)          -179.1353         calculate D2E/DX2 analytically  !
 ! D29   D(7,4,5,6)           -177.3133         calculate D2E/DX2 analytically  !
 ! D30   D(7,4,5,10)             2.0837         calculate D2E/DX2 analytically  !
 ! D31   D(3,4,7,8)            179.7031         calculate D2E/DX2 analytically  !
 ! D32   D(3,4,7,29)            -1.2749         calculate D2E/DX2 analytically  !
 ! D33   D(5,4,7,8)             -1.6358         calculate D2E/DX2 analytically  !
 ! D34   D(5,4,7,29)           177.3862         calculate D2E/DX2 analytically  !
 ! D35   D(4,5,6,1)             -0.2017         calculate D2E/DX2 analytically  !
 ! D36   D(4,5,6,28)           179.3504         calculate D2E/DX2 analytically  !
 ! D37   D(10,5,6,1)          -179.6114         calculate D2E/DX2 analytically  !
 ! D38   D(10,5,6,28)           -0.0592         calculate D2E/DX2 analytically  !
 ! D39   D(4,5,10,9)            -1.1006         calculate D2E/DX2 analytically  !
 ! D40   D(6,5,10,9)           178.3262         calculate D2E/DX2 analytically  !
 ! D41   D(4,7,8,9)              0.1661         calculate D2E/DX2 analytically  !
 ! D42   D(4,7,8,30)           179.6742         calculate D2E/DX2 analytically  !
 ! D43   D(29,7,8,9)          -178.8869         calculate D2E/DX2 analytically  !
 ! D44   D(29,7,8,30)            0.6212         calculate D2E/DX2 analytically  !
 ! D45   D(7,8,9,10)             0.9121         calculate D2E/DX2 analytically  !
 ! D46   D(7,8,9,11)          -179.3868         calculate D2E/DX2 analytically  !
 ! D47   D(30,8,9,10)         -178.5973         calculate D2E/DX2 analytically  !
 ! D48   D(30,8,9,11)            1.1038         calculate D2E/DX2 analytically  !
 ! D49   D(8,9,10,5)            -0.4407         calculate D2E/DX2 analytically  !
 ! D50   D(11,9,10,5)          179.821          calculate D2E/DX2 analytically  !
 ! D51   D(8,9,11,12)         -178.189          calculate D2E/DX2 analytically  !
 ! D52   D(8,9,11,16)            1.8618         calculate D2E/DX2 analytically  !
 ! D53   D(10,9,11,12)           1.522          calculate D2E/DX2 analytically  !
 ! D54   D(10,9,11,16)        -178.4272         calculate D2E/DX2 analytically  !
 ! D55   D(9,11,12,13)         179.9626         calculate D2E/DX2 analytically  !
 ! D56   D(9,11,12,31)           0.0599         calculate D2E/DX2 analytically  !
 ! D57   D(16,11,12,13)         -0.0868         calculate D2E/DX2 analytically  !
 ! D58   D(16,11,12,31)       -179.9895         calculate D2E/DX2 analytically  !
 ! D59   D(9,11,16,15)        -179.9957         calculate D2E/DX2 analytically  !
 ! D60   D(9,11,16,34)           0.2808         calculate D2E/DX2 analytically  !
 ! D61   D(12,11,16,15)          0.0538         calculate D2E/DX2 analytically  !
 ! D62   D(12,11,16,34)       -179.6696         calculate D2E/DX2 analytically  !
 ! D63   D(11,12,13,14)          0.0471         calculate D2E/DX2 analytically  !
 ! D64   D(11,12,13,32)       -179.9184         calculate D2E/DX2 analytically  !
 ! D65   D(31,12,13,14)        179.95           calculate D2E/DX2 analytically  !
 ! D66   D(31,12,13,32)         -0.0155         calculate D2E/DX2 analytically  !
 ! D67   D(12,13,14,15)          0.0269         calculate D2E/DX2 analytically  !
 ! D68   D(12,13,14,27)        179.995          calculate D2E/DX2 analytically  !
 ! D69   D(32,13,14,15)        179.9933         calculate D2E/DX2 analytically  !
 ! D70   D(32,13,14,27)         -0.0386         calculate D2E/DX2 analytically  !
 ! D71   D(13,14,15,16)         -0.0594         calculate D2E/DX2 analytically  !
 ! D72   D(13,14,15,33)        179.8667         calculate D2E/DX2 analytically  !
 ! D73   D(27,14,15,16)        179.9746         calculate D2E/DX2 analytically  !
 ! D74   D(27,14,15,33)         -0.0993         calculate D2E/DX2 analytically  !
 ! D75   D(13,14,27,41)       -179.9643         calculate D2E/DX2 analytically  !
 ! D76   D(15,14,27,41)          0.0027         calculate D2E/DX2 analytically  !
 ! D77   D(14,15,16,11)          0.018          calculate D2E/DX2 analytically  !
 ! D78   D(14,15,16,34)        179.7485         calculate D2E/DX2 analytically  !
 ! D79   D(33,15,16,11)       -179.9081         calculate D2E/DX2 analytically  !
 ! D80   D(33,15,16,34)         -0.1776         calculate D2E/DX2 analytically  !
 ! D81   D(3,18,47,20)         -20.7977         calculate D2E/DX2 analytically  !
 ! D82   D(2,19,20,21)         -46.3901         calculate D2E/DX2 analytically  !
 ! D83   D(2,19,20,25)        -168.3285         calculate D2E/DX2 analytically  !
 ! D84   D(2,19,20,47)          83.7238         calculate D2E/DX2 analytically  !
 ! D85   D(42,19,20,21)         64.7085         calculate D2E/DX2 analytically  !
 ! D86   D(42,19,20,25)        -57.2299         calculate D2E/DX2 analytically  !
 ! D87   D(42,19,20,47)       -165.1776         calculate D2E/DX2 analytically  !
 ! D88   D(43,19,20,21)       -151.3634         calculate D2E/DX2 analytically  !
 ! D89   D(43,19,20,25)         86.6982         calculate D2E/DX2 analytically  !
 ! D90   D(43,19,20,47)        -21.2496         calculate D2E/DX2 analytically  !
 ! D91   D(2,19,43,44)         -57.1351         calculate D2E/DX2 analytically  !
 ! D92   D(2,19,43,45)          62.8649         calculate D2E/DX2 analytically  !
 ! D93   D(2,19,43,46)        -177.1351         calculate D2E/DX2 analytically  !
 ! D94   D(20,19,43,44)         38.2632         calculate D2E/DX2 analytically  !
 ! D95   D(20,19,43,45)        158.2632         calculate D2E/DX2 analytically  !
 ! D96   D(20,19,43,46)        -81.7368         calculate D2E/DX2 analytically  !
 ! D97   D(42,19,43,44)       -176.0517         calculate D2E/DX2 analytically  !
 ! D98   D(42,19,43,45)        -56.0517         calculate D2E/DX2 analytically  !
 ! D99   D(42,19,43,46)         63.9483         calculate D2E/DX2 analytically  !
 ! D100  D(19,20,21,22)       -108.3103         calculate D2E/DX2 analytically  !
 ! D101  D(19,20,21,36)         72.5533         calculate D2E/DX2 analytically  !
 ! D102  D(25,20,21,22)          0.3618         calculate D2E/DX2 analytically  !
 ! D103  D(25,20,21,36)       -178.7746         calculate D2E/DX2 analytically  !
 ! D104  D(47,20,21,22)        149.3535         calculate D2E/DX2 analytically  !
 ! D105  D(47,20,21,36)        -29.7829         calculate D2E/DX2 analytically  !
 ! D106  D(19,20,25,24)        111.9786         calculate D2E/DX2 analytically  !
 ! D107  D(19,20,25,39)        -68.2664         calculate D2E/DX2 analytically  !
 ! D108  D(21,20,25,24)         -0.0794         calculate D2E/DX2 analytically  !
 ! D109  D(21,20,25,39)        179.6756         calculate D2E/DX2 analytically  !
 ! D110  D(47,20,25,24)       -155.0336         calculate D2E/DX2 analytically  !
 ! D111  D(47,20,25,39)         24.7213         calculate D2E/DX2 analytically  !
 ! D112  D(19,20,47,18)        -43.301          calculate D2E/DX2 analytically  !
 ! D113  D(21,20,47,18)         65.9228         calculate D2E/DX2 analytically  !
 ! D114  D(25,20,47,18)       -142.671          calculate D2E/DX2 analytically  !
 ! D115  D(20,21,22,23)         -0.3371         calculate D2E/DX2 analytically  !
 ! D116  D(20,21,22,37)       -179.4152         calculate D2E/DX2 analytically  !
 ! D117  D(36,21,22,23)        178.8041         calculate D2E/DX2 analytically  !
 ! D118  D(36,21,22,37)         -0.274          calculate D2E/DX2 analytically  !
 ! D119  D(21,22,23,24)          0.0243         calculate D2E/DX2 analytically  !
 ! D120  D(21,22,23,26)       -179.857          calculate D2E/DX2 analytically  !
 ! D121  D(37,22,23,24)        179.1254         calculate D2E/DX2 analytically  !
 ! D122  D(37,22,23,26)         -0.7559         calculate D2E/DX2 analytically  !
 ! D123  D(22,23,24,25)          0.2504         calculate D2E/DX2 analytically  !
 ! D124  D(22,23,24,38)       -179.4895         calculate D2E/DX2 analytically  !
 ! D125  D(26,23,24,25)       -179.8756         calculate D2E/DX2 analytically  !
 ! D126  D(26,23,24,38)          0.3845         calculate D2E/DX2 analytically  !
 ! D127  D(22,23,26,40)        177.768          calculate D2E/DX2 analytically  !
 ! D128  D(24,23,26,40)         -2.1086         calculate D2E/DX2 analytically  !
 ! D129  D(23,24,25,20)         -0.2228         calculate D2E/DX2 analytically  !
 ! D130  D(23,24,25,39)       -179.9819         calculate D2E/DX2 analytically  !
 ! D131  D(38,24,25,20)        179.5176         calculate D2E/DX2 analytically  !
 ! D132  D(38,24,25,39)         -0.2415         calculate D2E/DX2 analytically  !
 --------------------------------------------------------------------------------
 Trust Radius=3.00D-01 FncErr=1.00D-07 GrdErr=1.00D-06 EigMax=2.50D+02 EigMin=1.00D-04
 Number of steps in this run=    277 maximum allowed number of steps=    282.
 Search for a saddle point of order  1.
 GradGradGradGradGradGradGradGradGradGradGradGradGradGradGradGradGradGrad

 Leave Link  103 at Sat Feb 27 19:48:28 2021, MaxMem=   268435456 cpu:               0.8 elap:               0.1
 (Enter /public3/home/sc30001/g16/l202.exe)
                          Input orientation:                          
 ---------------------------------------------------------------------
 Center     Atomic      Atomic             Coordinates (Angstroms)
 Number     Number       Type             X           Y           Z
 ---------------------------------------------------------------------
      1          6           0        1.272025    0.159471    1.581504
      2          6           0        1.874456    0.993585    0.598239
      3          6           0        1.061161    1.440546   -0.439619
      4          6           0       -0.328590    1.093809   -0.518221
      5          6           0       -0.845779    0.237582    0.492645
      6          6           0       -0.075893   -0.230480    1.533692
      7          6           0       -1.238826    1.543710   -1.490107
      8          6           0       -2.564450    1.143046   -1.480621
      9          6           0       -3.026231    0.273070   -0.485575
     10          8           0       -2.157537   -0.139167    0.457150
     11          6           0       -4.360996   -0.248829   -0.336468
     12          6           0       -4.690820   -1.096736    0.751536
     13          6           0       -5.965781   -1.599506    0.901593
     14          6           0       -6.963468   -1.271797   -0.036819
     15          6           0       -6.657054   -0.433129   -1.124934
     16          6           0       -5.377203    0.067847   -1.268871
     17          8           0        2.065013   -0.253357    2.581372
     18          8           0        1.631559    2.237703   -1.375984
     19          6           0        3.359043    1.362254    0.648363
     20          6           0        3.507161   -0.006036   -0.900536
     21          6           0        2.767538   -1.119878   -0.469282
     22          6           0        3.383646   -2.306475   -0.092785
     23          6           0        4.779628   -2.409064   -0.147138
     24          6           0        5.534138   -1.314493   -0.579504
     25          6           0        4.898703   -0.127927   -0.948594
     26          8           0        5.334323   -3.595260    0.229983
     27          8           0       -8.183144   -1.793589    0.166313
     28          1           0       -0.509613   -0.874046    2.292027
     29          1           0       -0.927041    2.234295   -2.269610
     30          1           0       -3.246633    1.507027   -2.235994
     31          1           0       -3.930450   -1.353922    1.479115
     32          1           0       -6.223746   -2.247193    1.732331
     33          1           0       -7.425143   -0.180811   -1.851434
     34          1           0       -5.170555    0.707809   -2.119404
     35          1           0        1.587164   -0.850502    3.180913
     36          1           0        1.681138   -1.060964   -0.440774
     37          1           0        2.805924   -3.166475    0.230558
     38          1           0        6.618727   -1.387546   -0.632976
     39          1           0        5.509513    0.705076   -1.280467
     40          1           0        6.296885   -3.554109    0.115782
     41          1           0       -8.802591   -1.514050   -0.528727
     42          1           0        3.824176    1.026560    1.551613
     43          6           0        3.397541    2.901129    0.692862
     44          1           0        2.882033    3.295551   -0.157775
     45          1           0        2.922665    3.244044    1.588296
     46          1           0        4.414675    3.233012    0.678983
     47          1           0        3.222523    0.751811   -1.600213
 ---------------------------------------------------------------------
                    Distance matrix (angstroms):
                    1          2          3          4          5
     1  C    0.000000
     2  C    1.423194   0.000000
     3  C    2.402199   1.392255   0.000000
     4  C    2.800679   2.471829   1.434507   0.000000
     5  C    2.382606   2.825309   2.439807   1.422132   0.000000
     6  C    1.404006   2.485411   2.824743   2.455187   1.376802
     7  C    4.201820   3.788978   2.530634   1.405526   2.406608
     8  C    5.006254   4.903864   3.783814   2.434689   2.769020
     9  C    4.770821   5.070555   4.251104   2.819920   2.390093
    10  O    3.621499   4.190466   3.695903   2.411768   1.365250
    11  C    5.964584   6.426362   5.680177   4.253941   3.644280
    12  C    6.149994   6.891719   6.398588   5.043790   4.078206
    13  C    7.479447   8.263502   7.772945   6.406851   5.454957
    14  C    8.514156   9.145718   8.480196   7.060414   6.323344
    15  C    8.399184   8.819949   7.971898   6.538280   6.069377
    16  C    7.235003   7.545174   6.635095   5.206205   4.864725
    17  O    1.341265   2.350318   3.606025   4.141457   3.616146
    18  O    3.632500   2.346143   1.355579   2.426198   3.691811
    19  C    2.583231   1.530499   2.543639   3.877063   4.355418
    20  C    3.344211   2.431316   2.878882   4.008592   4.576942
    21  C    2.842361   2.530597   3.077072   3.806418   3.977947
    22  C    3.652817   3.693990   4.422035   5.052091   4.970210
    23  C    4.678553   4.535817   5.360228   6.204975   6.249741
    24  C    5.000813   4.484147   5.255220   6.338395   6.652953
    25  C    4.431341   3.577227   4.176828   5.385392   5.933788
    26  O    5.694460   5.758802   6.638345   7.390248   7.276904
    27  O    9.757942  10.445584   9.812438   8.396408   7.620306
    28  H    2.178814   3.469978   3.909802   3.435508   2.141611
    29  H    4.896108   4.196701   2.816354   2.173986   3.409328
    30  H    6.066917   5.875547   4.667812   3.411227   3.849813
    31  H    5.419095   6.323264   6.033802   4.791047   3.608490
    32  H    7.874095   8.796004   8.449062   7.140038   6.052558
    33  H    9.356367   9.688274   8.754391   7.332338   6.996984
    34  H    7.450117   7.556417   6.495603   5.114432   5.074210
    35  H    1.917672   3.186440   4.316692   4.597179   3.785489
    36  H    2.397174   2.310431   2.577194   2.947551   2.990452
    37  H    3.903821   4.278893   4.971718   5.341898   4.999123
    38  H    5.990359   5.449200   6.238752   7.378041   7.721846
    39  H    5.142457   4.102001   4.586478   5.900473   6.614546
    40  H    6.417806   6.361774   7.257263   8.118006   8.095468
    41  H   10.428406  11.025318  10.297144   8.866213   8.211107
    42  H    2.695591   2.170580   3.430837   4.640496   4.853079
    43  C    3.581089   2.442840   2.979009   4.314764   5.014015
    44  H    3.930931   2.624084   2.614585   3.909692   4.865265
    45  H    3.498464   2.672736   3.290933   4.430754   4.943727
    46  H    4.487477   3.387369   3.963618   5.339293   6.056377
    47  H    3.778708   2.590160   2.548101   3.728012   4.603864
                    6          7          8          9         10
     6  C    0.000000
     7  C    3.693714   0.000000
     8  C    4.143135   1.384883   0.000000
     9  C    3.610470   2.412142   1.400077   0.000000
    10  O    2.345319   2.732748   2.358941   1.346588   0.000000
    11  C    4.675462   3.780479   2.544401   1.440905   2.344587
    12  C    4.760222   4.890110   3.810590   2.485491   2.724174
    13  C    6.079848   6.159882   4.976503   3.751230   4.102785
    14  C    7.140695   6.542985   5.221818   4.253214   4.962240
    15  C    7.100777   5.779139   4.400028   3.753714   4.778604
    16  C    6.003935   4.399237   3.018687   2.486511   3.658996
    17  O    2.383618   5.542720   6.315192   5.966913   4.728138
    18  O    4.180136   2.955294   4.337709   5.132994   4.833957
    19  C    3.888367   5.074089   6.298285   6.576007   5.720444
    20  C    4.337525   5.027296   6.206557   6.552504   5.826649
    21  C    3.589991   4.918103   5.879943   5.958887   5.106509
    22  C    4.350126   6.176057   7.014637   6.920611   5.975313
    23  C    5.580996   7.324601   8.266266   8.260740   7.324061
    24  C    6.092055   7.407534   8.511089   8.706842   7.849708
    25  C    5.560474   6.384111   7.589274   7.948570   7.194913
    26  O    6.503218   8.519039   9.368476   9.239853   8.253736
    27  O    8.369023   7.880662   6.550262   5.593727   6.255369
    28  H    1.085063   4.547728   4.745933   3.919734   2.573417
    29  H    4.611363   1.087080   2.120009   3.381684   3.818725
    30  H    5.223318   2.142191   1.080946   2.152951   3.339028
    31  H    4.015309   4.945441   4.106195   2.706422   2.379761
    32  H    6.473228   7.043045   5.933568   4.636262   4.754358
    33  H    8.091540   6.432344   5.051379   4.628391   5.751431
    34  H    6.338854   4.068567   2.718319   2.730663   4.053921
    35  H    2.421472   5.961284   6.552864   5.999080   4.684834
    36  H    2.770447   4.051126   4.895300   4.892953   4.048630
    37  H    4.315449   6.442557   7.095141   6.808624   5.818238
    38  H    7.131002   8.430188   9.563113   9.787982   8.931385
    39  H    6.323885   6.803480   8.088311   8.583555   7.906688
    40  H    7.325933   9.238701  10.155542  10.096011   9.124452
    41  H    9.058498   8.214907   6.846946   6.046651   6.857040
    42  H    4.097684   5.929038   7.072663   7.186513   6.191741
    43  C    4.751707   5.301306   6.584849   7.039906   6.337023
    44  H    4.903395   4.671781   6.003947   6.644580   6.129656
    45  H    4.589842   5.448459   6.628791   6.965414   6.207580
    46  H    5.735112   6.286555   7.598687   8.092253   7.390181
    47  H    4.654654   4.532423   5.801416   6.365418   5.828519
                   11         12         13         14         15
    11  C    0.000000
    12  C    1.418267   0.000000
    13  C    2.435664   1.378703   0.000000
    14  C    2.812315   2.411862   1.408329   0.000000
    15  C    2.434651   2.797783   2.438259   1.407568   0.000000
    16  C    1.415039   2.430929   2.799536   2.414298   1.381924
    17  O    7.057436   7.049884   8.314290   9.455454   9.478580
    18  O    6.570705   7.457701   8.810852   9.380003   8.711917
    19  C    7.947609   8.417694   9.787160  10.675295  10.329094
    20  C    7.892086   8.433615   9.773610  10.582166  10.175659
    21  C    7.182783   7.557647   8.853260   9.741796   9.472299
    22  C    8.017030   8.208126   9.428699  10.398868  10.265983
    23  C    9.394332   9.603083  10.826774  11.798553  11.647236
    24  C    9.955319  10.313527  11.598406  12.509456  12.235173
    25  C    9.280697   9.787133  11.118712  11.952024  11.561132
    26  O   10.272229  10.344957  11.494627  12.518200  12.475096
    27  O    4.153057   3.608936   2.344143   1.342065   2.418081
    28  H    4.704576   4.461524   5.677092   6.872698   7.047061
    29  H    4.657788   5.864224   7.081205   7.329154   6.423277
    30  H    2.816565   4.217890   5.185439   5.135475   4.077945
    31  H    2.168627   1.083365   2.129886   3.391754   3.881147
    32  H    3.426839   2.152992   1.084513   2.151389   3.412118
    33  H    3.418880   3.884700   3.423681   2.167077   1.086935
    34  H    2.179313   3.424737   3.883621   3.386819   2.121412
    35  H    6.936468   6.736140   7.924852   9.145742   9.310298
    36  H    6.097363   6.482649   7.782503   8.656607   8.389739
    37  H    7.758797   7.794640   8.935798   9.955015   9.942661
    38  H   11.042595  11.397688  12.679498  13.595764  13.319133
    39  H    9.961327  10.555679  11.906085  12.689758  12.220682
    40  H   11.167804  11.277080  12.442305  13.456196  13.382244
    41  H    4.622285   4.326649   3.178146   1.919124   2.475315
    42  H    8.496382   8.812132  10.156870  11.143555  10.915621
    43  C    8.436627   9.022636  10.390914  11.193582  10.747863
    44  H    8.065732   8.801542  10.166989  10.853994  10.287499
    45  H    8.304011   8.803845  10.145738  10.989515  10.613870
    46  H    9.495619  10.082759  11.452365  12.258378  11.801606
    47  H    7.752941   8.459837   9.808805  10.502076   9.961728
                   16         17         18         19         20
    16  C    0.000000
    17  O    8.385351   0.000000
    18  O    7.337745   4.696161   0.000000
    19  C    9.037327   2.832179   2.801534   0.000000
    20  C    8.892304   3.776856   2.962820   2.072015   0.000000
    21  C    8.269634   3.248213   3.658676   2.785675   1.404872
    22  C    9.152762   3.620111   5.036464   3.742924   2.441258
    23  C   10.514495   4.411460   5.745681   4.107764   2.821582
    24  C   11.020139   4.811650   5.336909   3.661102   2.433877
    25  C   10.282760   4.528376   4.056242   2.672352   1.397696
    26  O   11.419357   5.233138   7.093170   5.352917   4.183196
    27  O    3.660327  10.640937  10.721865  11.975550  11.874205
    28  H    6.104145   2.664145   5.265159   4.761214   5.203880
    29  H    5.049646   6.218748   2.710168   5.257902   5.153212
    30  H    2.746980   7.383736   5.007022   7.209399   7.048868
    31  H    3.415545   6.194496   7.210222   7.823328   7.924493
    32  H    3.883717   8.567367   9.564609  10.297230  10.326923
    33  H    2.143658  10.474640   9.386113  11.177151  10.974973
    34  H    1.084280   8.681854   7.011563   8.991267   8.791927
    35  H    8.315429   0.971788   5.504934   3.801270   4.588871
    36  H    7.195842   3.151658   3.429036   3.142224   2.158382
    37  H    8.925957   3.815957   5.758928   4.581472   3.429210
    38  H   12.100614   5.688122   6.210179   4.452950   3.414966
    39  H   10.905356   5.262792   4.170923   2.962565   2.158574
    40  H   12.301226   5.906170   7.585231   5.751973   4.626477
    41  H    3.844931  11.373956  11.120477  12.552451  12.407351
    42  H    9.671589   2.406916   3.852955   1.070000   2.679513
    43  C    9.427196   3.910612   2.799813   1.540000   3.317008
    44  H    8.936867   4.556884   2.041264   2.148263   3.441359
    45  H    9.334851   3.735449   3.386241   2.148263   4.135086
    46  H   10.473457   4.614626   3.599898   2.148263   3.716167
    47  H    8.633243   4.453745   2.188451   2.333961   1.070000
                   21         22         23         24         25
    21  C    0.000000
    22  C    1.389011   0.000000
    23  C    2.411283   1.400802   0.000000
    24  C    2.775626   2.417756   1.397967   0.000000
    25  C    2.399077   2.788168   2.420764   1.395687   0.000000
    26  O    3.633851   2.360146   1.362706   2.428394   3.687982
    27  O   10.989782  11.581054  12.981160  13.745894  13.234506
    28  H    4.292433   4.785043   6.023444   6.705714   6.348873
    29  H    5.304863   6.628663   7.657137   7.562882   6.423742
    30  H    6.796481   7.943346   9.171694   9.370532   8.406960
    31  H    6.979547   7.541500   8.923199   9.685963   9.238548
    32  H    9.325295   9.779393  11.163908  12.019249  11.635614
    33  H   10.328743  11.155322  12.523026  13.070807  12.356986
    34  H    8.311238   9.293409  10.611828  11.002339  10.171490
    35  H    3.845747   4.008029   4.867943   5.471255   5.342399
    36  H    1.088369   2.137972   3.391789   3.863823   3.388386
    37  H    2.163287   1.085316   2.147518   3.395466   3.873357
    38  H    3.863948   3.406169   2.159125   1.088360   2.155165
    39  H    3.392183   3.872899   3.393382   2.137900   1.084953
    40  H    4.327132   3.176013   1.918938   2.465986   3.850524
    41  H   11.576995  12.219753  13.617024  14.338208  13.777630
    42  H    3.131724   3.742624   3.949957   3.598077   2.956093
    43  C    4.232727   5.266553   5.551029   4.894429   3.758064
    44  H    4.427884   5.624814   6.011956   5.335168   4.051240
    45  H    4.827163   5.817800   6.198199   5.683257   4.659477
    46  H    4.793665   5.687229   5.713904   4.849411   3.765528
    47  H    2.233660   3.413418   3.811449   3.264204   2.002031
                   26         27         28         29         30
    26  O    0.000000
    27  O   13.637155   0.000000
    28  H    6.768207   8.015441   0.000000
    29  H    8.912708   8.649197   5.535752   0.000000
    30  H   10.283346   6.405801   5.802048   2.431164   0.000000
    31  H    9.613529   4.472378   3.548695   5.995724   4.738636
    32  H   11.733000   2.549002   5.903398   8.009641   6.221333
    33  H   13.371415   2.692010   8.091563   6.944994   4.522901
    34  H   11.592606   4.534003   6.609642   4.512221   2.086581
    35  H    5.502988  10.268211   2.277531   6.748733   7.633245
    36  H    4.496480   9.910064   3.507496   4.583228   5.839549
    37  H    2.564500  11.074681   4.527435   7.025253   8.034859
    38  H    2.695996  14.828995   7.722211   8.528476  10.405457
    39  H    4.561255  13.993762   7.175390   6.689256   8.844561
    40  H    0.970186  14.586748   7.631985   9.559332  11.055528
    41  H   14.309418   0.972079   8.782924   8.894103   6.550599
    42  H    5.038698  12.411609   4.789806   6.215660   8.035742
    43  C    6.794738  12.507194   5.663491   5.284214   7.393698
    44  H    7.324436  12.183699   5.906803   4.482762   6.714042
    45  H    7.378156  12.277572   5.406887   5.542857   7.463421
    46  H    6.904539  13.573305   6.611993   6.182683   8.376859
    47  H    5.167819  11.819006   5.632209   4.456986   6.544046
                   31         32         33         34         35
    31  H    0.000000
    32  H    2.474118   0.000000
    33  H    4.968061   4.307744   0.000000
    34  H    4.328734   4.967606   2.438159   0.000000
    35  H    5.796000   8.065944  10.343823   8.728601   0.000000
    36  H    5.938158   8.283521   9.256835   7.272693   3.629013
    37  H    7.086817   9.199747  10.859264   9.173692   3.943818
    38  H   10.758586  13.086740  14.148184  12.065950   6.336465
    39  H   10.048267  12.468449  12.977524  10.712968   6.140729
    40  H   10.549781  12.692024  14.266854  12.436326   6.235863
    41  H    5.272081   3.507182   2.329044   4.545173  11.052092
    42  H    8.112100  10.569336  11.814637   9.720245   3.343980
    43  C    8.510177  10.961519  11.536997   9.280721   4.852072
    44  H    8.408741  10.826344  11.008699   8.682660   5.478438
    45  H    8.253386  10.669173  11.429720   9.256335   4.591873
    46  H    9.556217  12.013251  12.579288  10.299722   5.561435
    47  H    8.067304  10.456188  10.691383   8.409236   5.301035
                   36         37         38         39         40
    36  H    0.000000
    37  H    2.479719   0.000000
    38  H    4.952108   4.295084   0.000000
    39  H    4.298888   4.957973   2.455334   0.000000
    40  H    5.275476   3.514291   2.314783   4.550838   0.000000
    41  H   10.493885  11.750092  15.422189  14.502620  15.250293
    42  H    3.594436   4.512601   4.290670   3.311252   5.399855
    43  C    4.464231   6.113883   5.525089   3.630028   7.099952
    44  H    4.527854   6.474131   6.009998   3.856766   7.658583
    45  H    4.918496   6.553765   6.328234   4.622547   7.731012
    46  H    5.211940   6.613819   5.284755   3.380618   7.065758
    47  H    2.646946   4.344910   4.128752   2.309707   5.562131
                   41         42         43         44         45
    41  H    0.000000
    42  H   13.046753   0.000000
    43  C   13.031859   2.105583   0.000000
    44  H   12.641215   2.992985   1.070000   0.000000
    45  H   12.829765   2.394014   1.070000   1.747303   0.000000
    46  H   14.095719   2.445118   1.070000   1.747303   1.747303
    47  H   12.283549   3.220479   3.147760   2.944006   4.058045
                   46         47
    46  H    0.000000
    47  H    3.573839   0.000000
 Stoichiometry    C23H19O5(1+)
 Framework group  C1[X(C23H19O5)]
 Deg. of freedom   135
 Full point group                 C1      NOp   1
 Largest Abelian subgroup         C1      NOp   1
 Largest concise Abelian subgroup C1      NOp   1
                         Standard orientation:                         
 ---------------------------------------------------------------------
 Center     Atomic      Atomic             Coordinates (Angstroms)
 Number     Number       Type             X           Y           Z
 ---------------------------------------------------------------------
      1          6           0       -1.535775    0.080008    1.580768
      2          6           0       -2.128375   -0.956961    0.806817
      3          6           0       -1.296896   -1.649387   -0.069289
      4          6           0        0.101057   -1.349486   -0.185905
      5          6           0        0.608170   -0.283350    0.606969
      6          6           0       -0.179590    0.429764    1.482462
      7          6           0        1.027617   -2.030263   -0.994318
      8          6           0        2.360215   -1.656128   -1.040238
      9          6           0        2.812642   -0.579704   -0.267686
     10          8           0        1.927626    0.056998    0.522665
     11          6           0        4.153081   -0.054622   -0.206701
     12          6           0        4.470723    1.024287    0.657325
     13          6           0        5.750987    1.531797    0.721971
     14          6           0        6.766488    0.976528   -0.080414
     15          6           0        6.472430   -0.093740   -0.946038
     16          6           0        5.187153   -0.597983   -1.005319
     17          8           0       -2.346628    0.729954    2.428753
     18          8           0       -1.857991   -2.639684   -0.805549
     19          6           0       -3.620793   -1.283732    0.898129
     20          6           0       -3.700636   -0.323238   -0.936079
     21          6           0       -2.950741    0.851702   -0.760466
     22          6           0       -3.552938    2.101757   -0.696655
     23          6           0       -4.944680    2.206458   -0.816404
     24          6           0       -5.709041    1.050156   -0.998145
     25          6           0       -5.087722   -0.198349   -1.054184
     26          8           0       -5.485523    3.455477   -0.750020
     27          8           0        7.990468    1.515901    0.029531
     28          1           0        0.246570    1.230172    2.078361
     29          1           0        0.722952   -2.882960   -1.595841
     30          1           0        3.054815   -2.198810   -1.665915
     31          1           0        3.696595    1.457647    1.279100
     32          1           0        5.999652    2.355777    1.381813
     33          1           0        7.254340   -0.522215   -1.567691
     34          1           0        4.990454   -1.419855   -1.684655
     35          1           0       -1.873077    1.446787    2.882923
     36          1           0       -1.866861    0.787243   -0.685648
     37          1           0       -2.967034    3.006544   -0.570208
     38          1           0       -6.790169    1.122357   -1.100510
     39          1           0       -5.705936   -1.078533   -1.196355
     40          1           0       -6.445348    3.400704   -0.880392
     41          1           0        8.622445    1.070435   -0.559623
     42          1           0       -4.102942   -0.736004    1.680706
     43          6           0       -3.690989   -2.766799    1.307012
     44          1           0       -3.161051   -3.359634    0.591042
     45          1           0       -3.246903   -2.892013    2.272419
     46          1           0       -4.713783   -3.079193    1.341670
     47          1           0       -3.412654   -1.229898   -1.425909
 ---------------------------------------------------------------------
 Rotational constants (GHZ):           0.3986092           0.0749538           0.0696701
 Leave Link  202 at Sat Feb 27 19:48:28 2021, MaxMem=   268435456 cpu:               0.2 elap:               0.0
 (Enter /public3/home/sc30001/g16/l301.exe)
 Standard basis: 6-31G(d) (6D, 7F)
 Ernie: Thresh=  0.10000D-02 Tol=  0.10000D-05 Strict=F.
 There are   458 symmetry adapted cartesian basis functions of A   symmetry.
 There are   458 symmetry adapted basis functions of A   symmetry.
   458 basis functions,   860 primitive gaussians,   458 cartesian basis functions
    98 alpha electrons       98 beta electrons
       nuclear repulsion energy      2443.1150896642 Hartrees.
 IExCor=  402 DFT=T Ex+Corr=B3LYP ExCW=0 ScaHFX=  0.200000
 ScaDFX=  0.800000  0.720000  1.000000  0.810000 ScalE2=  1.000000  1.000000
 IRadAn=      5 IRanWt=     -1 IRanGd=            0 ICorTp=0 IEmpDi=  4
 NAtoms=   47 NActive=   47 NUniq=   47 SFac= 1.00D+00 NAtFMM=   60 NAOKFM=F Big=F
 Integral buffers will be    131072 words long.
 Raffenetti 2 integral format.
 Two-electron integral symmetry is turned on.
 Leave Link  301 at Sat Feb 27 19:48:28 2021, MaxMem=   268435456 cpu:               1.0 elap:               0.1
 (Enter /public3/home/sc30001/g16/l302.exe)
 NPDir=0 NMtPBC=     1 NCelOv=     1 NCel=       1 NClECP=     1 NCelD=      1
         NCelK=      1 NCelE2=     1 NClLst=     1 CellRange=     0.0.
 One-electron integrals computed using PRISM.
 One-electron integral symmetry used in STVInt
 NBasis=   458 RedAO= T EigKep=  2.94D-04  NBF=   458
 NBsUse=   458 1.00D-06 EigRej= -1.00D+00 NBFU=   458
 Precomputing XC quadrature grid using
 IXCGrd= 4 IRadAn=           5 IRanWt=          -1 IRanGd=           0 AccXCQ= 0.00D+00.
 Generated NRdTot=       0 NPtTot=           0 NUsed=           0 NTot=          32
 NSgBfM=   447   446   446   447   447 MxSgAt=    47 MxSgA2=    47.
 Leave Link  302 at Sat Feb 27 19:48:29 2021, MaxMem=   268435456 cpu:              11.7 elap:               0.5
 (Enter /public3/home/sc30001/g16/l303.exe)
 DipDrv:  MaxL=1.
 Leave Link  303 at Sat Feb 27 19:48:29 2021, MaxMem=   268435456 cpu:               3.4 elap:               0.2
 (Enter /public3/home/sc30001/g16/l401.exe)
 ExpMin= 1.61D-01 ExpMax= 5.48D+03 ExpMxC= 8.25D+02 IAcc=3 IRadAn=         5 AccDes= 0.00D+00
 Harris functional with IExCor=  402 and IRadAn=       5 diagonalized for initial guess.
 HarFok:  IExCor=  402 AccDes= 0.00D+00 IRadAn=         5 IDoV= 1 UseB2=F ITyADJ=14
 ICtDFT=  3500011 ScaDFX=  1.000000  1.000000  1.000000  1.000000
 FoFCou: FMM=F IPFlag=           0 FMFlag=      100000 FMFlg1=           0
         NFxFlg=           0 DoJE=T BraDBF=F KetDBF=T FulRan=T
         wScrn=  0.000000 ICntrl=       500 IOpCl=  0 I1Cent=   200000004 NGrid=           0
         NMat0=    1 NMatS0=      1 NMatT0=    0 NMatD0=    1 NMtDS0=    0 NMtDT0=    0
 Petite list used in FoFCou.
 Harris En= -1263.66387873952    
 JPrj=0 DoOrth=F DoCkMO=F.
 Leave Link  401 at Sat Feb 27 19:48:30 2021, MaxMem=   268435456 cpu:              30.2 elap:               1.3
 (Enter /public3/home/sc30001/g16/l502.exe)
 Integral symmetry usage will be decided dynamically.
 Closed shell SCF:
 Using DIIS extrapolation, IDIIS=  1040.
 NGot=   268435456 LenX=   267999951 LenY=   267789729
 Requested convergence on RMS density matrix=1.00D-08 within 128 cycles.
 Requested convergence on MAX density matrix=1.00D-06.
 Requested convergence on             energy=1.00D-06.
 No special actions if energy rises.
 Fock matrices will be formed incrementally for  20 cycles.
 Integral accuracy reduced to 1.0D-05 until final iterations.

 Cycle   1  Pass 0  IDiag  1:
 FoFJK:  IHMeth= 1 ICntrl=       0 DoSepK=F KAlg= 0 I1Cent=           0 FoldK=F
 IRaf= 650000000 NMat=       1 IRICut=       1 DoRegI=T DoRafI=F ISym2E= 0 IDoP0=0 IntGTp=1.
 FoFCou: FMM=F IPFlag=           0 FMFlag=      100000 FMFlg1=           0
         NFxFlg=           0 DoJE=F BraDBF=F KetDBF=F FulRan=T
         wScrn=  0.000000 ICntrl=         0 IOpCl=  0 I1Cent=           0 NGrid=           0
         NMat0=    1 NMatS0=      1 NMatT0=    0 NMatD0=    1 NMtDS0=    0 NMtDT0=    0
 Symmetry not used in FoFCou.
 E= -1263.05261211961    
 DIIS: error= 2.95D-02 at cycle   1 NSaved=   1.
 NSaved= 1 IEnMin= 1 EnMin= -1263.05261211961     IErMin= 1 ErrMin= 2.95D-02
 ErrMax= 2.95D-02  0.00D+00 EMaxC= 1.00D-01 BMatC= 6.14D-01 BMatP= 6.14D-01
 IDIUse=3 WtCom= 7.05D-01 WtEn= 2.95D-01
 Coeff-Com:  0.100D+01
 Coeff-En:   0.100D+01
 Coeff:      0.100D+01
 Gap=     0.021 Goal=   None    Shift=    0.000
 GapD=    0.021 DampG=0.250 DampE=0.500 DampFc=0.2500 IDamp=-1.
 Damping current iteration by 2.50D-01
 RMSDP=5.32D-03 MaxDP=3.87D-01              OVMax= 9.71D-01

 Cycle   2  Pass 0  IDiag  1:
 RMSU=  1.30D-03    CP:  9.83D-01
 E= -1263.11184267709     Delta-E=       -0.059230557482 Rises=F Damp=T
 DIIS: error= 1.67D-02 at cycle   2 NSaved=   2.
 NSaved= 2 IEnMin= 2 EnMin= -1263.11184267709     IErMin= 2 ErrMin= 1.67D-02
 ErrMax= 1.67D-02  0.00D+00 EMaxC= 1.00D-01 BMatC= 1.90D-01 BMatP= 6.14D-01
 IDIUse=3 WtCom= 8.33D-01 WtEn= 1.67D-01
 Coeff-Com: -0.121D+00 0.112D+01
 Coeff-En:   0.411D+00 0.589D+00
 Coeff:     -0.320D-01 0.103D+01
 Gap=    -0.116 Goal=   None    Shift=    0.000
 RMSDP=2.63D-03 MaxDP=1.43D-01 DE=-5.92D-02 OVMax= 6.11D-01

 Cycle   3  Pass 0  IDiag  1:
 RMSU=  2.59D-03    CP:  9.55D-01  9.14D-01
 E= -1262.95570797616     Delta-E=        0.156134700926 Rises=F Damp=F
 DIIS: error= 2.75D-02 at cycle   3 NSaved=   3.
 NSaved= 3 IEnMin= 2 EnMin= -1263.11184267709     IErMin= 2 ErrMin= 1.67D-02
 ErrMax= 2.75D-02  0.00D+00 EMaxC= 1.00D-01 BMatC= 6.56D-01 BMatP= 1.90D-01
 IDIUse=2 WtCom= 0.00D+00 WtEn= 1.00D+00
 Coeff-En:   0.000D+00 0.573D+00 0.427D+00
 Coeff:      0.000D+00 0.573D+00 0.427D+00
 Gap=     0.104 Goal=   None    Shift=    0.000
 RMSDP=3.81D-03 MaxDP=3.94D-01 DE= 1.56D-01 OVMax= 9.19D-01

 Cycle   4  Pass 0  IDiag  1:
 RMSU=  1.83D-03    CP:  9.49D-01  2.45D+00 -3.03D-02
 E= -1261.96111518065     Delta-E=        0.994592795516 Rises=F Damp=F
 DIIS: error= 4.18D-02 at cycle   4 NSaved=   4.
 NSaved= 4 IEnMin= 2 EnMin= -1263.11184267709     IErMin= 2 ErrMin= 1.67D-02
 ErrMax= 4.18D-02  0.00D+00 EMaxC= 1.00D-01 BMatC= 1.18D+00 BMatP= 1.90D-01
 IDIUse=2 WtCom= 0.00D+00 WtEn= 1.00D+00
 EnCoef did     2 forward-backward iterations
 Coeff-En:   0.152D+00 0.000D+00 0.533D+00 0.315D+00
 Coeff:      0.152D+00 0.000D+00 0.533D+00 0.315D+00
 Gap=    -0.072 Goal=   None    Shift=    0.000
 RMSDP=3.08D-03 MaxDP=2.90D-01 DE= 9.95D-01 OVMax= 9.37D-01

 Problem detected with inexpensive integrals.
 Switching to full accuracy and repeating last cycle.
 Cycle   5  Pass 1  IDiag  1:
 E= -1261.96112412429     Delta-E=       -0.000008943644 Rises=F Damp=F
 DIIS: error= 4.18D-02 at cycle   1 NSaved=   1.
 NSaved= 1 IEnMin= 1 EnMin= -1261.96112412429     IErMin= 1 ErrMin= 4.18D-02
 ErrMax= 4.18D-02  0.00D+00 EMaxC= 1.00D-01 BMatC= 1.18D+00 BMatP= 1.18D+00
 IDIUse=3 WtCom= 5.82D-01 WtEn= 4.18D-01
 Coeff-Com:  0.100D+01
 Coeff-En:   0.100D+01
 Coeff:      0.100D+01
 Gap=    -0.945 Goal=   None    Shift=    0.000
 GapD=   -0.945 DampG=0.250 DampE=0.500 DampFc=0.2500 IDamp=-1.
 Damping current iteration by 2.50D-01
 RMSDP=2.50D-02 MaxDP=1.38D+00 DE=-8.94D-06 OVMax= 9.10D-01

 Cycle   6  Pass 1  IDiag  1:
 RMSU=  6.25D-03    CP:  1.01D+00
 E= -1262.37033897131     Delta-E=       -0.409214847022 Rises=F Damp=T
 DIIS: error= 1.30D-02 at cycle   2 NSaved=   2.
 NSaved= 2 IEnMin= 2 EnMin= -1262.37033897131     IErMin= 2 ErrMin= 1.30D-02
 ErrMax= 1.30D-02  0.00D+00 EMaxC= 1.00D-01 BMatC= 1.36D-01 BMatP= 1.18D+00
 IDIUse=3 WtCom= 8.70D-01 WtEn= 1.30D-01
 Coeff-Com: -0.234D-02 0.100D+01
 Coeff-En:   0.331D+00 0.669D+00
 Coeff:      0.410D-01 0.959D+00
 Gap=     0.256 Goal=   None    Shift=    0.000
 RMSDP=6.60D-03 MaxDP=3.41D-01 DE=-4.09D-01 OVMax= 8.10D-01

 Cycle   7  Pass 1  IDiag  1:
 RMSU=  3.51D-03    CP:  9.76D-01  1.09D-01
 E= -1262.40002624187     Delta-E=       -0.029687270554 Rises=F Damp=F
 DIIS: error= 3.96D-02 at cycle   3 NSaved=   3.
 NSaved= 3 IEnMin= 3 EnMin= -1262.40002624187     IErMin= 2 ErrMin= 1.30D-02
 ErrMax= 3.96D-02  0.00D+00 EMaxC= 1.00D-01 BMatC= 1.19D+00 BMatP= 1.36D-01
 IDIUse=2 WtCom= 0.00D+00 WtEn= 1.00D+00
 EnCoef did     2 forward-backward iterations
 Coeff-En:   0.354D+00 0.127D+00 0.519D+00
 Coeff:      0.354D+00 0.127D+00 0.519D+00
 Gap=     0.121 Goal=   None    Shift=    0.000
 RMSDP=5.37D-03 MaxDP=3.20D-01 DE=-2.97D-02 OVMax= 7.67D-01

 Cycle   8  Pass 1  IDiag  1:
 RMSU=  4.77D-03    CP:  9.74D-01  2.21D-01  3.25D-01
 E= -1259.65469868019     Delta-E=        2.745327561678 Rises=F Damp=F
 DIIS: error= 5.31D-02 at cycle   4 NSaved=   4.
 NSaved= 4 IEnMin= 3 EnMin= -1262.40002624187     IErMin= 2 ErrMin= 1.30D-02
 ErrMax= 5.31D-02  0.00D+00 EMaxC= 1.00D-01 BMatC= 2.49D+00 BMatP= 1.36D-01
 IDIUse=2 WtCom= 0.00D+00 WtEn= 1.00D+00
 EnCoef did   100 forward-backward iterations
 Coeff-En:   0.361D+00 0.624D-02 0.442D+00 0.191D+00
 Coeff:      0.361D+00 0.624D-02 0.442D+00 0.191D+00
 Gap=     0.125 Goal=   None    Shift=    0.000
 RMSDP=3.66D-03 MaxDP=1.77D-01 DE= 2.75D+00 OVMax= 7.23D-01

 Cycle   9  Pass 1  IDiag  1:
 RMSU=  2.03D-03    CP:  9.76D-01  1.14D-01  5.38D-01  3.96D-01
 E= -1263.41023283422     Delta-E=       -3.755534154035 Rises=F Damp=F
 DIIS: error= 1.13D-02 at cycle   5 NSaved=   5.
 NSaved= 5 IEnMin= 5 EnMin= -1263.41023283422     IErMin= 5 ErrMin= 1.13D-02
 ErrMax= 1.13D-02  0.00D+00 EMaxC= 1.00D-01 BMatC= 1.81D-01 BMatP= 1.36D-01
 IDIUse=2 WtCom= 0.00D+00 WtEn= 1.00D+00
 EnCoef did     1 forward-backward iterations
 Coeff-En:   0.191D+00 0.000D+00 0.319D-01 0.000D+00 0.777D+00
 Coeff:      0.191D+00 0.000D+00 0.319D-01 0.000D+00 0.777D+00
 Gap=     0.143 Goal=   None    Shift=    0.000
 RMSDP=2.23D-03 MaxDP=1.03D-01 DE=-3.76D+00 OVMax= 3.92D-01

 Cycle  10  Pass 1  IDiag  1:
 RMSU=  1.55D-03    CP:  9.83D-01  6.33D-02  6.12D-01  1.11D-01  6.33D-01
 E= -1263.41044017227     Delta-E=       -0.000207338044 Rises=F Damp=F
 DIIS: error= 1.48D-02 at cycle   6 NSaved=   6.
 NSaved= 6 IEnMin= 6 EnMin= -1263.41044017227     IErMin= 5 ErrMin= 1.13D-02
 ErrMax= 1.48D-02  0.00D+00 EMaxC= 1.00D-01 BMatC= 2.20D-01 BMatP= 1.36D-01
 IDIUse=2 WtCom= 0.00D+00 WtEn= 1.00D+00
 EnCoef did     8 forward-backward iterations
 Coeff-En:   0.855D-01 0.000D+00 0.000D+00 0.000D+00 0.523D+00 0.392D+00
 Coeff:      0.855D-01 0.000D+00 0.000D+00 0.000D+00 0.523D+00 0.392D+00
 Gap=     0.058 Goal=   None    Shift=    0.000
 RMSDP=1.49D-03 MaxDP=8.10D-02 DE=-2.07D-04 OVMax= 1.88D-01

 Cycle  11  Pass 1  IDiag  1:
 RMSU=  9.28D-04    CP:  9.85D-01  8.46D-02  4.06D-01  2.40D-01  9.36D-01
                    CP:  8.19D-01
 E= -1263.59344214148     Delta-E=       -0.183001969208 Rises=F Damp=F
 DIIS: error= 8.30D-03 at cycle   7 NSaved=   7.
 NSaved= 7 IEnMin= 7 EnMin= -1263.59344214148     IErMin= 7 ErrMin= 8.30D-03
 ErrMax= 8.30D-03  0.00D+00 EMaxC= 1.00D-01 BMatC= 4.76D-02 BMatP= 1.36D-01
 IDIUse=3 WtCom= 9.17D-01 WtEn= 8.30D-02
 EnCoef did     3 forward-backward iterations
 Coeff-Com: -0.220D-01 0.497D-01-0.599D-02-0.124D-01 0.249D+00 0.261D+00
 Coeff-Com:  0.481D+00
 Coeff-En:   0.000D+00 0.000D+00 0.000D+00 0.000D+00 0.138D+00 0.134D+00
 Coeff-En:   0.727D+00
 Coeff:     -0.202D-01 0.455D-01-0.549D-02-0.113D-01 0.240D+00 0.250D+00
 Coeff:      0.501D+00
 Gap=     0.095 Goal=   None    Shift=    0.000
 RMSDP=7.27D-04 MaxDP=4.55D-02 DE=-1.83D-01 OVMax= 1.30D-01

 Cycle  12  Pass 1  IDiag  1:
 RMSU=  2.50D-04    CP:  9.82D-01  7.92D-02  5.03D-01  2.43D-01  9.14D-01
                    CP:  6.62D-01  4.24D-01
 E= -1263.63579488559     Delta-E=       -0.042352744114 Rises=F Damp=F
 DIIS: error= 1.49D-03 at cycle   8 NSaved=   8.
 NSaved= 8 IEnMin= 8 EnMin= -1263.63579488559     IErMin= 8 ErrMin= 1.49D-03
 ErrMax= 1.49D-03  0.00D+00 EMaxC= 1.00D-01 BMatC= 2.04D-03 BMatP= 4.76D-02
 IDIUse=3 WtCom= 9.85D-01 WtEn= 1.49D-02
 Coeff-Com: -0.128D-01 0.257D-01-0.452D-02-0.376D-02 0.478D-01 0.672D-01
 Coeff-Com:  0.229D+00 0.651D+00
 Coeff-En:   0.000D+00 0.000D+00 0.000D+00 0.000D+00 0.000D+00 0.000D+00
 Coeff-En:   0.341D-01 0.966D+00
 Coeff:     -0.127D-01 0.253D-01-0.446D-02-0.371D-02 0.471D-01 0.662D-01
 Coeff:      0.226D+00 0.656D+00
 Gap=     0.070 Goal=   None    Shift=    0.000
 RMSDP=1.57D-04 MaxDP=5.97D-03 DE=-4.24D-02 OVMax= 2.12D-02

 Cycle  13  Pass 1  IDiag  1:
 RMSU=  1.27D-04    CP:  9.82D-01  7.97D-02  4.97D-01  2.42D-01  9.18D-01
                    CP:  6.79D-01  5.06D-01  8.37D-01
 E= -1263.63692759944     Delta-E=       -0.001132713845 Rises=F Damp=F
 DIIS: error= 1.14D-03 at cycle   9 NSaved=   9.
 NSaved= 9 IEnMin= 9 EnMin= -1263.63692759944     IErMin= 9 ErrMin= 1.14D-03
 ErrMax= 1.14D-03  0.00D+00 EMaxC= 1.00D-01 BMatC= 7.26D-04 BMatP= 2.04D-03
 IDIUse=3 WtCom= 9.89D-01 WtEn= 1.14D-02
 Coeff-Com: -0.175D-02 0.767D-02-0.667D-02-0.236D-03-0.109D-01 0.213D-02
 Coeff-Com:  0.622D-01 0.478D+00 0.469D+00
 Coeff-En:   0.000D+00 0.000D+00 0.000D+00 0.000D+00 0.000D+00 0.000D+00
 Coeff-En:   0.000D+00 0.290D+00 0.710D+00
 Coeff:     -0.173D-02 0.759D-02-0.660D-02-0.234D-03-0.108D-01 0.211D-02
 Coeff:      0.615D-01 0.476D+00 0.472D+00
 Gap=     0.072 Goal=   None    Shift=    0.000
 RMSDP=7.98D-05 MaxDP=2.68D-03 DE=-1.13D-03 OVMax= 1.11D-02

 Cycle  14  Pass 1  IDiag  1:
 RMSU=  3.55D-05    CP:  9.82D-01  7.99D-02  4.95D-01  2.43D-01  9.22D-01
                    CP:  6.86D-01  4.85D-01  9.61D-01  5.33D-01
 E= -1263.63769476993     Delta-E=       -0.000767170493 Rises=F Damp=F
 DIIS: error= 2.35D-04 at cycle  10 NSaved=  10.
 NSaved=10 IEnMin=10 EnMin= -1263.63769476993     IErMin=10 ErrMin= 2.35D-04
 ErrMax= 2.35D-04  0.00D+00 EMaxC= 1.00D-01 BMatC= 5.55D-05 BMatP= 7.26D-04
 IDIUse=3 WtCom= 9.98D-01 WtEn= 2.35D-03
 Coeff-Com: -0.184D-03 0.160D-02-0.310D-02 0.565D-03-0.888D-02-0.367D-02
 Coeff-Com:  0.264D-01 0.157D+00 0.213D+00 0.617D+00
 Coeff-En:   0.000D+00 0.000D+00 0.000D+00 0.000D+00 0.000D+00 0.000D+00
 Coeff-En:   0.000D+00 0.000D+00 0.000D+00 0.100D+01
 Coeff:     -0.184D-03 0.160D-02-0.309D-02 0.564D-03-0.886D-02-0.366D-02
 Coeff:      0.264D-01 0.157D+00 0.212D+00 0.618D+00
 Gap=     0.072 Goal=   None    Shift=    0.000
 RMSDP=2.24D-05 MaxDP=1.52D-03 DE=-7.67D-04 OVMax= 3.90D-03

 Cycle  15  Pass 1  IDiag  1:
 RMSU=  1.65D-05    CP:  9.82D-01  7.99D-02  4.92D-01  2.44D-01  9.24D-01
                    CP:  6.91D-01  4.92D-01  9.64D-01  5.88D-01  9.68D-01
 E= -1263.63774832337     Delta-E=       -0.000053553443 Rises=F Damp=F
 DIIS: error= 8.94D-05 at cycle  11 NSaved=  11.
 NSaved=11 IEnMin=11 EnMin= -1263.63774832337     IErMin=11 ErrMin= 8.94D-05
 ErrMax= 8.94D-05  0.00D+00 EMaxC= 1.00D-01 BMatC= 8.60D-06 BMatP= 5.55D-05
 IDIUse=1 WtCom= 1.00D+00 WtEn= 0.00D+00
 Coeff-Com: -0.228D-03 0.699D-03-0.289D-03 0.227D-03-0.374D-02-0.366D-02
 Coeff-Com:  0.722D-02-0.876D-02 0.306D-01 0.355D+00 0.623D+00
 Coeff:     -0.228D-03 0.699D-03-0.289D-03 0.227D-03-0.374D-02-0.366D-02
 Coeff:      0.722D-02-0.876D-02 0.306D-01 0.355D+00 0.623D+00
 Gap=     0.071 Goal=   None    Shift=    0.000
 RMSDP=9.17D-06 MaxDP=4.44D-04 DE=-5.36D-05 OVMax= 1.48D-03

 Cycle  16  Pass 1  IDiag  1:
 RMSU=  5.80D-06    CP:  9.82D-01  8.00D-02  4.92D-01  2.44D-01  9.25D-01
                    CP:  6.92D-01  4.95D-01  9.74D-01  6.00D-01  1.10D+00
                    CP:  9.14D-01
 E= -1263.63775656392     Delta-E=       -0.000008240548 Rises=F Damp=F
 DIIS: error= 2.35D-05 at cycle  12 NSaved=  12.
 NSaved=12 IEnMin=12 EnMin= -1263.63775656392     IErMin=12 ErrMin= 2.35D-05
 ErrMax= 2.35D-05  0.00D+00 EMaxC= 1.00D-01 BMatC= 7.74D-07 BMatP= 8.60D-06
 IDIUse=1 WtCom= 1.00D+00 WtEn= 0.00D+00
 Coeff-Com:  0.944D-05-0.485D-04 0.281D-03 0.175D-04-0.781D-03-0.188D-02
 Coeff-Com:  0.367D-05-0.305D-01-0.132D-01 0.111D+00 0.320D+00 0.615D+00
 Coeff:      0.944D-05-0.485D-04 0.281D-03 0.175D-04-0.781D-03-0.188D-02
 Coeff:      0.367D-05-0.305D-01-0.132D-01 0.111D+00 0.320D+00 0.615D+00
 Gap=     0.071 Goal=   None    Shift=    0.000
 RMSDP=3.98D-06 MaxDP=1.58D-04 DE=-8.24D-06 OVMax= 7.81D-04

 Cycle  17  Pass 1  IDiag  1:
 RMSU=  2.42D-06    CP:  9.82D-01  8.00D-02  4.92D-01  2.44D-01  9.25D-01
                    CP:  6.92D-01  4.95D-01  9.77D-01  6.09D-01  1.14D+00
                    CP:  1.02D+00  8.77D-01
 E= -1263.63775740238     Delta-E=       -0.000000838464 Rises=F Damp=F
 DIIS: error= 1.49D-05 at cycle  13 NSaved=  13.
 NSaved=13 IEnMin=13 EnMin= -1263.63775740238     IErMin=13 ErrMin= 1.49D-05
 ErrMax= 1.49D-05  0.00D+00 EMaxC= 1.00D-01 BMatC= 1.76D-07 BMatP= 7.74D-07
 IDIUse=1 WtCom= 1.00D+00 WtEn= 0.00D+00
 Coeff-Com:  0.413D-05-0.953D-04 0.199D-03-0.341D-04-0.746D-04-0.637D-03
 Coeff-Com: -0.197D-03-0.149D-01-0.832D-02 0.339D-01 0.108D+00 0.371D+00
 Coeff-Com:  0.511D+00
 Coeff:      0.413D-05-0.953D-04 0.199D-03-0.341D-04-0.746D-04-0.637D-03
 Coeff:     -0.197D-03-0.149D-01-0.832D-02 0.339D-01 0.108D+00 0.371D+00
 Coeff:      0.511D+00
 Gap=     0.071 Goal=   None    Shift=    0.000
 RMSDP=1.52D-06 MaxDP=5.98D-05 DE=-8.38D-07 OVMax= 2.78D-04

 Cycle  18  Pass 1  IDiag  1:
 RMSU=  9.02D-07    CP:  9.82D-01  8.00D-02  4.92D-01  2.44D-01  9.25D-01
                    CP:  6.93D-01  4.96D-01  9.78D-01  6.11D-01  1.16D+00
                    CP:  1.04D+00  9.99D-01  7.79D-01
 E= -1263.63775760133     Delta-E=       -0.000000198949 Rises=F Damp=F
 DIIS: error= 7.11D-06 at cycle  14 NSaved=  14.
 NSaved=14 IEnMin=14 EnMin= -1263.63775760133     IErMin=14 ErrMin= 7.11D-06
 ErrMax= 7.11D-06  0.00D+00 EMaxC= 1.00D-01 BMatC= 3.62D-08 BMatP= 1.76D-07
 IDIUse=1 WtCom= 1.00D+00 WtEn= 0.00D+00
 Coeff-Com: -0.290D-05-0.707D-04 0.855D-04-0.125D-04-0.109D-03-0.134D-03
 Coeff-Com: -0.768D-04-0.321D-02-0.130D-02 0.866D-02 0.106D-01 0.122D+00
 Coeff-Com:  0.294D+00 0.570D+00
 Coeff:     -0.290D-05-0.707D-04 0.855D-04-0.125D-04-0.109D-03-0.134D-03
 Coeff:     -0.768D-04-0.321D-02-0.130D-02 0.866D-02 0.106D-01 0.122D+00
 Coeff:      0.294D+00 0.570D+00
 Gap=     0.071 Goal=   None    Shift=    0.000
 RMSDP=7.47D-07 MaxDP=3.17D-05 DE=-1.99D-07 OVMax= 1.49D-04

 Cycle  19  Pass 1  IDiag  1:
 RMSU=  4.65D-07    CP:  9.82D-01  8.00D-02  4.92D-01  2.44D-01  9.25D-01
                    CP:  6.93D-01  4.96D-01  9.79D-01  6.13D-01  1.17D+00
                    CP:  1.04D+00  1.02D+00  9.08D-01  8.74D-01
 E= -1263.63775764147     Delta-E=       -0.000000040136 Rises=F Damp=F
 DIIS: error= 2.63D-06 at cycle  15 NSaved=  15.
 NSaved=15 IEnMin=15 EnMin= -1263.63775764147     IErMin=15 ErrMin= 2.63D-06
 ErrMax= 2.63D-06  0.00D+00 EMaxC= 1.00D-01 BMatC= 7.83D-09 BMatP= 3.62D-08
 IDIUse=1 WtCom= 1.00D+00 WtEn= 0.00D+00
 Coeff-Com: -0.322D-05-0.133D-04 0.262D-05-0.690D-07-0.843D-04 0.115D-03
 Coeff-Com: -0.323D-04 0.205D-02 0.166D-02-0.145D-02-0.233D-01-0.315D-01
 Coeff-Com:  0.306D-01 0.332D+00 0.690D+00
 Coeff:     -0.322D-05-0.133D-04 0.262D-05-0.690D-07-0.843D-04 0.115D-03
 Coeff:     -0.323D-04 0.205D-02 0.166D-02-0.145D-02-0.233D-01-0.315D-01
 Coeff:      0.306D-01 0.332D+00 0.690D+00
 Gap=     0.071 Goal=   None    Shift=    0.000
 RMSDP=4.90D-07 MaxDP=2.43D-05 DE=-4.01D-08 OVMax= 1.22D-04

 Cycle  20  Pass 1  IDiag  1:
 RMSU=  2.06D-07    CP:  9.82D-01  8.00D-02  4.92D-01  2.44D-01  9.25D-01
                    CP:  6.93D-01  4.96D-01  9.79D-01  6.14D-01  1.17D+00
                    CP:  1.05D+00  1.06D+00  9.62D-01  1.07D+00  9.84D-01
 E= -1263.63775765332     Delta-E=       -0.000000011849 Rises=F Damp=F
 DIIS: error= 8.99D-07 at cycle  16 NSaved=  16.
 NSaved=16 IEnMin=16 EnMin= -1263.63775765332     IErMin=16 ErrMin= 8.99D-07
 ErrMax= 8.99D-07  0.00D+00 EMaxC= 1.00D-01 BMatC= 8.20D-10 BMatP= 7.83D-09
 IDIUse=1 WtCom= 1.00D+00 WtEn= 0.00D+00
 Coeff-Com:  0.101D-05-0.511D-07-0.804D-05-0.392D-06-0.177D-04 0.794D-04
 Coeff-Com: -0.736D-04 0.985D-03 0.599D-03-0.199D-02-0.115D-01-0.263D-01
 Coeff-Com: -0.163D-01 0.865D-01 0.367D+00 0.601D+00
 Coeff:      0.101D-05-0.511D-07-0.804D-05-0.392D-06-0.177D-04 0.794D-04
 Coeff:     -0.736D-04 0.985D-03 0.599D-03-0.199D-02-0.115D-01-0.263D-01
 Coeff:     -0.163D-01 0.865D-01 0.367D+00 0.601D+00
 Gap=     0.071 Goal=   None    Shift=    0.000
 RMSDP=1.65D-07 MaxDP=8.48D-06 DE=-1.18D-08 OVMax= 4.38D-05

 Cycle  21  Pass 1  IDiag  1:
 RMSU=  7.68D-08    CP:  9.82D-01  8.00D-02  4.92D-01  2.44D-01  9.25D-01
                    CP:  6.93D-01  4.96D-01  9.80D-01  6.14D-01  1.18D+00
                    CP:  1.05D+00  1.06D+00  9.81D-01  1.09D+00  1.08D+00
                    CP:  8.46D-01
 E= -1263.63775765464     Delta-E=       -0.000000001321 Rises=F Damp=F
 DIIS: error= 2.42D-07 at cycle  17 NSaved=  17.
 NSaved=17 IEnMin=17 EnMin= -1263.63775765464     IErMin=17 ErrMin= 2.42D-07
 ErrMax= 2.42D-07  0.00D+00 EMaxC= 1.00D-01 BMatC= 1.12D-10 BMatP= 8.20D-10
 IDIUse=1 WtCom= 1.00D+00 WtEn= 0.00D+00
 Coeff-Com: -0.368D-06 0.142D-05-0.288D-05 0.328D-06 0.355D-05 0.242D-04
 Coeff-Com: -0.319D-04 0.151D-03 0.175D-04-0.108D-02-0.235D-02-0.748D-02
 Coeff-Com: -0.881D-02 0.350D-02 0.932D-01 0.296D+00 0.627D+00
 Coeff:     -0.368D-06 0.142D-05-0.288D-05 0.328D-06 0.355D-05 0.242D-04
 Coeff:     -0.319D-04 0.151D-03 0.175D-04-0.108D-02-0.235D-02-0.748D-02
 Coeff:     -0.881D-02 0.350D-02 0.932D-01 0.296D+00 0.627D+00
 Gap=     0.071 Goal=   None    Shift=    0.000
 RMSDP=5.55D-08 MaxDP=2.63D-06 DE=-1.32D-09 OVMax= 1.40D-05

 Cycle  22  Pass 1  IDiag  1:
 RMSU=  3.13D-08    CP:  9.82D-01  8.00D-02  4.92D-01  2.44D-01  9.25D-01
                    CP:  6.93D-01  4.96D-01  9.80D-01  6.14D-01  1.18D+00
                    CP:  1.06D+00  1.07D+00  9.87D-01  1.10D+00  1.09D+00
                    CP:  9.28D-01  9.84D-01
 E= -1263.63775765483     Delta-E=       -0.000000000196 Rises=F Damp=F
 DIIS: error= 1.34D-07 at cycle  18 NSaved=  18.
 NSaved=18 IEnMin=18 EnMin= -1263.63775765483     IErMin=18 ErrMin= 1.34D-07
 ErrMax= 1.34D-07  0.00D+00 EMaxC= 1.00D-01 BMatC= 2.28D-11 BMatP= 1.12D-10
 IDIUse=1 WtCom= 1.00D+00 WtEn= 0.00D+00
 Coeff-Com: -0.885D-06 0.187D-05-0.827D-06 0.167D-06 0.532D-05 0.399D-05
 Coeff-Com: -0.964D-05 0.141D-05-0.367D-04-0.516D-03-0.104D-03-0.167D-02
 Coeff-Com: -0.361D-02-0.878D-02 0.717D-02 0.923D-01 0.344D+00 0.572D+00
 Coeff:     -0.885D-06 0.187D-05-0.827D-06 0.167D-06 0.532D-05 0.399D-05
 Coeff:     -0.964D-05 0.141D-05-0.367D-04-0.516D-03-0.104D-03-0.167D-02
 Coeff:     -0.361D-02-0.878D-02 0.717D-02 0.923D-01 0.344D+00 0.572D+00
 Gap=     0.071 Goal=   None    Shift=    0.000
 RMSDP=2.44D-08 MaxDP=1.16D-06 DE=-1.96D-10 OVMax= 6.32D-06

 Cycle  23  Pass 1  IDiag  1:
 RMSU=  1.29D-08    CP:  9.82D-01  8.00D-02  4.92D-01  2.44D-01  9.25D-01
                    CP:  6.93D-01  4.96D-01  9.80D-01  6.14D-01  1.18D+00
                    CP:  1.06D+00  1.07D+00  9.89D-01  1.10D+00  1.11D+00
                    CP:  9.42D-01  1.12D+00  9.50D-01
 E= -1263.63775765483     Delta-E=       -0.000000000000 Rises=F Damp=F
 DIIS: error= 5.18D-08 at cycle  19 NSaved=  19.
 NSaved=19 IEnMin=19 EnMin= -1263.63775765483     IErMin=19 ErrMin= 5.18D-08
 ErrMax= 5.18D-08  0.00D+00 EMaxC= 1.00D-01 BMatC= 3.80D-12 BMatP= 2.28D-11
 IDIUse=1 WtCom= 1.00D+00 WtEn= 0.00D+00
 Coeff-Com: -0.124D-06 0.267D-06 0.357D-07-0.915D-07 0.335D-05-0.203D-05
 Coeff-Com: -0.352D-05-0.196D-04-0.173D-04-0.924D-04 0.211D-03 0.269D-03
 Coeff-Com: -0.239D-04-0.217D-02-0.101D-01-0.117D-01 0.175D-01 0.268D+00
 Coeff-Com:  0.738D+00
 Coeff:     -0.124D-06 0.267D-06 0.357D-07-0.915D-07 0.335D-05-0.203D-05
 Coeff:     -0.352D-05-0.196D-04-0.173D-04-0.924D-04 0.211D-03 0.269D-03
 Coeff:     -0.239D-04-0.217D-02-0.101D-01-0.117D-01 0.175D-01 0.268D+00
 Coeff:      0.738D+00
 Gap=     0.071 Goal=   None    Shift=    0.000
 RMSDP=1.19D-08 MaxDP=5.88D-07 DE=-4.55D-13 OVMax= 3.30D-06

 Cycle  24  Pass 1  IDiag  1:
 RMSU=  4.26D-09    CP:  9.82D-01  8.00D-02  4.92D-01  2.44D-01  9.25D-01
                    CP:  6.93D-01  4.96D-01  9.80D-01  6.14D-01  1.18D+00
                    CP:  1.06D+00  1.07D+00  9.90D-01  1.10D+00  1.11D+00
                    CP:  9.58D-01  1.16D+00  1.10D+00  9.89D-01
 E= -1263.63775765485     Delta-E=       -0.000000000016 Rises=F Damp=F
 DIIS: error= 2.63D-08 at cycle  20 NSaved=  20.
 NSaved=20 IEnMin=20 EnMin= -1263.63775765485     IErMin=20 ErrMin= 2.63D-08
 ErrMax= 2.63D-08  0.00D+00 EMaxC= 1.00D-01 BMatC= 5.35D-13 BMatP= 3.80D-12
 IDIUse=1 WtCom= 1.00D+00 WtEn= 0.00D+00
 Coeff-Com: -0.484D-07 0.680D-07 0.687D-07-0.388D-07 0.123D-05-0.123D-05
 Coeff-Com: -0.625D-06-0.991D-06-0.167D-05-0.623D-05 0.774D-04 0.191D-03
 Coeff-Com:  0.154D-03 0.154D-03-0.558D-02-0.160D-01-0.334D-01 0.748D-01
 Coeff-Com:  0.383D+00 0.597D+00
 Coeff:     -0.484D-07 0.680D-07 0.687D-07-0.388D-07 0.123D-05-0.123D-05
 Coeff:     -0.625D-06-0.991D-06-0.167D-05-0.623D-05 0.774D-04 0.191D-03
 Coeff:      0.154D-03 0.154D-03-0.558D-02-0.160D-01-0.334D-01 0.748D-01
 Coeff:      0.383D+00 0.597D+00
 Gap=     0.071 Goal=   None    Shift=    0.000
 RMSDP=3.76D-09 MaxDP=1.44D-07 DE=-1.64D-11 OVMax= 8.81D-07

 SCF Done:  E(RB3LYP) =  -1263.63775765     A.U. after   24 cycles
            NFock= 24  Conv=0.38D-08     -V/T= 2.0091
 KE= 1.252193363564D+03 PE=-7.805524426794D+03 EE= 2.846578215910D+03
 Leave Link  502 at Sat Feb 27 19:49:23 2021, MaxMem=   268435456 cpu:            1256.0 elap:              52.5
 (Enter /public3/home/sc30001/g16/l801.exe)
 DoSCS=F DFT=T ScalE2(SS,OS)=  1.000000  1.000000
 Range of M.O.s used for correlation:     1   458
 NBasis=   458 NAE=    98 NBE=    98 NFC=     0 NFV=     0
 NROrb=    458 NOA=    98 NOB=    98 NVA=   360 NVB=   360

 **** Warning!!: The smallest alpha delta epsilon is  0.71178555D-01

 Leave Link  801 at Sat Feb 27 19:49:23 2021, MaxMem=   268435456 cpu:               0.8 elap:               0.1
 (Enter /public3/home/sc30001/g16/l1101.exe)
 Using compressed storage, NAtomX=    47.
 Will process     48 centers per pass.
 PrsmSu:  requested number of processors reduced to:  15 ShMem   1 Linda.
 Leave Link 1101 at Sat Feb 27 19:49:24 2021, MaxMem=   268435456 cpu:              12.5 elap:               0.7
 (Enter /public3/home/sc30001/g16/l1102.exe)
 Symmetrizing basis deriv contribution to polar:
 IMax=3 JMax=2 DiffMx= 0.00D+00
 Leave Link 1102 at Sat Feb 27 19:49:24 2021, MaxMem=   268435456 cpu:               2.5 elap:               0.1
 (Enter /public3/home/sc30001/g16/l1110.exe)
 Forming Gx(P) for the SCF density, NAtomX=    47.
 Integral derivatives from FoFJK, PRISM(SPDF).
 Do as many integral derivatives as possible in FoFJK.
 G2DrvN: MDV=     268431936.
 G2DrvN: will do    24 centers at a time, making    2 passes.
 G2DrvN:  IPasSy=1 do centers    0 through   23.
 Calling FoFCou, ICntrl=  3107 FMM=F I1Cent=   0 AccDes= 0.00D+00.
 FoFJK:  IHMeth= 1 ICntrl=    3107 DoSepK=F KAlg= 0 I1Cent=           0 FoldK=F
 IRaf=         0 NMat=       1 IRICut=       1 DoRegI=T DoRafI=F ISym2E= 0 IDoP0=0 IntGTp=1.
 FoFCou: FMM=F IPFlag=           0 FMFlag=      100000 FMFlg1=           0
         NFxFlg=           0 DoJE=F BraDBF=F KetDBF=F FulRan=T
         wScrn=  0.000000 ICntrl=      3107 IOpCl=  0 I1Cent=           0 NGrid=           0
         NMat0=    1 NMatS0=      1 NMatT0=    0 NMatD0=    1 NMtDS0=    0 NMtDT0=    0
 Symmetry not used in FoFCou.
 G2DrvN:  IPasSy=1 do centers   24 through   47.
 Calling FoFCou, ICntrl=  3107 FMM=F I1Cent=   0 AccDes= 0.00D+00.
 End of G2Drv F.D. properties file   721 does not exist.
 End of G2Drv F.D. properties file   722 does not exist.
 End of G2Drv F.D. properties file   788 does not exist.
 Leave Link 1110 at Sat Feb 27 19:50:58 2021, MaxMem=   268435456 cpu:            2252.4 elap:              94.0
 (Enter /public3/home/sc30001/g16/l1002.exe)
 Minotr:  Closed shell wavefunction.
          IDoAtm=11111111111111111111111111111111111111111111111
          Direct CPHF calculation.
          Differentiating once with respect to nuclear coordinates.
          Requested convergence is 1.0D-08 RMS, and 1.0D-07 maximum.
          Secondary convergence is 1.0D-12 RMS, and 1.0D-12 maximum.
          NewPWx=T KeepS1=F KeepF1=F KeepIn=T MapXYZ=F SortEE=F KeepMc=T.
        14343 words used for storage of precomputed grid.
 Two-electron integrals replicated using symmetry.
          MDV=     268435456 using IRadAn=       1.
          Solving linear equations simultaneously, MaxMat=     384.
 FoF2E skips out because all densities are zero.
 CalDSu exits because no D1Ps are significant.
 FoFJK:  IHMeth= 1 ICntrl=       0 DoSepK=F KAlg= 0 I1Cent=           0 FoldK=F
 IRaf= 610000000 NMat=      24 IRICut=       1 DoRegI=T DoRafI=F ISym2E= 2 IDoP0=0 IntGTp=1.
 FoFCou: FMM=F IPFlag=           0 FMFlag=      100000 FMFlg1=           0
         NFxFlg=           0 DoJE=F BraDBF=F KetDBF=F FulRan=T
         wScrn=  0.000000 ICntrl=         0 IOpCl=  0 I1Cent=           0 NGrid=           0
         NMat0=   24 NMatS0=     24 NMatT0=    0 NMatD0=   24 NMtDS0=    0 NMtDT0=    0
 Integrals replicated using symmetry in FoFCou.
          There are   144 degrees of freedom in the 1st order CPHF.  IDoFFX=6 NUNeed=     0.
    141 vectors produced by pass  0 Test12= 3.53D-14 1.00D-09 XBig12= 2.14D-01 2.29D-01.
 AX will form    24 AO Fock derivatives at one time.
    141 vectors produced by pass  1 Test12= 3.53D-14 1.00D-09 XBig12= 7.53D-02 5.25D-02.
    138 vectors produced by pass  2 Test12= 3.53D-14 1.00D-09 XBig12= 5.16D-04 3.11D-03.
    138 vectors produced by pass  3 Test12= 3.53D-14 1.00D-09 XBig12= 2.12D-06 1.33D-04.
    138 vectors produced by pass  4 Test12= 3.53D-14 1.00D-09 XBig12= 3.69D-09 5.26D-06.
    125 vectors produced by pass  5 Test12= 3.53D-14 1.00D-09 XBig12= 4.05D-12 2.02D-07.
     30 vectors produced by pass  6 Test12= 3.53D-14 1.00D-09 XBig12= 4.02D-15 6.11D-09.
      3 vectors produced by pass  7 Test12= 3.53D-14 1.00D-09 XBig12= 1.17D-15 1.82D-09.
      2 vectors produced by pass  8 Test12= 3.53D-14 1.00D-09 XBig12= 8.08D-16 1.27D-09.
 InvSVY:  IOpt=1 It=  1 EMax= 5.55D-16
 Solved reduced A of dimension   856 with   144 vectors.
 End of Minotr F.D. properties file   721 does not exist.
 End of Minotr F.D. properties file   722 does not exist.
 End of Minotr F.D. properties file   788 does not exist.
 Leave Link 1002 at Sat Feb 27 19:55:24 2021, MaxMem=   268435456 cpu:            6354.1 elap:             265.2
 (Enter /public3/home/sc30001/g16/l601.exe)
 Copying SCF densities to generalized density rwf, IOpCl= 0 IROHF=0.

 **********************************************************************

            Population analysis using the SCF density.

 **********************************************************************

 Orbital symmetries:
       Occupied  (A) (A) (A) (A) (A) (A) (A) (A) (A) (A) (A) (A)
                 (A) (A) (A) (A) (A) (A) (A) (A) (A) (A) (A) (A)
                 (A) (A) (A) (A) (A) (A) (A) (A) (A) (A) (A) (A)
                 (A) (A) (A) (A) (A) (A) (A) (A) (A) (A) (A) (A)
                 (A) (A) (A) (A) (A) (A) (A) (A) (A) (A) (A) (A)
                 (A) (A) (A) (A) (A) (A) (A) (A) (A) (A) (A) (A)
                 (A) (A) (A) (A) (A) (A) (A) (A) (A) (A) (A) (A)
                 (A) (A) (A) (A) (A) (A) (A) (A) (A) (A) (A) (A)
                 (A) (A)
       Virtual   (A) (A) (A) (A) (A) (A) (A) (A) (A) (A) (A) (A)
                 (A) (A) (A) (A) (A) (A) (A) (A) (A) (A) (A) (A)
                 (A) (A) (A) (A) (A) (A) (A) (A) (A) (A) (A) (A)
                 (A) (A) (A) (A) (A) (A) (A) (A) (A) (A) (A) (A)
                 (A) (A) (A) (A) (A) (A) (A) (A) (A) (A) (A) (A)
                 (A) (A) (A) (A) (A) (A) (A) (A) (A) (A) (A) (A)
                 (A) (A) (A) (A) (A) (A) (A) (A) (A) (A) (A) (A)
                 (A) (A) (A) (A) (A) (A) (A) (A) (A) (A) (A) (A)
                 (A) (A) (A) (A) (A) (A) (A) (A) (A) (A) (A) (A)
                 (A) (A) (A) (A) (A) (A) (A) (A) (A) (A) (A) (A)
                 (A) (A) (A) (A) (A) (A) (A) (A) (A) (A) (A) (A)
                 (A) (A) (A) (A) (A) (A) (A) (A) (A) (A) (A) (A)
                 (A) (A) (A) (A) (A) (A) (A) (A) (A) (A) (A) (A)
                 (A) (A) (A) (A) (A) (A) (A) (A) (A) (A) (A) (A)
                 (A) (A) (A) (A) (A) (A) (A) (A) (A) (A) (A) (A)
                 (A) (A) (A) (A) (A) (A) (A) (A) (A) (A) (A) (A)
                 (A) (A) (A) (A) (A) (A) (A) (A) (A) (A) (A) (A)
                 (A) (A) (A) (A) (A) (A) (A) (A) (A) (A) (A) (A)
                 (A) (A) (A) (A) (A) (A) (A) (A) (A) (A) (A) (A)
                 (A) (A) (A) (A) (A) (A) (A) (A) (A) (A) (A) (A)
                 (A) (A) (A) (A) (A) (A) (A) (A) (A) (A) (A) (A)
                 (A) (A) (A) (A) (A) (A) (A) (A) (A) (A) (A) (A)
                 (A) (A) (A) (A) (A) (A) (A) (A) (A) (A) (A) (A)
                 (A) (A) (A) (A) (A) (A) (A) (A) (A) (A) (A) (A)
                 (A) (A) (A) (A) (A) (A) (A) (A) (A) (A) (A) (A)
                 (A) (A) (A) (A) (A) (A) (A) (A) (A) (A) (A) (A)
                 (A) (A) (A) (A) (A) (A) (A) (A) (A) (A) (A) (A)
                 (A) (A) (A) (A) (A) (A) (A) (A) (A) (A) (A) (A)
                 (A) (A) (A) (A) (A) (A) (A) (A) (A) (A) (A) (A)
                 (A) (A) (A) (A) (A) (A) (A) (A) (A) (A) (A) (A)
 The electronic state is 1-A.
 Alpha  occ. eigenvalues --  -19.35512 -19.31764 -19.30671 -19.29275 -19.18523
 Alpha  occ. eigenvalues --  -10.40754 -10.39848 -10.39104 -10.38105 -10.37147
 Alpha  occ. eigenvalues --  -10.36110 -10.34387 -10.33623 -10.33410 -10.33084
 Alpha  occ. eigenvalues --  -10.32633 -10.32396 -10.31851 -10.31755 -10.31716
 Alpha  occ. eigenvalues --  -10.31708 -10.31597 -10.30972 -10.30419 -10.30294
 Alpha  occ. eigenvalues --  -10.29603 -10.29596 -10.26876  -1.24796  -1.19498
 Alpha  occ. eigenvalues --   -1.19348  -1.17784  -1.04869  -0.99195  -0.98188
 Alpha  occ. eigenvalues --   -0.96468  -0.94432  -0.91916  -0.88963  -0.88172
 Alpha  occ. eigenvalues --   -0.86984  -0.86632  -0.84316  -0.83913  -0.79186
 Alpha  occ. eigenvalues --   -0.77471  -0.76280  -0.74321  -0.73730  -0.72837
 Alpha  occ. eigenvalues --   -0.72273  -0.70763  -0.67855  -0.67076  -0.66180
 Alpha  occ. eigenvalues --   -0.64765  -0.63974  -0.63664  -0.62154  -0.60336
 Alpha  occ. eigenvalues --   -0.59604  -0.59286  -0.58071  -0.57474  -0.57018
 Alpha  occ. eigenvalues --   -0.55753  -0.55553  -0.55063  -0.54823  -0.54325
 Alpha  occ. eigenvalues --   -0.53491  -0.52959  -0.52827  -0.52129  -0.51894
 Alpha  occ. eigenvalues --   -0.51386  -0.50705  -0.49825  -0.49569  -0.48934
 Alpha  occ. eigenvalues --   -0.48555  -0.48251  -0.47526  -0.47023  -0.46233
 Alpha  occ. eigenvalues --   -0.45916  -0.45321  -0.44563  -0.43544  -0.42533
 Alpha  occ. eigenvalues --   -0.39925  -0.38783  -0.38133  -0.36793  -0.35666
 Alpha  occ. eigenvalues --   -0.32172  -0.31786  -0.29582
 Alpha virt. eigenvalues --   -0.22464  -0.20012  -0.14224  -0.13108  -0.11090
 Alpha virt. eigenvalues --   -0.09924  -0.08164  -0.07261  -0.04507  -0.04292
 Alpha virt. eigenvalues --   -0.02850  -0.02466  -0.01904  -0.01534  -0.00637
 Alpha virt. eigenvalues --    0.01405   0.02174   0.02659   0.02992   0.03913
 Alpha virt. eigenvalues --    0.05230   0.05421   0.06166   0.06489   0.07287
 Alpha virt. eigenvalues --    0.07724   0.08337   0.08982   0.09500   0.09958
 Alpha virt. eigenvalues --    0.10448   0.10863   0.11505   0.11896   0.13043
 Alpha virt. eigenvalues --    0.13733   0.15122   0.15518   0.16103   0.16770
 Alpha virt. eigenvalues --    0.17116   0.17974   0.18935   0.19800   0.21024
 Alpha virt. eigenvalues --    0.21933   0.22245   0.23144   0.24106   0.25627
 Alpha virt. eigenvalues --    0.26674   0.30139   0.31151   0.32366   0.33252
 Alpha virt. eigenvalues --    0.34324   0.34964   0.36857   0.36998   0.37925
 Alpha virt. eigenvalues --    0.39294   0.39572   0.40043   0.40798   0.41330
 Alpha virt. eigenvalues --    0.41513   0.42051   0.42513   0.43610   0.43938
 Alpha virt. eigenvalues --    0.44073   0.45475   0.45584   0.46004   0.46878
 Alpha virt. eigenvalues --    0.47054   0.47291   0.47378   0.47724   0.48001
 Alpha virt. eigenvalues --    0.48397   0.49076   0.49555   0.49691   0.49803
 Alpha virt. eigenvalues --    0.50446   0.50619   0.51053   0.51207   0.52039
 Alpha virt. eigenvalues --    0.52668   0.52941   0.53972   0.55067   0.55309
 Alpha virt. eigenvalues --    0.55779   0.57919   0.58093   0.59597   0.61039
 Alpha virt. eigenvalues --    0.61843   0.62979   0.63211   0.64664   0.65057
 Alpha virt. eigenvalues --    0.65331   0.67184   0.68276   0.69029   0.70046
 Alpha virt. eigenvalues --    0.70520   0.71032   0.71406   0.71993   0.72713
 Alpha virt. eigenvalues --    0.73259   0.73518   0.74292   0.74500   0.74904
 Alpha virt. eigenvalues --    0.75597   0.75749   0.76656   0.77339   0.77992
 Alpha virt. eigenvalues --    0.78678   0.79430   0.80018   0.80605   0.80900
 Alpha virt. eigenvalues --    0.81070   0.82512   0.82920   0.83291   0.84161
 Alpha virt. eigenvalues --    0.85143   0.85346   0.86207   0.86445   0.87138
 Alpha virt. eigenvalues --    0.88662   0.89282   0.89562   0.90256   0.91357
 Alpha virt. eigenvalues --    0.91939   0.92648   0.93933   0.95193   0.96338
 Alpha virt. eigenvalues --    0.97413   0.97946   0.98638   0.99433   1.01047
 Alpha virt. eigenvalues --    1.02514   1.04724   1.05382   1.06641   1.06944
 Alpha virt. eigenvalues --    1.07815   1.07998   1.08465   1.10314   1.10569
 Alpha virt. eigenvalues --    1.11284   1.12584   1.13986   1.14664   1.16218
 Alpha virt. eigenvalues --    1.17412   1.18191   1.19120   1.21395   1.22127
 Alpha virt. eigenvalues --    1.22839   1.23163   1.23651   1.24337   1.25236
 Alpha virt. eigenvalues --    1.26040   1.26522   1.27712   1.28617   1.29285
 Alpha virt. eigenvalues --    1.29720   1.32057   1.32724   1.33005   1.33949
 Alpha virt. eigenvalues --    1.34194   1.35254   1.35931   1.38024   1.38356
 Alpha virt. eigenvalues --    1.38948   1.39790   1.40328   1.41216   1.44833
 Alpha virt. eigenvalues --    1.49533   1.49992   1.54097   1.54921   1.57554
 Alpha virt. eigenvalues --    1.58136   1.59112   1.60027   1.60553   1.62294
 Alpha virt. eigenvalues --    1.62523   1.63052   1.64006   1.64211   1.66242
 Alpha virt. eigenvalues --    1.66514   1.66999   1.68291   1.69367   1.70169
 Alpha virt. eigenvalues --    1.70507   1.72122   1.73119   1.75038   1.75246
 Alpha virt. eigenvalues --    1.76010   1.77148   1.77318   1.78018   1.78854
 Alpha virt. eigenvalues --    1.79894   1.80369   1.81519   1.81856   1.83664
 Alpha virt. eigenvalues --    1.84038   1.84643   1.85383   1.85887   1.86767
 Alpha virt. eigenvalues --    1.87504   1.88046   1.89245   1.90471   1.91262
 Alpha virt. eigenvalues --    1.92056   1.93660   1.94710   1.95359   1.97442
 Alpha virt. eigenvalues --    1.98193   1.98975   2.00109   2.00429   2.01644
 Alpha virt. eigenvalues --    2.02108   2.03113   2.03853   2.04460   2.05953
 Alpha virt. eigenvalues --    2.08272   2.10551   2.12355   2.12771   2.13028
 Alpha virt. eigenvalues --    2.14564   2.15617   2.16628   2.17237   2.18890
 Alpha virt. eigenvalues --    2.20242   2.20638   2.21149   2.21528   2.22587
 Alpha virt. eigenvalues --    2.23189   2.24577   2.26618   2.27405   2.27800
 Alpha virt. eigenvalues --    2.28632   2.29668   2.30732   2.33188   2.34901
 Alpha virt. eigenvalues --    2.35721   2.36299   2.37166   2.39681   2.40614
 Alpha virt. eigenvalues --    2.41120   2.42564   2.45419   2.48024   2.48312
 Alpha virt. eigenvalues --    2.49877   2.51926   2.52227   2.53008   2.53218
 Alpha virt. eigenvalues --    2.54421   2.55111   2.55397   2.56580   2.58806
 Alpha virt. eigenvalues --    2.59679   2.60213   2.61205   2.63357   2.64556
 Alpha virt. eigenvalues --    2.67045   2.68901   2.70678   2.73422   2.75455
 Alpha virt. eigenvalues --    2.76483   2.77640   2.82163   2.82274   2.83990
 Alpha virt. eigenvalues --    2.87556   2.89908   2.92032   2.97421   2.97914
 Alpha virt. eigenvalues --    3.00024   3.07802   3.15386   3.25730   3.26222
 Alpha virt. eigenvalues --    3.33799   3.39741   3.80869   3.83694   3.91761
 Alpha virt. eigenvalues --    3.94543   3.97886   3.98939   3.99655   4.00897
 Alpha virt. eigenvalues --    4.02415   4.04631   4.06641   4.09589   4.12736
 Alpha virt. eigenvalues --    4.15922   4.20065   4.21690   4.22815   4.27274
 Alpha virt. eigenvalues --    4.28622   4.35176   4.40998   4.44856   4.45205
 Alpha virt. eigenvalues --    4.50117   4.60208   4.66391   4.67725   4.79047
          Condensed to atoms (all electrons):
               1          2          3          4          5          6
     1  C    4.669955   0.385303   0.048902  -0.036799   0.035674   0.409632
     2  C    0.385303   5.578923   0.255337  -0.088359  -0.054094  -0.053554
     3  C    0.048902   0.255337   4.826804   0.292119   0.022987  -0.058219
     4  C   -0.036799  -0.088359   0.292119   5.179225   0.410538  -0.079541
     5  C    0.035674  -0.054094   0.022987   0.410538   4.726469   0.422063
     6  C    0.409632  -0.053554  -0.058219  -0.079541   0.422063   5.394760
     7  C   -0.002222   0.020264  -0.054844   0.405552  -0.077516   0.013446
     8  C    0.000039  -0.000158   0.007981  -0.024408  -0.024510   0.001213
     9  C    0.000054  -0.000032   0.000833  -0.021390  -0.024993  -0.000304
    10  O    0.002051  -0.000049   0.003697  -0.028052   0.242920  -0.050981
    11  C   -0.000000  -0.000001   0.000028   0.001700   0.000953  -0.000654
    12  C    0.000001  -0.000000  -0.000000   0.000082   0.000064  -0.000023
    13  C    0.000000   0.000000  -0.000000   0.000000   0.000003  -0.000001
    14  C    0.000000  -0.000000   0.000000   0.000000   0.000000  -0.000000
    15  C    0.000000   0.000000   0.000000   0.000000   0.000001  -0.000000
    16  C   -0.000000   0.000000  -0.000000  -0.000109   0.000096   0.000006
    17  O    0.286122  -0.054408   0.001804   0.000487   0.004648  -0.058430
    18  O    0.006133  -0.119744   0.437272  -0.094558   0.003637  -0.000075
    19  C   -0.059252   0.374826  -0.061008   0.007244  -0.000499   0.007290
    20  C   -0.010365  -0.050504  -0.013719  -0.002156   0.000180   0.000882
    21  C   -0.011158  -0.023246  -0.007742   0.000230  -0.001606  -0.003311
    22  C    0.001430   0.001810   0.000088   0.000084  -0.000044  -0.000404
    23  C    0.000109  -0.000007   0.000012   0.000000   0.000001   0.000001
    24  C    0.000033   0.000240  -0.000071   0.000000  -0.000000   0.000001
    25  C   -0.000014  -0.004859   0.001143  -0.000031  -0.000000   0.000002
    26  O   -0.000001  -0.000000   0.000000  -0.000000   0.000000   0.000000
    27  O   -0.000000   0.000000  -0.000000  -0.000000  -0.000000  -0.000000
    28  H   -0.035480   0.003719   0.000203   0.005233  -0.018724   0.335578
    29  H   -0.000035   0.000785  -0.002910  -0.039166   0.004204  -0.000115
    30  H   -0.000001   0.000002  -0.000129   0.002141   0.000796   0.000019
    31  H    0.000001   0.000000  -0.000001   0.000008   0.000063   0.000023
    32  H    0.000000  -0.000000   0.000000   0.000000  -0.000000  -0.000000
    33  H   -0.000000   0.000000  -0.000000  -0.000000  -0.000000   0.000000
    34  H   -0.000000   0.000000   0.000000  -0.000001  -0.000001   0.000000
    35  H   -0.030033   0.006067   0.000057  -0.000050   0.001051  -0.004357
    36  H   -0.005431  -0.005692  -0.003753   0.004149   0.002609   0.008039
    37  H    0.000043   0.000053   0.000002  -0.000004  -0.000003   0.000092
    38  H    0.000000   0.000003   0.000000  -0.000000  -0.000000  -0.000000
    39  H   -0.000007   0.000233   0.000052   0.000000   0.000000  -0.000000
    40  H   -0.000000  -0.000000  -0.000000  -0.000000  -0.000000  -0.000000
    41  H   -0.000000   0.000000  -0.000000  -0.000000   0.000000   0.000000
    42  H   -0.003348  -0.041145   0.004749  -0.000046  -0.000010   0.000370
    43  C    0.002704  -0.036150  -0.008491  -0.000740   0.000011  -0.000222
    44  H    0.000106  -0.014311   0.001264   0.000799  -0.000021   0.000003
    45  H   -0.000064  -0.008794   0.000436   0.000040  -0.000006   0.000005
    46  H   -0.000046   0.005843   0.000493   0.000006   0.000000   0.000003
    47  H    0.000059  -0.028695   0.002806   0.000899  -0.000019   0.000106
               7          8          9         10         11         12
     1  C   -0.002222   0.000039   0.000054   0.002051  -0.000000   0.000001
     2  C    0.020264  -0.000158  -0.000032  -0.000049  -0.000001  -0.000000
     3  C   -0.054844   0.007981   0.000833   0.003697   0.000028  -0.000000
     4  C    0.405552  -0.024408  -0.021390  -0.028052   0.001700   0.000082
     5  C   -0.077516  -0.024510  -0.024993   0.242920   0.000953   0.000064
     6  C    0.013446   0.001213  -0.000304  -0.050981  -0.000654  -0.000023
     7  C    5.090487   0.406597  -0.009465  -0.022971   0.004549  -0.000264
     8  C    0.406597   5.175113   0.457428  -0.063218  -0.069901   0.010841
     9  C   -0.009465   0.457428   4.686235   0.313492   0.378151  -0.042390
    10  O   -0.022971  -0.063218   0.313492   8.169183  -0.059597  -0.005298
    11  C    0.004549  -0.069901   0.378151  -0.059597   4.844709   0.458030
    12  C   -0.000264   0.010841  -0.042390  -0.005298   0.458030   5.005084
    13  C    0.000002  -0.000182   0.004657   0.000581  -0.017849   0.517225
    14  C    0.000000  -0.000006   0.000622  -0.000003  -0.030318  -0.018056
    15  C   -0.000012   0.000262   0.007548  -0.000055  -0.021068  -0.035569
    16  C    0.000662  -0.015139  -0.042373   0.003001   0.527232  -0.070119
    17  O    0.000002   0.000000   0.000000  -0.000013   0.000000  -0.000000
    18  O    0.006138   0.000855  -0.000015  -0.000008  -0.000000   0.000000
    19  C   -0.000091   0.000000  -0.000000   0.000001  -0.000000   0.000000
    20  C    0.000044   0.000001   0.000000  -0.000000  -0.000000   0.000000
    21  C    0.000045   0.000000  -0.000000   0.000008  -0.000000  -0.000000
    22  C    0.000003  -0.000000  -0.000000   0.000000   0.000000   0.000000
    23  C   -0.000000   0.000000   0.000000  -0.000000   0.000000  -0.000000
    24  C    0.000000   0.000000  -0.000000   0.000000  -0.000000   0.000000
    25  C   -0.000001  -0.000000   0.000000  -0.000000   0.000000  -0.000000
    26  O   -0.000000  -0.000000   0.000000   0.000000   0.000000  -0.000000
    27  O    0.000000  -0.000000  -0.000001   0.000000   0.000148   0.002941
    28  H   -0.000205   0.000030   0.000144  -0.001167  -0.000037  -0.000031
    29  H    0.359728  -0.038485   0.003142  -0.000066  -0.000129   0.000002
    30  H   -0.029428   0.359429  -0.029507   0.002592  -0.010289  -0.000194
    31  H    0.000017   0.000165  -0.014129   0.010325  -0.040382   0.360460
    32  H   -0.000000   0.000002  -0.000119  -0.000003   0.003173  -0.035457
    33  H    0.000000   0.000009  -0.000201   0.000000   0.002767   0.000644
    34  H    0.000233   0.005647  -0.013533  -0.000024  -0.033267   0.005242
    35  H   -0.000002   0.000000   0.000001  -0.000004   0.000000  -0.000000
    36  H   -0.000128  -0.000012  -0.000012  -0.000124   0.000000   0.000000
    37  H   -0.000000   0.000000   0.000000   0.000000  -0.000000  -0.000000
    38  H   -0.000000  -0.000000   0.000000   0.000000  -0.000000  -0.000000
    39  H   -0.000000  -0.000000   0.000000   0.000000   0.000000  -0.000000
    40  H   -0.000000   0.000000   0.000000  -0.000000  -0.000000  -0.000000
    41  H    0.000000   0.000000  -0.000001   0.000000  -0.000029  -0.000186
    42  H   -0.000000  -0.000000   0.000000   0.000000   0.000000   0.000000
    43  C    0.000038   0.000000  -0.000000  -0.000000   0.000000   0.000000
    44  H   -0.000023  -0.000000   0.000000   0.000000   0.000000  -0.000000
    45  H   -0.000003  -0.000000   0.000000   0.000000  -0.000000  -0.000000
    46  H   -0.000000  -0.000000   0.000000   0.000000  -0.000000  -0.000000
    47  H   -0.000084   0.000000   0.000000   0.000000   0.000000  -0.000000
              13         14         15         16         17         18
     1  C    0.000000   0.000000   0.000000  -0.000000   0.286122   0.006133
     2  C    0.000000  -0.000000   0.000000   0.000000  -0.054408  -0.119744
     3  C   -0.000000   0.000000   0.000000  -0.000000   0.001804   0.437272
     4  C    0.000000   0.000000   0.000000  -0.000109   0.000487  -0.094558
     5  C    0.000003   0.000000   0.000001   0.000096   0.004648   0.003637
     6  C   -0.000001  -0.000000  -0.000000   0.000006  -0.058430  -0.000075
     7  C    0.000002   0.000000  -0.000012   0.000662   0.000002   0.006138
     8  C   -0.000182  -0.000006   0.000262  -0.015139   0.000000   0.000855
     9  C    0.004657   0.000622   0.007548  -0.042373   0.000000  -0.000015
    10  O    0.000581  -0.000003  -0.000055   0.003001  -0.000013  -0.000008
    11  C   -0.017849  -0.030318  -0.021068   0.527232   0.000000  -0.000000
    12  C    0.517225  -0.018056  -0.035569  -0.070119  -0.000000   0.000000
    13  C    4.958856   0.519614  -0.067557  -0.032495  -0.000000   0.000000
    14  C    0.519614   4.458535   0.485038  -0.010339  -0.000000  -0.000000
    15  C   -0.067557   0.485038   5.081086   0.485718  -0.000000   0.000000
    16  C   -0.032495  -0.010339   0.485718   4.979186   0.000000   0.000000
    17  O   -0.000000  -0.000000  -0.000000   0.000000   8.199703  -0.000014
    18  O    0.000000  -0.000000   0.000000   0.000000  -0.000014   8.340071
    19  C   -0.000000  -0.000000  -0.000000  -0.000000  -0.006977  -0.003407
    20  C    0.000000   0.000000   0.000000   0.000000   0.000128  -0.014273
    21  C    0.000000   0.000000   0.000000  -0.000000   0.002091  -0.001194
    22  C   -0.000000  -0.000000  -0.000000   0.000000   0.000427  -0.000039
    23  C   -0.000000  -0.000000  -0.000000  -0.000000  -0.000165   0.000002
    24  C    0.000000   0.000000   0.000000   0.000000  -0.000005  -0.000019
    25  C   -0.000000   0.000000  -0.000000  -0.000000   0.000086   0.000780
    26  O    0.000000   0.000000   0.000000   0.000000   0.000000   0.000000
    27  O   -0.053165   0.309678  -0.058734   0.004843   0.000000   0.000000
    28  H    0.000001   0.000000  -0.000000   0.000000  -0.004982   0.000001
    29  H   -0.000000  -0.000000  -0.000000   0.000004   0.000000   0.011663
    30  H    0.000002  -0.000003   0.000344   0.003436   0.000000  -0.000001
    31  H   -0.039053   0.004231   0.000148   0.005430  -0.000000   0.000000
    32  H    0.352902  -0.032153   0.006151   0.000173   0.000000  -0.000000
    33  H    0.004502  -0.040407   0.349932  -0.027060   0.000000   0.000000
    34  H    0.000287   0.002907  -0.033683   0.348078   0.000000   0.000000
    35  H    0.000000   0.000000  -0.000000  -0.000000   0.246909   0.000001
    36  H   -0.000000  -0.000000  -0.000000   0.000000  -0.001784   0.000131
    37  H    0.000000   0.000000   0.000000  -0.000000   0.000008   0.000000
    38  H    0.000000   0.000000   0.000000  -0.000000  -0.000000  -0.000000
    39  H   -0.000000   0.000000  -0.000000  -0.000000   0.000000   0.000112
    40  H    0.000000   0.000000   0.000000  -0.000000   0.000000   0.000000
    41  H    0.006257  -0.028937  -0.004339   0.000612   0.000000  -0.000000
    42  H   -0.000000   0.000000  -0.000000  -0.000000   0.008207   0.000416
    43  C    0.000000   0.000000   0.000000   0.000000   0.000231  -0.032068
    44  H   -0.000000   0.000000  -0.000000  -0.000000  -0.000002   0.035740
    45  H   -0.000000   0.000000  -0.000000  -0.000000   0.000166   0.000962
    46  H   -0.000000   0.000000   0.000000  -0.000000  -0.000008   0.000517
    47  H   -0.000000   0.000000   0.000000  -0.000000  -0.000007   0.042310
              19         20         21         22         23         24
     1  C   -0.059252  -0.010365  -0.011158   0.001430   0.000109   0.000033
     2  C    0.374826  -0.050504  -0.023246   0.001810  -0.000007   0.000240
     3  C   -0.061008  -0.013719  -0.007742   0.000088   0.000012  -0.000071
     4  C    0.007244  -0.002156   0.000230   0.000084   0.000000   0.000000
     5  C   -0.000499   0.000180  -0.001606  -0.000044   0.000001  -0.000000
     6  C    0.007290   0.000882  -0.003311  -0.000404   0.000001   0.000001
     7  C   -0.000091   0.000044   0.000045   0.000003  -0.000000   0.000000
     8  C    0.000000   0.000001   0.000000  -0.000000   0.000000   0.000000
     9  C   -0.000000   0.000000  -0.000000  -0.000000   0.000000  -0.000000
    10  O    0.000001  -0.000000   0.000008   0.000000  -0.000000   0.000000
    11  C   -0.000000  -0.000000  -0.000000   0.000000   0.000000  -0.000000
    12  C    0.000000   0.000000  -0.000000   0.000000  -0.000000   0.000000
    13  C   -0.000000   0.000000   0.000000  -0.000000  -0.000000   0.000000
    14  C   -0.000000   0.000000   0.000000  -0.000000  -0.000000   0.000000
    15  C   -0.000000   0.000000   0.000000  -0.000000  -0.000000   0.000000
    16  C   -0.000000   0.000000  -0.000000   0.000000  -0.000000   0.000000
    17  O   -0.006977   0.000128   0.002091   0.000427  -0.000165  -0.000005
    18  O   -0.003407  -0.014273  -0.001194  -0.000039   0.000002  -0.000019
    19  C    5.113989   0.154602  -0.021630  -0.000548  -0.000756  -0.001274
    20  C    0.154602   5.181233   0.445465  -0.030234  -0.043536  -0.036066
    21  C   -0.021630   0.445465   4.935153   0.560274  -0.003807  -0.035128
    22  C   -0.000548  -0.030234   0.560274   4.942652   0.483023  -0.077752
    23  C   -0.000756  -0.043536  -0.003807   0.483023   4.480039   0.491662
    24  C   -0.001274  -0.036066  -0.035128  -0.077752   0.491662   5.066512
    25  C   -0.005113   0.436113  -0.050201  -0.027351   0.004191   0.499214
    26  O    0.000005   0.000126   0.002949  -0.049979   0.307168  -0.058197
    27  O    0.000000   0.000000  -0.000000   0.000000   0.000000   0.000000
    28  H   -0.000092  -0.000005   0.000071   0.000001   0.000000  -0.000000
    29  H   -0.000004   0.000010  -0.000001   0.000000  -0.000000   0.000000
    30  H   -0.000000  -0.000000   0.000000   0.000000  -0.000000   0.000000
    31  H   -0.000000   0.000000  -0.000000  -0.000000  -0.000000  -0.000000
    32  H    0.000000   0.000000   0.000000  -0.000000  -0.000000  -0.000000
    33  H    0.000000  -0.000000   0.000000  -0.000000   0.000000   0.000000
    34  H   -0.000000   0.000000  -0.000000   0.000000  -0.000000   0.000000
    35  H   -0.000058  -0.000022   0.000206   0.000060   0.000005  -0.000001
    36  H   -0.001415  -0.047131   0.354435  -0.032536   0.004083   0.000560
    37  H   -0.000040   0.004880  -0.038549   0.354567  -0.034862   0.006517
    38  H   -0.000054   0.005440  -0.000025   0.005426  -0.045707   0.355669
    39  H   -0.001836  -0.042160   0.004675   0.000383   0.003177  -0.032563
    40  H   -0.000001   0.000015  -0.000229   0.006103  -0.026629  -0.003258
    41  H    0.000000  -0.000000  -0.000000   0.000000   0.000000   0.000000
    42  H    0.361263  -0.013701  -0.001642   0.000855   0.000193   0.000656
    43  C    0.343391  -0.004117   0.001442   0.000011   0.000001  -0.000044
    44  H   -0.027132  -0.002006   0.000094   0.000002  -0.000000   0.000001
    45  H   -0.021586   0.001025   0.000009  -0.000002  -0.000000  -0.000002
    46  H   -0.039858  -0.000559  -0.000058  -0.000002   0.000001   0.000015
    47  H   -0.013316   0.324317  -0.029580   0.000976   0.000805   0.003395
              25         26         27         28         29         30
     1  C   -0.000014  -0.000001  -0.000000  -0.035480  -0.000035  -0.000001
     2  C   -0.004859  -0.000000   0.000000   0.003719   0.000785   0.000002
     3  C    0.001143   0.000000  -0.000000   0.000203  -0.002910  -0.000129
     4  C   -0.000031  -0.000000  -0.000000   0.005233  -0.039166   0.002141
     5  C   -0.000000   0.000000  -0.000000  -0.018724   0.004204   0.000796
     6  C    0.000002   0.000000  -0.000000   0.335578  -0.000115   0.000019
     7  C   -0.000001  -0.000000   0.000000  -0.000205   0.359728  -0.029428
     8  C   -0.000000  -0.000000  -0.000000   0.000030  -0.038485   0.359429
     9  C    0.000000   0.000000  -0.000001   0.000144   0.003142  -0.029507
    10  O   -0.000000   0.000000   0.000000  -0.001167  -0.000066   0.002592
    11  C    0.000000   0.000000   0.000148  -0.000037  -0.000129  -0.010289
    12  C   -0.000000  -0.000000   0.002941  -0.000031   0.000002  -0.000194
    13  C   -0.000000   0.000000  -0.053165   0.000001  -0.000000   0.000002
    14  C    0.000000   0.000000   0.309678   0.000000  -0.000000  -0.000003
    15  C   -0.000000   0.000000  -0.058734  -0.000000  -0.000000   0.000344
    16  C   -0.000000   0.000000   0.004843   0.000000   0.000004   0.003436
    17  O    0.000086   0.000000   0.000000  -0.004982   0.000000   0.000000
    18  O    0.000780   0.000000   0.000000   0.000001   0.011663  -0.000001
    19  C   -0.005113   0.000005   0.000000  -0.000092  -0.000004  -0.000000
    20  C    0.436113   0.000126   0.000000  -0.000005   0.000010  -0.000000
    21  C   -0.050201   0.002949  -0.000000   0.000071  -0.000001   0.000000
    22  C   -0.027351  -0.049979   0.000000   0.000001   0.000000   0.000000
    23  C    0.004191   0.307168   0.000000   0.000000  -0.000000  -0.000000
    24  C    0.499214  -0.058197   0.000000  -0.000000   0.000000   0.000000
    25  C    4.923307   0.004095   0.000000   0.000000   0.000000   0.000000
    26  O    0.004095   8.150584   0.000000   0.000000   0.000000  -0.000000
    27  O    0.000000   0.000000   8.156361  -0.000000  -0.000000  -0.000000
    28  H    0.000000   0.000000  -0.000000   0.551000   0.000002  -0.000000
    29  H    0.000000   0.000000  -0.000000   0.000002   0.495919  -0.004297
    30  H    0.000000  -0.000000  -0.000000  -0.000000  -0.004297   0.515864
    31  H    0.000000   0.000000  -0.000056   0.000463   0.000000  -0.000015
    32  H    0.000000   0.000000  -0.001296  -0.000000   0.000000   0.000000
    33  H   -0.000000   0.000000  -0.004616   0.000000   0.000000  -0.000005
    34  H   -0.000000   0.000000  -0.000056   0.000000   0.000005   0.004155
    35  H    0.000000  -0.000000   0.000000   0.005744  -0.000000  -0.000000
    36  H    0.004294  -0.000056   0.000000  -0.000020  -0.000005   0.000000
    37  H   -0.000153  -0.001535  -0.000000   0.000001  -0.000000   0.000000
    38  H   -0.032992  -0.005092   0.000000  -0.000000  -0.000000   0.000000
    39  H    0.364132  -0.000046   0.000000  -0.000000  -0.000000   0.000000
    40  H    0.000425   0.243993   0.000000  -0.000000  -0.000000   0.000000
    41  H    0.000000   0.000000   0.245777   0.000000   0.000000   0.000000
    42  H   -0.000461  -0.000003   0.000000  -0.000002  -0.000000   0.000000
    43  C   -0.001287  -0.000000   0.000000   0.000002   0.000010   0.000000
    44  H   -0.000261  -0.000000   0.000000   0.000000  -0.000014  -0.000000
    45  H    0.000049   0.000000   0.000000   0.000000  -0.000001   0.000000
    46  H    0.000303  -0.000000   0.000000  -0.000000  -0.000000  -0.000000
    47  H   -0.028506   0.000002   0.000000   0.000000  -0.000024  -0.000000
              31         32         33         34         35         36
     1  C    0.000001   0.000000  -0.000000  -0.000000  -0.030033  -0.005431
     2  C    0.000000  -0.000000   0.000000   0.000000   0.006067  -0.005692
     3  C   -0.000001   0.000000  -0.000000   0.000000   0.000057  -0.003753
     4  C    0.000008   0.000000  -0.000000  -0.000001  -0.000050   0.004149
     5  C    0.000063  -0.000000  -0.000000  -0.000001   0.001051   0.002609
     6  C    0.000023  -0.000000   0.000000   0.000000  -0.004357   0.008039
     7  C    0.000017  -0.000000   0.000000   0.000233  -0.000002  -0.000128
     8  C    0.000165   0.000002   0.000009   0.005647   0.000000  -0.000012
     9  C   -0.014129  -0.000119  -0.000201  -0.013533   0.000001  -0.000012
    10  O    0.010325  -0.000003   0.000000  -0.000024  -0.000004  -0.000124
    11  C   -0.040382   0.003173   0.002767  -0.033267   0.000000   0.000000
    12  C    0.360460  -0.035457   0.000644   0.005242  -0.000000   0.000000
    13  C   -0.039053   0.352902   0.004502   0.000287   0.000000  -0.000000
    14  C    0.004231  -0.032153  -0.040407   0.002907   0.000000  -0.000000
    15  C    0.000148   0.006151   0.349932  -0.033683  -0.000000  -0.000000
    16  C    0.005430   0.000173  -0.027060   0.348078  -0.000000   0.000000
    17  O   -0.000000   0.000000   0.000000   0.000000   0.246909  -0.001784
    18  O    0.000000  -0.000000   0.000000   0.000000   0.000001   0.000131
    19  C   -0.000000   0.000000   0.000000  -0.000000  -0.000058  -0.001415
    20  C    0.000000   0.000000  -0.000000   0.000000  -0.000022  -0.047131
    21  C   -0.000000   0.000000   0.000000  -0.000000   0.000206   0.354435
    22  C   -0.000000  -0.000000  -0.000000   0.000000   0.000060  -0.032536
    23  C   -0.000000  -0.000000   0.000000  -0.000000   0.000005   0.004083
    24  C   -0.000000  -0.000000   0.000000   0.000000  -0.000001   0.000560
    25  C    0.000000   0.000000  -0.000000  -0.000000   0.000000   0.004294
    26  O    0.000000   0.000000   0.000000   0.000000  -0.000000  -0.000056
    27  O   -0.000056  -0.001296  -0.004616  -0.000056   0.000000   0.000000
    28  H    0.000463  -0.000000   0.000000   0.000000   0.005744  -0.000020
    29  H    0.000000   0.000000   0.000000   0.000005  -0.000000  -0.000005
    30  H   -0.000015   0.000000  -0.000005   0.004155  -0.000000   0.000000
    31  H    0.550731  -0.005385   0.000014  -0.000138   0.000000  -0.000000
    32  H   -0.005385   0.534545  -0.000142   0.000013  -0.000000  -0.000000
    33  H    0.000014  -0.000142   0.553887  -0.005207   0.000000   0.000000
    34  H   -0.000138   0.000013  -0.005207   0.554795   0.000000  -0.000000
    35  H    0.000000  -0.000000   0.000000   0.000000   0.344565  -0.000046
    36  H   -0.000000  -0.000000   0.000000  -0.000000  -0.000046   0.547466
    37  H   -0.000000   0.000000   0.000000   0.000000   0.000013  -0.005486
    38  H   -0.000000   0.000000   0.000000  -0.000000  -0.000000   0.000012
    39  H   -0.000000   0.000000   0.000000  -0.000000   0.000000  -0.000161
    40  H   -0.000000   0.000000   0.000000  -0.000000  -0.000000   0.000005
    41  H    0.000005  -0.000285   0.005954  -0.000014  -0.000000   0.000000
    42  H   -0.000000   0.000000  -0.000000  -0.000000  -0.000181  -0.000003
    43  C    0.000000  -0.000000  -0.000000   0.000000  -0.000006  -0.000005
    44  H   -0.000000   0.000000  -0.000000  -0.000000   0.000001  -0.000003
    45  H   -0.000000   0.000000   0.000000  -0.000000  -0.000005  -0.000003
    46  H   -0.000000   0.000000   0.000000  -0.000000   0.000000   0.000002
    47  H   -0.000000   0.000000  -0.000000  -0.000000   0.000002  -0.002044
              37         38         39         40         41         42
     1  C    0.000043   0.000000  -0.000007  -0.000000  -0.000000  -0.003348
     2  C    0.000053   0.000003   0.000233  -0.000000   0.000000  -0.041145
     3  C    0.000002   0.000000   0.000052  -0.000000  -0.000000   0.004749
     4  C   -0.000004  -0.000000   0.000000  -0.000000  -0.000000  -0.000046
     5  C   -0.000003  -0.000000   0.000000  -0.000000   0.000000  -0.000010
     6  C    0.000092  -0.000000  -0.000000  -0.000000   0.000000   0.000370
     7  C   -0.000000  -0.000000  -0.000000  -0.000000   0.000000  -0.000000
     8  C    0.000000  -0.000000  -0.000000   0.000000   0.000000  -0.000000
     9  C    0.000000   0.000000   0.000000   0.000000  -0.000001   0.000000
    10  O    0.000000   0.000000   0.000000  -0.000000   0.000000   0.000000
    11  C   -0.000000  -0.000000   0.000000  -0.000000  -0.000029   0.000000
    12  C   -0.000000  -0.000000  -0.000000  -0.000000  -0.000186   0.000000
    13  C    0.000000   0.000000  -0.000000   0.000000   0.006257  -0.000000
    14  C    0.000000   0.000000   0.000000   0.000000  -0.028937   0.000000
    15  C    0.000000   0.000000  -0.000000   0.000000  -0.004339  -0.000000
    16  C   -0.000000  -0.000000  -0.000000  -0.000000   0.000612  -0.000000
    17  O    0.000008  -0.000000   0.000000   0.000000   0.000000   0.008207
    18  O    0.000000  -0.000000   0.000112   0.000000  -0.000000   0.000416
    19  C   -0.000040  -0.000054  -0.001836  -0.000001   0.000000   0.361263
    20  C    0.004880   0.005440  -0.042160   0.000015  -0.000000  -0.013701
    21  C   -0.038549  -0.000025   0.004675  -0.000229  -0.000000  -0.001642
    22  C    0.354567   0.005426   0.000383   0.006103   0.000000   0.000855
    23  C   -0.034862  -0.045707   0.003177  -0.026629   0.000000   0.000193
    24  C    0.006517   0.355669  -0.032563  -0.003258   0.000000   0.000656
    25  C   -0.000153  -0.032992   0.364132   0.000425   0.000000  -0.000461
    26  O   -0.001535  -0.005092  -0.000046   0.243993   0.000000  -0.000003
    27  O   -0.000000   0.000000   0.000000   0.000000   0.245777   0.000000
    28  H    0.000001  -0.000000  -0.000000  -0.000000   0.000000  -0.000002
    29  H   -0.000000  -0.000000  -0.000000  -0.000000   0.000000  -0.000000
    30  H    0.000000   0.000000   0.000000   0.000000   0.000000   0.000000
    31  H   -0.000000  -0.000000  -0.000000  -0.000000   0.000005  -0.000000
    32  H    0.000000   0.000000   0.000000   0.000000  -0.000285   0.000000
    33  H    0.000000   0.000000   0.000000   0.000000   0.005954  -0.000000
    34  H    0.000000  -0.000000  -0.000000  -0.000000  -0.000014  -0.000000
    35  H    0.000013  -0.000000   0.000000  -0.000000  -0.000000  -0.000181
    36  H   -0.005486   0.000012  -0.000161   0.000005   0.000000  -0.000003
    37  H    0.531896  -0.000130   0.000011  -0.000243  -0.000000   0.000003
    38  H   -0.000130   0.552662  -0.005361   0.006081   0.000000  -0.000018
    39  H    0.000011  -0.005361   0.517858  -0.000013   0.000000   0.000004
    40  H   -0.000243   0.006081  -0.000013   0.336364   0.000000  -0.000000
    41  H   -0.000000   0.000000   0.000000   0.000000   0.344514   0.000000
    42  H    0.000003  -0.000018   0.000004  -0.000000   0.000000   0.517968
    43  C    0.000000   0.000001   0.000531   0.000000   0.000000  -0.046980
    44  H    0.000000   0.000000   0.000007  -0.000000   0.000000   0.004013
    45  H   -0.000000  -0.000000  -0.000008  -0.000000   0.000000  -0.001295
    46  H   -0.000000   0.000000   0.000197   0.000000   0.000000  -0.001382
    47  H   -0.000064  -0.000176  -0.003644  -0.000001   0.000000   0.001769
              43         44         45         46         47
     1  C    0.002704   0.000106  -0.000064  -0.000046   0.000059
     2  C   -0.036150  -0.014311  -0.008794   0.005843  -0.028695
     3  C   -0.008491   0.001264   0.000436   0.000493   0.002806
     4  C   -0.000740   0.000799   0.000040   0.000006   0.000899
     5  C    0.000011  -0.000021  -0.000006   0.000000  -0.000019
     6  C   -0.000222   0.000003   0.000005   0.000003   0.000106
     7  C    0.000038  -0.000023  -0.000003  -0.000000  -0.000084
     8  C    0.000000  -0.000000  -0.000000  -0.000000   0.000000
     9  C   -0.000000   0.000000   0.000000   0.000000   0.000000
    10  O   -0.000000   0.000000   0.000000   0.000000   0.000000
    11  C    0.000000   0.000000  -0.000000  -0.000000   0.000000
    12  C    0.000000  -0.000000  -0.000000  -0.000000  -0.000000
    13  C    0.000000  -0.000000  -0.000000  -0.000000  -0.000000
    14  C    0.000000   0.000000   0.000000   0.000000   0.000000
    15  C    0.000000  -0.000000  -0.000000   0.000000   0.000000
    16  C    0.000000  -0.000000  -0.000000  -0.000000  -0.000000
    17  O    0.000231  -0.000002   0.000166  -0.000008  -0.000007
    18  O   -0.032068   0.035740   0.000962   0.000517   0.042310
    19  C    0.343391  -0.027132  -0.021586  -0.039858  -0.013316
    20  C   -0.004117  -0.002006   0.001025  -0.000559   0.324317
    21  C    0.001442   0.000094   0.000009  -0.000058  -0.029580
    22  C    0.000011   0.000002  -0.000002  -0.000002   0.000976
    23  C    0.000001  -0.000000  -0.000000   0.000001   0.000805
    24  C   -0.000044   0.000001  -0.000002   0.000015   0.003395
    25  C   -0.001287  -0.000261   0.000049   0.000303  -0.028506
    26  O   -0.000000  -0.000000   0.000000  -0.000000   0.000002
    27  O    0.000000   0.000000   0.000000   0.000000   0.000000
    28  H    0.000002   0.000000   0.000000  -0.000000   0.000000
    29  H    0.000010  -0.000014  -0.000001  -0.000000  -0.000024
    30  H    0.000000  -0.000000   0.000000  -0.000000  -0.000000
    31  H    0.000000  -0.000000  -0.000000  -0.000000  -0.000000
    32  H   -0.000000   0.000000   0.000000   0.000000   0.000000
    33  H   -0.000000  -0.000000   0.000000   0.000000  -0.000000
    34  H    0.000000  -0.000000  -0.000000  -0.000000  -0.000000
    35  H   -0.000006   0.000001  -0.000005   0.000000   0.000002
    36  H   -0.000005  -0.000003  -0.000003   0.000002  -0.002044
    37  H    0.000000   0.000000  -0.000000  -0.000000  -0.000064
    38  H    0.000001   0.000000  -0.000000   0.000000  -0.000176
    39  H    0.000531   0.000007  -0.000008   0.000197  -0.003644
    40  H    0.000000  -0.000000  -0.000000   0.000000  -0.000001
    41  H    0.000000   0.000000   0.000000   0.000000   0.000000
    42  H   -0.046980   0.004013  -0.001295  -0.001382   0.001769
    43  C    5.183210   0.358184   0.368719   0.364323  -0.001488
    44  H    0.358184   0.436288  -0.018651  -0.020534   0.000594
    45  H    0.368719  -0.018651   0.506594  -0.027574   0.000014
    46  H    0.364323  -0.020534  -0.027574   0.552084   0.000132
    47  H   -0.001488   0.000594   0.000014   0.000132   0.467944
 Mulliken charges:
               1
     1  C    0.345902
     2  C   -0.049606
     3  C    0.301820
     4  C    0.104876
     5  C    0.323077
     6  C   -0.283343
     7  C   -0.110547
     8  C   -0.189592
     9  C    0.346159
    10  O   -0.516218
    11  C    0.062082
    12  C   -0.153028
    13  C   -0.154587
    14  C    0.379598
    15  C   -0.195210
    16  C   -0.160841
    17  O   -0.624227
    18  O   -0.621327
    19  C   -0.096664
    20  C   -0.243906
    21  C   -0.078037
    22  C   -0.139285
    23  C    0.380996
    24  C   -0.180096
    25  C   -0.086905
    26  O   -0.594015
    27  O   -0.601823
    28  H    0.158551
    29  H    0.209778
    30  H    0.185088
    31  H    0.167075
    32  H    0.177883
    33  H    0.159930
    34  H    0.164562
    35  H    0.430084
    36  H    0.180066
    37  H    0.182980
    38  H    0.164262
    39  H    0.194427
    40  H    0.437388
    41  H    0.430673
    42  H    0.209752
    43  C   -0.491209
    44  H    0.245865
    45  H    0.199975
    46  H    0.166100
    47  H    0.261518
 Sum of Mulliken charges =   1.00000
 Mulliken charges with hydrogens summed into heavy atoms:
               1
     1  C    0.345902
     2  C   -0.049606
     3  C    0.301820
     4  C    0.104876
     5  C    0.323077
     6  C   -0.124792
     7  C    0.099231
     8  C   -0.004505
     9  C    0.346159
    10  O   -0.516218
    11  C    0.062082
    12  C    0.014047
    13  C    0.023297
    14  C    0.379598
    15  C   -0.035280
    16  C    0.003721
    17  O   -0.194144
    18  O   -0.621327
    19  C    0.113088
    20  C    0.017612
    21  C    0.102030
    22  C    0.043695
    23  C    0.380996
    24  C   -0.015835
    25  C    0.107523
    26  O   -0.156627
    27  O   -0.171150
    43  C    0.120730
 APT charges:
               1
     1  C   -0.063769
     2  C    0.182477
     3  C   -0.437324
     4  C   -0.251667
     5  C   -0.184830
     6  C   -0.470375
     7  C   -0.510656
     8  C   -0.424280
     9  C   -0.094978
    10  O   -0.422495
    11  C   -0.842736
    12  C   -0.750207
    13  C   -0.365878
    14  C    0.323741
    15  C   -0.193049
    16  C   -0.702857
    17  O   -0.435594
    18  O   -0.113232
    19  C   -0.114060
    20  C   -1.046001
    21  C   -0.704412
    22  C   -0.370852
    23  C    0.247280
    24  C   -0.421725
    25  C   -0.863698
    26  O   -0.876066
    27  O   -0.443750
    28  H    0.483473
    29  H    0.696876
    30  H    0.829534
    31  H    0.018579
    32  H    0.817956
    33  H    1.094524
    34  H    0.421585
    35  H    0.702045
    36  H   -0.093418
    37  H    0.325111
    38  H    1.208257
    39  H    0.883983
    40  H    1.443161
    41  H    1.365663
    42  H    0.643009
    43  C   -1.500081
    44  H    0.220784
    45  H    0.410719
    46  H    0.882781
    47  H    0.496449
 Sum of APT charges =   1.00000
 APT charges with hydrogens summed into heavy atoms:
               1
     1  C   -0.063769
     2  C    0.182477
     3  C   -0.437324
     4  C   -0.251667
     5  C   -0.184830
     6  C    0.013097
     7  C    0.186220
     8  C    0.405253
     9  C   -0.094978
    10  O   -0.422495
    11  C   -0.842736
    12  C   -0.731628
    13  C    0.452078
    14  C    0.323741
    15  C    0.901475
    16  C   -0.281271
    17  O    0.266451
    18  O   -0.113232
    19  C    0.528948
    20  C   -0.549552
    21  C   -0.797830
    22  C   -0.045741
    23  C    0.247280
    24  C    0.786532
    25  C    0.020285
    26  O    0.567095
    27  O    0.921914
    43  C    0.014203
 Electronic spatial extent (au):  <R**2>=          14813.1978
 Charge=              1.0000 electrons
 Dipole moment (field-independent basis, Debye):
    X=             -0.8246    Y=              3.3412    Z=             -0.3169  Tot=              3.4560
 Quadrupole moment (field-independent basis, Debye-Ang):
   XX=             -4.0179   YY=           -145.9744   ZZ=           -144.2406
   XY=            -19.9022   XZ=            -10.0129   YZ=              3.5924
 Traceless Quadrupole moment (field-independent basis, Debye-Ang):
   XX=             94.0597   YY=            -47.8967   ZZ=            -46.1629
   XY=            -19.9022   XZ=            -10.0129   YZ=              3.5924
 Octapole moment (field-independent basis, Debye-Ang**2):
  XXX=             99.2591  YYY=             41.9337  ZZZ=             30.9639  XYY=            -42.5237
  XXY=             97.3391  XXZ=           -168.8689  XZZ=              1.3438  YZZ=             14.3693
  YYZ=             14.3857  XYZ=             45.7642
 Hexadecapole moment (field-independent basis, Debye-Ang**3):
 XXXX=          -7592.8948 YYYY=          -2316.5021 ZZZZ=          -1031.7657 XXXY=           -789.0252
 XXXZ=           -477.7224 YYYX=           -191.1184 YYYZ=              1.7310 ZZZX=            -61.4011
 ZZZY=             71.7739 XXYY=          -2634.5560 XXZZ=          -2640.3487 YYZZ=           -501.3206
 XXYZ=           -103.7222 YYXZ=            -10.9447 ZZXY=            -29.0616
 N-N= 2.443115089664D+03 E-N=-7.805524431738D+03  KE= 1.252193363564D+03
  Exact polarizability:   0.000   0.000   0.000   0.000   0.000   0.000
 Approx polarizability: 891.701  11.488 540.342  -2.053  75.988 329.239
 No NMR shielding tensors so no spin-rotation constants.
 Leave Link  601 at Sat Feb 27 19:55:24 2021, MaxMem=   268435456 cpu:               5.3 elap:               0.3
 (Enter /public3/home/sc30001/g16/l701.exe)
 ... and contract with generalized density number  0.
 Compute integral second derivatives.
 Leave Link  701 at Sat Feb 27 19:55:25 2021, MaxMem=   268435456 cpu:               6.8 elap:               0.3
 (Enter /public3/home/sc30001/g16/l702.exe)
 L702 exits ... SP integral derivatives will be done elsewhere.
 Leave Link  702 at Sat Feb 27 19:55:25 2021, MaxMem=   268435456 cpu:               1.0 elap:               0.1
 (Enter /public3/home/sc30001/g16/l703.exe)
 Integral derivatives from FoFJK, PRISM(SPDF).
 Compute integral second derivatives, UseDBF=F ICtDFT=           0.
 Calling FoFJK, ICntrl=    100147 FMM=F ISym2X=0 I1Cent= 0 IOpClX= 0 NMat=1 NMatS=1 NMatT=0.
 FoFJK:  IHMeth= 1 ICntrl=  100147 DoSepK=F KAlg= 0 I1Cent=           0 FoldK=F
 IRaf=         0 NMat=       1 IRICut=       1 DoRegI=T DoRafI=F ISym2E= 0 IDoP0=0 IntGTp=1.
 FoFCou: FMM=F IPFlag=           0 FMFlag=      100000 FMFlg1=         800
         NFxFlg=           0 DoJE=F BraDBF=F KetDBF=F FulRan=T
         wScrn=  0.000000 ICntrl=    100147 IOpCl=  0 I1Cent=           0 NGrid=           0
         NMat0=    1 NMatS0=      1 NMatT0=    0 NMatD0=    1 NMtDS0=    0 NMtDT0=    0
 Symmetry not used in FoFCou.
 Leave Link  703 at Sat Feb 27 19:57:29 2021, MaxMem=   268435456 cpu:            2974.0 elap:             124.2
 (Enter /public3/home/sc30001/g16/l716.exe)
 Dipole        =-3.24403151D-01 1.31453892D+00-1.24697485D-01
 Polarizability= 0.00000000D+00 0.00000000D+00 0.00000000D+00
                 0.00000000D+00 0.00000000D+00 0.00000000D+00
 ***** Axes restored to original set *****
 -------------------------------------------------------------------
 Center     Atomic                   Forces (Hartrees/Bohr)
 Number     Number              X              Y              Z
 -------------------------------------------------------------------
      1        6           0.004569946    0.012841622   -0.006314501
      2        6           0.010783351   -0.002500653    0.051575352
      3        6           0.043221844    0.080735854   -0.078024938
      4        6          -0.020026542   -0.006311878    0.001867185
      5        6          -0.003305158    0.003944512   -0.008072108
      6        6           0.001285723   -0.003294822    0.003770691
      7        6           0.010085978    0.003826221   -0.000731917
      8        6          -0.007697313   -0.007236564    0.006924775
      9        6           0.003843430    0.007308022   -0.008164799
     10        8           0.000324617   -0.002786652    0.004175078
     11        6          -0.003910591   -0.002074956    0.001209593
     12        6           0.001106800    0.001533163   -0.001751065
     13        6          -0.002139543    0.000017209   -0.001054847
     14        6           0.003332949    0.001362995   -0.000391274
     15        6          -0.001047970   -0.001343403    0.001486300
     16        6           0.002046978   -0.000235175    0.001125807
     17        8           0.007666043   -0.006268380    0.007901324
     18        8          -0.046573147   -0.053102215    0.040039601
     19        6          -0.097525562    0.010518692    0.021570072
     20        6           0.041567499    0.025844617    0.003711658
     21        6          -0.009414198   -0.046014406   -0.003194478
     22        6          -0.024511289    0.015336546   -0.005429033
     23        6           0.023006119   -0.011593173    0.001731831
     24        6           0.009418867    0.006061994   -0.000094890
     25        6           0.032233078   -0.020694732    0.006726326
     26        8          -0.011851937    0.017351806   -0.005398778
     27        8          -0.003542189   -0.001418454    0.000332752
     28        1          -0.000122764    0.000828380    0.000929443
     29        1           0.006696454   -0.001414224    0.002678080
     30        1          -0.000110903   -0.000038446   -0.000071569
     31        1           0.000150572    0.000157268   -0.000045218
     32        1          -0.000120299   -0.000026209    0.000025224
     33        1          -0.000155686   -0.000000165   -0.000032090
     34        1           0.000277038    0.000039027    0.000124351
     35        1          -0.000128077    0.001169400    0.000246697
     36        1           0.007637016   -0.006549366   -0.003308218
     37        1          -0.000380608    0.000652963   -0.000203786
     38        1          -0.000489821   -0.000282773    0.000847533
     39        1          -0.001388856    0.000849328   -0.001875417
     40        1           0.002929491   -0.000758635    0.000598654
     41        1           0.000588987    0.000105927    0.000210126
     42        1           0.014887662   -0.026090157   -0.000559316
     43        6           0.031918778   -0.017862397   -0.042545919
     44        1          -0.005529753    0.008068186   -0.008054156
     45        1          -0.006932035   -0.003630016    0.018759870
     46        1           0.016433270    0.011239642    0.002457336
     47        1          -0.029108250    0.011734479   -0.005707343
 -------------------------------------------------------------------
 Cartesian Forces:  Max     0.097525562 RMS     0.018810640
 FormGI is forming the generalized inverse of G from B-inverse, IUseBI=4.
 Leave Link  716 at Sat Feb 27 19:57:29 2021, MaxMem=   268435456 cpu:               1.0 elap:               0.1
 (Enter /public3/home/sc30001/g16/l103.exe)

 GradGradGradGradGradGradGradGradGradGradGradGradGradGradGradGradGradGrad
 Berny optimization.
 Red2BG is reusing G-inverse.
 Internal  Forces:  Max     0.074306663 RMS     0.009818800
 Search for a saddle point.
 Step number   1 out of a maximum of  277
 All quantities printed in internal units (Hartrees-Bohrs-Radians)
 Swapping is turned off.
 Second derivative matrix not updated -- analytic derivatives used.
 ITU=  0
     Eigenvalues ---   -0.02917  -0.00254  -0.00178   0.00087   0.00097
     Eigenvalues ---    0.00391   0.00883   0.00937   0.01023   0.01111
     Eigenvalues ---    0.01222   0.01309   0.01380   0.01391   0.01417
     Eigenvalues ---    0.01521   0.01525   0.01615   0.01656   0.01699
     Eigenvalues ---    0.01758   0.01775   0.01781   0.01803   0.01981
     Eigenvalues ---    0.02044   0.02053   0.02086   0.02092   0.02198
     Eigenvalues ---    0.02273   0.02462   0.02605   0.02670   0.02713
     Eigenvalues ---    0.02817   0.02824   0.02937   0.03239   0.03257
     Eigenvalues ---    0.03275   0.03352   0.04102   0.04492   0.04691
     Eigenvalues ---    0.04952   0.05291   0.06229   0.08131   0.10919
     Eigenvalues ---    0.11078   0.11164   0.11323   0.11513   0.11758
     Eigenvalues ---    0.11786   0.11980   0.12004   0.12356   0.12924
     Eigenvalues ---    0.13091   0.14013   0.15046   0.15542   0.16352
     Eigenvalues ---    0.16669   0.16757   0.17110   0.17355   0.17667
     Eigenvalues ---    0.17913   0.18061   0.18163   0.18705   0.18990
     Eigenvalues ---    0.19392   0.19462   0.19975   0.20340   0.21384
     Eigenvalues ---    0.22087   0.22627   0.22765   0.22820   0.23767
     Eigenvalues ---    0.26437   0.28809   0.28905   0.30255   0.31600
     Eigenvalues ---    0.33054   0.33639   0.34617   0.35096   0.35730
     Eigenvalues ---    0.35859   0.36023   0.36170   0.36321   0.36567
     Eigenvalues ---    0.36699   0.36753   0.36851   0.37071   0.37202
     Eigenvalues ---    0.37538   0.38007   0.38708   0.39291   0.39574
     Eigenvalues ---    0.39721   0.39904   0.40074   0.40834   0.41333
     Eigenvalues ---    0.42436   0.43495   0.43835   0.44030   0.44514
     Eigenvalues ---    0.45434   0.46243   0.46992   0.47058   0.47679
     Eigenvalues ---    0.49608   0.50021   0.50147   0.50816   0.50989
     Eigenvalues ---    0.51576   0.51933   0.52378   0.53199   0.53460
 Eigenvectors required to have negative eigenvalues:
                          R32       R5        D26      D104      D105
   1                    0.83157  -0.16946   0.14277   0.13422   0.13395
                          A49      D111       D25      D113       R31
   1                   -0.13335  -0.12515   0.12452  -0.11263   0.11232
 Eigenvalue     2 is  -2.54D-03 should be greater than     0.000000 Eigenvector:
                          R31       D85       D86       D82       D17
   1                   -0.49533  -0.25126  -0.23405  -0.23277   0.22140
                          D83       A84       D81       D87       A53
   1                   -0.21555   0.21171  -0.20156  -0.19542   0.17871
 Eigenvalue     3 is  -1.78D-03 should be greater than     0.000000 Eigenvector:
                          D89       D88       D90      D101      D100
   1                   -0.35251  -0.32834  -0.31817  -0.24289  -0.21484
                          A53       D98       D17       D99       A84
   1                   -0.21371  -0.19465  -0.19283  -0.18557   0.18097
 RFO step:  Lambda0=1.695719663D-03 Lambda=-8.84927745D-02.
 Linear search not attempted -- option 19 set.
 Maximum step size (   0.300) exceeded in Quadratic search.
    -- Step size scaled by   0.368
 Iteration  1 RMS(Cart)=  0.08669961 RMS(Int)=  0.00456079
 Iteration  2 RMS(Cart)=  0.00832693 RMS(Int)=  0.00133120
 Iteration  3 RMS(Cart)=  0.00011019 RMS(Int)=  0.00133080
 Iteration  4 RMS(Cart)=  0.00000058 RMS(Int)=  0.00133080
 ITry= 1 IFail=0 DXMaxC= 4.55D-01 DCOld= 1.00D+10 DXMaxT= 3.00D-01 DXLimC= 3.00D+00 Rises=F
 Variable       Old X    -DE/DX   Delta X   Delta X   Delta X     New X
                                 (Linear)    (Quad)   (Total)
    R1        2.68945  -0.00874   0.00000  -0.00540  -0.00545   2.68400
    R2        2.65319   0.00434   0.00000   0.00053   0.00051   2.65370
    R3        2.53462   0.01210   0.00000   0.00626   0.00626   2.54089
    R4        2.63098   0.03078   0.00000   0.03833   0.03765   2.66863
    R5        2.89222  -0.02267   0.00000  -0.06503  -0.06551   2.82672
    R6        2.71083   0.00907   0.00000   0.02314   0.02316   2.73398
    R7        2.56167  -0.07431   0.00000  -0.08932  -0.08955   2.47212
    R8        2.68744  -0.00094   0.00000  -0.00407  -0.00404   2.68340
    R9        2.65606  -0.01126   0.00000  -0.01046  -0.01046   2.64560
   R10        2.60178   0.00993   0.00000   0.00518   0.00521   2.60698
   R11        2.57995   0.00089   0.00000  -0.00076  -0.00076   2.57919
   R12        2.05047   0.00021   0.00000  -0.00007  -0.00007   2.05041
   R13        2.61705   0.00721   0.00000   0.00716   0.00716   2.62421
   R14        2.05428  -0.00090   0.00000  -0.00067  -0.00067   2.05362
   R15        2.64576  -0.00472   0.00000  -0.00664  -0.00663   2.63914
   R16        2.04269   0.00011   0.00000   0.00016   0.00016   2.04285
   R17        2.54468   0.00405   0.00000   0.00604   0.00605   2.55073
   R18        2.72292   0.00397   0.00000   0.00384   0.00384   2.72676
   R19        2.68014  -0.00163   0.00000  -0.00161  -0.00161   2.67853
   R20        2.67404  -0.00180   0.00000  -0.00151  -0.00151   2.67252
   R21        2.60537   0.00181   0.00000   0.00139   0.00139   2.60676
   R22        2.04726   0.00004   0.00000   0.00001   0.00001   2.04727
   R23        2.66136  -0.00150   0.00000  -0.00138  -0.00138   2.65998
   R24        2.04943   0.00006   0.00000   0.00005   0.00005   2.04949
   R25        2.65992  -0.00132   0.00000  -0.00104  -0.00104   2.65888
   R26        2.53614   0.00328   0.00000   0.00252   0.00252   2.53866
   R27        2.61146   0.00158   0.00000   0.00108   0.00108   2.61254
   R28        2.05401   0.00013   0.00000   0.00012   0.00012   2.05413
   R29        2.04899  -0.00002   0.00000   0.00006   0.00006   2.04905
   R30        1.83641  -0.00050   0.00000  -0.00056  -0.00056   1.83585
   R31        4.13557   0.00758   0.00000   0.15843   0.16040   4.29597
   R32        3.91554   0.01477   0.00000   0.07350   0.07172   3.98726
   R33        2.02201   0.01419   0.00000   0.00991   0.00991   2.03191
   R34        2.91018  -0.00214   0.00000  -0.02370  -0.02370   2.88648
   R35        2.65482   0.02786   0.00000   0.01033   0.01042   2.66525
   R36        2.64126   0.03486   0.00000   0.01107   0.01116   2.65242
   R37        2.02201   0.02224   0.00000   0.00881   0.00996   2.03197
   R38        2.62485  -0.01868   0.00000  -0.01235  -0.01235   2.61250
   R39        2.05672  -0.00806   0.00000  -0.00050  -0.00050   2.05622
   R40        2.64713   0.01950   0.00000   0.01231   0.01222   2.65935
   R41        2.05095  -0.00038   0.00000  -0.00014  -0.00014   2.05081
   R42        2.64177  -0.00078   0.00000  -0.00054  -0.00063   2.64114
   R43        2.57514  -0.01940   0.00000  -0.01117  -0.01117   2.56397
   R44        2.63747  -0.00708   0.00000  -0.00212  -0.00212   2.63534
   R45        2.05670  -0.00051   0.00000  -0.00064  -0.00064   2.05606
   R46        2.05026   0.00044   0.00000   0.00072   0.00072   2.05099
   R47        1.83339   0.00280   0.00000   0.00129   0.00129   1.83468
   R48        1.83696  -0.00049   0.00000  -0.00032  -0.00032   1.83664
   R49        2.02201   0.01204   0.00000   0.00818   0.00818   2.03019
   R50        2.02201   0.01761   0.00000   0.01406   0.01406   2.03607
   R51        2.02201   0.01908   0.00000   0.01348   0.01348   2.03549
    A1        2.14795  -0.00356   0.00000   0.00131   0.00111   2.14905
    A2        2.03215   0.00193   0.00000   0.00063   0.00073   2.03288
    A3        2.10308   0.00163   0.00000  -0.00193  -0.00183   2.10125
    A4        2.04419   0.01007   0.00000   0.01148   0.01165   2.05584
    A5        2.12839   0.00080   0.00000  -0.01335  -0.01270   2.11569
    A6        2.11031  -0.01094   0.00000   0.00134   0.00021   2.11052
    A7        2.12843  -0.01498   0.00000  -0.02741  -0.02721   2.10122
    A8        2.04643   0.01870   0.00000   0.03358   0.03294   2.07937
    A9        2.10824  -0.00370   0.00000  -0.00609  -0.00567   2.10257
   A10        2.04756   0.00470   0.00000   0.01130   0.01124   2.05880
   A11        2.19929  -0.00999   0.00000  -0.01787  -0.01783   2.18146
   A12        2.03612   0.00528   0.00000   0.00660   0.00661   2.04273
   A13        2.13980   0.00173   0.00000   0.00266   0.00262   2.14241
   A14        2.09104  -0.00145   0.00000  -0.00184  -0.00183   2.08920
   A15        2.05231  -0.00028   0.00000  -0.00081  -0.00077   2.05154
   A16        2.05802   0.00210   0.00000   0.00081   0.00068   2.05870
   A17        2.12314  -0.00135   0.00000   0.00002   0.00009   2.12322
   A18        2.10200  -0.00074   0.00000  -0.00083  -0.00076   2.10124
   A19        2.12064  -0.00238   0.00000  -0.00268  -0.00269   2.11795
   A20        2.10998  -0.00621   0.00000  -0.01037  -0.01037   2.09961
   A21        2.05244   0.00859   0.00000   0.01305   0.01306   2.06550
   A22        2.09480   0.00007   0.00000  -0.00108  -0.00108   2.09372
   A23        2.09658   0.00004   0.00000   0.00065   0.00065   2.09722
   A24        2.09178  -0.00011   0.00000   0.00043   0.00043   2.09220
   A25        2.06577   0.00101   0.00000   0.00196   0.00197   2.06773
   A26        2.21948   0.00066   0.00000   0.00155   0.00155   2.22103
   A27        1.99793  -0.00167   0.00000  -0.00351  -0.00351   1.99442
   A28        2.15742  -0.00251   0.00000  -0.00284  -0.00285   2.15457
   A29        2.10755   0.00050   0.00000   0.00066   0.00066   2.10821
   A30        2.11297   0.00019   0.00000  -0.00026  -0.00026   2.11272
   A31        2.06266  -0.00068   0.00000  -0.00040  -0.00040   2.06226
   A32        2.11363   0.00048   0.00000   0.00031   0.00031   2.11395
   A33        2.08738  -0.00046   0.00000  -0.00014  -0.00014   2.08723
   A34        2.08218  -0.00003   0.00000  -0.00017  -0.00017   2.08200
   A35        2.09178   0.00018   0.00000   0.00015   0.00015   2.09194
   A36        2.11896   0.00002   0.00000  -0.00019  -0.00019   2.11877
   A37        2.07244  -0.00020   0.00000   0.00003   0.00003   2.07248
   A38        2.09386  -0.00074   0.00000  -0.00057  -0.00057   2.09328
   A39        2.04035   0.00065   0.00000   0.00065   0.00065   2.04100
   A40        2.14898   0.00009   0.00000  -0.00007  -0.00007   2.14891
   A41        2.09224   0.00038   0.00000   0.00028   0.00028   2.09252
   A42        2.09576  -0.00028   0.00000  -0.00006  -0.00006   2.09570
   A43        2.09519  -0.00010   0.00000  -0.00022  -0.00022   2.09497
   A44        2.11220   0.00037   0.00000   0.00023   0.00023   2.11243
   A45        2.10842  -0.00050   0.00000  -0.00045  -0.00045   2.10797
   A46        2.06256   0.00013   0.00000   0.00022   0.00022   2.06277
   A47        1.93727  -0.00014   0.00000  -0.00182  -0.00182   1.93545
   A48        1.54819   0.02797   0.00000   0.03181   0.03317   1.58137
   A49        1.45634   0.03625   0.00000   0.04560   0.05021   1.50654
   A50        1.95383  -0.00472   0.00000  -0.00734  -0.01081   1.94302
   A51        1.83993  -0.01633   0.00000   0.07899   0.08839   1.92833
   A52        1.97445  -0.00516   0.00000   0.00598   0.00410   1.97855
   A53        2.31815  -0.03280   0.00000  -0.13980  -0.14473   2.17342
   A54        1.85276   0.02480   0.00000   0.05074   0.04217   1.89493
   A55        1.83016   0.02338   0.00000   0.01875   0.01824   1.84839
   A56        1.72588  -0.00884   0.00000  -0.00391  -0.00179   1.72409
   A57        1.57288  -0.01052   0.00000  -0.00894  -0.01114   1.56174
   A58        2.05507  -0.00907   0.00000  -0.00023  -0.00065   2.05442
   A59        2.24238  -0.01101   0.00000  -0.04582  -0.04473   2.19765
   A60        1.87982   0.01736   0.00000   0.04379   0.04365   1.92347
   A61        2.12585  -0.00346   0.00000  -0.00296  -0.00275   2.12310
   A62        2.08362   0.00658   0.00000  -0.00010  -0.00022   2.08340
   A63        2.07362  -0.00312   0.00000   0.00316   0.00304   2.07666
   A64        2.08757   0.00533   0.00000   0.00161   0.00163   2.08920
   A65        2.11948  -0.00334   0.00000   0.00104   0.00103   2.12051
   A66        2.07602  -0.00196   0.00000  -0.00261  -0.00263   2.07339
   A67        2.08578   0.00739   0.00000   0.00467   0.00459   2.09037
   A68        2.04729  -0.00622   0.00000  -0.00649  -0.00645   2.04084
   A69        2.15011  -0.00118   0.00000   0.00182   0.00186   2.15197
   A70        2.09638  -0.00697   0.00000  -0.00569  -0.00568   2.09070
   A71        2.09496   0.00288   0.00000   0.00188   0.00187   2.09683
   A72        2.09183   0.00408   0.00000   0.00379   0.00377   2.09561
   A73        2.11569   0.00678   0.00000   0.00260   0.00279   2.11849
   A74        2.09910  -0.00529   0.00000  -0.00373  -0.00383   2.09527
   A75        2.06839  -0.00149   0.00000   0.00114   0.00104   2.06943
   A76        1.91172   0.00210   0.00000   0.00419   0.00419   1.91591
   A77        1.93810  -0.00072   0.00000  -0.00141  -0.00141   1.93669
   A78        1.91063   0.00763   0.00000   0.01581   0.01575   1.92638
   A79        1.91063  -0.01742   0.00000  -0.01255  -0.01252   1.89811
   A80        1.91063   0.00968   0.00000   0.00589   0.00581   1.91644
   A81        1.91063   0.00371   0.00000  -0.01077  -0.01072   1.89992
   A82        1.91063  -0.00422   0.00000   0.00457   0.00440   1.91503
   A83        1.91063   0.00061   0.00000  -0.00295  -0.00294   1.90769
   A84        2.22343   0.00442   0.00000  -0.04375  -0.04378   2.17966
    D1        0.01275  -0.00031   0.00000  -0.01213  -0.01267   0.00008
    D2       -3.10267   0.00242   0.00000   0.01110   0.01191  -3.09077
    D3       -3.13154  -0.00093   0.00000  -0.00885  -0.00933  -3.14087
    D4        0.03622   0.00181   0.00000   0.01438   0.01525   0.05147
    D5       -0.01660   0.00151   0.00000   0.00704   0.00740  -0.00921
    D6        3.13291   0.00076   0.00000   0.00731   0.00746   3.14036
    D7        3.12780   0.00215   0.00000   0.00362   0.00393   3.13172
    D8       -0.00588   0.00139   0.00000   0.00389   0.00399  -0.00189
    D9       -3.09317  -0.00063   0.00000  -0.00284  -0.00287  -3.09604
   D10        0.04580  -0.00124   0.00000   0.00035   0.00038   0.04618
   D11        0.01107  -0.00188   0.00000   0.00847   0.00868   0.01976
   D12        3.13903  -0.00027   0.00000   0.01424   0.01554  -3.12861
   D13        3.12679  -0.00441   0.00000  -0.01474  -0.01602   3.11076
   D14       -0.02844  -0.00279   0.00000  -0.00897  -0.00917  -0.03760
   D15        1.83498   0.01493   0.00000  -0.00377  -0.00347   1.83152
   D16       -0.12554   0.00662   0.00000  -0.02763  -0.02685  -0.15239
   D17       -2.13235  -0.01109   0.00000  -0.12942  -0.12700  -2.25935
   D18       -1.27946   0.01745   0.00000   0.02019   0.02172  -1.25775
   D19        3.04320   0.00914   0.00000  -0.00367  -0.00166   3.04153
   D20        1.03639  -0.00857   0.00000  -0.10546  -0.10181   0.93458
   D21       -0.02942   0.00258   0.00000  -0.00065  -0.00049  -0.02991
   D22        3.08867   0.00194   0.00000   0.00053   0.00073   3.08940
   D23        3.12628   0.00074   0.00000  -0.00691  -0.00773   3.11855
   D24       -0.03882   0.00010   0.00000  -0.00573  -0.00651  -0.04533
   D25        0.89504  -0.01592   0.00000  -0.02638  -0.02977   0.86527
   D26       -2.26001  -0.01442   0.00000  -0.02087  -0.02309  -2.28311
   D27        0.02562  -0.00105   0.00000  -0.00439  -0.00464   0.02098
   D28       -3.12650  -0.00103   0.00000  -0.00292  -0.00294  -3.12944
   D29       -3.09470  -0.00026   0.00000  -0.00511  -0.00542  -3.10012
   D30        0.03637  -0.00024   0.00000  -0.00364  -0.00372   0.03265
   D31        3.13641   0.00082   0.00000   0.00218   0.00223   3.13864
   D32       -0.02225   0.00112   0.00000   0.00239   0.00239  -0.01986
   D33       -0.02855   0.00018   0.00000   0.00342   0.00350  -0.02505
   D34        3.09597   0.00048   0.00000   0.00363   0.00367   3.09964
   D35       -0.00352  -0.00070   0.00000   0.00162   0.00165  -0.00187
   D36        3.13025   0.00004   0.00000   0.00135   0.00159   3.13185
   D37       -3.13481  -0.00071   0.00000   0.00019  -0.00000  -3.13481
   D38       -0.00103   0.00003   0.00000  -0.00008  -0.00006  -0.00110
   D39       -0.01921   0.00019   0.00000   0.00129   0.00130  -0.01791
   D40        3.11238   0.00022   0.00000   0.00271   0.00293   3.11531
   D41        0.00290   0.00002   0.00000  -0.00077  -0.00079   0.00211
   D42        3.13591  -0.00002   0.00000  -0.00109  -0.00112   3.13478
   D43       -3.12217  -0.00014   0.00000  -0.00076  -0.00073  -3.12290
   D44        0.01084  -0.00019   0.00000  -0.00108  -0.00107   0.00977
   D45        0.01592  -0.00023   0.00000  -0.00190  -0.00194   0.01398
   D46       -3.13089  -0.00015   0.00000  -0.00155  -0.00156  -3.13245
   D47       -3.11711  -0.00019   0.00000  -0.00158  -0.00160  -3.11871
   D48        0.01926  -0.00011   0.00000  -0.00122  -0.00122   0.01804
   D49       -0.00769   0.00016   0.00000   0.00165   0.00169  -0.00600
   D50        3.13847   0.00008   0.00000   0.00133   0.00135   3.13982
   D51       -3.10998   0.00002   0.00000   0.00037   0.00035  -3.10963
   D52        0.03250  -0.00002   0.00000  -0.00011  -0.00012   0.03238
   D53        0.02656   0.00011   0.00000   0.00072   0.00073   0.02730
   D54       -3.11414   0.00006   0.00000   0.00025   0.00026  -3.11388
   D55        3.14094  -0.00004   0.00000  -0.00047  -0.00047   3.14047
   D56        0.00105  -0.00000   0.00000  -0.00024  -0.00024   0.00081
   D57       -0.00151   0.00000   0.00000  -0.00001  -0.00001  -0.00152
   D58       -3.14141   0.00004   0.00000   0.00022   0.00022  -3.14119
   D59       -3.14152   0.00006   0.00000   0.00052   0.00052  -3.14100
   D60        0.00490   0.00001   0.00000   0.00031   0.00031   0.00522
   D61        0.00094   0.00001   0.00000   0.00005   0.00005   0.00099
   D62       -3.13583  -0.00003   0.00000  -0.00015  -0.00015  -3.13597
   D63        0.00082  -0.00001   0.00000  -0.00006  -0.00006   0.00076
   D64       -3.14017   0.00002   0.00000   0.00012   0.00012  -3.14004
   D65        3.14072  -0.00005   0.00000  -0.00029  -0.00029   3.14044
   D66       -0.00027  -0.00002   0.00000  -0.00010  -0.00010  -0.00037
   D67        0.00047   0.00001   0.00000   0.00008   0.00008   0.00055
   D68        3.14151   0.00002   0.00000   0.00013   0.00013  -3.14155
   D69        3.14148  -0.00002   0.00000  -0.00010  -0.00010   3.14137
   D70       -0.00067  -0.00001   0.00000  -0.00005  -0.00005  -0.00072
   D71       -0.00104   0.00000   0.00000  -0.00003  -0.00003  -0.00107
   D72        3.13927   0.00002   0.00000   0.00006   0.00006   3.13933
   D73        3.14115  -0.00001   0.00000  -0.00009  -0.00009   3.14106
   D74       -0.00173   0.00001   0.00000   0.00000   0.00000  -0.00173
   D75       -3.14097  -0.00005   0.00000  -0.00026  -0.00026  -3.14123
   D76        0.00005  -0.00004   0.00000  -0.00020  -0.00020  -0.00016
   D77        0.00031  -0.00001   0.00000  -0.00004  -0.00004   0.00028
   D78        3.13720   0.00003   0.00000   0.00016   0.00016   3.13736
   D79       -3.13999  -0.00003   0.00000  -0.00013  -0.00013  -3.14012
   D80       -0.00310   0.00001   0.00000   0.00007   0.00007  -0.00303
   D81       -0.36299   0.02897   0.00000   0.10210   0.10259  -0.26039
   D82       -0.80966  -0.00740   0.00000   0.07315   0.07307  -0.73659
   D83       -2.93789  -0.00204   0.00000   0.06845   0.06805  -2.86984
   D84        1.46126  -0.01743   0.00000   0.02575   0.02573   1.48698
   D85        1.12938   0.00224   0.00000   0.08426   0.08298   1.21236
   D86       -0.99885   0.00760   0.00000   0.07956   0.07795  -0.92090
   D87       -2.88289  -0.00780   0.00000   0.03686   0.03563  -2.84726
   D88       -2.64179  -0.01446   0.00000  -0.05935  -0.05690  -2.69869
   D89        1.51317  -0.00911   0.00000  -0.06406  -0.06193   1.45124
   D90       -0.37087  -0.02450   0.00000  -0.10675  -0.10425  -0.47512
   D91       -0.99720  -0.00583   0.00000  -0.02776  -0.02286  -1.02006
   D92        1.09720  -0.00728   0.00000  -0.03896  -0.03414   1.06306
   D93       -3.09159  -0.01127   0.00000  -0.04665  -0.04186  -3.13345
   D94        0.66782   0.01774   0.00000   0.06120   0.05763   0.72545
   D95        2.76221   0.01629   0.00000   0.05000   0.04635   2.80857
   D96       -1.42658   0.01230   0.00000   0.04231   0.03863  -1.38795
   D97       -3.07268  -0.00432   0.00000  -0.08165  -0.08278   3.12772
   D98       -0.97829  -0.00576   0.00000  -0.09285  -0.09406  -1.07235
   D99        1.11611  -0.00975   0.00000  -0.10054  -0.10178   1.01432
   D100      -1.89037   0.00355   0.00000  -0.00012  -0.00213  -1.89250
   D101       1.26629   0.00354   0.00000  -0.00791  -0.00981   1.25648
   D102       0.00631   0.00370   0.00000   0.00710   0.00723   0.01355
   D103      -3.12021   0.00369   0.00000  -0.00069  -0.00045  -3.12065
   D104       2.60671   0.00230   0.00000   0.01603   0.01716   2.62387
   D105      -0.51981   0.00229   0.00000   0.00824   0.00948  -0.51033
   D106       1.95440   0.01191   0.00000   0.00725   0.00781   1.96221
   D107      -1.19147   0.01176   0.00000   0.00850   0.00919  -1.18229
   D108      -0.00139  -0.00694   0.00000  -0.01256  -0.01259  -0.01397
   D109       3.13593  -0.00709   0.00000  -0.01131  -0.01121   3.12472
   D110      -2.70585   0.00083   0.00000   0.00404   0.00278  -2.70307
   D111       0.43147   0.00068   0.00000   0.00530   0.00416   0.43563
   D112      -0.75575   0.00010   0.00000  -0.04133  -0.03772  -0.79347
   D113       1.15057   0.01874   0.00000  -0.03714  -0.03500   1.11557
   D114      -2.49008   0.01185   0.00000  -0.03673  -0.03425  -2.52433
   D115      -0.00588   0.00108   0.00000   0.00011  -0.00008  -0.00597
   D116      -3.13139  -0.00064   0.00000  -0.00243  -0.00246  -3.13385
   D117       3.12072   0.00118   0.00000   0.00783   0.00754   3.12826
   D118      -0.00478  -0.00055   0.00000   0.00529   0.00516   0.00038
   D119       0.00042  -0.00277   0.00000  -0.00208  -0.00202  -0.00160
   D120      -3.13910  -0.00177   0.00000  -0.00240  -0.00233  -3.14142
   D121       3.12633  -0.00110   0.00000   0.00042   0.00033   3.12666
   D122      -0.01319  -0.00010   0.00000   0.00010   0.00002  -0.01317
   D123       0.00437  -0.00040   0.00000  -0.00331  -0.00322   0.00115
   D124      -3.13268   0.00253   0.00000   0.00280   0.00275  -3.12993
   D125      -3.13942  -0.00147   0.00000  -0.00298  -0.00291   3.14085
   D126       0.00671   0.00146   0.00000   0.00313   0.00307   0.00978
   D127       3.10264  -0.00001   0.00000   0.00009   0.00008   3.10272
   D128      -0.03680   0.00102   0.00000  -0.00024  -0.00024  -0.03704
   D129      -0.00389   0.00543   0.00000   0.01090   0.01078   0.00689
   D130      -3.14128   0.00559   0.00000   0.00968   0.00944  -3.13184
   D131       3.13317   0.00251   0.00000   0.00480   0.00480   3.13797
   D132      -0.00422   0.00267   0.00000   0.00358   0.00346  -0.00076
         Item               Value     Threshold  Converged?
 Maximum Force            0.074307     0.000450     NO 
 RMS     Force            0.009819     0.000300     NO 
 Maximum Displacement     0.454891     0.001800     NO 
 RMS     Displacement     0.087083     0.001200     NO 
 Predicted change in Energy=-3.700952D-02
 Lowest energy point so far.  Saving SCF results.
 GradGradGradGradGradGradGradGradGradGradGradGradGradGradGradGradGradGrad

 Leave Link  103 at Sat Feb 27 19:57:29 2021, MaxMem=   268435456 cpu:               2.9 elap:               0.2
 (Enter /public3/home/sc30001/g16/l202.exe)
                          Input orientation:                          
 ---------------------------------------------------------------------
 Center     Atomic      Atomic             Coordinates (Angstroms)
 Number     Number       Type             X           Y           Z
 ---------------------------------------------------------------------
      1          6           0        1.264456    0.182381    1.603772
      2          6           0        1.857668    1.035186    0.635216
      3          6           0        1.045022    1.492627   -0.425259
      4          6           0       -0.350065    1.115544   -0.493508
      5          6           0       -0.855539    0.249275    0.511709
      6          6           0       -0.079894   -0.220094    1.551538
      7          6           0       -1.255151    1.559878   -1.464774
      8          6           0       -2.580620    1.145716   -1.460465
      9          6           0       -3.034570    0.270198   -0.471624
     10          8           0       -2.162955   -0.140618    0.473599
     11          6           0       -4.366044   -0.265913   -0.323852
     12          6           0       -4.688206   -1.119821    0.760640
     13          6           0       -5.959150   -1.635076    0.909193
     14          6           0       -6.959507   -1.313808   -0.027510
     15          6           0       -6.660446   -0.469174   -1.112339
     16          6           0       -5.384677    0.044110   -1.254628
     17          8           0        2.061705   -0.236674    2.602110
     18          8           0        1.568237    2.267538   -1.340202
     19          6           0        3.310626    1.385433    0.696537
     20          6           0        3.562984    0.041242   -0.910146
     21          6           0        2.762441   -1.079375   -0.605933
     22          6           0        3.319176   -2.289776   -0.236853
     23          6           0        4.718529   -2.421042   -0.166283
     24          6           0        5.534316   -1.328018   -0.471514
     25          6           0        4.956299   -0.114344   -0.842596
     26          8           0        5.204263   -3.633344    0.201520
     27          8           0       -8.175780   -1.847577    0.173717
     28          1           0       -0.508229   -0.873664    2.304308
     29          1           0       -0.934381    2.255242   -2.235846
     30          1           0       -3.264666    1.505838   -2.216126
     31          1           0       -3.925636   -1.372249    1.487590
     32          1           0       -6.210937   -2.287680    1.738012
     33          1           0       -7.430678   -0.221299   -1.838191
     34          1           0       -5.183641    0.688833   -2.102946
     35          1           0        1.587102   -0.845088    3.192348
     36          1           0        1.679478   -0.994473   -0.668864
     37          1           0        2.701093   -3.152527   -0.010160
     38          1           0        6.617112   -1.425877   -0.429456
     39          1           0        5.608548    0.718788   -1.084286
     40          1           0        6.174818   -3.617955    0.182128
     41          1           0       -8.796437   -1.570381   -0.520943
     42          1           0        3.757042    1.043214    1.612912
     43          6           0        3.500533    2.897837    0.598016
     44          1           0        3.076043    3.269321   -0.316311
     45          1           0        2.999289    3.364796    1.429629
     46          1           0        4.550122    3.137023    0.635032
     47          1           0        3.310120    0.829416   -1.596476
 ---------------------------------------------------------------------
                    Distance matrix (angstroms):
                    1          2          3          4          5
     1  C    0.000000
     2  C    1.420309   0.000000
     3  C    2.425255   1.412180   0.000000
     4  C    2.806431   2.480839   1.446761   0.000000
     5  C    2.385677   2.827438   2.456820   1.419996   0.000000
     6  C    1.404276   2.483852   2.847205   2.457466   1.379557
     7  C    4.202605   3.791425   2.525056   1.399989   2.404964
     8  C    5.010206   4.909429   3.786460   2.431314   2.769292
     9  C    4.774579   5.073884   4.259056   2.814544   2.390723
    10  O    3.623363   4.192141   3.710331   2.408279   1.364846
    11  C    5.968184   6.430184   5.690552   4.250328   3.645165
    12  C    6.151487   6.892624   6.411018   5.038771   4.077466
    13  C    7.481047   8.264866   7.785995   6.402758   5.454871
    14  C    8.516644   9.148746   8.491570   7.057168   6.323955
    15  C    8.402728   8.824699   7.980914   6.535686   6.070473
    16  C    7.238821   7.550186   6.642823   5.203325   4.865710
    17  O    1.344579   2.351155   3.631678   4.150660   3.621634
    18  O    3.620379   2.346218   1.308190   2.392460   3.657547
    19  C    2.541107   1.495834   2.530391   3.858718   4.322262
    20  C    3.409243   2.506825   2.946484   4.079174   4.646321
    21  C    2.952758   2.613510   3.097961   3.810249   4.013006
    22  C    3.704232   3.735222   4.417448   5.012524   4.943215
    23  C    4.673492   4.557679   5.373875   6.189117   6.217757
    24  C    4.981949   4.508583   5.302069   6.371610   6.654684
    25  C    4.438746   3.620340   4.249072   5.458203   5.978614
    26  O    5.661108   5.760465   6.630816   7.340678   7.203620
    27  O    9.761344  10.449564   9.825423   8.394468   7.622136
    28  H    2.179081   3.468003   3.932233   3.436530   2.143601
    29  H    4.886134   4.186535   2.788879   2.162424   3.402819
    30  H    6.070922   5.881324   4.666989   3.408025   3.850185
    31  H    5.419172   6.322096   6.047640   4.785246   3.606547
    32  H    7.874053   8.795453   8.462825   7.135225   6.051466
    33  H    9.360311   9.693806   8.761930   7.330103   6.998280
    34  H    7.454810   7.562905   6.500536   5.112321   5.075638
    35  H    1.919210   3.185523   4.341180   4.602415   3.788133
    36  H    2.592702   2.419069   2.578284   2.932911   3.060551
    37  H    3.973702   4.320279   4.948973   5.268740   4.949165
    38  H    5.947389   5.462844   6.290140   7.416500   7.715727
    39  H    5.136587   4.138344   4.675351   6.000958   6.674733
    40  H    6.369872   6.363551   7.266483   8.089288   8.030567
    41  H   10.431115  11.028855  10.307546   8.863191   8.211905
    42  H    2.637064   2.136252   3.422158   4.616337   4.808211
    43  C    3.658591   2.483920   3.008528   4.381222   5.098793
    44  H    4.061745   2.716837   2.700659   4.050725   5.026294
    45  H    3.628738   2.713203   3.280973   4.469426   5.040709
    46  H    4.523712   3.415702   4.014221   5.419576   6.129883
    47  H    3.852918   2.670657   2.634818   3.833452   4.704649
                    6          7          8          9         10
     6  C    0.000000
     7  C    3.694275   0.000000
     8  C    4.146231   1.388675   0.000000
     9  C    3.614372   2.411629   1.396570   0.000000
    10  O    2.346787   2.733694   2.360021   1.349789   0.000000
    11  C    4.678704   3.783236   2.544076   1.442939   2.346322
    12  C    4.761467   4.890718   3.808922   2.486994   2.723624
    13  C    6.081154   6.162066   4.976198   3.753650   4.102955
    14  C    7.142736   6.547020   5.222764   4.255754   4.963305
    15  C    7.103657   5.784330   4.401595   3.755551   4.780227
    16  C    6.007087   4.403942   3.019709   2.487411   3.660654
    17  O    2.385461   5.546952   6.321922   5.973004   4.731547
    18  O    4.155335   2.913386   4.299530   5.092114   4.796966
    19  C    3.847645   5.054504   6.278288   6.547508   5.686706
    20  C    4.404401   5.082154   6.266305   6.616074   5.893573
    21  C    3.670411   4.883063   5.850603   5.953547   5.128955
    22  C    4.362981   6.103449   6.935951   6.854099   5.931052
    23  C    5.551572   7.295112   8.226436   8.212585   7.277679
    24  C    6.069563   7.444687   8.541052   8.716657   7.845453
    25  C    5.577303   6.463144   7.666463   8.008713   7.239947
    26  O    6.433906   8.454000   9.284719   9.141615   8.157761
    27  O    8.372004   7.886096   6.552570   5.597631   6.257612
    28  H    1.085028   4.548186   4.748285   3.923852   2.574290
    29  H    4.604532   1.086728   2.131283   3.385805   3.819769
    30  H    5.226558   2.146066   1.081032   2.150125   3.340539
    31  H    4.015132   4.944220   4.103687   2.707425   2.377423
    32  H    6.472972   7.044243   5.932762   4.638377   4.753396
    33  H    8.094708   6.438103   5.053165   4.629778   5.753242
    34  H    6.342684   4.074189   2.719787   2.730380   4.055998
    35  H    2.421105   5.962469   6.556056   6.002366   4.685168
    36  H    2.936876   3.971175   4.832750   4.884726   4.098608
    37  H    4.332661   6.322541   6.962382   6.695209   5.741479
    38  H    7.087182   8.482873   9.605953   9.799664   8.919472
    39  H    6.339356   6.925501   8.208912   8.676409   7.972568
    40  H    7.248597   9.204709  10.101898  10.017881   9.038544
    41  H    9.060716   8.219510   6.848085   6.048907   6.858311
    42  H    4.040024   5.904335   7.044296   7.146247   6.143766
    43  C    4.842536   5.353668   6.654900   7.124338   6.428280
    44  H    5.062097   4.795873   6.149522   6.808705   6.300694
    45  H    4.727332   5.453031   6.664259   7.042638   6.312740
    46  H    5.792000   6.371637   7.694406   8.183576   7.472241
    47  H    4.743802   4.625215   5.900793   6.467852   5.931334
                   11         12         13         14         15
    11  C    0.000000
    12  C    1.417416   0.000000
    13  C    2.435774   1.379439   0.000000
    14  C    2.812819   2.411973   1.407601   0.000000
    15  C    2.434606   2.796626   2.436747   1.407017   0.000000
    16  C    1.414239   2.429220   2.798536   2.414507   1.382495
    17  O    7.062440   7.052111   8.315985   9.458191   9.482990
    18  O    6.532001   7.418276   8.772213   9.341928   8.674834
    19  C    7.918295   8.382227   9.751792  10.643579  10.302130
    20  C    7.956605   8.498337   9.838245  10.646033  10.238160
    21  C    7.180291   7.575045   8.869642   9.741961   9.456193
    22  C    7.947716   8.153647   9.371733  10.327035  10.182039
    23  C    9.338034   9.541438  10.760447  11.731229  11.583863
    24  C    9.958262  10.298617  11.580172  12.501718  12.241752
    25  C    9.337994   9.828420  11.159230  12.003729  11.625293
    26  O   10.159054  10.222102  11.362907  12.385071  12.349474
    27  O    4.154916   3.610717   2.345108   1.343399   2.418713
    28  H    4.707369   4.462703   5.677907   6.873870   7.048891
    29  H    4.667789   5.870365   7.090426   7.342820   6.439917
    30  H    2.816529   4.216834   5.185866   5.137343   4.080483
    31  H    2.167778   1.083370   2.130446   3.391654   3.879995
    32  H    3.426727   2.153569   1.084541   2.150780   3.410795
    33  H    3.418655   3.883608   3.422321   2.166597   1.086996
    34  H    2.178344   3.422983   3.882648   3.386991   2.122083
    35  H    6.938231   6.735590   7.923559   9.145037   9.310944
    36  H    6.099030   6.527373   7.826191   8.668643   8.368210
    37  H    7.640377   7.702452   8.840117   9.834042   9.800694
    38  H   11.044744  11.371905  12.649036  13.583030  13.329484
    39  H   10.051884  10.621082  11.971894  12.775140  12.326404
    40  H   11.072577  11.161570  12.316395  13.336548  13.279099
    41  H    4.622647   4.327010   3.177999   1.919276   2.474847
    42  H    8.452774   8.759413  10.103110  11.094636  10.873747
    43  C    8.528903   9.122691  10.494272  11.293435  10.840091
    44  H    8.239090   8.983761  10.353245  11.036337  10.459887
    45  H    8.396718   8.925073  10.272449  11.099109  10.699131
    46  H    9.591529  10.172669  11.545253  12.358010  11.905242
    47  H    7.857659   8.563220   9.913196  10.607558  10.066425
                   16         17         18         19         20
    16  C    0.000000
    17  O    8.390583   0.000000
    18  O    7.300272   4.696425   0.000000
    19  C    9.011908   2.796827   2.821761   0.000000
    20  C    8.954290   3.829754   3.019993   2.109969   0.000000
    21  C    8.249761   3.390090   3.628650   2.841164   1.410388
    22  C    9.068624   3.722388   5.005225   3.791893   2.438526
    23  C   10.456398   4.415221   5.769334   4.149206   2.819833
    24  C   11.032697   4.764160   5.423322   3.697561   2.439963
    25  C   10.350394   4.501071   4.171323   2.706751   1.403601
    26  O   11.303525   5.213048   7.100563   5.386931   4.175186
    27  O    3.661817  10.644163  10.685129  11.944171  11.939052
    28  H    6.106396   2.664396   5.240354   4.719333   5.267309
    29  H    5.065277   6.212246   2.658087   5.232163   5.185130
    30  H    2.748741   7.390668   4.970350   7.192535   7.104043
    31  H    3.413888   6.195155   7.171269   7.784219   7.989151
    32  H    3.882762   8.566790   9.525805  10.258489  10.390676
    33  H    2.144087  10.479592   9.350015  11.152670  11.035887
    34  H    1.084310   8.688450   6.975811   8.970782   8.851304
    35  H    8.316969   0.971492   5.498436   3.764948   4.638981
    36  H    7.164082   3.379294   3.332234   3.192009   2.162988
    37  H    8.783329   3.966732   5.694688   4.632929   3.428263
    38  H   12.119600   5.599672   6.321543   4.483768   3.422163
    39  H   11.015226   5.204086   4.334539   2.982648   2.161880
    40  H   12.210524   5.848681   7.627391   5.788100   4.626495
    41  H    3.845124  11.376796  11.082747  12.521984  12.470128
    42  H    9.632862   2.343244   3.874367   1.075242   2.721659
    43  C    9.514358   3.988957   2.808511   1.527460   3.230881
    44  H    9.103088   4.673121   2.079760   2.151726   3.318169
    45  H    9.408671   3.901840   3.305124   2.133595   4.103451
    46  H   10.575308   4.630706   3.680922   2.146671   3.598038
    47  H    8.736879   4.508127   2.273329   2.359463   1.075271
                   21         22         23         24         25
    21  C    0.000000
    22  C    1.382478   0.000000
    23  C    2.412394   1.407267   0.000000
    24  C    2.786249   2.426291   1.397633   0.000000
    25  C    2.408382   2.789194   2.415531   1.394564   0.000000
    26  O    3.624532   2.356035   1.356795   2.424137   3.678998
    27  O   10.992846  11.510783  12.911532  13.735101  13.284897
    28  H    4.382819   4.807484   5.984748   6.665131   6.351428
    29  H    5.238586   6.538036   7.622737   7.602412   6.500477
    30  H    6.752930   7.853100   9.129822   9.407257   8.490926
    31  H    7.014199   7.503523   8.863231   9.660784   9.268272
    32  H    9.352839   9.732582  11.094925  11.989742  11.665765
    33  H   10.303128  11.063555  12.459430  13.083719  12.427383
    34  H    8.276945   9.200669  10.558170  11.027414  10.249485
    35  H    3.982870   4.104464   4.854882   5.407181   5.307189
    36  H    1.088107   2.133788   3.394631   3.874271   3.397405
    37  H    2.157931   1.085244   2.151625   3.401299   3.874204
    38  H    3.874235   3.414645   2.159683   1.088022   2.156178
    39  H    3.400373   3.874380   3.390191   2.137853   1.085335
    40  H    4.325476   3.177152   1.916968   2.466030   3.848394
    41  H   11.569615  12.140277  13.546355  14.332888  13.833339
    42  H    3.227675   3.836949   4.011367   3.623020   2.967773
    43  C    4.220484   5.257492   5.509822   4.810199   3.642506
    44  H    4.369597   5.564978   5.924568   5.215622   3.906600
    45  H    4.893900   5.903700   6.243288   5.662438   4.593180
    46  H    4.744871   5.632544   5.618056   4.704218   3.594405
    47  H    2.219146   3.402648   3.820281   3.296530   2.041794
                   26         27         28         29         30
    26  O    0.000000
    27  O   13.498714   0.000000
    28  H    6.683571   8.017435   0.000000
    29  H    8.848681   8.664697   5.530340   0.000000
    30  H   10.197007   6.409039   5.804679   2.447901   0.000000
    31  H    9.493239   4.473916   3.548843   5.997523   4.736854
    32  H   11.596483   2.549768   5.902627   8.016965   6.221455
    33  H   13.245536   2.692161   8.093589   6.963710   4.525649
    34  H   11.484787   4.535358   6.612470   4.530729   2.088725
    35  H    5.459238  10.267959   2.275927   6.740565   7.636628
    36  H    4.488353   9.927932   3.693293   4.455148   5.752402
    37  H    2.557705  10.956417   4.566150   6.885806   7.883966
    38  H    2.695772  14.811188   7.651725   8.592947  10.461198
    39  H    4.556072  14.077517   7.171710   6.818849   8.979667
    40  H    0.970870  14.459390   7.529801   9.533192  11.004941
    41  H   14.170299   0.971908   8.784182   8.910007   6.552654
    42  H    5.094768  12.362046   4.727048   6.188005   8.011238
    43  C    6.761377  12.610919   5.762450   5.302091   7.458215
    44  H    7.241840  12.370380   6.072806   4.560315   6.850092
    45  H    7.439363  12.394689   5.570663   5.490044   7.482271
    46  H    6.815695  13.675073   6.667758   6.252939   8.477073
    47  H    5.170764  11.925844   5.718075   4.523004   6.638472
                   31         32         33         34         35
    31  H    0.000000
    32  H    2.474535   0.000000
    33  H    4.966974   4.306615   0.000000
    34  H    4.326961   4.966682   2.438773   0.000000
    35  H    5.794340   8.062603  10.344844   8.731323   0.000000
    36  H    6.017501   8.350095   9.217379   7.210583   3.865205
    37  H    7.023260   9.122957  10.704513   9.016919   4.101379
    38  H   10.715759  13.038384  14.169543  12.104971   6.225414
    39  H   10.093941  12.518164  13.094791  10.840198   6.075141
    40  H   10.429122  12.553777  14.167868  12.360605   6.147955
    41  H    5.272397   3.507450   2.328189   4.545227  11.051356
    42  H    8.054422  10.510524  11.776001   9.688601   3.281607
    43  C    8.612373  11.068054  11.625640   9.358941   4.939764
    44  H    8.591958  11.015830  11.175498   8.835913   5.608565
    45  H    8.390325  10.810821  11.503171   9.305923   4.777507
    46  H    9.638405  12.101419  12.686005  10.403667   5.583597
    47  H    8.167922  10.558675  10.794775   8.510008   5.357760
                   36         37         38         39         40
    36  H    0.000000
    37  H    2.476850   0.000000
    38  H    4.962223   4.300271   0.000000
    39  H    4.306440   4.959246   2.458778   0.000000
    40  H    5.273985   3.510037   2.318376   4.553219   0.000000
    41  H   10.492776  11.617112  15.414498  14.596618  15.126974
    42  H    3.697965   4.620998   4.295076   3.287583   5.442359
    43  C    4.480101   6.133179   5.428007   3.467292   7.055516
    44  H    4.500514   6.440065   5.881909   3.675402   7.568713
    45  H    5.014858   6.681123   6.284535   4.486574   7.771682
    46  H    5.197114   6.587382   5.121097   3.150266   6.962362
    47  H    2.616491   4.329340   4.169470   2.357403   5.581132
                   41         42         43         44         45
    41  H    0.000000
    42  H   12.999002   0.000000
    43  C   13.131357   2.129657   0.000000
    44  H   12.822651   3.023444   1.074331   0.000000
    45  H   12.934445   2.448984   1.077439   1.750232   0.000000
    46  H   14.199527   2.443207   1.077133   1.759393   1.757369
    47  H   12.388887   3.247402   3.021658   2.765275   3.960060
                   46         47
    46  H    0.000000
    47  H    3.441261   0.000000
 Stoichiometry    C23H19O5(1+)
 Framework group  C1[X(C23H19O5)]
 Deg. of freedom   135
 Full point group                 C1      NOp   1
 RotChk:  IX=0 Diff= 2.35D-02
 Largest Abelian subgroup         C1      NOp   1
 Largest concise Abelian subgroup C1      NOp   1
                         Standard orientation:                         
 ---------------------------------------------------------------------
 Center     Atomic      Atomic             Coordinates (Angstroms)
 Number     Number       Type             X           Y           Z
 ---------------------------------------------------------------------
      1          6           0       -1.538802    0.049385    1.602628
      2          6           0       -2.129609   -0.986746    0.831489
      3          6           0       -1.302614   -1.686811   -0.074184
      4          6           0        0.103330   -1.363028   -0.181901
      5          6           0        0.605881   -0.303775    0.619232
      6          6           0       -0.183292    0.402529    1.503267
      7          6           0        1.020770   -2.032186   -1.000742
      8          6           0        2.356278   -1.654588   -1.048219
      9          6           0        2.808006   -0.588952   -0.266700
     10          8           0        1.923785    0.041028    0.535302
     11          6           0        4.149102   -0.060478   -0.201507
     12          6           0        4.466110    1.008234    0.673954
     13          6           0        5.746140    1.517791    0.742702
     14          6           0        6.761187    0.974357   -0.067050
     15          6           0        6.467522   -0.085863   -0.944199
     16          6           0        5.182562   -0.591997   -1.007435
     17          8           0       -2.349846    0.697799    2.456829
     18          8           0       -1.822763   -2.636442   -0.808354
     19          6           0       -3.592491   -1.284763    0.924666
     20          6           0       -3.767716   -0.330418   -0.948964
     21          6           0       -2.945585    0.813405   -0.878503
     22          6           0       -3.479067    2.086791   -0.806870
     23          6           0       -4.875765    2.258901   -0.810720
     24          6           0       -5.712366    1.142041   -0.888814
     25          6           0       -5.157653   -0.135414   -0.961009
     26          8           0       -5.338210    3.532411   -0.738561
     27          8           0        7.985732    1.514878    0.047182
     28          1           0        0.242950    1.199482    2.103659
     29          1           0        0.701373   -2.876148   -1.606293
     30          1           0        3.049565   -2.188848   -1.682687
     31          1           0        3.692212    1.432719    1.302114
     32          1           0        5.993984    2.334444    1.411941
     33          1           0        7.249170   -0.505822   -1.572071
     34          1           0        4.986143   -1.406376   -1.695864
     35          1           0       -1.874418    1.413358    2.910416
     36          1           0       -1.864020    0.694600   -0.887358
     37          1           0       -2.844173    2.965686   -0.759891
     38          1           0       -6.792885    1.268785   -0.903186
     39          1           0       -5.825515   -0.988123   -1.030276
     40          1           0       -6.308017    3.532756   -0.784000
     41          1           0        8.616328    1.076383   -0.548366
     42          1           0       -4.052897   -0.736713    1.727045
     43          6           0       -3.820120   -2.776550    1.161079
     44          1           0       -3.382459   -3.352208    0.366562
     45          1           0       -3.352946   -3.055123    2.091144
     46          1           0       -4.876322   -2.979994    1.218203
     47          1           0       -3.518515   -1.257432   -1.433478
 ---------------------------------------------------------------------
 Rotational constants (GHZ):           0.3941463           0.0751806           0.0697360
 Leave Link  202 at Sat Feb 27 19:57:29 2021, MaxMem=   268435456 cpu:               0.9 elap:               0.1
 (Enter /public3/home/sc30001/g16/l301.exe)
 Standard basis: 6-31G(d) (6D, 7F)
 Ernie: Thresh=  0.10000D-02 Tol=  0.10000D-05 Strict=F.
 There are   458 symmetry adapted cartesian basis functions of A   symmetry.
 There are   458 symmetry adapted basis functions of A   symmetry.
   458 basis functions,   860 primitive gaussians,   458 cartesian basis functions
    98 alpha electrons       98 beta electrons
       nuclear repulsion energy      2440.0598865123 Hartrees.
 IExCor=  402 DFT=T Ex+Corr=B3LYP ExCW=0 ScaHFX=  0.200000
 ScaDFX=  0.800000  0.720000  1.000000  0.810000 ScalE2=  1.000000  1.000000
 IRadAn=      5 IRanWt=     -1 IRanGd=            0 ICorTp=0 IEmpDi=  4
 NAtoms=   47 NActive=   47 NUniq=   47 SFac= 1.00D+00 NAtFMM=   60 NAOKFM=F Big=F
 Integral buffers will be    131072 words long.
 Raffenetti 2 integral format.
 Two-electron integral symmetry is turned on.
 Leave Link  301 at Sat Feb 27 19:57:29 2021, MaxMem=   268435456 cpu:               1.4 elap:               0.1
 (Enter /public3/home/sc30001/g16/l302.exe)
 NPDir=0 NMtPBC=     1 NCelOv=     1 NCel=       1 NClECP=     1 NCelD=      1
         NCelK=      1 NCelE2=     1 NClLst=     1 CellRange=     0.0.
 One-electron integrals computed using PRISM.
 One-electron integral symmetry used in STVInt
 NBasis=   458 RedAO= T EigKep=  3.07D-04  NBF=   458
 NBsUse=   458 1.00D-06 EigRej= -1.00D+00 NBFU=   458
 Precomputing XC quadrature grid using
 IXCGrd= 4 IRadAn=           5 IRanWt=          -1 IRanGd=           0 AccXCQ= 0.00D+00.
 Generated NRdTot=       0 NPtTot=           0 NUsed=           0 NTot=          32
 NSgBfM=   448   448   448   448   448 MxSgAt=    47 MxSgA2=    47.
 Leave Link  302 at Sat Feb 27 19:57:30 2021, MaxMem=   268435456 cpu:              10.5 elap:               0.5
 (Enter /public3/home/sc30001/g16/l303.exe)
 DipDrv:  MaxL=1.
 Leave Link  303 at Sat Feb 27 19:57:30 2021, MaxMem=   268435456 cpu:               1.7 elap:               0.1
 (Enter /public3/home/sc30001/g16/l401.exe)
 Initial guess from the checkpoint file:  "ts1.chk"
 B after Tr=    -0.000000    0.000000    0.000000
         Rot=    0.999982   -0.005386    0.000605    0.002591 Ang=  -0.69 deg.
 Guess basis will be translated and rotated to current coordinates.
 JPrj=2 DoOrth=T DoCkMO=T.
 Generating alternative initial guess.
 ExpMin= 1.61D-01 ExpMax= 5.48D+03 ExpMxC= 8.25D+02 IAcc=2 IRadAn=         4 AccDes= 0.00D+00
 Harris functional with IExCor=  402 and IRadAn=       4 diagonalized for initial guess.
 HarFok:  IExCor=  402 AccDes= 0.00D+00 IRadAn=         4 IDoV= 1 UseB2=F ITyADJ=14
 ICtDFT=  3500011 ScaDFX=  1.000000  1.000000  1.000000  1.000000
 FoFCou: FMM=F IPFlag=           0 FMFlag=      100000 FMFlg1=           0
         NFxFlg=           0 DoJE=T BraDBF=F KetDBF=T FulRan=T
         wScrn=  0.000000 ICntrl=       500 IOpCl=  0 I1Cent=   200000004 NGrid=           0
         NMat0=    1 NMatS0=      1 NMatT0=    0 NMatD0=    1 NMtDS0=    0 NMtDT0=    0
 Petite list used in FoFCou.
 Harris En= -1263.69533979324    
 Leave Link  401 at Sat Feb 27 19:57:31 2021, MaxMem=   268435456 cpu:              20.7 elap:               0.9
 (Enter /public3/home/sc30001/g16/l502.exe)
 Integral symmetry usage will be decided dynamically.
 Closed shell SCF:
 Using DIIS extrapolation, IDIIS=  1040.
 NGot=   268435456 LenX=   267999951 LenY=   267789729
 Requested convergence on RMS density matrix=1.00D-08 within 128 cycles.
 Requested convergence on MAX density matrix=1.00D-06.
 Requested convergence on             energy=1.00D-06.
 No special actions if energy rises.
 Fock matrices will be formed incrementally for  20 cycles.
 Integral accuracy reduced to 1.0D-05 until final iterations.

 Cycle   1  Pass 0  IDiag  1:
 FoFJK:  IHMeth= 1 ICntrl=       0 DoSepK=F KAlg= 0 I1Cent=           0 FoldK=F
 IRaf= 650000000 NMat=       1 IRICut=       1 DoRegI=T DoRafI=F ISym2E= 0 IDoP0=0 IntGTp=1.
 FoFCou: FMM=F IPFlag=           0 FMFlag=      100000 FMFlg1=           0
         NFxFlg=           0 DoJE=F BraDBF=F KetDBF=F FulRan=T
         wScrn=  0.000000 ICntrl=         0 IOpCl=  0 I1Cent=           0 NGrid=           0
         NMat0=    1 NMatS0=      1 NMatT0=    0 NMatD0=    1 NMtDS0=    0 NMtDT0=    0
 Symmetry not used in FoFCou.
 E= -1263.64181691509    
 DIIS: error= 4.50D-03 at cycle   1 NSaved=   1.
 NSaved= 1 IEnMin= 1 EnMin= -1263.64181691509     IErMin= 1 ErrMin= 4.50D-03
 ErrMax= 4.50D-03  0.00D+00 EMaxC= 1.00D-01 BMatC= 1.55D-02 BMatP= 1.55D-02
 IDIUse=3 WtCom= 9.55D-01 WtEn= 4.50D-02
 Coeff-Com:  0.100D+01
 Coeff-En:   0.100D+01
 Coeff:      0.100D+01
 Gap=     1.803 Goal=   None    Shift=    0.000
 GapD=    1.803 DampG=2.000 DampE=1.000 DampFc=2.0000 IDamp=-1.
 RMSDP=5.64D-04 MaxDP=2.27D-02              OVMax= 4.81D-02

 Cycle   2  Pass 0  IDiag  1:
 RMSU=  5.63D-04    CP:  9.98D-01
 E= -1263.67307412255     Delta-E=       -0.031257207466 Rises=F Damp=F
 DIIS: error= 7.83D-04 at cycle   2 NSaved=   2.
 NSaved= 2 IEnMin= 2 EnMin= -1263.67307412255     IErMin= 2 ErrMin= 7.83D-04
 ErrMax= 7.83D-04  0.00D+00 EMaxC= 1.00D-01 BMatC= 1.04D-03 BMatP= 1.55D-02
 IDIUse=3 WtCom= 9.92D-01 WtEn= 7.83D-03
 Coeff-Com:  0.205D-01 0.979D+00
 Coeff-En:   0.000D+00 0.100D+01
 Coeff:      0.203D-01 0.980D+00
 Gap=     0.083 Goal=   None    Shift=    0.000
 RMSDP=2.51D-04 MaxDP=1.34D-02 DE=-3.13D-02 OVMax= 2.68D-02

 Cycle   3  Pass 0  IDiag  1:
 RMSU=  2.51D-04    CP:  9.98D-01  9.85D-01
 E= -1263.67056366119     Delta-E=        0.002510461362 Rises=F Damp=F
 DIIS: error= 2.04D-03 at cycle   3 NSaved=   3.
 NSaved= 3 IEnMin= 2 EnMin= -1263.67307412255     IErMin= 2 ErrMin= 7.83D-04
 ErrMax= 2.04D-03  0.00D+00 EMaxC= 1.00D-01 BMatC= 4.09D-03 BMatP= 1.04D-03
 IDIUse=3 WtCom= 1.81D-01 WtEn= 8.19D-01
 Coeff-Com: -0.485D-01 0.706D+00 0.343D+00
 Coeff-En:   0.000D+00 0.733D+00 0.267D+00
 Coeff:     -0.879D-02 0.728D+00 0.281D+00
 Gap=     0.082 Goal=   None    Shift=    0.000
 RMSDP=1.56D-04 MaxDP=1.05D-02 DE= 2.51D-03 OVMax= 1.61D-02

 Cycle   4  Pass 0  IDiag  1:
 RMSU=  5.22D-05    CP:  9.98D-01  1.04D+00  4.29D-01
 E= -1263.67423162924     Delta-E=       -0.003667968045 Rises=F Damp=F
 DIIS: error= 1.98D-04 at cycle   4 NSaved=   4.
 NSaved= 4 IEnMin= 4 EnMin= -1263.67423162924     IErMin= 4 ErrMin= 1.98D-04
 ErrMax= 1.98D-04  0.00D+00 EMaxC= 1.00D-01 BMatC= 5.63D-05 BMatP= 1.04D-03
 IDIUse=3 WtCom= 9.98D-01 WtEn= 1.98D-03
 Coeff-Com: -0.244D-01 0.285D+00 0.923D-01 0.647D+00
 Coeff-En:   0.000D+00 0.000D+00 0.000D+00 0.100D+01
 Coeff:     -0.244D-01 0.285D+00 0.921D-01 0.648D+00
 Gap=     0.080 Goal=   None    Shift=    0.000
 RMSDP=3.85D-05 MaxDP=1.10D-03 DE=-3.67D-03 OVMax= 9.86D-03

 Cycle   5  Pass 0  IDiag  1:
 RMSU=  2.94D-05    CP:  9.98D-01  1.06D+00  3.74D-01  6.48D-01
 E= -1263.67427033679     Delta-E=       -0.000038707551 Rises=F Damp=F
 DIIS: error= 1.49D-04 at cycle   5 NSaved=   5.
 NSaved= 5 IEnMin= 5 EnMin= -1263.67427033679     IErMin= 5 ErrMin= 1.49D-04
 ErrMax= 1.49D-04  0.00D+00 EMaxC= 1.00D-01 BMatC= 3.14D-05 BMatP= 5.63D-05
 IDIUse=3 WtCom= 9.99D-01 WtEn= 1.49D-03
 Coeff-Com: -0.110D-01 0.986D-01 0.152D-01 0.470D+00 0.427D+00
 Coeff-En:   0.000D+00 0.000D+00 0.000D+00 0.324D+00 0.676D+00
 Coeff:     -0.110D-01 0.985D-01 0.151D-01 0.470D+00 0.428D+00
 Gap=     0.081 Goal=   None    Shift=    0.000
 RMSDP=1.90D-05 MaxDP=8.25D-04 DE=-3.87D-05 OVMax= 4.24D-03

 Cycle   6  Pass 0  IDiag  1:
 RMSU=  8.59D-06    CP:  9.98D-01  1.06D+00  3.84D-01  8.45D-01  5.51D-01
 E= -1263.67430141425     Delta-E=       -0.000031077465 Rises=F Damp=F
 DIIS: error= 3.68D-05 at cycle   6 NSaved=   6.
 NSaved= 6 IEnMin= 6 EnMin= -1263.67430141425     IErMin= 6 ErrMin= 3.68D-05
 ErrMax= 3.68D-05  0.00D+00 EMaxC= 1.00D-01 BMatC= 2.10D-06 BMatP= 3.14D-05
 IDIUse=1 WtCom= 1.00D+00 WtEn= 0.00D+00
 Coeff-Com: -0.291D-02 0.162D-01-0.637D-02 0.212D+00 0.241D+00 0.540D+00
 Coeff:     -0.291D-02 0.162D-01-0.637D-02 0.212D+00 0.241D+00 0.540D+00
 Gap=     0.081 Goal=   None    Shift=    0.000
 RMSDP=5.19D-06 MaxDP=2.07D-04 DE=-3.11D-05 OVMax= 1.05D-03

 Initial convergence to 1.0D-05 achieved.  Increase integral accuracy.
 Cycle   7  Pass 1  IDiag  1:
 E= -1263.67431615282     Delta-E=       -0.000014738571 Rises=F Damp=F
 DIIS: error= 6.02D-05 at cycle   1 NSaved=   1.
 NSaved= 1 IEnMin= 1 EnMin= -1263.67431615282     IErMin= 1 ErrMin= 6.02D-05
 ErrMax= 6.02D-05  0.00D+00 EMaxC= 1.00D-01 BMatC= 1.84D-06 BMatP= 1.84D-06
 IDIUse=1 WtCom= 1.00D+00 WtEn= 0.00D+00
 Coeff-Com:  0.100D+01
 Coeff:      0.100D+01
 Gap=     0.081 Goal=   None    Shift=    0.000
 RMSDP=5.19D-06 MaxDP=2.07D-04 DE=-1.47D-05 OVMax= 1.07D-03

 Cycle   8  Pass 1  IDiag  1:
 RMSU=  4.24D-05    CP:  1.00D+00
 E= -1263.67431542096     Delta-E=        0.000000731865 Rises=F Damp=F
 DIIS: error= 4.19D-05 at cycle   2 NSaved=   2.
 NSaved= 2 IEnMin= 1 EnMin= -1263.67431615282     IErMin= 2 ErrMin= 4.19D-05
 ErrMax= 4.19D-05  0.00D+00 EMaxC= 1.00D-01 BMatC= 2.21D-06 BMatP= 1.84D-06
 IDIUse=1 WtCom= 1.00D+00 WtEn= 0.00D+00
 Coeff-Com:  0.531D+00 0.469D+00
 Coeff:      0.531D+00 0.469D+00
 Gap=     0.081 Goal=   None    Shift=    0.000
 RMSDP=6.95D-06 MaxDP=3.47D-04 DE= 7.32D-07 OVMax= 1.50D-03

 Cycle   9  Pass 1  IDiag  1:
 RMSU=  6.92D-06    CP:  1.00D+00  9.86D-01
 E= -1263.67431676487     Delta-E=       -0.000001343910 Rises=F Damp=F
 DIIS: error= 2.88D-05 at cycle   3 NSaved=   3.
 NSaved= 3 IEnMin= 3 EnMin= -1263.67431676487     IErMin= 3 ErrMin= 2.88D-05
 ErrMax= 2.88D-05  0.00D+00 EMaxC= 1.00D-01 BMatC= 9.63D-07 BMatP= 1.84D-06
 IDIUse=1 WtCom= 1.00D+00 WtEn= 0.00D+00
 Coeff-Com:  0.274D-01 0.392D+00 0.581D+00
 Coeff:      0.274D-01 0.392D+00 0.581D+00
 Gap=     0.081 Goal=   None    Shift=    0.000
 RMSDP=3.21D-06 MaxDP=1.79D-04 DE=-1.34D-06 OVMax= 6.96D-04

 Cycle  10  Pass 1  IDiag  1:
 RMSU=  1.06D-06    CP:  1.00D+00  9.99D-01  5.70D-01
 E= -1263.67431771407     Delta-E=       -0.000000949201 Rises=F Damp=F
 DIIS: error= 8.36D-06 at cycle   4 NSaved=   4.
 NSaved= 4 IEnMin= 4 EnMin= -1263.67431771407     IErMin= 4 ErrMin= 8.36D-06
 ErrMax= 8.36D-06  0.00D+00 EMaxC= 1.00D-01 BMatC= 6.85D-08 BMatP= 9.63D-07
 IDIUse=1 WtCom= 1.00D+00 WtEn= 0.00D+00
 Coeff-Com: -0.147D-02 0.247D+00 0.390D+00 0.365D+00
 Coeff:     -0.147D-02 0.247D+00 0.390D+00 0.365D+00
 Gap=     0.081 Goal=   None    Shift=    0.000
 RMSDP=7.65D-07 MaxDP=4.45D-05 DE=-9.49D-07 OVMax= 1.08D-04

 Cycle  11  Pass 1  IDiag  1:
 RMSU=  2.49D-07    CP:  1.00D+00  1.00D+00  6.05D-01  3.59D-01
 E= -1263.67431777770     Delta-E=       -0.000000063634 Rises=F Damp=F
 DIIS: error= 1.59D-06 at cycle   5 NSaved=   5.
 NSaved= 5 IEnMin= 5 EnMin= -1263.67431777770     IErMin= 5 ErrMin= 1.59D-06
 ErrMax= 1.59D-06  0.00D+00 EMaxC= 1.00D-01 BMatC= 2.62D-09 BMatP= 6.85D-08
 IDIUse=1 WtCom= 1.00D+00 WtEn= 0.00D+00
 Coeff-Com: -0.215D-02 0.137D+00 0.214D+00 0.235D+00 0.417D+00
 Coeff:     -0.215D-02 0.137D+00 0.214D+00 0.235D+00 0.417D+00
 Gap=     0.081 Goal=   None    Shift=    0.000
 RMSDP=1.53D-07 MaxDP=6.94D-06 DE=-6.36D-08 OVMax= 2.17D-05

 Cycle  12  Pass 1  IDiag  1:
 RMSU=  1.10D-07    CP:  1.00D+00  1.00D+00  6.06D-01  4.03D-01  6.19D-01
 E= -1263.67431777987     Delta-E=       -0.000000002167 Rises=F Damp=F
 DIIS: error= 5.01D-07 at cycle   6 NSaved=   6.
 NSaved= 6 IEnMin= 6 EnMin= -1263.67431777987     IErMin= 6 ErrMin= 5.01D-07
 ErrMax= 5.01D-07  0.00D+00 EMaxC= 1.00D-01 BMatC= 2.06D-10 BMatP= 2.62D-09
 IDIUse=1 WtCom= 1.00D+00 WtEn= 0.00D+00
 Coeff-Com: -0.110D-02 0.501D-01 0.748D-01 0.990D-01 0.251D+00 0.526D+00
 Coeff:     -0.110D-02 0.501D-01 0.748D-01 0.990D-01 0.251D+00 0.526D+00
 Gap=     0.081 Goal=   None    Shift=    0.000
 RMSDP=4.37D-08 MaxDP=1.89D-06 DE=-2.17D-09 OVMax= 4.67D-06

 Cycle  13  Pass 1  IDiag  1:
 RMSU=  3.32D-08    CP:  1.00D+00  1.00D+00  6.04D-01  4.06D-01  6.86D-01
                    CP:  8.85D-01
 E= -1263.67431778012     Delta-E=       -0.000000000244 Rises=F Damp=F
 DIIS: error= 1.29D-07 at cycle   7 NSaved=   7.
 NSaved= 7 IEnMin= 7 EnMin= -1263.67431778012     IErMin= 7 ErrMin= 1.29D-07
 ErrMax= 1.29D-07  0.00D+00 EMaxC= 1.00D-01 BMatC= 2.43D-11 BMatP= 2.06D-10
 IDIUse=1 WtCom= 1.00D+00 WtEn= 0.00D+00
 Coeff-Com: -0.371D-03 0.118D-01 0.153D-01 0.306D-01 0.100D+00 0.274D+00
 Coeff-Com:  0.568D+00
 Coeff:     -0.371D-03 0.118D-01 0.153D-01 0.306D-01 0.100D+00 0.274D+00
 Coeff:      0.568D+00
 Gap=     0.081 Goal=   None    Shift=    0.000
 RMSDP=2.05D-08 MaxDP=1.06D-06 DE=-2.44D-10 OVMax= 2.54D-06

 Cycle  14  Pass 1  IDiag  1:
 RMSU=  1.60D-08    CP:  1.00D+00  1.00D+00  6.03D-01  4.10D-01  7.08D-01
                    CP:  9.57D-01  8.75D-01
 E= -1263.67431778011     Delta-E=        0.000000000003 Rises=F Damp=F
 DIIS: error= 8.40D-08 at cycle   8 NSaved=   8.
 NSaved= 8 IEnMin= 7 EnMin= -1263.67431778012     IErMin= 8 ErrMin= 8.40D-08
 ErrMax= 8.40D-08  0.00D+00 EMaxC= 1.00D-01 BMatC= 8.51D-12 BMatP= 2.43D-11
 IDIUse=1 WtCom= 1.00D+00 WtEn= 0.00D+00
 Coeff-Com:  0.114D-03-0.820D-02-0.143D-01-0.101D-01-0.997D-02-0.923D-02
 Coeff-Com:  0.422D+00 0.630D+00
 Coeff:      0.114D-03-0.820D-02-0.143D-01-0.101D-01-0.997D-02-0.923D-02
 Coeff:      0.422D+00 0.630D+00
 Gap=     0.081 Goal=   None    Shift=    0.000
 RMSDP=1.23D-08 MaxDP=5.40D-07 DE= 3.18D-12 OVMax= 2.62D-06

 Cycle  15  Pass 1  IDiag  1:
 RMSU=  5.98D-09    CP:  1.00D+00  1.00D+00  6.03D-01  4.13D-01  7.23D-01
                    CP:  1.00D+00  1.08D+00  7.06D-01
 E= -1263.67431778014     Delta-E=       -0.000000000023 Rises=F Damp=F
 DIIS: error= 3.37D-08 at cycle   9 NSaved=   9.
 NSaved= 9 IEnMin= 9 EnMin= -1263.67431778014     IErMin= 9 ErrMin= 3.37D-08
 ErrMax= 3.37D-08  0.00D+00 EMaxC= 1.00D-01 BMatC= 1.08D-12 BMatP= 8.51D-12
 IDIUse=1 WtCom= 1.00D+00 WtEn= 0.00D+00
 Coeff-Com:  0.112D-03-0.661D-02-0.110D-01-0.970D-02-0.164D-01-0.383D-01
 Coeff-Com:  0.207D+00 0.410D+00 0.464D+00
 Coeff:      0.112D-03-0.661D-02-0.110D-01-0.970D-02-0.164D-01-0.383D-01
 Coeff:      0.207D+00 0.410D+00 0.464D+00
 Gap=     0.081 Goal=   None    Shift=    0.000
 RMSDP=3.05D-09 MaxDP=1.55D-07 DE=-2.27D-11 OVMax= 3.02D-07

 SCF Done:  E(RB3LYP) =  -1263.67431778     A.U. after   15 cycles
            NFock= 15  Conv=0.31D-08     -V/T= 2.0092
 KE= 1.252176118176D+03 PE=-7.799413979367D+03 EE= 2.843503656898D+03
 Leave Link  502 at Sat Feb 27 19:57:59 2021, MaxMem=   268435456 cpu:             664.4 elap:              27.8
 (Enter /public3/home/sc30001/g16/l701.exe)
 ... and contract with generalized density number  0.
 Compute integral first derivatives.
 Leave Link  701 at Sat Feb 27 19:57:59 2021, MaxMem=   268435456 cpu:               5.2 elap:               0.2
 (Enter /public3/home/sc30001/g16/l702.exe)
 L702 exits ... SP integral derivatives will be done elsewhere.
 Leave Link  702 at Sat Feb 27 19:57:59 2021, MaxMem=   268435456 cpu:               0.3 elap:               0.0
 (Enter /public3/home/sc30001/g16/l703.exe)
 Integral derivatives from FoFJK, PRISM(SPDF).
 Compute integral first derivatives, UseDBF=F ICtDFT=           0.
 Calling FoFJK, ICntrl=      2127 FMM=F ISym2X=0 I1Cent= 0 IOpClX= 0 NMat=1 NMatS=1 NMatT=0.
 FoFJK:  IHMeth= 1 ICntrl=    2127 DoSepK=F KAlg= 0 I1Cent=           0 FoldK=F
 IRaf=         0 NMat=       1 IRICut=       1 DoRegI=T DoRafI=F ISym2E= 0 IDoP0=0 IntGTp=1.
 FoFCou: FMM=F IPFlag=           0 FMFlag=      100000 FMFlg1=         800
         NFxFlg=           0 DoJE=F BraDBF=F KetDBF=F FulRan=T
         wScrn=  0.000000 ICntrl=      2127 IOpCl=  0 I1Cent=           0 NGrid=           0
         NMat0=    1 NMatS0=      1 NMatT0=    0 NMatD0=    1 NMtDS0=    0 NMtDT0=    0
 Symmetry not used in FoFCou.
 Leave Link  703 at Sat Feb 27 19:58:08 2021, MaxMem=   268435456 cpu:             226.3 elap:               9.5
 (Enter /public3/home/sc30001/g16/l716.exe)
 Dipole        =-2.62843255D-01 1.15009633D+00-4.13072084D-02
 ***** Axes restored to original set *****
 -------------------------------------------------------------------
 Center     Atomic                   Forces (Hartrees/Bohr)
 Number     Number              X              Y              Z
 -------------------------------------------------------------------
      1        6           0.003276460    0.007264116   -0.004802899
      2        6           0.008595527   -0.000262297    0.038001761
      3        6           0.028881838    0.059083871   -0.053561223
      4        6          -0.015746305   -0.005607892    0.002418463
      5        6          -0.002375452    0.002881311   -0.006012529
      6        6           0.001243977   -0.002613820    0.002728076
      7        6           0.006858599    0.003090193   -0.000804995
      8        6          -0.005611073   -0.005385231    0.005129884
      9        6           0.002813413    0.005579192   -0.006172813
     10        8           0.000484983   -0.002044703    0.003215367
     11        6          -0.002844787   -0.001596992    0.000968756
     12        6           0.000792785    0.001121588   -0.001251048
     13        6          -0.001542834    0.000003896   -0.000770264
     14        6           0.002363027    0.001003538   -0.000275149
     15        6          -0.000739039   -0.000972469    0.001061105
     16        6           0.001451881   -0.000169699    0.000781693
     17        8           0.005352591   -0.004672771    0.005040336
     18        8          -0.031881148   -0.036912982    0.025686933
     19        6          -0.078932906    0.014895038    0.017815411
     20        6           0.035932155    0.017320679    0.002453212
     21        6          -0.006958514   -0.031630689   -0.005707337
     22        6          -0.016300278    0.011097436   -0.004458971
     23        6           0.015239753   -0.008667673    0.001966632
     24        6           0.006640526    0.004577113    0.001363682
     25        6           0.021185154   -0.015759462    0.005638400
     26        8          -0.007407534    0.012441778   -0.004002502
     27        8          -0.002514420   -0.001077732    0.000268378
     28        1          -0.000172342    0.000849105    0.000813490
     29        1           0.005204608   -0.001189531    0.001951126
     30        1          -0.000087141   -0.000055243   -0.000067693
     31        1           0.000091613    0.000110044   -0.000018848
     32        1          -0.000066596   -0.000015925    0.000026858
     33        1          -0.000101788    0.000010199   -0.000029684
     34        1           0.000199911    0.000037662    0.000085594
     35        1          -0.000246155    0.000932714    0.000238052
     36        1           0.005282505   -0.004246953   -0.001676999
     37        1          -0.000076133    0.000348123   -0.000065541
     38        1          -0.000416046   -0.000204970    0.000732669
     39        1          -0.001008404    0.000714109   -0.001844940
     40        1           0.001930713   -0.000758041    0.000753811
     41        1           0.000444323    0.000114458    0.000128933
     42        1           0.013552249   -0.021317068   -0.002800000
     43        6           0.026743941   -0.019572726   -0.031893438
     44        1          -0.003473433    0.006161757   -0.006238224
     45        1          -0.005833453   -0.000823646    0.013136102
     46        1           0.011897426    0.007253766    0.002637828
     47        1          -0.022124176    0.008666828   -0.002587457
 -------------------------------------------------------------------
 Cartesian Forces:  Max     0.078932906 RMS     0.014004123
 Leave Link  716 at Sat Feb 27 19:58:09 2021, MaxMem=   268435456 cpu:               0.7 elap:               0.1
 (Enter /public3/home/sc30001/g16/l103.exe)

 GradGradGradGradGradGradGradGradGradGradGradGradGradGradGradGradGradGrad
 Berny optimization.
 FormGI is forming the generalized inverse of G from B-inverse, IUseBI=4.
 Internal  Forces:  Max     0.049583581 RMS     0.007246849
 Search for a saddle point.
 Step number   2 out of a maximum of  277
 All quantities printed in internal units (Hartrees-Bohrs-Radians)
 Swapping is turned off.
 Update second derivatives using D2CorX and points    1    2
 ITU=  0  0
     Eigenvalues ---   -0.02954  -0.00256  -0.00055   0.00097   0.00150
     Eigenvalues ---    0.00462   0.00886   0.00937   0.01023   0.01111
     Eigenvalues ---    0.01222   0.01311   0.01381   0.01392   0.01421
     Eigenvalues ---    0.01521   0.01526   0.01615   0.01656   0.01699
     Eigenvalues ---    0.01758   0.01776   0.01781   0.01805   0.01984
     Eigenvalues ---    0.02044   0.02053   0.02087   0.02092   0.02198
     Eigenvalues ---    0.02275   0.02461   0.02604   0.02670   0.02711
     Eigenvalues ---    0.02816   0.02824   0.02937   0.03239   0.03256
     Eigenvalues ---    0.03275   0.03352   0.04102   0.04530   0.04701
     Eigenvalues ---    0.04943   0.05314   0.06206   0.08120   0.10918
     Eigenvalues ---    0.11077   0.11164   0.11323   0.11512   0.11758
     Eigenvalues ---    0.11786   0.11979   0.12004   0.12356   0.12924
     Eigenvalues ---    0.13091   0.14005   0.15043   0.15582   0.16367
     Eigenvalues ---    0.16702   0.16778   0.17124   0.17355   0.17667
     Eigenvalues ---    0.17919   0.18060   0.18177   0.18695   0.18987
     Eigenvalues ---    0.19392   0.19463   0.19975   0.20340   0.21379
     Eigenvalues ---    0.22079   0.22627   0.22765   0.22846   0.23830
     Eigenvalues ---    0.26465   0.28834   0.28978   0.30254   0.31595
     Eigenvalues ---    0.33059   0.33635   0.34616   0.35089   0.35732
     Eigenvalues ---    0.35867   0.36023   0.36169   0.36329   0.36572
     Eigenvalues ---    0.36699   0.36753   0.36851   0.37073   0.37201
     Eigenvalues ---    0.37543   0.38019   0.38716   0.39290   0.39577
     Eigenvalues ---    0.39721   0.39899   0.40068   0.40854   0.41333
     Eigenvalues ---    0.42465   0.43501   0.43861   0.44023   0.44523
     Eigenvalues ---    0.45441   0.46244   0.46993   0.47055   0.47674
     Eigenvalues ---    0.49569   0.50020   0.50138   0.50739   0.50985
     Eigenvalues ---    0.51574   0.51930   0.52322   0.53197   0.53459
 Eigenvectors required to have negative eigenvalues:
                          R32       R5        D26      D104      D105
   1                    0.83027  -0.17070   0.13818   0.13087   0.13066
                          A49      D111       R31       D25      D113
   1                   -0.13044  -0.12714   0.12519   0.12109  -0.11246
 Eigenvalue     2 is  -2.56D-03 should be greater than     0.000000 Eigenvector:
                          R31       A84       D82       D83       D85
   1                   -0.47788   0.26126  -0.25771  -0.25510  -0.24789
                          D86       D88       D89       D84       D87
   1                   -0.24528  -0.22730  -0.22469  -0.21311  -0.20329
 Eigenvalue     3 is  -5.47D-04 should be greater than     0.000000 Eigenvector:
                          D98       D99       D97       D92       D93
   1                    0.35367   0.33043   0.31681   0.26103   0.23779
                          D91       D89       A53       D90       D95
   1                    0.22418   0.20761   0.19435   0.18476   0.18248
 RFO step:  Lambda0=5.358572356D-04 Lambda=-6.43080886D-02.
 Linear search not attempted -- option 19 set.
 Maximum step size (   0.300) exceeded in Quadratic search.
    -- Step size scaled by   0.409
 Iteration  1 RMS(Cart)=  0.09691295 RMS(Int)=  0.00419753
 Iteration  2 RMS(Cart)=  0.00807254 RMS(Int)=  0.00109459
 Iteration  3 RMS(Cart)=  0.00006602 RMS(Int)=  0.00109440
 Iteration  4 RMS(Cart)=  0.00000030 RMS(Int)=  0.00109440
 ITry= 1 IFail=0 DXMaxC= 5.79D-01 DCOld= 1.00D+10 DXMaxT= 3.00D-01 DXLimC= 3.00D+00 Rises=F
 Variable       Old X    -DE/DX   Delta X   Delta X   Delta X     New X
                                 (Linear)    (Quad)   (Total)
    R1        2.68400  -0.00555   0.00000  -0.00559  -0.00560   2.67840
    R2        2.65370   0.00275   0.00000   0.00106   0.00105   2.65474
    R3        2.54089   0.00811   0.00000   0.00560   0.00560   2.54649
    R4        2.66863   0.02250   0.00000   0.03118   0.03065   2.69929
    R5        2.82672  -0.01698   0.00000  -0.04517  -0.04538   2.78133
    R6        2.73398   0.00806   0.00000   0.02088   0.02089   2.75487
    R7        2.47212  -0.04958   0.00000  -0.06034  -0.06074   2.41138
    R8        2.68340  -0.00092   0.00000  -0.00307  -0.00307   2.68034
    R9        2.64560  -0.00795   0.00000  -0.00887  -0.00887   2.63673
   R10        2.60698   0.00702   0.00000   0.00355   0.00355   2.61054
   R11        2.57919   0.00043   0.00000  -0.00042  -0.00042   2.57876
   R12        2.05041   0.00012   0.00000  -0.00008  -0.00008   2.05033
   R13        2.62421   0.00521   0.00000   0.00645   0.00645   2.63067
   R14        2.05362  -0.00061   0.00000  -0.00048  -0.00048   2.05314
   R15        2.63914  -0.00354   0.00000  -0.00608  -0.00607   2.63307
   R16        2.04285   0.00008   0.00000   0.00016   0.00016   2.04302
   R17        2.55073   0.00309   0.00000   0.00547   0.00547   2.55620
   R18        2.72676   0.00291   0.00000   0.00375   0.00375   2.73051
   R19        2.67853  -0.00118   0.00000  -0.00151  -0.00151   2.67702
   R20        2.67252  -0.00128   0.00000  -0.00138  -0.00138   2.67114
   R21        2.60676   0.00127   0.00000   0.00128   0.00128   2.60804
   R22        2.04727   0.00003   0.00000  -0.00000  -0.00000   2.04727
   R23        2.65998  -0.00108   0.00000  -0.00129  -0.00129   2.65869
   R24        2.04949   0.00005   0.00000   0.00005   0.00005   2.04954
   R25        2.65888  -0.00093   0.00000  -0.00096  -0.00096   2.65792
   R26        2.53866   0.00232   0.00000   0.00235   0.00235   2.54101
   R27        2.61254   0.00111   0.00000   0.00098   0.00098   2.61352
   R28        2.05413   0.00009   0.00000   0.00011   0.00011   2.05424
   R29        2.04905  -0.00001   0.00000   0.00007   0.00007   2.04912
   R30        1.83585  -0.00032   0.00000  -0.00052  -0.00052   1.83534
   R31        4.29597   0.00759   0.00000   0.19257   0.19409   4.49006
   R32        3.98726   0.01071   0.00000   0.02017   0.01867   4.00593
   R33        2.03191   0.01002   0.00000   0.00806   0.00806   2.03997
   R34        2.88648  -0.00182   0.00000  -0.01977  -0.01977   2.86672
   R35        2.66525   0.01933   0.00000   0.01103   0.01109   2.67633
   R36        2.65242   0.02373   0.00000   0.00826   0.00830   2.66073
   R37        2.03197   0.01585   0.00000   0.00735   0.00841   2.04038
   R38        2.61250  -0.01261   0.00000  -0.01151  -0.01150   2.60100
   R39        2.05622  -0.00549   0.00000   0.00054   0.00054   2.05676
   R40        2.65935   0.01328   0.00000   0.01226   0.01221   2.67156
   R41        2.05081  -0.00025   0.00000  -0.00010  -0.00010   2.05072
   R42        2.64114  -0.00038   0.00000  -0.00071  -0.00076   2.64038
   R43        2.56397  -0.01328   0.00000  -0.01010  -0.01010   2.55387
   R44        2.63534  -0.00496   0.00000  -0.00108  -0.00108   2.63427
   R45        2.05606  -0.00037   0.00000  -0.00071  -0.00071   2.05535
   R46        2.05099   0.00035   0.00000   0.00063   0.00063   2.05162
   R47        1.83468   0.00190   0.00000   0.00115   0.00115   1.83582
   R48        1.83664  -0.00034   0.00000  -0.00028  -0.00028   1.83636
   R49        2.03019   0.00881   0.00000   0.00782   0.00782   2.03801
   R50        2.03607   0.01250   0.00000   0.01201   0.01201   2.04807
   R51        2.03549   0.01329   0.00000   0.01103   0.01103   2.04652
    A1        2.14905  -0.00235   0.00000   0.00038   0.00028   2.14933
    A2        2.03288   0.00147   0.00000   0.00207   0.00212   2.03499
    A3        2.10125   0.00088   0.00000  -0.00245  -0.00240   2.09886
    A4        2.05584   0.00723   0.00000   0.01112   0.01115   2.06699
    A5        2.11569   0.00080   0.00000  -0.00845  -0.00803   2.10766
    A6        2.11052  -0.00816   0.00000  -0.00367  -0.00440   2.10612
    A7        2.10122  -0.01133   0.00000  -0.02400  -0.02376   2.07746
    A8        2.07937   0.01290   0.00000   0.02626   0.02563   2.10500
    A9        2.10257  -0.00155   0.00000  -0.00222  -0.00185   2.10072
   A10        2.05880   0.00370   0.00000   0.00969   0.00963   2.06843
   A11        2.18146  -0.00764   0.00000  -0.01593  -0.01588   2.16557
   A12        2.04273   0.00393   0.00000   0.00627   0.00629   2.04901
   A13        2.14241   0.00135   0.00000   0.00217   0.00211   2.14452
   A14        2.08920  -0.00107   0.00000  -0.00209  -0.00208   2.08712
   A15        2.05154  -0.00028   0.00000  -0.00007  -0.00002   2.05152
   A16        2.05870   0.00145   0.00000   0.00064   0.00055   2.05925
   A17        2.12322  -0.00093   0.00000  -0.00014  -0.00009   2.12313
   A18        2.10124  -0.00052   0.00000  -0.00051  -0.00047   2.10077
   A19        2.11795  -0.00177   0.00000  -0.00258  -0.00260   2.11535
   A20        2.09961  -0.00481   0.00000  -0.01049  -0.01048   2.08913
   A21        2.06550   0.00659   0.00000   0.01308   0.01309   2.07859
   A22        2.09372  -0.00007   0.00000  -0.00116  -0.00117   2.09256
   A23        2.09722   0.00010   0.00000   0.00078   0.00078   2.09801
   A24        2.09220  -0.00003   0.00000   0.00038   0.00038   2.09259
   A25        2.06773   0.00082   0.00000   0.00230   0.00230   2.07003
   A26        2.22103   0.00054   0.00000   0.00126   0.00126   2.22229
   A27        1.99442  -0.00136   0.00000  -0.00356  -0.00356   1.99085
   A28        2.15457  -0.00182   0.00000  -0.00262  -0.00264   2.15194
   A29        2.10821   0.00036   0.00000   0.00059   0.00059   2.10880
   A30        2.11272   0.00011   0.00000  -0.00023  -0.00023   2.11248
   A31        2.06226  -0.00047   0.00000  -0.00036  -0.00036   2.06190
   A32        2.11395   0.00034   0.00000   0.00027   0.00027   2.11422
   A33        2.08723  -0.00030   0.00000  -0.00009  -0.00009   2.08715
   A34        2.08200  -0.00003   0.00000  -0.00019  -0.00019   2.08182
   A35        2.09194   0.00013   0.00000   0.00016   0.00016   2.09209
   A36        2.11877  -0.00001   0.00000  -0.00028  -0.00028   2.11850
   A37        2.07248  -0.00012   0.00000   0.00012   0.00012   2.07260
   A38        2.09328  -0.00052   0.00000  -0.00053  -0.00053   2.09275
   A39        2.04100   0.00047   0.00000   0.00065   0.00065   2.04165
   A40        2.14891   0.00005   0.00000  -0.00012  -0.00012   2.14879
   A41        2.09252   0.00027   0.00000   0.00025   0.00025   2.09277
   A42        2.09570  -0.00018   0.00000   0.00001   0.00001   2.09571
   A43        2.09497  -0.00009   0.00000  -0.00026  -0.00026   2.09471
   A44        2.11243   0.00026   0.00000   0.00021   0.00021   2.11264
   A45        2.10797  -0.00035   0.00000  -0.00041  -0.00041   2.10756
   A46        2.06277   0.00010   0.00000   0.00020   0.00020   2.06298
   A47        1.93545  -0.00029   0.00000  -0.00265  -0.00265   1.93280
   A48        1.58137   0.02024   0.00000   0.03500   0.03480   1.61617
   A49        1.50654   0.02884   0.00000   0.05517   0.05827   1.56481
   A50        1.94302  -0.00457   0.00000  -0.01293  -0.01539   1.92764
   A51        1.92833  -0.00585   0.00000   0.07618   0.08260   2.01092
   A52        1.97855  -0.00467   0.00000  -0.01011  -0.01103   1.96752
   A53        2.17342  -0.03017   0.00000  -0.12924  -0.13296   2.04046
   A54        1.89493   0.01812   0.00000   0.03980   0.03226   1.92719
   A55        1.84839   0.01636   0.00000   0.02714   0.02678   1.87517
   A56        1.72409  -0.00512   0.00000  -0.02085  -0.01890   1.70519
   A57        1.56174  -0.00823   0.00000   0.00426   0.00289   1.56462
   A58        2.05442  -0.00662   0.00000   0.00186   0.00150   2.05592
   A59        2.19765  -0.00831   0.00000  -0.05322  -0.05212   2.14553
   A60        1.92347   0.01331   0.00000   0.04620   0.04592   1.96939
   A61        2.12310  -0.00224   0.00000  -0.00399  -0.00389   2.11922
   A62        2.08340   0.00431   0.00000  -0.00300  -0.00306   2.08034
   A63        2.07666  -0.00207   0.00000   0.00703   0.00697   2.08363
   A64        2.08920   0.00366   0.00000   0.00060   0.00060   2.08980
   A65        2.12051  -0.00209   0.00000   0.00302   0.00302   2.12353
   A66        2.07339  -0.00156   0.00000  -0.00365  -0.00365   2.06974
   A67        2.09037   0.00500   0.00000   0.00573   0.00567   2.09603
   A68        2.04084  -0.00438   0.00000  -0.00744  -0.00741   2.03343
   A69        2.15197  -0.00062   0.00000   0.00171   0.00174   2.15371
   A70        2.09070  -0.00489   0.00000  -0.00579  -0.00581   2.08489
   A71        2.09683   0.00196   0.00000   0.00186   0.00187   2.09870
   A72        2.09561   0.00291   0.00000   0.00387   0.00387   2.09948
   A73        2.11849   0.00503   0.00000   0.00130   0.00137   2.11985
   A74        2.09527  -0.00410   0.00000  -0.00417  -0.00421   2.09106
   A75        2.06943  -0.00093   0.00000   0.00288   0.00284   2.07227
   A76        1.91591   0.00181   0.00000   0.00497   0.00497   1.92088
   A77        1.93669  -0.00060   0.00000  -0.00160  -0.00160   1.93509
   A78        1.92638   0.00604   0.00000   0.01415   0.01409   1.94047
   A79        1.89811  -0.01255   0.00000  -0.01185  -0.01182   1.88629
   A80        1.91644   0.00703   0.00000   0.00575   0.00566   1.92210
   A81        1.89992   0.00235   0.00000  -0.01041  -0.01036   1.88956
   A82        1.91503  -0.00312   0.00000   0.00487   0.00471   1.91975
   A83        1.90769   0.00007   0.00000  -0.00294  -0.00293   1.90476
   A84        2.17966   0.00398   0.00000  -0.06829  -0.06786   2.11180
    D1        0.00008  -0.00075   0.00000  -0.00902  -0.00954  -0.00946
    D2       -3.09077   0.00221   0.00000   0.01318   0.01386  -3.07691
    D3       -3.14087  -0.00113   0.00000  -0.00688  -0.00732   3.13500
    D4        0.05147   0.00184   0.00000   0.01533   0.01608   0.06755
    D5       -0.00921   0.00148   0.00000   0.00461   0.00495  -0.00426
    D6        3.14036   0.00086   0.00000   0.00611   0.00626  -3.13656
    D7        3.13172   0.00187   0.00000   0.00239   0.00265   3.13437
    D8       -0.00189   0.00125   0.00000   0.00389   0.00396   0.00207
    D9       -3.09604  -0.00062   0.00000  -0.00581  -0.00584  -3.10188
   D10        0.04618  -0.00098   0.00000  -0.00373  -0.00369   0.04249
   D11        0.01976  -0.00111   0.00000   0.00668   0.00692   0.02668
   D12       -3.12861   0.00066   0.00000   0.01309   0.01444  -3.11417
   D13        3.11076  -0.00379   0.00000  -0.01560  -0.01657   3.09419
   D14       -0.03760  -0.00202   0.00000  -0.00919  -0.00905  -0.04665
   D15        1.83152   0.01122   0.00000  -0.00541  -0.00499   1.82653
   D16       -0.15239   0.00524   0.00000  -0.01517  -0.01449  -0.16688
   D17       -2.25935  -0.01067   0.00000  -0.10835  -0.10586  -2.36520
   D18       -1.25775   0.01382   0.00000   0.01707   0.01849  -1.23925
   D19        3.04153   0.00784   0.00000   0.00731   0.00899   3.05052
   D20        0.93458  -0.00807   0.00000  -0.08587  -0.08238   0.85220
   D21       -0.02991   0.00202   0.00000  -0.00085  -0.00072  -0.03063
   D22        3.08940   0.00158   0.00000   0.00127   0.00145   3.09085
   D23        3.11855   0.00018   0.00000  -0.00745  -0.00833   3.11022
   D24       -0.04533  -0.00027   0.00000  -0.00534  -0.00616  -0.05149
   D25        0.86527  -0.01378   0.00000  -0.03804  -0.04099   0.82428
   D26       -2.28311  -0.01205   0.00000  -0.03171  -0.03345  -2.31656
   D27        0.02098  -0.00104   0.00000  -0.00329  -0.00354   0.01744
   D28       -3.12944  -0.00089   0.00000  -0.00185  -0.00186  -3.13130
   D29       -3.10012  -0.00048   0.00000  -0.00494  -0.00527  -3.10538
   D30        0.03265  -0.00033   0.00000  -0.00350  -0.00358   0.02906
   D31        3.13864   0.00070   0.00000   0.00165   0.00169   3.14033
   D32       -0.01986   0.00097   0.00000   0.00232   0.00231  -0.01755
   D33       -0.02505   0.00026   0.00000   0.00379   0.00388  -0.02117
   D34        3.09964   0.00053   0.00000   0.00445   0.00449   3.10413
   D35       -0.00187  -0.00049   0.00000   0.00181   0.00185  -0.00003
   D36        3.13185   0.00011   0.00000   0.00033   0.00056   3.13240
   D37       -3.13481  -0.00063   0.00000   0.00040   0.00021  -3.13461
   D38       -0.00110  -0.00003   0.00000  -0.00108  -0.00108  -0.00218
   D39       -0.01791   0.00019   0.00000   0.00064   0.00065  -0.01726
   D40        3.11531   0.00034   0.00000   0.00202   0.00226   3.11756
   D41        0.00211   0.00001   0.00000  -0.00120  -0.00122   0.00089
   D42        3.13478  -0.00003   0.00000  -0.00136  -0.00140   3.13339
   D43       -3.12290  -0.00015   0.00000  -0.00164  -0.00161  -3.12451
   D44        0.00977  -0.00019   0.00000  -0.00180  -0.00179   0.00798
   D45        0.01398  -0.00025   0.00000  -0.00190  -0.00194   0.01204
   D46       -3.13245  -0.00016   0.00000  -0.00131  -0.00133  -3.13377
   D47       -3.11871  -0.00022   0.00000  -0.00174  -0.00177  -3.12048
   D48        0.01804  -0.00012   0.00000  -0.00116  -0.00115   0.01689
   D49       -0.00600   0.00017   0.00000   0.00220   0.00225  -0.00375
   D50        3.13982   0.00008   0.00000   0.00168   0.00170   3.14152
   D51       -3.10963   0.00002   0.00000   0.00120   0.00119  -3.10844
   D52        0.03238  -0.00002   0.00000   0.00070   0.00069   0.03306
   D53        0.02730   0.00012   0.00000   0.00178   0.00179   0.02909
   D54       -3.11388   0.00007   0.00000   0.00128   0.00129  -3.11259
   D55        3.14047  -0.00004   0.00000  -0.00051  -0.00051   3.13997
   D56        0.00081  -0.00000   0.00000  -0.00018  -0.00018   0.00063
   D57       -0.00152   0.00000   0.00000  -0.00002  -0.00002  -0.00154
   D58       -3.14119   0.00004   0.00000   0.00031   0.00031  -3.14088
   D59       -3.14100   0.00005   0.00000   0.00055   0.00055  -3.14045
   D60        0.00522   0.00001   0.00000   0.00043   0.00043   0.00564
   D61        0.00099   0.00001   0.00000   0.00007   0.00007   0.00106
   D62       -3.13597  -0.00003   0.00000  -0.00006  -0.00006  -3.13603
   D63        0.00076  -0.00001   0.00000  -0.00005  -0.00005   0.00071
   D64       -3.14004   0.00002   0.00000   0.00020   0.00020  -3.13985
   D65        3.14044  -0.00005   0.00000  -0.00038  -0.00038   3.14006
   D66       -0.00037  -0.00002   0.00000  -0.00013  -0.00013  -0.00050
   D67        0.00055   0.00001   0.00000   0.00008   0.00008   0.00063
   D68       -3.14155   0.00002   0.00000   0.00011   0.00011  -3.14143
   D69        3.14137  -0.00002   0.00000  -0.00016  -0.00016   3.14121
   D70       -0.00072  -0.00001   0.00000  -0.00012  -0.00012  -0.00085
   D71       -0.00107   0.00000   0.00000  -0.00003  -0.00003  -0.00110
   D72        3.13933   0.00001   0.00000   0.00003   0.00003   3.13936
   D73        3.14106  -0.00001   0.00000  -0.00007  -0.00007   3.14099
   D74       -0.00173   0.00001   0.00000  -0.00001  -0.00001  -0.00174
   D75       -3.14123  -0.00004   0.00000  -0.00039  -0.00039   3.14157
   D76       -0.00016  -0.00004   0.00000  -0.00036  -0.00036  -0.00051
   D77        0.00028  -0.00001   0.00000  -0.00004  -0.00004   0.00024
   D78        3.13736   0.00002   0.00000   0.00008   0.00008   3.13744
   D79       -3.14012  -0.00002   0.00000  -0.00010  -0.00010  -3.14022
   D80       -0.00303   0.00001   0.00000   0.00002   0.00002  -0.00301
   D81       -0.26039   0.02210   0.00000   0.09544   0.09517  -0.16522
   D82       -0.73659  -0.00471   0.00000   0.09452   0.09443  -0.64215
   D83       -2.86984  -0.00112   0.00000   0.09170   0.09155  -2.77829
   D84        1.48698  -0.01303   0.00000   0.04521   0.04558   1.53256
   D85        1.21236   0.00248   0.00000   0.10358   0.10201   1.31437
   D86       -0.92090   0.00607   0.00000   0.10075   0.09912  -0.82177
   D87       -2.84726  -0.00585   0.00000   0.05426   0.05316  -2.79411
   D88       -2.69869  -0.01173   0.00000  -0.01127  -0.00895  -2.70764
   D89        1.45124  -0.00815   0.00000  -0.01410  -0.01184   1.43940
   D90       -0.47512  -0.02006   0.00000  -0.06059  -0.05781  -0.53293
   D91       -1.02006  -0.00315   0.00000  -0.03027  -0.02630  -1.04636
   D92        1.06306  -0.00440   0.00000  -0.04184  -0.03794   1.02512
   D93       -3.13345  -0.00774   0.00000  -0.04919  -0.04532   3.10441
   D94        0.72545   0.01514   0.00000   0.03569   0.03271   0.75816
   D95        2.80857   0.01389   0.00000   0.02411   0.02107   2.82964
   D96       -1.38795   0.01055   0.00000   0.01676   0.01369  -1.37425
   D97        3.12772  -0.00564   0.00000  -0.08861  -0.08944   3.03828
   D98       -1.07235  -0.00689   0.00000  -0.10018  -0.10108  -1.17343
   D99        1.01432  -0.01023   0.00000  -0.10753  -0.10846   0.90586
   D100      -1.89250   0.00157   0.00000   0.02774   0.02585  -1.86665
   D101       1.25648   0.00120   0.00000   0.02241   0.02061   1.27710
   D102       0.01355   0.00279   0.00000   0.02081   0.02094   0.03449
   D103      -3.12065   0.00243   0.00000   0.01548   0.01570  -3.10495
   D104       2.62387   0.00294   0.00000   0.02370   0.02485   2.64873
   D105      -0.51033   0.00257   0.00000   0.01837   0.01961  -0.49071
   D106       1.96221   0.00841   0.00000  -0.00676  -0.00620   1.95600
   D107      -1.18229   0.00848   0.00000   0.00092   0.00157  -1.18072
   D108      -0.01397  -0.00529   0.00000  -0.02666  -0.02673  -0.04070
   D109       3.12472  -0.00522   0.00000  -0.01898  -0.01896   3.10576
   D110      -2.70307  -0.00010   0.00000  -0.00205  -0.00312  -2.70618
   D111       0.43563  -0.00003   0.00000   0.00564   0.00465   0.44028
   D112      -0.79347   0.00160   0.00000  -0.03610  -0.03247  -0.82594
   D113       1.11557   0.01387   0.00000  -0.01172  -0.00986   1.10571
   D114      -2.52433   0.00945   0.00000  -0.01777  -0.01569  -2.54002
   D115      -0.00597   0.00070   0.00000  -0.00518  -0.00534  -0.01131
   D116      -3.13385  -0.00062   0.00000  -0.00266  -0.00269  -3.13654
   D117       3.12826   0.00109   0.00000   0.00010  -0.00014   3.12813
   D118       0.00038  -0.00023   0.00000   0.00261   0.00252   0.00289
   D119      -0.00160  -0.00198   0.00000  -0.00535  -0.00530  -0.00690
   D120      -3.14142  -0.00136   0.00000  -0.00238  -0.00232   3.13944
   D121       3.12666  -0.00071   0.00000  -0.00775  -0.00782   3.11884
   D122      -0.01317  -0.00008   0.00000  -0.00478  -0.00484  -0.01801
   D123       0.00115  -0.00041   0.00000  -0.00037  -0.00030   0.00085
   D124      -3.12993   0.00175   0.00000   0.00577   0.00573  -3.12420
   D125       3.14085  -0.00108   0.00000  -0.00355  -0.00350   3.13735
   D126       0.00978   0.00108   0.00000   0.00259   0.00253   0.01231
   D127       3.10272   0.00013   0.00000  -0.00291  -0.00291   3.09981
   D128      -0.03704   0.00077   0.00000   0.00017   0.00017  -0.03687
   D129       0.00689   0.00417   0.00000   0.01685   0.01675   0.02364
   D130      -3.13184   0.00411   0.00000   0.00929   0.00908  -3.12276
   D131       3.13797   0.00201   0.00000   0.01070   0.01071  -3.13450
   D132      -0.00076   0.00195   0.00000   0.00314   0.00303   0.00228
         Item               Value     Threshold  Converged?
 Maximum Force            0.049584     0.000450     NO 
 RMS     Force            0.007247     0.000300     NO 
 Maximum Displacement     0.578529     0.001800     NO 
 RMS     Displacement     0.099457     0.001200     NO 
 Predicted change in Energy=-2.542696D-02
 Lowest energy point so far.  Saving SCF results.
 GradGradGradGradGradGradGradGradGradGradGradGradGradGradGradGradGradGrad

 Leave Link  103 at Sat Feb 27 19:58:09 2021, MaxMem=   268435456 cpu:              15.3 elap:               0.7
 (Enter /public3/home/sc30001/g16/l202.exe)
                          Input orientation:                          
 ---------------------------------------------------------------------
 Center     Atomic      Atomic             Coordinates (Angstroms)
 Number     Number       Type             X           Y           Z
 ---------------------------------------------------------------------
      1          6           0        1.263671    0.194228    1.607437
      2          6           0        1.843348    1.065352    0.651410
      3          6           0        1.027719    1.535663   -0.422781
      4          6           0       -0.372013    1.131948   -0.477422
      5          6           0       -0.862757    0.253285    0.522029
      6          6           0       -0.077657   -0.220116    1.555410
      7          6           0       -1.276180    1.574437   -1.443617
      8          6           0       -2.601468    1.148398   -1.439958
      9          6           0       -3.044214    0.264936   -0.457656
     10          8           0       -2.166429   -0.148285    0.484947
     11          6           0       -4.372196   -0.284329   -0.307396
     12          6           0       -4.683336   -1.146119    0.773024
     13          6           0       -5.950055   -1.672821    0.923783
     14          6           0       -6.956308   -1.355056   -0.006756
     15          6           0       -6.667979   -0.502558   -1.087676
     16          6           0       -5.396475    0.021996   -1.232069
     17          8           0        2.068262   -0.233047    2.600384
     18          8           0        1.514914    2.297461   -1.323117
     19          6           0        3.275038    1.401639    0.709945
     20          6           0        3.633627    0.104592   -0.927989
     21          6           0        2.774970   -1.012054   -0.781056
     22          6           0        3.258046   -2.243634   -0.401184
     23          6           0        4.641484   -2.411289   -0.163243
     24          6           0        5.515341   -1.332571   -0.321345
     25          6           0        5.011021   -0.093626   -0.713640
     26          8           0        5.044148   -3.646520    0.208898
     27          8           0       -8.168767   -1.899938    0.196015
     28          1           0       -0.497660   -0.884470    2.303358
     29          1           0       -0.948852    2.275887   -2.206013
     30          1           0       -3.290311    1.507421   -2.191897
     31          1           0       -3.916125   -1.395993    1.495963
     32          1           0       -6.193045   -2.331694    1.750301
     33          1           0       -7.442817   -0.256865   -1.809446
     34          1           0       -5.203687    0.672926   -2.077603
     35          1           0        1.596849   -0.850234    3.183582
     36          1           0        1.710690   -0.892529   -0.975009
     37          1           0        2.604463   -3.103006   -0.291860
     38          1           0        6.582222   -1.462771   -0.154655
     39          1           0        5.702750    0.731943   -0.850120
     40          1           0        6.010127   -3.665615    0.310321
     41          1           0       -8.792908   -1.622805   -0.495335
     42          1           0        3.709666    1.041496    1.630126
     43          6           0        3.603062    2.868971    0.508379
     44          1           0        3.263415    3.215448   -0.454788
     45          1           0        3.088293    3.436966    1.274541
     46          1           0        4.669840    3.028969    0.604358
     47          1           0        3.428088    0.917574   -1.608143
 ---------------------------------------------------------------------
                    Distance matrix (angstroms):
                    1          2          3          4          5
     1  C    0.000000
     2  C    1.417346   0.000000
     3  C    2.444771   1.428402   0.000000
     4  C    2.810946   2.487273   1.457814   0.000000
     5  C    2.388156   2.828285   2.472055   1.418372   0.000000
     6  C    1.404830   2.481916   2.866680   2.459091   1.381436
     7  C    4.202945   3.792066   2.520230   1.395295   2.404190
     8  C    5.013616   4.912953   3.788880   2.428417   2.770151
     9  C    4.777811   5.075328   4.265747   2.809405   2.391375
    10  O    3.625311   4.192724   3.723202   2.405219   1.364623
    11  C    5.971481   6.432257   5.699540   4.246905   3.645975
    12  C    6.153021   6.892242   6.421686   5.033956   4.076538
    13  C    7.482719   8.264920   7.797239   6.398801   5.454530
    14  C    8.519035   9.150164   8.501413   7.054052   6.324377
    15  C    8.405963   8.827539   7.988754   6.533238   6.071495
    16  C    7.242237   7.553220   6.649541   5.200644   4.866719
    17  O    1.347544   2.352643   3.653847   4.158251   3.625872
    18  O    3.615917   2.350472   1.276048   2.373629   3.638205
    19  C    2.511759   1.471819   2.520213   3.844939   4.298299
    20  C    3.471759   2.573453   3.015619   4.159762   4.726746
    21  C    3.073116   2.689887   3.110002   3.820006   4.065977
    22  C    3.735674   3.749494   4.388384   4.957589   4.905909
    23  C    4.618836   4.536546   5.357713   6.147226   6.153553
    24  C    4.912027   4.492195   5.326895   6.384289   6.626186
    25  C    4.417340   3.638783   4.313454   5.525839   6.012362
    26  O    5.567698   5.713376   6.586786   7.255315   7.085059
    27  O    9.764657  10.451927   9.836748   8.392569   7.623676
    28  H    2.179491   3.465697   3.951665   3.437217   2.144974
    29  H    4.875547   4.174523   2.763092   2.151596   3.397138
    30  H    6.074386   5.885090   4.666471   3.405417   3.851139
    31  H    5.419549   6.320049   6.059520   4.779693   3.604403
    32  H    7.874218   8.793811   8.474560   7.130496   6.050021
    33  H    9.363840   9.697264   8.768464   7.327984   6.999516
    34  H    7.458913   7.567180   6.504857   5.110416   5.077191
    35  H    1.919933   3.184670   4.361452   4.605259   3.788308
    36  H    2.837233   2.548751   2.582154   2.946820   3.190085
    37  H    4.034452   4.340997   4.901072   5.179640   4.893743
    38  H    5.842739   5.431213   6.317833   7.429545   7.670102
    39  H    5.102367   4.154604   4.762825   6.099316   6.724417
    40  H    6.253779   6.313512   7.239829   8.023021   7.914489
    41  H   10.433505  11.030465  10.316293   8.860048   8.212311
    42  H    2.588682   2.107510   3.413425   4.594567   4.770347
    43  C    3.719534   2.523905   3.045844   4.448627   5.175475
    44  H    4.168875   2.804136   2.796612   4.190206   5.172415
    45  H    3.735695   2.750042   3.277472   4.511785   5.129609
    46  H    4.543557   3.441956   4.068172   5.494472   6.190381
    47  H    3.943081   2.763841   2.747524   3.970548   4.836348
                    6          7          8          9         10
     6  C    0.000000
     7  C    3.694732   0.000000
     8  C    4.149058   1.392088   0.000000
     9  C    3.617757   2.410987   1.393358   0.000000
    10  O    2.348195   2.734899   2.361335   1.352685   0.000000
    11  C    4.681584   3.785673   2.543792   1.444924   2.347706
    12  C    4.762551   4.891180   3.807398   2.488448   2.722772
    13  C    6.082299   6.163958   4.975900   3.755954   4.102757
    14  C    7.144529   6.550599   5.223599   4.258188   4.963971
    15  C    7.106196   5.788963   4.402984   3.757345   4.781485
    16  C    6.009866   4.408135   3.020607   2.488347   3.662013
    17  O    2.386861   5.550337   6.327648   5.978043   4.734434
    18  O    4.142511   2.885739   4.275347   5.066145   4.775254
    19  C    3.819092   5.037983   6.262550   6.525974   5.662371
    20  C    4.477313   5.150973   6.342558   6.696303   5.975030
    21  C    3.771435   4.851881   5.831620   5.966422   5.173614
    22  C    4.364608   6.018600   6.849733   6.783405   5.882231
    23  C    5.479535   7.248732   8.170785   8.143636   7.203403
    24  C    6.003448   7.472279   8.560904   8.708420   7.814232
    25  C    5.573081   6.545549   7.747267   8.067274   7.277045
    26  O    6.307633   8.362760   9.174171   9.009183   8.019119
    27  O    8.374713   7.890971   6.554661   5.601340   6.259379
    28  H    1.084986   4.548861   4.750891   3.928010   2.575534
    29  H    4.597534   1.086472   2.142244   3.389870   3.821043
    30  H    5.229516   2.149683   1.081118   2.147540   3.342150
    31  H    4.014979   4.943066   4.101449   2.708420   2.374945
    32  H    6.472613   7.045179   5.931966   4.640334   4.752056
    33  H    8.097480   6.443206   5.054695   4.631125   5.754676
    34  H    6.346061   4.079212   2.721068   2.730203   4.057831
    35  H    2.419083   5.961904   6.557249   6.003472   4.683762
    36  H    3.170701   3.902167   4.793356   4.921025   4.209207
    37  H    4.349394   6.185823   6.818671   6.578607   5.665264
    38  H    6.987310   8.522942   9.633814   9.784940   8.869941
    39  H    6.332937   7.054608   8.335549   8.768209   8.030017
    40  H    7.105127   9.144655  10.019869   9.900510   8.902706
    41  H    9.062488   8.223308   6.848782   6.050824   6.858964
    42  H    3.992626   5.881376   7.019063   7.111735   6.103729
    43  C    4.917970   5.412312   6.727004   7.204201   6.510869
    44  H    5.196803   4.927335   6.296039   6.963599   6.456083
    45  H    4.845243   5.468640   6.706670   7.118281   6.410116
    46  H    5.830933   6.454845   7.783809   8.262831   7.539481
    47  H    4.857227   4.752755   6.036316   6.606077   6.067594
                   11         12         13         14         15
    11  C    0.000000
    12  C    1.416616   0.000000
    13  C    2.435848   1.380115   0.000000
    14  C    2.813268   2.412076   1.406920   0.000000
    15  C    2.434560   2.795565   2.435344   1.406511   0.000000
    16  C    1.413507   2.427645   2.797598   2.414693   1.383014
    17  O    7.066633   7.053866   8.317291   9.460388   9.486639
    18  O    6.508101   7.393941   8.748569   9.318545   8.651894
    19  C    7.896686   8.356481   9.726272  10.620427  10.282071
    20  C    8.039253   8.580769   9.921452  10.729677  10.320717
    21  C    7.199716   7.619677   8.914547   9.768059   9.461654
    22  C    7.878341   8.102398   9.320434  10.260516  10.100920
    23  C    9.262352   9.456718  10.672753  11.646841  11.506597
    24  C    9.942956  10.258919  11.537825  12.475636  12.235582
    25  C    9.393943   9.863999  11.194650  12.054371  11.692142
    26  O   10.011914  10.059533  11.192812  12.219177  12.195882
    27  O    4.156629   3.612396   2.346042   1.344644   2.419276
    28  H    4.710439   4.464333   5.679202   6.875479   7.051085
    29  H    4.677470   5.876322   7.099292   7.355950   6.455915
    30  H    2.816414   4.215751   5.186101   5.138886   4.082641
    31  H    2.167003   1.083370   2.130937   3.391542   3.878932
    32  H    3.426560   2.154038   1.084569   2.150265   3.409606
    33  H    3.418424   3.882610   3.421084   2.166196   1.087056
    34  H    2.177464   3.421369   3.881742   3.387152   2.122703
    35  H    6.938059   6.733429   7.920802   9.142735   9.309775
    36  H    6.149562   6.633513   7.931032   8.733172   8.388496
    37  H    7.524556   7.620722   8.758024   9.723423   9.663014
    38  H   11.018681  11.308124  12.580346  13.539767  13.317671
    39  H   10.140606  10.678600  12.029858  12.857627  12.434442
    40  H   10.936512  10.996005  12.140573  13.174508  13.141298
    41  H    4.622720   4.327187   3.177769   1.919244   2.474095
    42  H    8.415955   8.715663  10.058660  11.053771  10.838176
    43  C    8.614728   9.211699  10.585957  11.384554  10.927437
    44  H    8.400757   9.147767  10.520630  11.204150  10.623403
    45  H    8.485838   9.036283  10.388681  11.202643  10.783541
    46  H    9.673037  10.244106  11.618564  12.440275  11.995032
    47  H    7.998808   8.701953  10.053375  10.750115  10.208733
                   16         17         18         19         20
    16  C    0.000000
    17  O    8.394941   0.000000
    18  O    7.276904   4.701439   0.000000
    19  C    8.992773   2.775296   2.834409   0.000000
    20  C    9.035598   3.874763   3.074694   2.119846   0.000000
    21  C    8.248951   3.541247   3.582522   2.880811   1.416255
    22  C    8.984664   3.803611   4.950759   3.810894   2.435723
    23  C   10.383828   4.359340   5.770015   4.143435   2.816073
    24  C   11.033222   4.650571   5.494005   3.682176   2.444239
    25  C   10.421042   4.434189   4.279197   2.697416   1.407996
    26  O   11.159795   5.121221   7.080499   5.372589   4.165684
    27  O    3.663175  10.646890  10.663001  11.921628  12.024060
    28  H    6.108954   2.663931   5.227471   4.690257   5.337356
    29  H    5.080349   6.204771   2.617272   5.206570   5.229434
    30  H    2.750216   7.396587   4.946628   7.178836   7.176790
    31  H    3.412373   6.195569   7.147377   7.756120   8.070071
    32  H    3.881869   8.565988   9.501979  10.230578  10.472450
    33  H    2.144444  10.483691   9.327488  11.134199  11.117339
    34  H    1.084346   8.693998   6.953270   8.954900   8.929879
    35  H    8.316570   0.971220   5.497729   3.742476   4.686701
    36  H    7.170372   3.653247   3.214894   3.247993   2.166598
    37  H    8.640870   4.109653   5.604966   4.663165   3.428195
    38  H   12.118356   5.429392   6.417341   4.459804   3.427665
    39  H   11.128464   5.103596   4.495836   2.962445   2.163540
    40  H   12.086688   5.706594   7.644170   5.772129   4.625540
    41  H    3.844984  11.378924  11.059155  12.499411  12.553480
    42  H    9.599654   2.293485   3.887934   1.079508   2.725349
    43  C    9.598235   4.044085   2.835730   1.517001   3.115427
    44  H    9.262613   4.759684   2.157302   2.155606   3.168344
    45  H    9.483481   4.033277   3.243736   2.120424   4.031532
    46  H   10.665132   4.625266   3.768796   2.145885   3.460319
    47  H    8.877860   4.569985   2.376039   2.373031   1.079720
                   21         22         23         24         25
    21  C    0.000000
    22  C    1.376391   0.000000
    23  C    2.413177   1.413727   0.000000
    24  C    2.797087   2.435526   1.397231   0.000000
    25  C    2.418260   2.791609   2.410613   1.393993   0.000000
    26  O    3.615188   2.351691   1.351452   2.420235   3.670861
    27  O   11.023084  11.447569  12.825485  13.705633  13.334056
    28  H    4.498888   4.823608   5.901364   6.576172   6.330346
    29  H    5.167970   6.432843   7.575908   7.639289   6.584973
    30  H    6.717579   7.756162   9.076624   9.439493   8.582582
    31  H    7.078346   7.469029   8.775902   9.605164   9.288296
    32  H    9.411404   9.693285  11.002500  11.932153  11.688074
    33  H   10.297139  10.974467  12.384743  13.087606  12.503021
    34  H    8.257068   9.105912  10.493071  11.045543  10.333841
    35  H    4.139143   4.189473   4.786223   5.279369   5.236159
    36  H    1.088392   2.132855   3.399287   3.885394   3.405693
    37  H    2.154173   1.085192   2.155103   3.407127   3.876311
    38  H    3.884674   3.423546   2.160145   1.087646   2.157706
    39  H    3.408547   3.877135   3.387918   2.139379   1.085670
    40  H    4.324202   3.178399   1.915928   2.467166   3.847832
    41  H   11.587513  12.067303  13.461608  14.312250  13.890087
    42  H    3.302200   3.888735   4.000773   3.564392   2.911231
    43  C    4.172618   5.204332   5.423149   4.690225   3.500381
    44  H    4.268115   5.459347   5.800365   5.076756   3.751147
    45  H    4.910950   5.925038   6.219462   5.584433   4.484956
    46  H    4.673304   5.550190   5.494217   4.538152   3.406482
    47  H    2.198659   3.388053   3.826408   3.328007   2.080467
                   26         27         28         29         30
    26  O    0.000000
    27  O   13.327860   0.000000
    28  H    6.536614   8.019847   0.000000
    29  H    8.764859   8.679540   5.525021   0.000000
    30  H   10.089110   6.411829   5.807526   2.464380   0.000000
    31  H    9.327803   4.475353   3.549570   5.999336   4.735163
    32  H   11.418372   2.550626   5.902351   8.023951   6.221382
    33  H   13.095334   2.692316   8.095940   6.981667   4.527944
    34  H   11.353582   4.536592   6.615512   4.548581   2.090563
    35  H    5.343391  10.266192   2.272209   6.730599   7.637974
    36  H    4.483085   9.999492   3.952792   4.315946   5.678960
    37  H    2.549163  10.851169   4.613049   6.724769   7.721046
    38  H    2.695663  14.761631   7.516714   8.654636  10.509011
    39  H    4.552605  14.157689   7.141589   6.961754   9.125617
    40  H    0.971476  14.288867   7.352432   9.490036  10.932500
    41  H   14.001982   0.971761   8.785725   8.924989   6.554023
    42  H    5.077226  12.320953   4.675915   6.159665   7.989032
    43  C    6.679674  12.704961   5.841763   5.332879   7.527543
    44  H    7.120259  12.541352   6.209861   4.657549   6.991869
    45  H    7.425411  12.504686   5.708969   5.455356   7.511720
    46  H    6.697659  13.758295   6.701094   6.327323   8.573106
    47  H    5.171484  12.069814   5.827409   4.621695   6.769459
                   31         32         33         34         35
    31  H    0.000000
    32  H    2.474791   0.000000
    33  H    4.965974   4.305653   0.000000
    34  H    4.325346   4.965826   2.439287   0.000000
    35  H    5.791269   8.058007  10.343983   8.731974   0.000000
    36  H    6.166054   8.483369   9.213416   7.174606   4.160363
    37  H    6.973398   9.064298  10.552318   8.855154   4.262506
    38  H   10.627525  12.945708  14.173717  12.131224   6.031001
    39  H   10.126943  12.556194  13.217563  10.975453   5.969292
    40  H   10.251216  12.360029  14.039042  12.258660   5.971518
    41  H    5.272545   3.507804   2.327107   4.544938  11.048907
    42  H    8.007000  10.462149  11.742839   9.660795   3.233553
    43  C    8.700771  11.160333  11.711303   9.437625   5.001409
    44  H    8.753092  11.182927  11.336466   8.988313   5.704817
    45  H    8.512837  10.938329  11.578413   9.361289   4.924319
    46  H    9.700208  12.167669  12.780438  10.499066   5.580670
    47  H    8.302140  10.695938  10.936014   8.647993   5.425791
                   36         37         38         39         40
    36  H    0.000000
    37  H    2.480268   0.000000
    38  H    4.972925   4.304853   0.000000
    39  H    4.311734   4.961639   2.464531   0.000000
    40  H    5.275153   3.503955   2.322932   4.558466   0.000000
    41  H   10.539875  11.494889  15.379737  14.689956  14.965026
    42  H    3.810917   4.700255   4.208132   3.196846   5.402861
    43  C    4.464347   6.107544   5.298962   3.289544   6.966635
    44  H    4.422336   6.354810   5.743718   3.503489   7.448412
    45  H    5.069792   6.742324   6.185270   4.320500   7.740380
    46  H    5.160340   6.532235   4.940550   2.908390   6.833760
    47  H    2.574255   4.309991   4.210372   2.404817   5.599380
                   41         42         43         44         45
    41  H    0.000000
    42  H   12.958798   0.000000
    43  C   13.222843   2.146939   0.000000
    44  H   12.990969   3.045007   1.078469   0.000000
    45  H   13.034442   2.500164   1.083794   1.752232   0.000000
    46  H   14.286144   2.433964   1.082971   1.770479   1.765474
    47  H   12.531744   3.252850   2.884135   2.576348   3.843523
                   46         47
    46  H    0.000000
    47  H    3.300772   0.000000
 Stoichiometry    C23H19O5(1+)
 Framework group  C1[X(C23H19O5)]
 Deg. of freedom   135
 Full point group                 C1      NOp   1
 RotChk:  IX=0 Diff= 1.21D-02
 Largest Abelian subgroup         C1      NOp   1
 Largest concise Abelian subgroup C1      NOp   1
                         Standard orientation:                         
 ---------------------------------------------------------------------
 Center     Atomic      Atomic             Coordinates (Angstroms)
 Number     Number       Type             X           Y           Z
 ---------------------------------------------------------------------
      1          6           0       -1.548143    0.056072    1.603255
      2          6           0       -2.134272   -0.992280    0.850740
      3          6           0       -1.309499   -1.716853   -0.063085
      4          6           0        0.104370   -1.375972   -0.163059
      5          6           0        0.600846   -0.307909    0.627216
      6          6           0       -0.192319    0.409553    1.501575
      7          6           0        1.015928   -2.051491   -0.975206
      8          6           0        2.354773   -1.673545   -1.025817
      9          6           0        2.803881   -0.603332   -0.254847
     10          8           0        1.918238    0.037594    0.541776
     11          6           0        4.146126   -0.072261   -0.190460
     12          6           0        4.460594    1.002836    0.676764
     13          6           0        5.740832    1.513796    0.744789
     14          6           0        6.757859    0.964885   -0.057569
     15          6           0        6.466519   -0.101927   -0.926653
     16          6           0        5.181418   -0.609216   -0.989117
     17          8           0       -2.361400    0.720016    2.448045
     18          8           0       -1.800781   -2.648774   -0.783131
     19          6           0       -3.577815   -1.265726    0.938265
     20          6           0       -3.850811   -0.364137   -0.960776
     21          6           0       -2.957610    0.731888   -1.042632
     22          6           0       -3.406616    2.030735   -0.966189
     23          6           0       -4.788776    2.287203   -0.816250
     24          6           0       -5.695569    1.226003   -0.754314
     25          6           0       -5.225291   -0.083434   -0.840515
     26          8           0       -5.157127    3.585567   -0.745609
     27          8           0        7.983249    1.506877    0.055272
     28          1           0        0.232163    1.213968    2.093120
     29          1           0        0.683098   -2.897929   -1.569503
     30          1           0        3.048871   -2.213114   -1.655030
     31          1           0        3.685104    1.431794    1.299902
     32          1           0        5.986350    2.335717    1.408458
     33          1           0        7.249745   -0.526767   -1.549356
     34          1           0        4.986800   -1.429141   -1.671504
     35          1           0       -1.883169    1.439700    2.891461
     36          1           0       -1.893716    0.541316   -1.170733
     37          1           0       -2.726349    2.873590   -1.033073
     38          1           0       -6.761022    1.420860   -0.655251
     39          1           0       -5.941827   -0.898454   -0.808916
     40          1           0       -6.124045    3.654595   -0.681806
     41          1           0        8.614075    1.062607   -0.535491
     42          1           0       -4.022005   -0.694147    1.739097
     43          6           0       -3.951752   -2.730622    1.062944
     44          1           0       -3.600929   -3.295942    0.214161
     45          1           0       -3.475985   -3.124520    1.953506
     46          1           0       -5.025486   -2.834319    1.158692
     47          1           0       -3.657157   -1.315651   -1.432914
 ---------------------------------------------------------------------
 Rotational constants (GHZ):           0.3931754           0.0754707           0.0698788
 Leave Link  202 at Sat Feb 27 19:58:09 2021, MaxMem=   268435456 cpu:               0.8 elap:               0.1
 (Enter /public3/home/sc30001/g16/l301.exe)
 Standard basis: 6-31G(d) (6D, 7F)
 Ernie: Thresh=  0.10000D-02 Tol=  0.10000D-05 Strict=F.
 There are   458 symmetry adapted cartesian basis functions of A   symmetry.
 There are   458 symmetry adapted basis functions of A   symmetry.
   458 basis functions,   860 primitive gaussians,   458 cartesian basis functions
    98 alpha electrons       98 beta electrons
       nuclear repulsion energy      2438.9686475215 Hartrees.
 IExCor=  402 DFT=T Ex+Corr=B3LYP ExCW=0 ScaHFX=  0.200000
 ScaDFX=  0.800000  0.720000  1.000000  0.810000 ScalE2=  1.000000  1.000000
 IRadAn=      5 IRanWt=     -1 IRanGd=            0 ICorTp=0 IEmpDi=  4
 NAtoms=   47 NActive=   47 NUniq=   47 SFac= 1.00D+00 NAtFMM=   60 NAOKFM=F Big=F
 Integral buffers will be    131072 words long.
 Raffenetti 2 integral format.
 Two-electron integral symmetry is turned on.
 Leave Link  301 at Sat Feb 27 19:58:09 2021, MaxMem=   268435456 cpu:               1.2 elap:               0.1
 (Enter /public3/home/sc30001/g16/l302.exe)
 NPDir=0 NMtPBC=     1 NCelOv=     1 NCel=       1 NClECP=     1 NCelD=      1
         NCelK=      1 NCelE2=     1 NClLst=     1 CellRange=     0.0.
 One-electron integrals computed using PRISM.
 One-electron integral symmetry used in STVInt
 NBasis=   458 RedAO= T EigKep=  3.20D-04  NBF=   458
 NBsUse=   458 1.00D-06 EigRej= -1.00D+00 NBFU=   458
 Precomputing XC quadrature grid using
 IXCGrd= 4 IRadAn=           5 IRanWt=          -1 IRanGd=           0 AccXCQ= 0.00D+00.
 Generated NRdTot=       0 NPtTot=           0 NUsed=           0 NTot=          32
 NSgBfM=   448   448   448   448   448 MxSgAt=    47 MxSgA2=    47.
 Leave Link  302 at Sat Feb 27 19:58:10 2021, MaxMem=   268435456 cpu:              10.6 elap:               0.5
 (Enter /public3/home/sc30001/g16/l303.exe)
 DipDrv:  MaxL=1.
 Leave Link  303 at Sat Feb 27 19:58:10 2021, MaxMem=   268435456 cpu:               1.7 elap:               0.1
 (Enter /public3/home/sc30001/g16/l401.exe)
 Initial guess from the checkpoint file:  "ts1.chk"
 B after Tr=     0.000000   -0.000000   -0.000000
         Rot=    0.999992    0.002380    0.000793    0.003079 Ang=   0.46 deg.
 Guess basis will be translated and rotated to current coordinates.
 JPrj=2 DoOrth=T DoCkMO=T.
 Generating alternative initial guess.
 ExpMin= 1.61D-01 ExpMax= 5.48D+03 ExpMxC= 8.25D+02 IAcc=2 IRadAn=         4 AccDes= 0.00D+00
 Harris functional with IExCor=  402 and IRadAn=       4 diagonalized for initial guess.
 HarFok:  IExCor=  402 AccDes= 0.00D+00 IRadAn=         4 IDoV= 1 UseB2=F ITyADJ=14
 ICtDFT=  3500011 ScaDFX=  1.000000  1.000000  1.000000  1.000000
 FoFCou: FMM=F IPFlag=           0 FMFlag=      100000 FMFlg1=           0
         NFxFlg=           0 DoJE=T BraDBF=F KetDBF=T FulRan=T
         wScrn=  0.000000 ICntrl=       500 IOpCl=  0 I1Cent=   200000004 NGrid=           0
         NMat0=    1 NMatS0=      1 NMatT0=    0 NMatD0=    1 NMtDS0=    0 NMtDT0=    0
 Petite list used in FoFCou.
 Harris En= -1263.71590509212    
 Leave Link  401 at Sat Feb 27 19:58:11 2021, MaxMem=   268435456 cpu:              21.2 elap:               0.9
 (Enter /public3/home/sc30001/g16/l502.exe)
 Integral symmetry usage will be decided dynamically.
 Closed shell SCF:
 Using DIIS extrapolation, IDIIS=  1040.
 NGot=   268435456 LenX=   267999951 LenY=   267789729
 Requested convergence on RMS density matrix=1.00D-08 within 128 cycles.
 Requested convergence on MAX density matrix=1.00D-06.
 Requested convergence on             energy=1.00D-06.
 No special actions if energy rises.
 Fock matrices will be formed incrementally for  20 cycles.
 Integral accuracy reduced to 1.0D-05 until final iterations.

 Cycle   1  Pass 0  IDiag  1:
 FoFJK:  IHMeth= 1 ICntrl=       0 DoSepK=F KAlg= 0 I1Cent=           0 FoldK=F
 IRaf= 650000000 NMat=       1 IRICut=       1 DoRegI=T DoRafI=F ISym2E= 0 IDoP0=0 IntGTp=1.
 FoFCou: FMM=F IPFlag=           0 FMFlag=      100000 FMFlg1=           0
         NFxFlg=           0 DoJE=F BraDBF=F KetDBF=F FulRan=T
         wScrn=  0.000000 ICntrl=         0 IOpCl=  0 I1Cent=           0 NGrid=           0
         NMat0=    1 NMatS0=      1 NMatT0=    0 NMatD0=    1 NMtDS0=    0 NMtDT0=    0
 Symmetry not used in FoFCou.
 E= -1263.65919094335    
 DIIS: error= 4.77D-03 at cycle   1 NSaved=   1.
 NSaved= 1 IEnMin= 1 EnMin= -1263.65919094335     IErMin= 1 ErrMin= 4.77D-03
 ErrMax= 4.77D-03  0.00D+00 EMaxC= 1.00D-01 BMatC= 1.88D-02 BMatP= 1.88D-02
 IDIUse=3 WtCom= 9.52D-01 WtEn= 4.77D-02
 Coeff-Com:  0.100D+01
 Coeff-En:   0.100D+01
 Coeff:      0.100D+01
 Gap=     1.836 Goal=   None    Shift=    0.000
 GapD=    1.836 DampG=2.000 DampE=1.000 DampFc=2.0000 IDamp=-1.
 RMSDP=5.78D-04 MaxDP=2.57D-02              OVMax= 4.81D-02

 Cycle   2  Pass 0  IDiag  1:
 RMSU=  5.77D-04    CP:  9.98D-01
 E= -1263.69754960441     Delta-E=       -0.038358661063 Rises=F Damp=F
 DIIS: error= 9.04D-04 at cycle   2 NSaved=   2.
 NSaved= 2 IEnMin= 2 EnMin= -1263.69754960441     IErMin= 2 ErrMin= 9.04D-04
 ErrMax= 9.04D-04  0.00D+00 EMaxC= 1.00D-01 BMatC= 7.68D-04 BMatP= 1.88D-02
 IDIUse=3 WtCom= 9.91D-01 WtEn= 9.04D-03
 Coeff-Com: -0.236D-01 0.102D+01
 Coeff-En:   0.000D+00 0.100D+01
 Coeff:     -0.234D-01 0.102D+01
 Gap=     0.091 Goal=   None    Shift=    0.000
 RMSDP=2.10D-04 MaxDP=9.37D-03 DE=-3.84D-02 OVMax= 2.30D-02

 Cycle   3  Pass 0  IDiag  1:
 RMSU=  2.09D-04    CP:  9.98D-01  1.02D+00
 E= -1263.69599316536     Delta-E=        0.001556439047 Rises=F Damp=F
 DIIS: error= 1.79D-03 at cycle   3 NSaved=   3.
 NSaved= 3 IEnMin= 2 EnMin= -1263.69754960441     IErMin= 2 ErrMin= 9.04D-04
 ErrMax= 1.79D-03  0.00D+00 EMaxC= 1.00D-01 BMatC= 2.76D-03 BMatP= 7.68D-04
 IDIUse=3 WtCom= 1.91D-01 WtEn= 8.09D-01
 Coeff-Com: -0.522D-01 0.708D+00 0.344D+00
 Coeff-En:   0.000D+00 0.714D+00 0.286D+00
 Coeff:     -0.996D-02 0.713D+00 0.297D+00
 Gap=     0.089 Goal=   None    Shift=    0.000
 RMSDP=1.36D-04 MaxDP=7.72D-03 DE= 1.56D-03 OVMax= 1.45D-02

 Cycle   4  Pass 0  IDiag  1:
 RMSU=  4.57D-05    CP:  9.98D-01  1.06D+00  4.00D-01
 E= -1263.69857287514     Delta-E=       -0.002579709776 Rises=F Damp=F
 DIIS: error= 1.65D-04 at cycle   4 NSaved=   4.
 NSaved= 4 IEnMin= 4 EnMin= -1263.69857287514     IErMin= 4 ErrMin= 1.65D-04
 ErrMax= 1.65D-04  0.00D+00 EMaxC= 1.00D-01 BMatC= 2.43D-05 BMatP= 7.68D-04
 IDIUse=3 WtCom= 9.98D-01 WtEn= 1.65D-03
 Coeff-Com: -0.219D-01 0.230D+00 0.109D+00 0.683D+00
 Coeff-En:   0.000D+00 0.000D+00 0.000D+00 0.100D+01
 Coeff:     -0.219D-01 0.230D+00 0.109D+00 0.683D+00
 Gap=     0.088 Goal=   None    Shift=    0.000
 RMSDP=2.64D-05 MaxDP=1.02D-03 DE=-2.58D-03 OVMax= 5.71D-03

 Cycle   5  Pass 0  IDiag  1:
 RMSU=  2.23D-05    CP:  9.98D-01  1.07D+00  3.89D-01  7.31D-01
 E= -1263.69858442528     Delta-E=       -0.000011550136 Rises=F Damp=F
 DIIS: error= 1.72D-04 at cycle   5 NSaved=   5.
 NSaved= 5 IEnMin= 5 EnMin= -1263.69858442528     IErMin= 4 ErrMin= 1.65D-04
 ErrMax= 1.72D-04  0.00D+00 EMaxC= 1.00D-01 BMatC= 1.84D-05 BMatP= 2.43D-05
 IDIUse=3 WtCom= 9.98D-01 WtEn= 1.72D-03
 Coeff-Com: -0.922D-02 0.753D-01 0.353D-01 0.459D+00 0.440D+00
 Coeff-En:   0.000D+00 0.000D+00 0.000D+00 0.382D+00 0.618D+00
 Coeff:     -0.920D-02 0.752D-01 0.352D-01 0.459D+00 0.440D+00
 Gap=     0.088 Goal=   None    Shift=    0.000
 RMSDP=1.49D-05 MaxDP=7.14D-04 DE=-1.16D-05 OVMax= 3.12D-03

 Cycle   6  Pass 0  IDiag  1:
 RMSU=  7.55D-06    CP:  9.98D-01  1.07D+00  3.96D-01  8.70D-01  5.09D-01
 E= -1263.69860129432     Delta-E=       -0.000016869039 Rises=F Damp=F
 DIIS: error= 4.58D-05 at cycle   6 NSaved=   6.
 NSaved= 6 IEnMin= 6 EnMin= -1263.69860129432     IErMin= 6 ErrMin= 4.58D-05
 ErrMax= 4.58D-05  0.00D+00 EMaxC= 1.00D-01 BMatC= 1.66D-06 BMatP= 1.84D-05
 IDIUse=1 WtCom= 1.00D+00 WtEn= 0.00D+00
 Coeff-Com: -0.163D-02 0.340D-02 0.200D-02 0.172D+00 0.257D+00 0.567D+00
 Coeff:     -0.163D-02 0.340D-02 0.200D-02 0.172D+00 0.257D+00 0.567D+00
 Gap=     0.088 Goal=   None    Shift=    0.000
 RMSDP=4.70D-06 MaxDP=2.39D-04 DE=-1.69D-05 OVMax= 9.75D-04

 Initial convergence to 1.0D-05 achieved.  Increase integral accuracy.
 Cycle   7  Pass 1  IDiag  1:
 E= -1263.69858487616     Delta-E=        0.000016418159 Rises=F Damp=F
 DIIS: error= 6.31D-05 at cycle   1 NSaved=   1.
 NSaved= 1 IEnMin= 1 EnMin= -1263.69858487616     IErMin= 1 ErrMin= 6.31D-05
 ErrMax= 6.31D-05  0.00D+00 EMaxC= 1.00D-01 BMatC= 1.82D-06 BMatP= 1.82D-06
 IDIUse=1 WtCom= 1.00D+00 WtEn= 0.00D+00
 Coeff-Com:  0.100D+01
 Coeff:      0.100D+01
 Gap=     0.088 Goal=   None    Shift=    0.000
 RMSDP=4.70D-06 MaxDP=2.39D-04 DE= 1.64D-05 OVMax= 8.31D-04

 Cycle   8  Pass 1  IDiag  1:
 RMSU=  4.27D-05    CP:  1.00D+00
 E= -1263.69858483615     Delta-E=        0.000000040005 Rises=F Damp=F
 DIIS: error= 4.70D-05 at cycle   2 NSaved=   2.
 NSaved= 2 IEnMin= 1 EnMin= -1263.69858487616     IErMin= 2 ErrMin= 4.70D-05
 ErrMax= 4.70D-05  0.00D+00 EMaxC= 1.00D-01 BMatC= 1.61D-06 BMatP= 1.82D-06
 IDIUse=1 WtCom= 1.00D+00 WtEn= 0.00D+00
 Coeff-Com:  0.479D+00 0.521D+00
 Coeff:      0.479D+00 0.521D+00
 Gap=     0.088 Goal=   None    Shift=    0.000
 RMSDP=5.93D-06 MaxDP=3.04D-04 DE= 4.00D-08 OVMax= 1.20D-03

 Cycle   9  Pass 1  IDiag  1:
 RMSU=  5.92D-06    CP:  1.00D+00  9.93D-01
 E= -1263.69858557145     Delta-E=       -0.000000735302 Rises=F Damp=F
 DIIS: error= 4.05D-05 at cycle   3 NSaved=   3.
 NSaved= 3 IEnMin= 3 EnMin= -1263.69858557145     IErMin= 3 ErrMin= 4.05D-05
 ErrMax= 4.05D-05  0.00D+00 EMaxC= 1.00D-01 BMatC= 8.77D-07 BMatP= 1.61D-06
 IDIUse=1 WtCom= 1.00D+00 WtEn= 0.00D+00
 Coeff-Com:  0.275D-01 0.419D+00 0.554D+00
 Coeff:      0.275D-01 0.419D+00 0.554D+00
 Gap=     0.088 Goal=   None    Shift=    0.000
 RMSDP=3.03D-06 MaxDP=1.68D-04 DE=-7.35D-07 OVMax= 6.61D-04

 Cycle  10  Pass 1  IDiag  1:
 RMSU=  9.68D-07    CP:  1.00D+00  1.00D+00  5.22D-01
 E= -1263.69858641560     Delta-E=       -0.000000844146 Rises=F Damp=F
 DIIS: error= 8.73D-06 at cycle   4 NSaved=   4.
 NSaved= 4 IEnMin= 4 EnMin= -1263.69858641560     IErMin= 4 ErrMin= 8.73D-06
 ErrMax= 8.73D-06  0.00D+00 EMaxC= 1.00D-01 BMatC= 5.75D-08 BMatP= 8.77D-07
 IDIUse=1 WtCom= 1.00D+00 WtEn= 0.00D+00
 Coeff-Com: -0.193D-02 0.253D+00 0.365D+00 0.384D+00
 Coeff:     -0.193D-02 0.253D+00 0.365D+00 0.384D+00
 Gap=     0.088 Goal=   None    Shift=    0.000
 RMSDP=7.14D-07 MaxDP=4.05D-05 DE=-8.44D-07 OVMax= 1.21D-04

 Cycle  11  Pass 1  IDiag  1:
 RMSU=  2.01D-07    CP:  1.00D+00  1.00D+00  5.71D-01  3.61D-01
 E= -1263.69858647006     Delta-E=       -0.000000054456 Rises=F Damp=F
 DIIS: error= 1.73D-06 at cycle   5 NSaved=   5.
 NSaved= 5 IEnMin= 5 EnMin= -1263.69858647006     IErMin= 5 ErrMin= 1.73D-06
 ErrMax= 1.73D-06  0.00D+00 EMaxC= 1.00D-01 BMatC= 2.18D-09 BMatP= 5.75D-08
 IDIUse=1 WtCom= 1.00D+00 WtEn= 0.00D+00
 Coeff-Com: -0.218D-02 0.151D+00 0.219D+00 0.254D+00 0.378D+00
 Coeff:     -0.218D-02 0.151D+00 0.219D+00 0.254D+00 0.378D+00
 Gap=     0.088 Goal=   None    Shift=    0.000
 RMSDP=1.29D-07 MaxDP=5.92D-06 DE=-5.45D-08 OVMax= 1.52D-05

 Cycle  12  Pass 1  IDiag  1:
 RMSU=  7.16D-08    CP:  1.00D+00  1.00D+00  5.71D-01  3.99D-01  5.02D-01
 E= -1263.69858647200     Delta-E=       -0.000000001944 Rises=F Damp=F
 DIIS: error= 2.65D-07 at cycle   6 NSaved=   6.
 NSaved= 6 IEnMin= 6 EnMin= -1263.69858647200     IErMin= 6 ErrMin= 2.65D-07
 ErrMax= 2.65D-07  0.00D+00 EMaxC= 1.00D-01 BMatC= 7.64D-11 BMatP= 2.18D-09
 IDIUse=1 WtCom= 1.00D+00 WtEn= 0.00D+00
 Coeff-Com: -0.101D-02 0.584D-01 0.833D-01 0.105D+00 0.205D+00 0.549D+00
 Coeff:     -0.101D-02 0.584D-01 0.833D-01 0.105D+00 0.205D+00 0.549D+00
 Gap=     0.088 Goal=   None    Shift=    0.000
 RMSDP=2.82D-08 MaxDP=7.87D-07 DE=-1.94D-09 OVMax= 4.03D-06

 Cycle  13  Pass 1  IDiag  1:
 RMSU=  1.96D-08    CP:  1.00D+00  1.00D+00  5.69D-01  4.00D-01  5.57D-01
                    CP:  8.20D-01
 E= -1263.69858647208     Delta-E=       -0.000000000077 Rises=F Damp=F
 DIIS: error= 9.71D-08 at cycle   7 NSaved=   7.
 NSaved= 7 IEnMin= 7 EnMin= -1263.69858647208     IErMin= 7 ErrMin= 9.71D-08
 ErrMax= 9.71D-08  0.00D+00 EMaxC= 1.00D-01 BMatC= 7.39D-12 BMatP= 7.64D-11
 IDIUse=1 WtCom= 1.00D+00 WtEn= 0.00D+00
 Coeff-Com: -0.314D-03 0.158D-01 0.219D-01 0.317D-01 0.725D-01 0.282D+00
 Coeff-Com:  0.576D+00
 Coeff:     -0.314D-03 0.158D-01 0.219D-01 0.317D-01 0.725D-01 0.282D+00
 Coeff:      0.576D+00
 Gap=     0.088 Goal=   None    Shift=    0.000
 RMSDP=8.44D-09 MaxDP=3.88D-07 DE=-7.69D-11 OVMax= 9.12D-07

 SCF Done:  E(RB3LYP) =  -1263.69858647     A.U. after   13 cycles
            NFock= 13  Conv=0.84D-08     -V/T= 2.0092
 KE= 1.252165897405D+03 PE=-7.797219098299D+03 EE= 2.842385966900D+03
 Leave Link  502 at Sat Feb 27 19:58:34 2021, MaxMem=   268435456 cpu:             545.1 elap:              22.8
 (Enter /public3/home/sc30001/g16/l701.exe)
 ... and contract with generalized density number  0.
 Compute integral first derivatives.
 Leave Link  701 at Sat Feb 27 19:58:34 2021, MaxMem=   268435456 cpu:               6.4 elap:               0.3
 (Enter /public3/home/sc30001/g16/l702.exe)
 L702 exits ... SP integral derivatives will be done elsewhere.
 Leave Link  702 at Sat Feb 27 19:58:34 2021, MaxMem=   268435456 cpu:               1.0 elap:               0.1
 (Enter /public3/home/sc30001/g16/l703.exe)
 Integral derivatives from FoFJK, PRISM(SPDF).
 Compute integral first derivatives, UseDBF=F ICtDFT=           0.
 Calling FoFJK, ICntrl=      2127 FMM=F ISym2X=0 I1Cent= 0 IOpClX= 0 NMat=1 NMatS=1 NMatT=0.
 FoFJK:  IHMeth= 1 ICntrl=    2127 DoSepK=F KAlg= 0 I1Cent=           0 FoldK=F
 IRaf=         0 NMat=       1 IRICut=       1 DoRegI=T DoRafI=F ISym2E= 0 IDoP0=0 IntGTp=1.
 FoFCou: FMM=F IPFlag=           0 FMFlag=      100000 FMFlg1=         800
         NFxFlg=           0 DoJE=F BraDBF=F KetDBF=F FulRan=T
         wScrn=  0.000000 ICntrl=      2127 IOpCl=  0 I1Cent=           0 NGrid=           0
         NMat0=    1 NMatS0=      1 NMatT0=    0 NMatD0=    1 NMtDS0=    0 NMtDT0=    0
 Symmetry not used in FoFCou.
 Leave Link  703 at Sat Feb 27 19:58:44 2021, MaxMem=   268435456 cpu:             226.1 elap:               9.5
 (Enter /public3/home/sc30001/g16/l716.exe)
 Dipole        =-2.70030316D-01 1.07048424D+00 2.53038865D-02
 ***** Axes restored to original set *****
 -------------------------------------------------------------------
 Center     Atomic                   Forces (Hartrees/Bohr)
 Number     Number              X              Y              Z
 -------------------------------------------------------------------
      1        6           0.001532033    0.003050803   -0.002724752
      2        6           0.006793178    0.002746130    0.025176065
      3        6           0.015736978    0.038460840   -0.031589731
      4        6          -0.011596189   -0.004368227    0.002550806
      5        6          -0.001805253    0.002144488   -0.004508093
      6        6           0.001398468   -0.001898756    0.002027011
      7        6           0.004138063    0.002337305   -0.000792817
      8        6          -0.003715213   -0.003665422    0.003501954
      9        6           0.001828251    0.003887077   -0.004283263
     10        8           0.000687923   -0.001350654    0.002310765
     11        6          -0.001920134   -0.001134605    0.000729456
     12        6           0.000522181    0.000764287   -0.000825358
     13        6          -0.001029987   -0.000002499   -0.000513889
     14        6           0.001545134    0.000685851   -0.000186075
     15        6          -0.000482862   -0.000653369    0.000701742
     16        6           0.000959549   -0.000116192    0.000491671
     17        8           0.003434477   -0.003243845    0.002658408
     18        8          -0.018431370   -0.021631135    0.013002468
     19        6          -0.060482240    0.013659342    0.016082427
     20        6           0.028774415    0.010694064    0.000624157
     21        6          -0.004063359   -0.020228386   -0.006665181
     22        6          -0.009547175    0.007046013   -0.003295114
     23        6           0.008709993   -0.006097432    0.001769373
     24        6           0.004056097    0.003577991    0.001892031
     25        6           0.013150143   -0.011510225    0.004462209
     26        8          -0.003908567    0.008028476   -0.002746203
     27        8          -0.001647679   -0.000758793    0.000199072
     28        1          -0.000167913    0.000764422    0.000670956
     29        1           0.003775019   -0.000968870    0.001252094
     30        1          -0.000071797   -0.000067132   -0.000056840
     31        1           0.000045089    0.000068315   -0.000000773
     32        1          -0.000029334   -0.000007658    0.000024297
     33        1          -0.000060225    0.000015251   -0.000023890
     34        1           0.000131927    0.000032585    0.000054674
     35        1          -0.000314278    0.000712448    0.000289692
     36        1           0.003859399   -0.002912104   -0.000530739
     37        1           0.000073434    0.000128466    0.000070538
     38        1          -0.000340298   -0.000122769    0.000597003
     39        1          -0.000530187    0.000503496   -0.001635542
     40        1           0.001104848   -0.000655525    0.000749349
     41        1           0.000306359    0.000104279    0.000072185
     42        1           0.012389352   -0.016658388   -0.004480830
     43        6           0.019406779   -0.017571492   -0.022858730
     44        1          -0.002177763    0.004682787   -0.004645900
     45        1          -0.004180293    0.000773567    0.008519377
     46        1           0.007782252    0.004498495    0.002335806
     47        1          -0.015639225    0.006256702   -0.000451867
 -------------------------------------------------------------------
 Cartesian Forces:  Max     0.060482240 RMS     0.009677501
 Leave Link  716 at Sat Feb 27 19:58:44 2021, MaxMem=   268435456 cpu:               0.8 elap:               0.1
 (Enter /public3/home/sc30001/g16/l103.exe)

 GradGradGradGradGradGradGradGradGradGradGradGradGradGradGradGradGradGrad
 Berny optimization.
 FormGI is forming the generalized inverse of G from B-inverse, IUseBI=4.
 Internal  Forces:  Max     0.027273199 RMS     0.005096061
 Search for a saddle point.
 Step number   3 out of a maximum of  277
 All quantities printed in internal units (Hartrees-Bohrs-Radians)
 Swapping is turned off.
 Update second derivatives using D2CorX and points    2    3
 ITU=  0  0  0
     Eigenvalues ---   -0.02997  -0.00468   0.00018   0.00097   0.00257
     Eigenvalues ---    0.00838   0.00936   0.01023   0.01082   0.01111
     Eigenvalues ---    0.01222   0.01320   0.01381   0.01398   0.01449
     Eigenvalues ---    0.01522   0.01532   0.01615   0.01659   0.01702
     Eigenvalues ---    0.01759   0.01776   0.01782   0.01818   0.01983
     Eigenvalues ---    0.02044   0.02053   0.02086   0.02092   0.02198
     Eigenvalues ---    0.02286   0.02461   0.02603   0.02670   0.02722
     Eigenvalues ---    0.02816   0.02823   0.02939   0.03239   0.03256
     Eigenvalues ---    0.03275   0.03352   0.04088   0.04606   0.04763
     Eigenvalues ---    0.04924   0.05475   0.06160   0.08096   0.10916
     Eigenvalues ---    0.11077   0.11164   0.11323   0.11509   0.11758
     Eigenvalues ---    0.11785   0.11974   0.12004   0.12356   0.12924
     Eigenvalues ---    0.13091   0.13985   0.15032   0.15598   0.16369
     Eigenvalues ---    0.16713   0.16821   0.17153   0.17354   0.17667
     Eigenvalues ---    0.17930   0.18056   0.18199   0.18661   0.18973
     Eigenvalues ---    0.19392   0.19463   0.19973   0.20339   0.21364
     Eigenvalues ---    0.22060   0.22626   0.22763   0.22874   0.23876
     Eigenvalues ---    0.26489   0.28819   0.29130   0.30249   0.31579
     Eigenvalues ---    0.33072   0.33634   0.34617   0.35074   0.35734
     Eigenvalues ---    0.35881   0.36022   0.36167   0.36339   0.36579
     Eigenvalues ---    0.36700   0.36753   0.36851   0.37075   0.37199
     Eigenvalues ---    0.37547   0.38027   0.38724   0.39290   0.39577
     Eigenvalues ---    0.39721   0.39894   0.40061   0.40888   0.41339
     Eigenvalues ---    0.42536   0.43512   0.43900   0.44017   0.44552
     Eigenvalues ---    0.45457   0.46246   0.46995   0.47044   0.47678
     Eigenvalues ---    0.49554   0.50020   0.50129   0.50636   0.50983
     Eigenvalues ---    0.51570   0.51930   0.52271   0.53194   0.53456
 Eigenvectors required to have negative eigenvalues:
                          R32       R5        R31       D26      D111
   1                   -0.82326   0.17075  -0.15394  -0.12986   0.12843
                         D105      D104       A49      D110       D25
   1                   -0.12796  -0.12769   0.12563   0.11334  -0.11329
 Eigenvalue     2 is  -4.68D-03 should be greater than     0.000000 Eigenvector:
                          R31       D89       D88       D90       A84
   1                   -0.41282  -0.28609  -0.28137  -0.25168   0.24300
                          D83       D82       D86       D85       D84
   1                   -0.23354  -0.22882  -0.22756  -0.22284  -0.19913
 RFO step:  Lambda0=3.070151372D-05 Lambda=-4.21852948D-02.
 Linear search not attempted -- option 19 set.
 Maximum step size (   0.300) exceeded in Quadratic search.
    -- Step size scaled by   0.482
 Iteration  1 RMS(Cart)=  0.13551035 RMS(Int)=  0.00441657
 Iteration  2 RMS(Cart)=  0.00962102 RMS(Int)=  0.00138036
 Iteration  3 RMS(Cart)=  0.00012266 RMS(Int)=  0.00137988
 Iteration  4 RMS(Cart)=  0.00000046 RMS(Int)=  0.00137988
 ITry= 1 IFail=0 DXMaxC= 7.15D-01 DCOld= 1.00D+10 DXMaxT= 3.00D-01 DXLimC= 3.00D+00 Rises=F
 Variable       Old X    -DE/DX   Delta X   Delta X   Delta X     New X
                                 (Linear)    (Quad)   (Total)
    R1        2.67840  -0.00247   0.00000   0.00600   0.00593   2.68432
    R2        2.65474   0.00140   0.00000  -0.00437  -0.00437   2.65037
    R3        2.54649   0.00484   0.00000   0.00024   0.00024   2.54673
    R4        2.69929   0.01527   0.00000   0.02193   0.02072   2.72001
    R5        2.78133  -0.01171   0.00000  -0.05843  -0.05953   2.72180
    R6        2.75487   0.00652   0.00000   0.01531   0.01531   2.77018
    R7        2.41138  -0.02727   0.00000  -0.03619  -0.03635   2.37503
    R8        2.68034  -0.00089   0.00000  -0.00637  -0.00631   2.67402
    R9        2.63673  -0.00507   0.00000  -0.00526  -0.00527   2.63145
   R10        2.61054   0.00500   0.00000   0.00736   0.00743   2.61797
   R11        2.57876  -0.00000   0.00000  -0.00308  -0.00309   2.57568
   R12        2.05033   0.00006   0.00000  -0.00014  -0.00014   2.05018
   R13        2.63067   0.00346   0.00000   0.00362   0.00362   2.63429
   R14        2.05314  -0.00037   0.00000  -0.00041  -0.00041   2.05273
   R15        2.63307  -0.00240   0.00000  -0.00359  -0.00357   2.62949
   R16        2.04302   0.00006   0.00000   0.00015   0.00015   2.04316
   R17        2.55620   0.00221   0.00000   0.00450   0.00451   2.56071
   R18        2.73051   0.00198   0.00000   0.00214   0.00214   2.73265
   R19        2.67702  -0.00078   0.00000  -0.00088  -0.00088   2.67614
   R20        2.67114  -0.00084   0.00000  -0.00080  -0.00080   2.67035
   R21        2.60804   0.00083   0.00000   0.00071   0.00071   2.60875
   R22        2.04727   0.00002   0.00000   0.00000   0.00000   2.04727
   R23        2.65869  -0.00071   0.00000  -0.00073  -0.00073   2.65796
   R24        2.04954   0.00003   0.00000   0.00002   0.00002   2.04956
   R25        2.65792  -0.00061   0.00000  -0.00054  -0.00054   2.65738
   R26        2.54101   0.00152   0.00000   0.00128   0.00128   2.54229
   R27        2.61352   0.00072   0.00000   0.00054   0.00054   2.61406
   R28        2.05424   0.00006   0.00000   0.00006   0.00006   2.05429
   R29        2.04912   0.00000   0.00000   0.00005   0.00005   2.04916
   R30        1.83534  -0.00013   0.00000   0.00030   0.00030   1.83564
   R31        4.49006   0.00703   0.00000  -0.11942  -0.11696   4.37310
   R32        4.00593   0.00830   0.00000   0.06067   0.05877   4.06470
   R33        2.03997   0.00673   0.00000   0.00658   0.00658   2.04655
   R34        2.86672  -0.00065   0.00000  -0.01760  -0.01760   2.84912
   R35        2.67633   0.01282   0.00000   0.00368   0.00370   2.68003
   R36        2.66073   0.01546   0.00000   0.01019   0.01019   2.67092
   R37        2.04038   0.01050   0.00000   0.01468   0.01636   2.05673
   R38        2.60100  -0.00734   0.00000   0.00020   0.00021   2.60121
   R39        2.05676  -0.00400   0.00000  -0.00217  -0.00217   2.05460
   R40        2.67156   0.00800   0.00000  -0.00311  -0.00312   2.66844
   R41        2.05072  -0.00014   0.00000  -0.00015  -0.00015   2.05056
   R42        2.64038  -0.00003   0.00000   0.00607   0.00606   2.64644
   R43        2.55387  -0.00812   0.00000  -0.00453  -0.00453   2.54934
   R44        2.63427  -0.00348   0.00000  -0.00869  -0.00870   2.62557
   R45        2.05535  -0.00023   0.00000   0.00008   0.00008   2.05543
   R46        2.05162   0.00025   0.00000   0.00098   0.00098   2.05260
   R47        1.83582   0.00119   0.00000   0.00036   0.00036   1.83618
   R48        1.83636  -0.00022   0.00000  -0.00015  -0.00015   1.83622
   R49        2.03801   0.00634   0.00000   0.00565   0.00565   2.04366
   R50        2.04807   0.00841   0.00000   0.01037   0.01037   2.05845
   R51        2.04652   0.00854   0.00000   0.00901   0.00901   2.05553
    A1        2.14933  -0.00156   0.00000   0.00110   0.00081   2.15014
    A2        2.03499   0.00108   0.00000  -0.00324  -0.00310   2.03189
    A3        2.09886   0.00048   0.00000   0.00213   0.00227   2.10113
    A4        2.06699   0.00464   0.00000   0.00418   0.00458   2.07157
    A5        2.10766   0.00152   0.00000   0.00274   0.00404   2.11169
    A6        2.10612  -0.00632   0.00000  -0.00769  -0.00953   2.09659
    A7        2.07746  -0.00763   0.00000  -0.01448  -0.01443   2.06303
    A8        2.10500   0.00738   0.00000   0.01336   0.01279   2.11779
    A9        2.10072   0.00025   0.00000   0.00112   0.00161   2.10234
   A10        2.06843   0.00248   0.00000   0.00672   0.00661   2.07505
   A11        2.16557  -0.00522   0.00000  -0.01231  -0.01223   2.15334
   A12        2.04901   0.00273   0.00000   0.00556   0.00559   2.05460
   A13        2.14452   0.00106   0.00000   0.00272   0.00268   2.14720
   A14        2.08712  -0.00072   0.00000  -0.00097  -0.00098   2.08614
   A15        2.05152  -0.00035   0.00000  -0.00173  -0.00168   2.04984
   A16        2.05925   0.00104   0.00000  -0.00017  -0.00031   2.05894
   A17        2.12313  -0.00066   0.00000   0.00059   0.00066   2.12379
   A18        2.10077  -0.00037   0.00000  -0.00039  -0.00032   2.10044
   A19        2.11535  -0.00127   0.00000  -0.00289  -0.00292   2.11244
   A20        2.08913  -0.00343   0.00000  -0.00898  -0.00897   2.08016
   A21        2.07859   0.00470   0.00000   0.01190   0.01191   2.09050
   A22        2.09256  -0.00014   0.00000  -0.00101  -0.00101   2.09155
   A23        2.09801   0.00013   0.00000   0.00090   0.00089   2.09890
   A24        2.09259   0.00000   0.00000   0.00012   0.00012   2.09270
   A25        2.07003   0.00058   0.00000   0.00096   0.00098   2.07101
   A26        2.22229   0.00041   0.00000   0.00153   0.00152   2.22381
   A27        1.99085  -0.00098   0.00000  -0.00249  -0.00249   1.98836
   A28        2.15194  -0.00117   0.00000  -0.00154  -0.00156   2.15038
   A29        2.10880   0.00027   0.00000   0.00066   0.00066   2.10947
   A30        2.11248   0.00004   0.00000  -0.00052  -0.00052   2.11197
   A31        2.06190  -0.00030   0.00000  -0.00015  -0.00015   2.06175
   A32        2.11422   0.00022   0.00000   0.00010   0.00010   2.11432
   A33        2.08715  -0.00018   0.00000   0.00021   0.00021   2.08735
   A34        2.08182  -0.00004   0.00000  -0.00031  -0.00031   2.08151
   A35        2.09209   0.00009   0.00000   0.00012   0.00012   2.09221
   A36        2.11850  -0.00002   0.00000  -0.00023  -0.00023   2.11826
   A37        2.07260  -0.00006   0.00000   0.00012   0.00012   2.07271
   A38        2.09275  -0.00034   0.00000  -0.00030  -0.00030   2.09245
   A39        2.04165   0.00032   0.00000   0.00036   0.00036   2.04201
   A40        2.14879   0.00002   0.00000  -0.00006  -0.00006   2.14873
   A41        2.09277   0.00018   0.00000   0.00013   0.00013   2.09290
   A42        2.09571  -0.00011   0.00000   0.00006   0.00006   2.09577
   A43        2.09471  -0.00007   0.00000  -0.00019  -0.00019   2.09451
   A44        2.11264   0.00017   0.00000   0.00010   0.00010   2.11274
   A45        2.10756  -0.00023   0.00000  -0.00024  -0.00024   2.10731
   A46        2.06298   0.00006   0.00000   0.00015   0.00015   2.06313
   A47        1.93280  -0.00030   0.00000  -0.00003  -0.00003   1.93277
   A48        1.61617   0.01442   0.00000   0.01884   0.01967   1.63583
   A49        1.56481   0.02363   0.00000   0.06965   0.07358   1.63839
   A50        1.92764  -0.00307   0.00000   0.00149  -0.00072   1.92691
   A51        2.01092  -0.00220   0.00000   0.09335   0.09928   2.11020
   A52        1.96752  -0.00465   0.00000  -0.02009  -0.02298   1.94453
   A53        2.04046  -0.02532   0.00000  -0.15281  -0.15699   1.88347
   A54        1.92719   0.01238   0.00000   0.02088   0.00942   1.93661
   A55        1.87517   0.01097   0.00000  -0.03859  -0.03850   1.83668
   A56        1.70519  -0.00192   0.00000   0.06463   0.06635   1.77154
   A57        1.56462  -0.00703   0.00000  -0.05311  -0.05601   1.50862
   A58        2.05592  -0.00515   0.00000  -0.01173  -0.01186   2.04406
   A59        2.14553  -0.00486   0.00000   0.00668   0.00569   2.15122
   A60        1.96939   0.00920   0.00000   0.02242   0.02319   1.99258
   A61        2.11922  -0.00109   0.00000   0.00704   0.00701   2.12622
   A62        2.08034   0.00272   0.00000   0.00022   0.00017   2.08051
   A63        2.08363  -0.00164   0.00000  -0.00723  -0.00727   2.07635
   A64        2.08980   0.00238   0.00000   0.00003  -0.00001   2.08979
   A65        2.12353  -0.00117   0.00000  -0.00020  -0.00023   2.12329
   A66        2.06974  -0.00119   0.00000   0.00038   0.00035   2.07010
   A67        2.09603   0.00297   0.00000  -0.00205  -0.00209   2.09394
   A68        2.03343  -0.00266   0.00000   0.00300   0.00299   2.03642
   A69        2.15371  -0.00032   0.00000  -0.00090  -0.00091   2.15280
   A70        2.08489  -0.00295   0.00000   0.00044   0.00041   2.08530
   A71        2.09870   0.00113   0.00000  -0.00159  -0.00157   2.09712
   A72        2.09948   0.00180   0.00000   0.00117   0.00118   2.10066
   A73        2.11985   0.00372   0.00000   0.00712   0.00708   2.12693
   A74        2.09106  -0.00301   0.00000  -0.00568  -0.00568   2.08538
   A75        2.07227  -0.00071   0.00000  -0.00140  -0.00140   2.07087
   A76        1.92088   0.00142   0.00000   0.00325   0.00325   1.92413
   A77        1.93509  -0.00045   0.00000  -0.00098  -0.00098   1.93411
   A78        1.94047   0.00457   0.00000   0.01244   0.01240   1.95287
   A79        1.88629  -0.00802   0.00000  -0.00485  -0.00485   1.88144
   A80        1.92210   0.00469   0.00000   0.00460   0.00455   1.92665
   A81        1.88956   0.00112   0.00000  -0.00305  -0.00303   1.88653
   A82        1.91975  -0.00221   0.00000   0.00071   0.00062   1.92036
   A83        1.90476  -0.00038   0.00000  -0.01053  -0.01053   1.89423
   A84        2.11180   0.00489   0.00000   0.11823   0.11927   2.23107
    D1       -0.00946  -0.00091   0.00000  -0.01632  -0.01696  -0.02641
    D2       -3.07691   0.00177   0.00000  -0.00429  -0.00356  -3.08047
    D3        3.13500  -0.00109   0.00000  -0.01291  -0.01344   3.12156
    D4        0.06755   0.00159   0.00000  -0.00088  -0.00004   0.06751
    D5       -0.00426   0.00133   0.00000   0.01328   0.01369   0.00943
    D6       -3.13656   0.00083   0.00000   0.01033   0.01052  -3.12605
    D7        3.13437   0.00152   0.00000   0.00974   0.01003  -3.13878
    D8        0.00207   0.00102   0.00000   0.00679   0.00685   0.00892
    D9       -3.10188  -0.00061   0.00000  -0.00109  -0.00115  -3.10303
   D10        0.04249  -0.00077   0.00000   0.00222   0.00227   0.04476
   D11        0.02668  -0.00060   0.00000   0.00605   0.00640   0.03308
   D12       -3.11417   0.00107   0.00000   0.01198   0.01363  -3.10054
   D13        3.09419  -0.00293   0.00000  -0.00551  -0.00628   3.08791
   D14       -0.04665  -0.00126   0.00000   0.00042   0.00094  -0.04571
   D15        1.82653   0.00803   0.00000   0.02128   0.02176   1.84829
   D16       -0.16688   0.00395   0.00000   0.01444   0.01576  -0.15112
   D17       -2.36520  -0.00857   0.00000  -0.09021  -0.08754  -2.45275
   D18       -1.23925   0.01030   0.00000   0.03306   0.03474  -1.20452
   D19        3.05052   0.00622   0.00000   0.02622   0.02874   3.07926
   D20        0.85220  -0.00631   0.00000  -0.07843  -0.07457   0.77763
   D21       -0.03063   0.00152   0.00000   0.00590   0.00600  -0.02464
   D22        3.09085   0.00123   0.00000   0.00434   0.00453   3.09538
   D23        3.11022  -0.00014   0.00000  -0.00000  -0.00116   3.10906
   D24       -0.05149  -0.00043   0.00000  -0.00156  -0.00262  -0.05411
   D25        0.82428  -0.01153   0.00000  -0.01892  -0.02180   0.80248
   D26       -2.31656  -0.00983   0.00000  -0.01291  -0.01441  -2.33097
   D27        0.01744  -0.00093   0.00000  -0.00893  -0.00927   0.00817
   D28       -3.13130  -0.00072   0.00000  -0.00607  -0.00611  -3.13741
   D29       -3.10538  -0.00056   0.00000  -0.00727  -0.00768  -3.11307
   D30        0.02906  -0.00035   0.00000  -0.00440  -0.00452   0.02454
   D31        3.14033   0.00057   0.00000   0.00373   0.00376  -3.13910
   D32       -0.01755   0.00081   0.00000   0.00579   0.00575  -0.01180
   D33       -0.02117   0.00028   0.00000   0.00220   0.00233  -0.01885
   D34        3.10413   0.00052   0.00000   0.00426   0.00432   3.10845
   D35       -0.00003  -0.00035   0.00000  -0.00016  -0.00011  -0.00013
   D36        3.13240   0.00014   0.00000   0.00275   0.00303   3.13543
   D37       -3.13461  -0.00056   0.00000  -0.00297  -0.00321  -3.13782
   D38       -0.00218  -0.00007   0.00000  -0.00006  -0.00007  -0.00225
   D39       -0.01726   0.00018   0.00000   0.00352   0.00354  -0.01372
   D40        3.11756   0.00039   0.00000   0.00625   0.00654   3.12410
   D41        0.00089  -0.00000   0.00000   0.00107   0.00103   0.00192
   D42        3.13339  -0.00002   0.00000   0.00106   0.00102   3.13440
   D43       -3.12451  -0.00017   0.00000  -0.00079  -0.00078  -3.12529
   D44        0.00798  -0.00019   0.00000  -0.00080  -0.00079   0.00719
   D45        0.01204  -0.00024   0.00000  -0.00226  -0.00231   0.00973
   D46       -3.13377  -0.00014   0.00000  -0.00145  -0.00146  -3.13524
   D47       -3.12048  -0.00022   0.00000  -0.00226  -0.00230  -3.12278
   D48        0.01689  -0.00011   0.00000  -0.00145  -0.00145   0.01544
   D49       -0.00375   0.00016   0.00000  -0.00006   0.00000  -0.00375
   D50        3.14152   0.00006   0.00000  -0.00077  -0.00074   3.14077
   D51       -3.10844   0.00000   0.00000  -0.00151  -0.00153  -3.10997
   D52        0.03306  -0.00003   0.00000  -0.00145  -0.00147   0.03159
   D53        0.02909   0.00010   0.00000  -0.00073  -0.00071   0.02838
   D54       -3.11259   0.00008   0.00000  -0.00067  -0.00065  -3.11324
   D55        3.13997  -0.00002   0.00000   0.00011   0.00011   3.14007
   D56        0.00063  -0.00000   0.00000   0.00000   0.00000   0.00063
   D57       -0.00154   0.00000   0.00000   0.00005   0.00005  -0.00149
   D58       -3.14088   0.00003   0.00000  -0.00006  -0.00006  -3.14094
   D59       -3.14045   0.00004   0.00000  -0.00009  -0.00009  -3.14053
   D60        0.00564   0.00001   0.00000  -0.00029  -0.00029   0.00535
   D61        0.00106   0.00001   0.00000  -0.00003  -0.00003   0.00103
   D62       -3.13603  -0.00002   0.00000  -0.00023  -0.00023  -3.13627
   D63        0.00071  -0.00001   0.00000  -0.00003  -0.00003   0.00069
   D64       -3.13985   0.00001   0.00000  -0.00009  -0.00009  -3.13993
   D65        3.14006  -0.00003   0.00000   0.00008   0.00008   3.14014
   D66       -0.00050  -0.00001   0.00000   0.00002   0.00002  -0.00048
   D67        0.00063   0.00001   0.00000  -0.00002  -0.00002   0.00060
   D68       -3.14143   0.00001   0.00000  -0.00001  -0.00001  -3.14144
   D69        3.14121  -0.00002   0.00000   0.00003   0.00003   3.14125
   D70       -0.00085  -0.00001   0.00000   0.00005   0.00005  -0.00080
   D71       -0.00110   0.00000   0.00000   0.00005   0.00005  -0.00105
   D72        3.13936   0.00001   0.00000   0.00009   0.00009   3.13944
   D73        3.14099  -0.00000   0.00000   0.00003   0.00003   3.14102
   D74       -0.00174   0.00001   0.00000   0.00007   0.00007  -0.00167
   D75        3.14157  -0.00004   0.00000   0.00001   0.00001   3.14157
   D76       -0.00051  -0.00003   0.00000   0.00002   0.00002  -0.00049
   D77        0.00024  -0.00001   0.00000  -0.00002  -0.00002   0.00022
   D78        3.13744   0.00002   0.00000   0.00018   0.00018   3.13762
   D79       -3.14022  -0.00002   0.00000  -0.00006  -0.00006  -3.14028
   D80       -0.00301   0.00001   0.00000   0.00014   0.00014  -0.00288
   D81       -0.16522   0.01581   0.00000   0.00371   0.00165  -0.16358
   D82       -0.64215  -0.00423   0.00000  -0.08794  -0.08915  -0.73130
   D83       -2.77829  -0.00159   0.00000  -0.09066  -0.09127  -2.86956
   D84        1.53256  -0.00978   0.00000  -0.10892  -0.10772   1.42484
   D85        1.31437   0.00227   0.00000  -0.05827  -0.06129   1.25308
   D86       -0.82177   0.00491   0.00000  -0.06099  -0.06340  -0.88518
   D87       -2.79411  -0.00328   0.00000  -0.07926  -0.07985  -2.87396
   D88       -2.70764  -0.00849   0.00000  -0.19469  -0.19237  -2.90001
   D89        1.43940  -0.00585   0.00000  -0.19741  -0.19449   1.24491
   D90       -0.53293  -0.01404   0.00000  -0.21567  -0.21094  -0.74387
   D91       -1.04636  -0.00127   0.00000   0.05391   0.05848  -0.98788
   D92        1.02512  -0.00221   0.00000   0.05445   0.05898   1.08410
   D93        3.10441  -0.00478   0.00000   0.04142   0.04594  -3.13283
   D94        0.75816   0.01213   0.00000   0.10939   0.10465   0.86281
   D95        2.82964   0.01119   0.00000   0.10992   0.10516   2.93480
   D96       -1.37425   0.00862   0.00000   0.09690   0.09211  -1.28214
   D97        3.03828  -0.00586   0.00000  -0.04075  -0.04050   2.99778
   D98       -1.17343  -0.00680   0.00000  -0.04021  -0.03999  -1.21342
   D99        0.90586  -0.00937   0.00000  -0.05323  -0.05303   0.85283
   D100      -1.86665  -0.00009   0.00000  -0.07380  -0.07542  -1.94206
   D101       1.27710  -0.00057   0.00000  -0.09119  -0.09280   1.18430
   D102       0.03449   0.00219   0.00000  -0.02525  -0.02498   0.00950
   D103      -3.10495   0.00170   0.00000  -0.04264  -0.04236   3.13587
   D104       2.64873   0.00311   0.00000   0.01874   0.01985   2.66858
   D105      -0.49071   0.00263   0.00000   0.00135   0.00247  -0.48824
   D106       1.95600   0.00595   0.00000   0.01518   0.01583   1.97184
   D107      -1.18072   0.00620   0.00000   0.00629   0.00699  -1.17373
   D108      -0.04070  -0.00394   0.00000   0.02447   0.02426  -0.01644
   D109       3.10576  -0.00369   0.00000   0.01558   0.01542   3.12118
   D110      -2.70618  -0.00114   0.00000  -0.01185  -0.01256  -2.71875
   D111       0.44028  -0.00089   0.00000  -0.02074  -0.02141   0.41887
   D112      -0.82594   0.00345   0.00000   0.05202   0.05403  -0.77191
   D113       1.10571   0.01078   0.00000  -0.02992  -0.02927   1.07644
   D114      -2.54002   0.00802   0.00000   0.00314   0.00509  -2.53493
   D115      -0.01131   0.00023   0.00000   0.00875   0.00870  -0.00261
   D116      -3.13654  -0.00063   0.00000  -0.00621  -0.00620   3.14044
   D117       3.12813   0.00071   0.00000   0.02619   0.02605  -3.12901
   D118       0.00289  -0.00014   0.00000   0.01122   0.01115   0.01404
   D119      -0.00690  -0.00133   0.00000   0.00892   0.00894   0.00205
   D120       3.13944  -0.00096   0.00000  -0.00282  -0.00280   3.13664
   D121       3.11884  -0.00050   0.00000   0.02342   0.02339  -3.14096
   D122      -0.01801  -0.00013   0.00000   0.01168   0.01164  -0.00637
   D123       0.00085  -0.00029   0.00000  -0.00964  -0.00960  -0.00875
   D124      -3.12420   0.00115   0.00000  -0.01063  -0.01064  -3.13484
   D125       3.13735  -0.00069   0.00000   0.00297   0.00298   3.14033
   D126       0.01231   0.00076   0.00000   0.00197   0.00194   0.01424
   D127       3.09981   0.00020   0.00000   0.01328   0.01328   3.11309
   D128      -0.03687   0.00057   0.00000   0.00111   0.00110  -0.03576
   D129       0.02364   0.00305   0.00000  -0.00728  -0.00733   0.01631
   D130      -3.12276   0.00279   0.00000   0.00151   0.00143  -3.12134
   D131      -3.13450   0.00159   0.00000  -0.00631  -0.00631  -3.14082
   D132       0.00228   0.00134   0.00000   0.00248   0.00245   0.00472
         Item               Value     Threshold  Converged?
 Maximum Force            0.027273     0.000450     NO 
 RMS     Force            0.005096     0.000300     NO 
 Maximum Displacement     0.714828     0.001800     NO 
 RMS     Displacement     0.138336     0.001200     NO 
 Predicted change in Energy=-2.150804D-02
 Lowest energy point so far.  Saving SCF results.
 GradGradGradGradGradGradGradGradGradGradGradGradGradGradGradGradGradGrad

 Leave Link  103 at Sat Feb 27 19:58:44 2021, MaxMem=   268435456 cpu:               3.2 elap:               0.2
 (Enter /public3/home/sc30001/g16/l202.exe)
                          Input orientation:                          
 ---------------------------------------------------------------------
 Center     Atomic      Atomic             Coordinates (Angstroms)
 Number     Number       Type             X           Y           Z
 ---------------------------------------------------------------------
      1          6           0        1.158815    0.182389    1.670819
      2          6           0        1.762651    1.036960    0.710161
      3          6           0        0.969233    1.501158   -0.397443
      4          6           0       -0.439812    1.101068   -0.456072
      5          6           0       -0.952967    0.255111    0.555533
      6          6           0       -0.186456   -0.209790    1.611740
      7          6           0       -1.317576    1.530814   -1.448000
      8          6           0       -2.650180    1.121705   -1.454909
      9          6           0       -3.118850    0.272509   -0.457212
     10          8           0       -2.259987   -0.128886    0.511009
     11          6           0       -4.456809   -0.256018   -0.310211
     12          6           0       -4.793936   -1.084974    0.787359
     13          6           0       -6.069833   -1.591189    0.934287
     14          6           0       -7.059011   -1.284875   -0.017570
     15          6           0       -6.744669   -0.464758   -1.115781
     16          6           0       -5.464157    0.039323   -1.256168
     17          8           0        1.949678   -0.243948    2.675308
     18          8           0        1.464513    2.223075   -1.299168
     19          6           0        3.167106    1.349789    0.774625
     20          6           0        3.674454    0.083698   -0.888559
     21          6           0        2.912908   -1.098233   -0.703061
     22          6           0        3.503814   -2.299865   -0.384203
     23          6           0        4.906319   -2.373599   -0.237554
     24          6           0        5.689551   -1.226170   -0.414139
     25          6           0        5.076277   -0.023774   -0.743606
     26          8           0        5.419403   -3.579861    0.081223
     27          8           0       -8.281971   -1.808606    0.182346
     28          1           0       -0.626352   -0.852459    2.367054
     29          1           0       -0.956501    2.205863   -2.218640
     30          1           0       -3.322515    1.468377   -2.227418
     31          1           0       -4.040103   -1.326139    1.527133
     32          1           0       -6.332421   -2.225131    1.774215
     33          1           0       -7.506267   -0.227668   -1.854369
     34          1           0       -5.251206    0.665645   -2.115373
     35          1           0        1.465176   -0.847808    3.261985
     36          1           0        1.831049   -1.053133   -0.801290
     37          1           0        2.918374   -3.202339   -0.241847
     38          1           0        6.770669   -1.280922   -0.308076
     39          1           0        5.698310    0.853500   -0.896151
     40          1           0        6.388398   -3.529999    0.133141
     41          1           0       -8.892102   -1.540884   -0.524927
     42          1           0        3.594419    0.979429    1.698260
     43          6           0        3.665798    2.739344    0.468734
     44          1           0        3.364089    3.068277   -0.516321
     45          1           0        3.229552    3.418245    1.200391
     46          1           0        4.748843    2.781977    0.560249
     47          1           0        3.354097    0.906368   -1.525070
 ---------------------------------------------------------------------
                    Distance matrix (angstroms):
                    1          2          3          4          5
     1  C    0.000000
     2  C    1.420484   0.000000
     3  C    2.460244   1.439368   0.000000
     4  C    2.814826   2.493001   1.465918   0.000000
     5  C    2.389304   2.830155   2.481058   1.415032   0.000000
     6  C    1.402515   2.483193   2.880933   2.461379   1.385368
     7  C    4.204497   3.793330   2.516752   1.392506   2.403019
     8  C    5.016068   4.916075   3.789772   2.425661   2.770089
     9  C    4.778605   5.077027   4.269142   2.804239   2.391026
    10  O    3.623570   4.192908   3.729637   2.400223   1.362989
    11  C    5.970923   6.433867   5.704140   4.242550   3.645227
    12  C    6.149956   6.891836   6.426971   5.028250   4.074631
    13  C    7.479399   8.264696   7.802856   6.393628   5.452944
    14  C    8.516818   9.151078   8.506408   7.049738   6.323273
    15  C    8.405296   8.829707   7.992816   6.529797   6.070858
    16  C    7.242340   7.555693   6.653035   5.197259   4.866176
    17  O    1.347674   2.353191   3.667215   4.162243   3.628754
    18  O    3.616445   2.352267   1.256812   2.365621   3.627259
    19  C    2.489823   1.440317   2.495457   3.819206   4.268644
    20  C    3.590069   2.668258   3.093317   4.260196   4.850547
    21  C    3.217475   2.807015   3.260078   4.017295   4.284926
    22  C    3.985439   3.919653   4.568595   5.208042   5.222442
    23  C    4.921255   4.734208   5.526297   6.379826   6.470729
    24  C    5.182533   4.669726   5.451605   6.556438   6.874408
    25  C    4.606350   3.770770   4.394662   5.636948   6.173922
    26  O    5.902029   5.923042   6.771255   7.518655   7.452454
    27  O    9.762585  10.453242   9.842533   8.388876   7.623156
    28  H    2.177722   3.467352   3.965835   3.438183   2.148255
    29  H    4.867946   4.163892   2.742594   2.143405   3.391383
    30  H    6.077198   5.888498   4.665724   3.403316   3.851180
    31  H    5.415262   6.318516   6.065563   4.773524   3.602051
    32  H    7.869274   8.792250   8.480300   7.124649   6.047753
    33  H    9.363694   9.699946   8.771863   7.324996   6.999032
    34  H    7.460373   7.570714   6.507167   5.108071   5.077119
    35  H    1.920149   3.186322   4.376644   4.609885   3.793248
    36  H    2.844247   2.580243   2.725843   3.149058   3.362025
    37  H    4.267403   4.495961   5.093745   5.462839   5.251385
    38  H    6.127822   5.611561   6.434641   7.595183   7.922106
    39  H    5.258017   4.254798   4.799202   6.158855   6.834101
    40  H    6.595060   6.525918   7.413597   8.271542   8.270496
    41  H   10.431294  11.031522  10.320668   8.855837   8.211142
    42  H    2.562848   2.082071   3.399378   4.575036   4.744384
    43  C    3.777299   2.564832   3.091089   4.516109   5.245182
    44  H    4.239712   2.862710   2.864495   4.282896   5.263054
    45  H    3.870403   2.839479   3.367096   4.645149   5.283438
    46  H    4.569412   3.461921   4.104038   5.548018   6.236643
    47  H    3.944251   2.747000   2.704236   3.946442   4.827405
                    6          7          8          9         10
     6  C    0.000000
     7  C    3.697451   0.000000
     8  C    4.152969   1.394006   0.000000
     9  C    3.621065   2.410307   1.391468   0.000000
    10  O    2.348975   2.735043   2.362427   1.355071   0.000000
    11  C    4.683156   3.787099   2.544084   1.446058   2.348743
    12  C    4.761767   4.891243   3.806953   2.489504   2.722384
    13  C    6.081227   6.164911   4.976150   3.757384   4.102733
    14  C    7.144401   6.552733   5.224496   4.259530   4.964507
    15  C    7.107358   5.791892   4.404170   3.758169   4.782429
    16  C    6.011746   4.410837   3.021509   2.488608   3.663047
    17  O    2.386506   5.552152   6.331066   5.980752   4.734840
    18  O    4.137381   2.870783   4.262390   5.051813   4.762391
    19  C    3.792022   5.008513   6.234073   6.495476   5.631103
    20  C    4.609149   5.227569   6.434221   6.809603   6.100949
    21  C    3.969093   5.036250   6.036667   6.190435   5.401153
    22  C    4.687248   6.249126   7.122163   7.105078   6.223822
    23  C    5.834237   7.446240   8.414261   8.453017   7.546856
    24  C    6.297989   7.600635   8.726215   8.935089   8.078062
    25  C    5.768762   6.617724   7.843227   8.205481   7.443512
    26  O    6.717553   8.593277   9.464808   9.382560   8.430123
    27  O    8.374768   7.893830   6.556249   5.603382   6.260493
    28  H    1.084910   4.551089   4.754009   3.931231   2.576281
    29  H    4.593491   1.086256   2.151100   3.393558   3.821140
    30  H    5.233569   2.152015   1.081196   2.145975   3.343531
    31  H    4.012978   4.942242   4.100781   2.709614   2.373760
    32  H    6.469999   7.045457   5.931901   4.641607   4.751279
    33  H    8.099004   6.446495   5.055884   4.631593   5.755713
    34  H    6.348972   4.082567   2.722047   2.729651   4.059132
    35  H    2.420385   5.965359   6.562334   6.008397   4.686316
    36  H    3.256420   4.124179   5.023799   5.135876   4.394649
    37  H    4.693730   6.465354   7.153857   6.969148   6.068635
    38  H    7.296204   8.638575   9.789802  10.011892   9.140614
    39  H    6.484641   7.070074   8.371465   8.847177   8.141233
    40  H    7.512573   9.353816  10.288642  10.256479   9.300802
    41  H    9.062308   8.225620   6.849513   6.051728   6.859435
    42  H    3.964435   5.859238   6.996980   7.086168   6.075524
    43  C    4.984347   5.474342   6.797701   7.278331   6.583575
    44  H    5.280221   5.014958   6.390737   7.060334   6.550381
    45  H    5.000096   5.590415   6.848062   7.276366   6.572094
    46  H    5.866301   6.511521   7.846203   8.320652   7.589417
    47  H    4.860134   4.713852   6.008547   6.590990   6.060966
                   11         12         13         14         15
    11  C    0.000000
    12  C    1.416151   0.000000
    13  C    2.435836   1.380490   0.000000
    14  C    2.813474   2.412143   1.406532   0.000000
    15  C    2.434505   2.794990   2.434549   1.406226   0.000000
    16  C    1.413086   2.426776   2.797053   2.414784   1.383299
    17  O    7.067995   7.053227   8.316175   9.460000   9.487507
    18  O    6.495075   7.380039   8.735176   9.305840   8.639950
    19  C    7.866357   8.325049   9.695148  10.589736  10.252293
    20  C    8.158881   8.711379  10.053812  10.855362  10.436022
    21  C    7.428082   7.849649   9.144045   9.997195   9.687127
    22  C    8.219143   8.467655   9.689961  10.617810  10.437157
    23  C    9.599876   9.839002  11.066223  12.016773  11.838939
    24  C   10.193165  10.553058  11.842068  12.754863  12.477254
    25  C    9.545758  10.044457  11.380152  12.222222  11.835022
    26  O   10.427882  10.537333  11.691239  12.688086  12.613537
    27  O    4.157524   3.613318   2.346538   1.345322   2.419579
    28  H    4.711252   4.462988   5.677150   6.874047   7.050834
    29  H    4.685629   5.881458   7.106666   7.366857   6.469265
    30  H    2.817063   4.215870   5.187010   5.140547   4.084591
    31  H    2.166711   1.083370   2.131084   3.391403   3.878356
    32  H    3.426391   2.154247   1.084581   2.150001   3.408949
    33  H    3.418248   3.882066   3.420399   2.166000   1.087086
    34  H    2.176956   3.420470   3.881220   3.387250   2.123070
    35  H    6.941233   6.734724   7.921310   9.143756   9.311988
    36  H    6.357179   6.812874   8.107137   8.927547   8.601630
    37  H    7.942217   8.063636   9.206897  10.162439  10.081295
    38  H   11.274161  11.618023  12.904193  13.832731  13.564028
    39  H   10.232341  10.801811  12.157968  12.965099  12.514542
    40  H   11.337285  11.465197  12.633619  13.634372  13.543743
    41  H    4.622640   4.327229   3.177584   1.919160   2.473585
    42  H    8.389431   8.686541  10.029431  11.025729  10.812087
    43  C    8.692278   9.289458  10.665494  11.465267  11.007033
    44  H    8.500581   9.246754  10.621382  11.306622  10.725142
    45  H    8.652299   9.210100  10.566163  11.377930  10.951139
    46  H    9.732993  10.299006  11.675112  12.501943  12.060314
    47  H    7.989824   8.700760  10.054684  10.747414  10.199636
                   16         17         18         19         20
    16  C    0.000000
    17  O    8.396529   0.000000
    18  O    7.264784   4.702983   0.000000
    19  C    8.963267   2.763101   2.821715   0.000000
    20  C    9.146110   3.972826   3.103123   2.150946   0.000000
    21  C    8.472024   3.615383   3.672095   2.870712   1.418211
    22  C    9.308955   4.000342   5.045087   3.843987   2.442308
    23  C   10.696100   4.664965   5.839732   4.232374   2.824820
    24  C   11.256806   4.949352   5.525533   3.796242   2.449785
    25  C   10.553078   4.638218   4.289734   2.799398   1.413389
    26  O   11.547250   5.467776   7.156864   5.463982   4.172169
    27  O    3.663910  10.646580  10.650976  11.891494  12.152520
    28  H    6.109613   2.664815   5.222242   4.666482   5.474700
    29  H    5.093055   6.196626   2.589794   5.166879   5.264831
    30  H    2.751755   7.400324   4.934252   7.151329   7.257234
    31  H    3.411625   6.194104   7.133421   7.724683   8.205949
    32  H    3.881347   8.563307   9.488119  10.199033  10.609364
    33  H    2.144608  10.484901   9.316077  11.104994  11.226677
    34  H    1.084371   8.696592   6.942093   8.926821   9.028352
    35  H    8.319638   0.971380   5.498585   3.730008   4.793290
    36  H    7.390563   3.571497   3.334032   3.169005   2.167520
    37  H    9.044559   4.266174   5.715484   4.670862   3.433356
    38  H   12.342321   5.763492   6.435491   4.591137   3.433030
    39  H   11.197909   5.292632   4.468020   3.073237   2.165328
    40  H   12.456055   6.079718   7.706752   5.882224   4.633376
    41  H    3.844811  11.378389  11.046551  12.468734  12.676349
    42  H    9.574458   2.270781   3.881718   1.082988   2.738681
    43  C    9.675819   4.088284   2.870134   1.507689   2.982411
    44  H    9.362685   4.812264   2.221623   2.158366   3.023673
    45  H    9.645329   4.150315   3.285056   2.112744   3.959905
    46  H   10.729720   4.633036   3.815315   2.144530   3.245622
    47  H    8.864857   4.575893   2.314147   2.349508   1.088375
                   21         22         23         24         25
    21  C    0.000000
    22  C    1.376503   0.000000
    23  C    2.411834   1.412078   0.000000
    24  C    2.794564   2.435397   1.400438   0.000000
    25  C    2.415837   2.789696   2.409699   1.389392   0.000000
    26  O    3.613322   2.350423   1.349053   2.420377   3.666584
    27  O   11.252284  11.809617  13.207064  13.996372  13.508730
    28  H    4.691735   5.169398   6.301452   6.911246   6.548503
    29  H    5.309083   6.600088   7.698626   7.694484   6.598592
    30  H    6.913150   8.012232   9.296991   9.579451   8.658401
    31  H    7.305483   7.842961   9.178767   9.921930   9.484767
    32  H    9.637579  10.070546  11.418343  12.260287  11.888810
    33  H   10.518679  11.299438  12.700056  13.311682  12.633123
    34  H    8.471048   9.404339  10.767476  11.232690  10.440975
    35  H    4.228502   4.422578   5.139677   5.612698   5.455624
    36  H    1.087245   2.127545   3.393923   3.881734   3.405056
    37  H    2.154069   1.085110   2.153777   3.407983   3.874479
    38  H    3.882229   3.422920   2.162109   1.087687   2.154314
    39  H    3.406612   3.875773   3.387501   2.134816   1.086188
    40  H    4.323396   3.178317   1.916047   2.468913   3.844992
    41  H   11.814649  12.419927  13.826512  14.585469  14.052226
    42  H    3.247689   3.885696   4.087941   3.703576   3.027380
    43  C    4.082517   5.113450   5.308476   4.538760   3.330772
    44  H    4.195026   5.371586   5.663056   4.884720   3.541755
    45  H    4.911412   5.939945   6.198765   5.498081   4.363142
    46  H    4.474666   5.316691   5.219315   4.230792   3.111187
    47  H    2.211057   3.406454   3.850361   3.352049   2.107547
                   26         27         28         29         30
    26  O    0.000000
    27  O   13.815759   0.000000
    28  H    7.015333   8.018458   0.000000
    29  H    8.911573   8.691559   5.521858   0.000000
    30  H   10.355465   6.414187   5.810744   2.478302   0.000000
    31  H    9.831184   4.476010   3.547329   6.001204   4.735072
    32  H   11.950183   2.551133   5.898722   8.029764   6.222106
    33  H   13.492837   2.692450   8.095926   6.996728   4.529848
    34  H   11.692359   4.537286   6.617104   4.563707   2.092076
    35  H    5.763442  10.267141   2.274953   6.725078   7.643313
    36  H    4.476546  10.188791   4.014660   4.516677   5.911943
    37  H    2.549910  11.294696   4.989326   6.940534   8.044052
    38  H    2.694921  15.069868   7.877551   8.690056  10.635547
    39  H    4.548378  14.272288   7.318480   6.918409   9.139235
    40  H    0.971666  14.771098   7.833665   9.611375  11.173980
    41  H   14.468725   0.971685   8.784083   8.937590   6.555488
    42  H    5.170349  12.293078   4.649516   6.128386   7.968311
    43  C    6.569448  12.787300   5.909925   5.373288   7.597440
    44  H    6.984205  12.645269   6.293619   4.723256   7.085069
    45  H    7.417646  12.683515   5.870946   5.539195   7.647315
    46  H    6.414990  13.820940   6.735458   6.372212   8.639644
    47  H    5.193450  12.069980   5.838328   4.555325   6.736934
                   31         32         33         34         35
    31  H    0.000000
    32  H    2.474663   0.000000
    33  H    4.965429   4.305159   0.000000
    34  H    4.324561   4.965330   2.439556   0.000000
    35  H    5.791944   8.056861  10.346422   8.735921   0.000000
    36  H    6.321908   8.639969   9.432701   7.405360   4.084878
    37  H    7.420904   9.518227  10.960020   9.231112   4.464576
    38  H   10.965529  13.301069  14.399002  12.311820   6.409459
    39  H   10.269363  12.702257  13.283372  11.018788   6.172841
    40  H   10.749598  12.892442  14.419338  12.575358   6.420430
    41  H    5.272472   3.508021   2.326475   4.544712  11.049627
    42  H    7.976895  10.431545  11.717657   9.637808   3.212118
    43  C    8.776632  11.238980  11.790463   9.512665   5.051004
    44  H    8.849218  11.282244  11.437582   9.085864   5.763435
    45  H    8.686992  11.117927  11.742319   9.512852   5.055927
    46  H    9.749721  12.220445  12.848194  10.565926   5.590812
    47  H    8.305073  10.701411  10.924376   8.628884   5.437007
                   36         37         38         39         40
    36  H    0.000000
    37  H    2.472719   0.000000
    38  H    4.969405   4.305393   0.000000
    39  H    4.312766   4.960442   2.459988   0.000000
    40  H    5.270432   3.505574   2.323608   4.555297   0.000000
    41  H   10.737795  11.930126  15.666428  14.790233  15.423466
    42  H    3.672674   4.659210   4.384420   3.342632   5.530901
    43  C    4.400244   6.030520   5.138696   3.090376   6.843233
    44  H    4.406522   6.292426   5.528443   3.240077   7.287352
    45  H    5.094679   6.782994   6.074302   4.131364   7.706843
    46  H    5.007532   6.309201   4.620488   2.596461   6.535412
    47  H    2.585184   4.326429   4.235360   2.427688   5.624767
                   41         42         43         44         45
    41  H    0.000000
    42  H   12.930883   0.000000
    43  C   13.304456   2.148052   0.000000
    44  H   13.094222   3.052983   1.081461   0.000000
    45  H   13.210002   2.515715   1.089283   1.757178   0.000000
    46  H   14.350614   2.424241   1.087741   1.777221   1.767163
    47  H   12.528316   3.233102   2.726209   2.385692   3.708527
                   46         47
    46  H    0.000000
    47  H    3.132376   0.000000
 Stoichiometry    C23H19O5(1+)
 Framework group  C1[X(C23H19O5)]
 Deg. of freedom   135
 Full point group                 C1      NOp   1
 RotChk:  IX=0 Diff= 2.06D-02
 Largest Abelian subgroup         C1      NOp   1
 Largest concise Abelian subgroup C1      NOp   1
                         Standard orientation:                         
 ---------------------------------------------------------------------
 Center     Atomic      Atomic             Coordinates (Angstroms)
 Number     Number       Type             X           Y           Z
 ---------------------------------------------------------------------
      1          6           0       -1.442021    0.059540    1.671879
      2          6           0       -2.044422   -0.978437    0.911951
      3          6           0       -1.238916   -1.691523   -0.044317
      4          6           0        0.179205   -1.337590   -0.156481
      5          6           0        0.689755   -0.295136    0.652804
      6          6           0       -0.087805    0.406697    1.559489
      7          6           0        1.067424   -1.992582   -1.005671
      8          6           0        2.408288   -1.617047   -1.071316
      9          6           0        2.874721   -0.573828   -0.277389
     10          8           0        2.005269    0.047925    0.555493
     11          6           0        4.220377   -0.047563   -0.219602
     12          6           0        4.552884    1.000414    0.672960
     13          6           0        5.836031    1.505925    0.734147
     14          6           0        6.837432    0.978379   -0.100852
     15          6           0        6.527902   -0.061497   -0.995457
     16          6           0        5.240055   -0.563390   -1.050860
     17          8           0       -2.243702    0.712613    2.536187
     18          8           0       -1.731175   -2.588801   -0.773803
     19          6           0       -3.456218   -1.246104    1.010423
     20          6           0       -3.902983   -0.376267   -0.905393
     21          6           0       -3.120387    0.804699   -0.970084
     22          6           0       -3.691929    2.056627   -0.942175
     23          6           0       -5.095218    2.184028   -0.849916
     24          6           0       -5.898937    1.039030   -0.784776
     25          6           0       -5.304840   -0.216378   -0.822306
     26          8           0       -5.588871    3.439188   -0.821225
     27          8           0        8.066972    1.513676    0.006767
     28          1           0        0.350356    1.194879    2.162659
     29          1           0        0.707671   -2.817026   -1.614623
     30          1           0        3.088515   -2.138652   -1.730258
     31          1           0        3.789610    1.413197    1.321585
     32          1           0        6.095073    2.307412    1.417398
     33          1           0        7.299000   -0.470169   -1.643647
     34          1           0        5.031179   -1.362569   -1.753387
     35          1           0       -1.758384    1.424514    2.984788
     36          1           0       -2.037973    0.721235   -1.029369
     37          1           0       -3.090432    2.958460   -0.990774
     38          1           0       -6.980563    1.133642   -0.719995
     39          1           0       -5.942174   -1.095341   -0.790156
     40          1           0       -6.559555    3.417919   -0.783106
     41          1           0        8.685387    1.084614   -0.607757
     42          1           0       -3.894066   -0.671566    1.817306
     43          6           0       -3.978060   -2.660603    1.010578
     44          1           0       -3.663646   -3.206479    0.131533
     45          1           0       -3.571147   -3.165530    1.885797
     46          1           0       -5.063389   -2.664117    1.082888
     47          1           0       -3.587432   -1.325595   -1.334070
 ---------------------------------------------------------------------
 Rotational constants (GHZ):           0.4016774           0.0723148           0.0677606
 Leave Link  202 at Sat Feb 27 19:58:44 2021, MaxMem=   268435456 cpu:               2.0 elap:               0.1
 (Enter /public3/home/sc30001/g16/l301.exe)
 Standard basis: 6-31G(d) (6D, 7F)
 Ernie: Thresh=  0.10000D-02 Tol=  0.10000D-05 Strict=F.
 There are   458 symmetry adapted cartesian basis functions of A   symmetry.
 There are   458 symmetry adapted basis functions of A   symmetry.
   458 basis functions,   860 primitive gaussians,   458 cartesian basis functions
    98 alpha electrons       98 beta electrons
       nuclear repulsion energy      2421.4587435157 Hartrees.
 IExCor=  402 DFT=T Ex+Corr=B3LYP ExCW=0 ScaHFX=  0.200000
 ScaDFX=  0.800000  0.720000  1.000000  0.810000 ScalE2=  1.000000  1.000000
 IRadAn=      5 IRanWt=     -1 IRanGd=            0 ICorTp=0 IEmpDi=  4
 NAtoms=   47 NActive=   47 NUniq=   47 SFac= 1.00D+00 NAtFMM=   60 NAOKFM=F Big=F
 Integral buffers will be    131072 words long.
 Raffenetti 2 integral format.
 Two-electron integral symmetry is turned on.
 Leave Link  301 at Sat Feb 27 19:58:44 2021, MaxMem=   268435456 cpu:               0.9 elap:               0.1
 (Enter /public3/home/sc30001/g16/l302.exe)
 NPDir=0 NMtPBC=     1 NCelOv=     1 NCel=       1 NClECP=     1 NCelD=      1
         NCelK=      1 NCelE2=     1 NClLst=     1 CellRange=     0.0.
 One-electron integrals computed using PRISM.
 One-electron integral symmetry used in STVInt
 NBasis=   458 RedAO= T EigKep=  3.31D-04  NBF=   458
 NBsUse=   458 1.00D-06 EigRej= -1.00D+00 NBFU=   458
 Precomputing XC quadrature grid using
 IXCGrd= 4 IRadAn=           5 IRanWt=          -1 IRanGd=           0 AccXCQ= 0.00D+00.
 Generated NRdTot=       0 NPtTot=           0 NUsed=           0 NTot=          32
 NSgBfM=   446   445   446   446   446 MxSgAt=    47 MxSgA2=    47.
 Leave Link  302 at Sat Feb 27 19:58:44 2021, MaxMem=   268435456 cpu:               9.9 elap:               0.4
 (Enter /public3/home/sc30001/g16/l303.exe)
 DipDrv:  MaxL=1.
 Leave Link  303 at Sat Feb 27 19:58:45 2021, MaxMem=   268435456 cpu:               1.5 elap:               0.1
 (Enter /public3/home/sc30001/g16/l401.exe)
 Initial guess from the checkpoint file:  "ts1.chk"
 B after Tr=    -0.000000    0.000000   -0.000000
         Rot=    0.999970    0.001523   -0.004041   -0.006477 Ang=   0.89 deg.
 Guess basis will be translated and rotated to current coordinates.
 JPrj=2 DoOrth=T DoCkMO=T.
 Generating alternative initial guess.
 ExpMin= 1.61D-01 ExpMax= 5.48D+03 ExpMxC= 8.25D+02 IAcc=2 IRadAn=         4 AccDes= 0.00D+00
 Harris functional with IExCor=  402 and IRadAn=       4 diagonalized for initial guess.
 HarFok:  IExCor=  402 AccDes= 0.00D+00 IRadAn=         4 IDoV= 1 UseB2=F ITyADJ=14
 ICtDFT=  3500011 ScaDFX=  1.000000  1.000000  1.000000  1.000000
 FoFCou: FMM=F IPFlag=           0 FMFlag=      100000 FMFlg1=           0
         NFxFlg=           0 DoJE=T BraDBF=F KetDBF=T FulRan=T
         wScrn=  0.000000 ICntrl=       500 IOpCl=  0 I1Cent=   200000004 NGrid=           0
         NMat0=    1 NMatS0=      1 NMatT0=    0 NMatD0=    1 NMtDS0=    0 NMtDT0=    0
 Petite list used in FoFCou.
 Harris En= -1263.73203032541    
 Leave Link  401 at Sat Feb 27 19:58:45 2021, MaxMem=   268435456 cpu:              20.3 elap:               0.9
 (Enter /public3/home/sc30001/g16/l502.exe)
 Integral symmetry usage will be decided dynamically.
 Closed shell SCF:
 Using DIIS extrapolation, IDIIS=  1040.
 NGot=   268435456 LenX=   267999951 LenY=   267789729
 Requested convergence on RMS density matrix=1.00D-08 within 128 cycles.
 Requested convergence on MAX density matrix=1.00D-06.
 Requested convergence on             energy=1.00D-06.
 No special actions if energy rises.
 Fock matrices will be formed incrementally for  20 cycles.
 Integral accuracy reduced to 1.0D-05 until final iterations.

 Cycle   1  Pass 0  IDiag  1:
 FoFJK:  IHMeth= 1 ICntrl=       0 DoSepK=F KAlg= 0 I1Cent=           0 FoldK=F
 IRaf= 640000000 NMat=       1 IRICut=       1 DoRegI=T DoRafI=F ISym2E= 0 IDoP0=0 IntGTp=1.
 FoFCou: FMM=F IPFlag=           0 FMFlag=      100000 FMFlg1=           0
         NFxFlg=           0 DoJE=F BraDBF=F KetDBF=F FulRan=T
         wScrn=  0.000000 ICntrl=         0 IOpCl=  0 I1Cent=           0 NGrid=           0
         NMat0=    1 NMatS0=      1 NMatT0=    0 NMatD0=    1 NMtDS0=    0 NMtDT0=    0
 Symmetry not used in FoFCou.
 E= -1263.68142744445    
 DIIS: error= 4.62D-03 at cycle   1 NSaved=   1.
 NSaved= 1 IEnMin= 1 EnMin= -1263.68142744445     IErMin= 1 ErrMin= 4.62D-03
 ErrMax= 4.62D-03  0.00D+00 EMaxC= 1.00D-01 BMatC= 1.92D-02 BMatP= 1.92D-02
 IDIUse=3 WtCom= 9.54D-01 WtEn= 4.62D-02
 Coeff-Com:  0.100D+01
 Coeff-En:   0.100D+01
 Coeff:      0.100D+01
 Gap=     1.860 Goal=   None    Shift=    0.000
 GapD=    1.860 DampG=2.000 DampE=1.000 DampFc=2.0000 IDamp=-1.
 RMSDP=5.33D-04 MaxDP=1.58D-02              OVMax= 3.70D-02

 Cycle   2  Pass 0  IDiag  1:
 RMSU=  5.32D-04    CP:  9.98D-01
 E= -1263.71680599424     Delta-E=       -0.035378549785 Rises=F Damp=F
 DIIS: error= 7.91D-04 at cycle   2 NSaved=   2.
 NSaved= 2 IEnMin= 2 EnMin= -1263.71680599424     IErMin= 2 ErrMin= 7.91D-04
 ErrMax= 7.91D-04  0.00D+00 EMaxC= 1.00D-01 BMatC= 6.89D-04 BMatP= 1.92D-02
 IDIUse=3 WtCom= 9.92D-01 WtEn= 7.91D-03
 Coeff-Com: -0.239D-01 0.102D+01
 Coeff-En:   0.000D+00 0.100D+01
 Coeff:     -0.237D-01 0.102D+01
 Gap=     0.101 Goal=   None    Shift=    0.000
 RMSDP=1.89D-04 MaxDP=1.04D-02 DE=-3.54D-02 OVMax= 1.98D-02

 Cycle   3  Pass 0  IDiag  1:
 RMSU=  1.89D-04    CP:  9.99D-01  1.01D+00
 E= -1263.71570095803     Delta-E=        0.001105036205 Rises=F Damp=F
 DIIS: error= 1.49D-03 at cycle   3 NSaved=   3.
 NSaved= 3 IEnMin= 2 EnMin= -1263.71680599424     IErMin= 2 ErrMin= 7.91D-04
 ErrMax= 1.49D-03  0.00D+00 EMaxC= 1.00D-01 BMatC= 2.21D-03 BMatP= 6.89D-04
 IDIUse=3 WtCom= 2.06D-01 WtEn= 7.94D-01
 Coeff-Com: -0.479D-01 0.691D+00 0.357D+00
 Coeff-En:   0.000D+00 0.700D+00 0.300D+00
 Coeff:     -0.986D-02 0.698D+00 0.312D+00
 Gap=     0.101 Goal=   None    Shift=    0.000
 RMSDP=1.25D-04 MaxDP=7.87D-03 DE= 1.11D-03 OVMax= 1.35D-02

 Cycle   4  Pass 0  IDiag  1:
 RMSU=  4.47D-05    CP:  9.98D-01  1.06D+00  3.96D-01
 E= -1263.71761788168     Delta-E=       -0.001916923643 Rises=F Damp=F
 DIIS: error= 1.71D-04 at cycle   4 NSaved=   4.
 NSaved= 4 IEnMin= 4 EnMin= -1263.71761788168     IErMin= 4 ErrMin= 1.71D-04
 ErrMax= 1.71D-04  0.00D+00 EMaxC= 1.00D-01 BMatC= 3.20D-05 BMatP= 6.89D-04
 IDIUse=3 WtCom= 9.98D-01 WtEn= 1.71D-03
 Coeff-Com: -0.229D-01 0.275D+00 0.149D+00 0.599D+00
 Coeff-En:   0.000D+00 0.000D+00 0.000D+00 0.100D+01
 Coeff:     -0.229D-01 0.274D+00 0.148D+00 0.600D+00
 Gap=     0.099 Goal=   None    Shift=    0.000
 RMSDP=2.37D-05 MaxDP=1.44D-03 DE=-1.92D-03 OVMax= 4.71D-03

 Cycle   5  Pass 0  IDiag  1:
 RMSU=  1.95D-05    CP:  9.98D-01  1.06D+00  4.02D-01  7.13D-01
 E= -1263.71764165387     Delta-E=       -0.000023772192 Rises=F Damp=F
 DIIS: error= 1.13D-04 at cycle   5 NSaved=   5.
 NSaved= 5 IEnMin= 5 EnMin= -1263.71764165387     IErMin= 5 ErrMin= 1.13D-04
 ErrMax= 1.13D-04  0.00D+00 EMaxC= 1.00D-01 BMatC= 1.22D-05 BMatP= 3.20D-05
 IDIUse=3 WtCom= 9.99D-01 WtEn= 1.13D-03
 Coeff-Com: -0.693D-02 0.625D-01 0.378D-01 0.382D+00 0.525D+00
 Coeff-En:   0.000D+00 0.000D+00 0.000D+00 0.253D+00 0.747D+00
 Coeff:     -0.692D-02 0.624D-01 0.378D-01 0.382D+00 0.525D+00
 Gap=     0.099 Goal=   None    Shift=    0.000
 RMSDP=1.09D-05 MaxDP=6.92D-04 DE=-2.38D-05 OVMax= 2.04D-03

 Cycle   6  Pass 0  IDiag  1:
 RMSU=  6.55D-06    CP:  9.98D-01  1.07D+00  4.06D-01  8.25D-01  6.36D-01
 E= -1263.71765226869     Delta-E=       -0.000010614821 Rises=F Damp=F
 DIIS: error= 3.00D-05 at cycle   6 NSaved=   6.
 NSaved= 6 IEnMin= 6 EnMin= -1263.71765226869     IErMin= 6 ErrMin= 3.00D-05
 ErrMax= 3.00D-05  0.00D+00 EMaxC= 1.00D-01 BMatC= 1.20D-06 BMatP= 1.22D-05
 IDIUse=1 WtCom= 1.00D+00 WtEn= 0.00D+00
 Coeff-Com: -0.138D-02 0.425D-02 0.553D-02 0.166D+00 0.298D+00 0.527D+00
 Coeff:     -0.138D-02 0.425D-02 0.553D-02 0.166D+00 0.298D+00 0.527D+00
 Gap=     0.099 Goal=   None    Shift=    0.000
 RMSDP=4.18D-06 MaxDP=1.52D-04 DE=-1.06D-05 OVMax= 8.35D-04

 Initial convergence to 1.0D-05 achieved.  Increase integral accuracy.
 Cycle   7  Pass 1  IDiag  1:
 E= -1263.71764804664     Delta-E=        0.000004222049 Rises=F Damp=F
 DIIS: error= 5.07D-05 at cycle   1 NSaved=   1.
 NSaved= 1 IEnMin= 1 EnMin= -1263.71764804664     IErMin= 1 ErrMin= 5.07D-05
 ErrMax= 5.07D-05  0.00D+00 EMaxC= 1.00D-01 BMatC= 1.42D-06 BMatP= 1.42D-06
 IDIUse=1 WtCom= 1.00D+00 WtEn= 0.00D+00
 Coeff-Com:  0.100D+01
 Coeff:      0.100D+01
 Gap=     0.099 Goal=   None    Shift=    0.000
 RMSDP=4.18D-06 MaxDP=1.52D-04 DE= 4.22D-06 OVMax= 7.98D-04

 Cycle   8  Pass 1  IDiag  1:
 RMSU=  3.36D-05    CP:  1.00D+00
 E= -1263.71764795378     Delta-E=        0.000000092863 Rises=F Damp=F
 DIIS: error= 3.90D-05 at cycle   2 NSaved=   2.
 NSaved= 2 IEnMin= 1 EnMin= -1263.71764804664     IErMin= 2 ErrMin= 3.90D-05
 ErrMax= 3.90D-05  0.00D+00 EMaxC= 1.00D-01 BMatC= 1.19D-06 BMatP= 1.42D-06
 IDIUse=1 WtCom= 1.00D+00 WtEn= 0.00D+00
 Coeff-Com:  0.469D+00 0.531D+00
 Coeff:      0.469D+00 0.531D+00
 Gap=     0.099 Goal=   None    Shift=    0.000
 RMSDP=5.25D-06 MaxDP=2.09D-04 DE= 9.29D-08 OVMax= 1.05D-03

 Cycle   9  Pass 1  IDiag  1:
 RMSU=  5.22D-06    CP:  1.00D+00  9.87D-01
 E= -1263.71764853778     Delta-E=       -0.000000584007 Rises=F Damp=F
 DIIS: error= 2.83D-05 at cycle   3 NSaved=   3.
 NSaved= 3 IEnMin= 3 EnMin= -1263.71764853778     IErMin= 3 ErrMin= 2.83D-05
 ErrMax= 2.83D-05  0.00D+00 EMaxC= 1.00D-01 BMatC= 6.75D-07 BMatP= 1.19D-06
 IDIUse=1 WtCom= 1.00D+00 WtEn= 0.00D+00
 Coeff-Com:  0.875D-02 0.427D+00 0.564D+00
 Coeff:      0.875D-02 0.427D+00 0.564D+00
 Gap=     0.099 Goal=   None    Shift=    0.000
 RMSDP=2.40D-06 MaxDP=1.16D-04 DE=-5.84D-07 OVMax= 4.93D-04

 Cycle  10  Pass 1  IDiag  1:
 RMSU=  5.89D-07    CP:  1.00D+00  1.00D+00  5.63D-01
 E= -1263.71764924242     Delta-E=       -0.000000704636 Rises=F Damp=F
 DIIS: error= 4.34D-06 at cycle   4 NSaved=   4.
 NSaved= 4 IEnMin= 4 EnMin= -1263.71764924242     IErMin= 4 ErrMin= 4.34D-06
 ErrMax= 4.34D-06  0.00D+00 EMaxC= 1.00D-01 BMatC= 2.09D-08 BMatP= 6.75D-07
 IDIUse=1 WtCom= 1.00D+00 WtEn= 0.00D+00
 Coeff-Com: -0.245D-02 0.269D+00 0.365D+00 0.369D+00
 Coeff:     -0.245D-02 0.269D+00 0.365D+00 0.369D+00
 Gap=     0.099 Goal=   None    Shift=    0.000
 RMSDP=4.23D-07 MaxDP=2.53D-05 DE=-7.05D-07 OVMax= 4.97D-05

 Cycle  11  Pass 1  IDiag  1:
 RMSU=  1.58D-07    CP:  1.00D+00  1.00D+00  5.78D-01  3.48D-01
 E= -1263.71764926108     Delta-E=       -0.000000018661 Rises=F Damp=F
 DIIS: error= 1.04D-06 at cycle   5 NSaved=   5.
 NSaved= 5 IEnMin= 5 EnMin= -1263.71764926108     IErMin= 5 ErrMin= 1.04D-06
 ErrMax= 1.04D-06  0.00D+00 EMaxC= 1.00D-01 BMatC= 9.85D-10 BMatP= 2.09D-08
 IDIUse=1 WtCom= 1.00D+00 WtEn= 0.00D+00
 Coeff-Com: -0.204D-02 0.144D+00 0.195D+00 0.237D+00 0.427D+00
 Coeff:     -0.204D-02 0.144D+00 0.195D+00 0.237D+00 0.427D+00
 Gap=     0.099 Goal=   None    Shift=    0.000
 RMSDP=8.69D-08 MaxDP=5.02D-06 DE=-1.87D-08 OVMax= 9.90D-06

 Cycle  12  Pass 1  IDiag  1:
 RMSU=  5.37D-08    CP:  1.00D+00  1.00D+00  5.78D-01  4.01D-01  6.18D-01
 E= -1263.71764926185     Delta-E=       -0.000000000769 Rises=F Damp=F
 DIIS: error= 2.16D-07 at cycle   6 NSaved=   6.
 NSaved= 6 IEnMin= 6 EnMin= -1263.71764926185     IErMin= 6 ErrMin= 2.16D-07
 ErrMax= 2.16D-07  0.00D+00 EMaxC= 1.00D-01 BMatC= 4.64D-11 BMatP= 9.85D-10
 IDIUse=1 WtCom= 1.00D+00 WtEn= 0.00D+00
 Coeff-Com: -0.872D-03 0.501D-01 0.666D-01 0.949D-01 0.230D+00 0.559D+00
 Coeff:     -0.872D-03 0.501D-01 0.666D-01 0.949D-01 0.230D+00 0.559D+00
 Gap=     0.099 Goal=   None    Shift=    0.000
 RMSDP=2.21D-08 MaxDP=1.04D-06 DE=-7.69D-10 OVMax= 2.76D-06

 Cycle  13  Pass 1  IDiag  1:
 RMSU=  1.80D-08    CP:  1.00D+00  1.00D+00  5.76D-01  4.02D-01  6.55D-01
                    CP:  8.44D-01
 E= -1263.71764926192     Delta-E=       -0.000000000072 Rises=F Damp=F
 DIIS: error= 6.99D-08 at cycle   7 NSaved=   7.
 NSaved= 7 IEnMin= 7 EnMin= -1263.71764926192     IErMin= 7 ErrMin= 6.99D-08
 ErrMax= 6.99D-08  0.00D+00 EMaxC= 1.00D-01 BMatC= 4.15D-12 BMatP= 4.64D-11
 IDIUse=1 WtCom= 1.00D+00 WtEn= 0.00D+00
 Coeff-Com: -0.197D-03 0.867D-02 0.107D-01 0.223D-01 0.676D-01 0.247D+00
 Coeff-Com:  0.644D+00
 Coeff:     -0.197D-03 0.867D-02 0.107D-01 0.223D-01 0.676D-01 0.247D+00
 Coeff:      0.644D+00
 Gap=     0.099 Goal=   None    Shift=    0.000
 RMSDP=8.77D-09 MaxDP=4.46D-07 DE=-7.23D-11 OVMax= 1.09D-06

 SCF Done:  E(RB3LYP) =  -1263.71764926     A.U. after   13 cycles
            NFock= 13  Conv=0.88D-08     -V/T= 2.0092
 KE= 1.252162265440D+03 PE=-7.762192065043D+03 EE= 2.824853406825D+03
 Leave Link  502 at Sat Feb 27 19:59:08 2021, MaxMem=   268435456 cpu:             537.9 elap:              22.5
 (Enter /public3/home/sc30001/g16/l701.exe)
 ... and contract with generalized density number  0.
 Compute integral first derivatives.
 Leave Link  701 at Sat Feb 27 19:59:08 2021, MaxMem=   268435456 cpu:               5.6 elap:               0.3
 (Enter /public3/home/sc30001/g16/l702.exe)
 L702 exits ... SP integral derivatives will be done elsewhere.
 Leave Link  702 at Sat Feb 27 19:59:08 2021, MaxMem=   268435456 cpu:               1.0 elap:               0.1
 (Enter /public3/home/sc30001/g16/l703.exe)
 Integral derivatives from FoFJK, PRISM(SPDF).
 Compute integral first derivatives, UseDBF=F ICtDFT=           0.
 Calling FoFJK, ICntrl=      2127 FMM=F ISym2X=0 I1Cent= 0 IOpClX= 0 NMat=1 NMatS=1 NMatT=0.
 FoFJK:  IHMeth= 1 ICntrl=    2127 DoSepK=F KAlg= 0 I1Cent=           0 FoldK=F
 IRaf=         0 NMat=       1 IRICut=       1 DoRegI=T DoRafI=F ISym2E= 0 IDoP0=0 IntGTp=1.
 FoFCou: FMM=F IPFlag=           0 FMFlag=      100000 FMFlg1=         800
         NFxFlg=           0 DoJE=F BraDBF=F KetDBF=F FulRan=T
         wScrn=  0.000000 ICntrl=      2127 IOpCl=  0 I1Cent=           0 NGrid=           0
         NMat0=    1 NMatS0=      1 NMatT0=    0 NMatD0=    1 NMtDS0=    0 NMtDT0=    0
 Symmetry not used in FoFCou.
 Leave Link  703 at Sat Feb 27 19:59:17 2021, MaxMem=   268435456 cpu:             218.3 elap:               9.1
 (Enter /public3/home/sc30001/g16/l716.exe)
 Dipole        =-2.83538167D-02 8.50245915D-01 8.57343686D-02
 ***** Axes restored to original set *****
 -------------------------------------------------------------------
 Center     Atomic                   Forces (Hartrees/Bohr)
 Number     Number              X              Y              Z
 -------------------------------------------------------------------
      1        6           0.001151650    0.000204139   -0.000410550
      2        6           0.001168101    0.005185980    0.012533347
      3        6           0.006631939    0.022069406   -0.017412112
      4        6          -0.007919093   -0.002612404    0.002075393
      5        6          -0.001209369    0.001336078   -0.003219809
      6        6           0.001530028   -0.001146956    0.001098779
      7        6           0.001877718    0.001535612   -0.000837637
      8        6          -0.002157414   -0.002027930    0.002167460
      9        6           0.000963009    0.002208682   -0.002730375
     10        8           0.000653008   -0.000762396    0.001635523
     11        6          -0.001086875   -0.000634126    0.000499673
     12        6           0.000302381    0.000418054   -0.000466250
     13        6          -0.000573172   -0.000001054   -0.000295915
     14        6           0.000856786    0.000378824   -0.000105427
     15        6          -0.000275505   -0.000352608    0.000398816
     16        6           0.000517015   -0.000067594    0.000252086
     17        8           0.001754181   -0.002137533    0.001202305
     18        8          -0.010441414   -0.010197205    0.003639156
     19        6          -0.033395694    0.011170624    0.016906434
     20        6           0.022143158    0.005766832    0.000621668
     21        6          -0.002672053   -0.012080726   -0.005775579
     22        6          -0.005867061    0.003485123   -0.000815764
     23        6           0.005017306   -0.003257856    0.000534575
     24        6           0.002607558    0.002336795    0.001621079
     25        6           0.008461721   -0.005233849    0.001063333
     26        8          -0.002688923    0.004741728   -0.001543658
     27        8          -0.000920118   -0.000437746    0.000122435
     28        1          -0.000129054    0.000652995    0.000473099
     29        1           0.002522158   -0.000787235    0.000742574
     30        1          -0.000060221   -0.000082371   -0.000047595
     31        1           0.000009209    0.000035338    0.000010625
     32        1          -0.000006202    0.000000322    0.000018790
     33        1          -0.000025987    0.000016651   -0.000017672
     34        1           0.000072335    0.000024177    0.000033741
     35        1          -0.000279911    0.000620677    0.000301445
     36        1           0.002342011   -0.001715488   -0.001225072
     37        1           0.000082352    0.000099435    0.000144647
     38        1          -0.000216049   -0.000066799    0.000520490
     39        1          -0.000407274    0.000057127   -0.001452932
     40        1           0.000699100   -0.000381902    0.000495343
     41        1           0.000179788    0.000081493    0.000033833
     42        1           0.010566063   -0.013515811   -0.004950659
     43        6           0.009468753   -0.011591600   -0.015048349
     44        1          -0.001449352    0.003810170   -0.003181262
     45        1          -0.002384676    0.001546922    0.005387935
     46        1           0.004325167    0.002099431    0.001811973
     47        1          -0.011737076   -0.000791422    0.003190060
 -------------------------------------------------------------------
 Cartesian Forces:  Max     0.033395694 RMS     0.005887966
 Leave Link  716 at Sat Feb 27 19:59:18 2021, MaxMem=   268435456 cpu:               0.9 elap:               0.1
 (Enter /public3/home/sc30001/g16/l103.exe)

 GradGradGradGradGradGradGradGradGradGradGradGradGradGradGradGradGradGrad
 Berny optimization.
 FormGI is forming the generalized inverse of G from B-inverse, IUseBI=4.
 Internal  Forces:  Max     0.015538597 RMS     0.003219291
 Search for a saddle point.
 Step number   4 out of a maximum of  277
 All quantities printed in internal units (Hartrees-Bohrs-Radians)
 Swapping is turned off.
 Update second derivatives using D2CorX and points    3    4
 ITU=  0  0  0  0
     Eigenvalues ---   -0.03000  -0.00446   0.00036   0.00097   0.00310
     Eigenvalues ---    0.00868   0.00937   0.01023   0.01110   0.01221
     Eigenvalues ---    0.01296   0.01375   0.01381   0.01406   0.01515
     Eigenvalues ---    0.01522   0.01615   0.01643   0.01683   0.01723
     Eigenvalues ---    0.01760   0.01776   0.01788   0.01893   0.02043
     Eigenvalues ---    0.02053   0.02065   0.02092   0.02182   0.02199
     Eigenvalues ---    0.02328   0.02461   0.02607   0.02670   0.02765
     Eigenvalues ---    0.02823   0.02894   0.02958   0.03239   0.03254
     Eigenvalues ---    0.03276   0.03352   0.04058   0.04602   0.04884
     Eigenvalues ---    0.04921   0.05856   0.06114   0.08107   0.10914
     Eigenvalues ---    0.11077   0.11164   0.11323   0.11512   0.11758
     Eigenvalues ---    0.11776   0.11970   0.12004   0.12356   0.12921
     Eigenvalues ---    0.13091   0.13982   0.15003   0.15577   0.16362
     Eigenvalues ---    0.16705   0.16813   0.17149   0.17355   0.17667
     Eigenvalues ---    0.17940   0.18060   0.18211   0.18660   0.18960
     Eigenvalues ---    0.19391   0.19464   0.19973   0.20339   0.21352
     Eigenvalues ---    0.22044   0.22625   0.22762   0.22874   0.23873
     Eigenvalues ---    0.26482   0.28870   0.29168   0.30250   0.31580
     Eigenvalues ---    0.33079   0.33610   0.34622   0.35051   0.35737
     Eigenvalues ---    0.35896   0.36023   0.36170   0.36342   0.36582
     Eigenvalues ---    0.36700   0.36753   0.36851   0.37074   0.37199
     Eigenvalues ---    0.37546   0.38024   0.38723   0.39291   0.39576
     Eigenvalues ---    0.39721   0.39895   0.40057   0.40887   0.41340
     Eigenvalues ---    0.42557   0.43512   0.43895   0.44033   0.44585
     Eigenvalues ---    0.45473   0.46248   0.46988   0.47040   0.47686
     Eigenvalues ---    0.49457   0.50019   0.50100   0.50485   0.50981
     Eigenvalues ---    0.51569   0.51932   0.52206   0.53202   0.53459
 Eigenvectors required to have negative eigenvalues:
                          R32       R5        R31       D26      D111
   1                    0.82802  -0.17912   0.13487   0.13021  -0.12983
                         D104      D105      D113       A49       D25
   1                    0.12909   0.12699  -0.11904  -0.11816   0.11381
 Eigenvalue     2 is  -4.46D-03 should be greater than     0.000000 Eigenvector:
                          R31       D85       D86       A84       D82
   1                   -0.47394  -0.25740  -0.25559   0.24410  -0.23992
                          D83       D87       D84       D88       D89
   1                   -0.23811  -0.22864  -0.21116  -0.18362  -0.18181
 RFO step:  Lambda0=1.500446578D-04 Lambda=-2.10546292D-02.
 Linear search not attempted -- option 19 set.
 Maximum step size (   0.300) exceeded in Quadratic search.
    -- Step size scaled by   0.489
 Iteration  1 RMS(Cart)=  0.08622444 RMS(Int)=  0.00285942
 Iteration  2 RMS(Cart)=  0.00526058 RMS(Int)=  0.00085766
 Iteration  3 RMS(Cart)=  0.00002655 RMS(Int)=  0.00085761
 Iteration  4 RMS(Cart)=  0.00000007 RMS(Int)=  0.00085761
 ITry= 1 IFail=0 DXMaxC= 4.95D-01 DCOld= 1.00D+10 DXMaxT= 3.00D-01 DXLimC= 3.00D+00 Rises=F
 Variable       Old X    -DE/DX   Delta X   Delta X   Delta X     New X
                                 (Linear)    (Quad)   (Total)
    R1        2.68432  -0.00043   0.00000  -0.00113  -0.00108   2.68325
    R2        2.65037   0.00047   0.00000   0.00021   0.00024   2.65061
    R3        2.54673   0.00247   0.00000   0.00247   0.00247   2.54920
    R4        2.72001   0.01127   0.00000   0.01624   0.01625   2.73626
    R5        2.72180  -0.00334   0.00000  -0.00387  -0.00343   2.71838
    R6        2.77018   0.00474   0.00000   0.01252   0.01249   2.78268
    R7        2.37503  -0.01221   0.00000  -0.00244  -0.00293   2.37210
    R8        2.67402  -0.00070   0.00000  -0.00224  -0.00230   2.67173
    R9        2.63145  -0.00266   0.00000  -0.00425  -0.00425   2.62720
   R10        2.61797   0.00353   0.00000   0.00199   0.00197   2.61993
   R11        2.57568  -0.00016   0.00000  -0.00058  -0.00058   2.57510
   R12        2.05018  -0.00001   0.00000  -0.00007  -0.00007   2.05012
   R13        2.63429   0.00198   0.00000   0.00379   0.00379   2.63808
   R14        2.05273  -0.00018   0.00000  -0.00017  -0.00017   2.05255
   R15        2.62949  -0.00135   0.00000  -0.00361  -0.00360   2.62589
   R16        2.04316   0.00005   0.00000   0.00014   0.00014   2.04331
   R17        2.56071   0.00152   0.00000   0.00354   0.00355   2.56426
   R18        2.73265   0.00113   0.00000   0.00261   0.00261   2.73527
   R19        2.67614  -0.00043   0.00000  -0.00102  -0.00102   2.67511
   R20        2.67035  -0.00045   0.00000  -0.00086  -0.00086   2.66949
   R21        2.60875   0.00046   0.00000   0.00084   0.00084   2.60958
   R22        2.04727   0.00001   0.00000  -0.00001  -0.00001   2.04726
   R23        2.65796  -0.00039   0.00000  -0.00084  -0.00084   2.65712
   R24        2.04956   0.00002   0.00000   0.00003   0.00003   2.04960
   R25        2.65738  -0.00034   0.00000  -0.00063  -0.00063   2.65675
   R26        2.54229   0.00083   0.00000   0.00159   0.00159   2.54388
   R27        2.61406   0.00038   0.00000   0.00062   0.00062   2.61468
   R28        2.05429   0.00003   0.00000   0.00008   0.00008   2.05437
   R29        2.04916   0.00000   0.00000   0.00005   0.00005   2.04921
   R30        1.83564  -0.00006   0.00000  -0.00011  -0.00011   1.83553
   R31        4.37310   0.00676   0.00000   0.21675   0.21705   4.59015
   R32        4.06470   0.00707   0.00000  -0.08490  -0.08552   3.97918
   R33        2.04655   0.00457   0.00000   0.00373   0.00373   2.05028
   R34        2.84912   0.00172   0.00000  -0.00511  -0.00511   2.84401
   R35        2.68003   0.00804   0.00000   0.01121   0.01123   2.69126
   R36        2.67092   0.00905   0.00000   0.00731   0.00732   2.67824
   R37        2.05673   0.00532   0.00000   0.00196   0.00250   2.05923
   R38        2.60121  -0.00404   0.00000  -0.00546  -0.00545   2.59576
   R39        2.05460  -0.00229   0.00000  -0.00025  -0.00025   2.05434
   R40        2.66844   0.00460   0.00000   0.00528   0.00526   2.67370
   R41        2.05056  -0.00011   0.00000  -0.00021  -0.00021   2.05035
   R42        2.64644   0.00019   0.00000   0.00377   0.00375   2.65019
   R43        2.54934  -0.00490   0.00000  -0.00764  -0.00764   2.54170
   R44        2.62557  -0.00193   0.00000  -0.00501  -0.00501   2.62056
   R45        2.05543  -0.00016   0.00000  -0.00046  -0.00046   2.05497
   R46        2.05260   0.00002   0.00000   0.00030   0.00030   2.05290
   R47        1.83618   0.00070   0.00000   0.00080   0.00080   1.83698
   R48        1.83622  -0.00011   0.00000  -0.00016  -0.00016   1.83606
   R49        2.04366   0.00446   0.00000   0.00649   0.00649   2.05015
   R50        2.05845   0.00554   0.00000   0.00772   0.00772   2.06616
   R51        2.05553   0.00454   0.00000   0.00500   0.00500   2.06053
    A1        2.15014  -0.00135   0.00000  -0.00029  -0.00020   2.14994
    A2        2.03189   0.00108   0.00000   0.00182   0.00177   2.03367
    A3        2.10113   0.00027   0.00000  -0.00154  -0.00158   2.09955
    A4        2.07157   0.00260   0.00000   0.00552   0.00522   2.07679
    A5        2.11169   0.00058   0.00000  -0.00085  -0.00109   2.11060
    A6        2.09659  -0.00333   0.00000  -0.00671  -0.00653   2.09006
    A7        2.06303  -0.00463   0.00000  -0.01245  -0.01219   2.05084
    A8        2.11779   0.00363   0.00000   0.01400   0.01347   2.13126
    A9        2.10234   0.00098   0.00000  -0.00158  -0.00133   2.10101
   A10        2.07505   0.00121   0.00000   0.00508   0.00501   2.08006
   A11        2.15334  -0.00298   0.00000  -0.00927  -0.00923   2.14412
   A12        2.05460   0.00177   0.00000   0.00427   0.00429   2.05889
   A13        2.14720   0.00096   0.00000   0.00113   0.00107   2.14827
   A14        2.08614  -0.00050   0.00000  -0.00132  -0.00131   2.08482
   A15        2.04984  -0.00046   0.00000   0.00021   0.00025   2.05009
   A16        2.05894   0.00120   0.00000   0.00074   0.00075   2.05969
   A17        2.12379  -0.00069   0.00000  -0.00039  -0.00040   2.12339
   A18        2.10044  -0.00051   0.00000  -0.00036  -0.00037   2.10008
   A19        2.11244  -0.00085   0.00000  -0.00211  -0.00213   2.11031
   A20        2.08016  -0.00225   0.00000  -0.00853  -0.00852   2.07163
   A21        2.09050   0.00311   0.00000   0.01067   0.01068   2.10118
   A22        2.09155  -0.00013   0.00000  -0.00076  -0.00076   2.09078
   A23        2.09890   0.00013   0.00000   0.00077   0.00077   2.09967
   A24        2.09270  -0.00001   0.00000  -0.00000  -0.00000   2.09270
   A25        2.07101   0.00036   0.00000   0.00175   0.00175   2.07276
   A26        2.22381   0.00024   0.00000   0.00074   0.00074   2.22456
   A27        1.98836  -0.00060   0.00000  -0.00249  -0.00249   1.98587
   A28        2.15038  -0.00065   0.00000  -0.00172  -0.00173   2.14865
   A29        2.10947   0.00020   0.00000   0.00049   0.00049   2.10996
   A30        2.11197  -0.00003   0.00000  -0.00027  -0.00027   2.11170
   A31        2.06175  -0.00017   0.00000  -0.00022  -0.00022   2.06153
   A32        2.11432   0.00011   0.00000   0.00014   0.00014   2.11446
   A33        2.08735  -0.00008   0.00000   0.00006   0.00006   2.08741
   A34        2.08151  -0.00004   0.00000  -0.00020  -0.00020   2.08131
   A35        2.09221   0.00005   0.00000   0.00015   0.00015   2.09236
   A36        2.11826  -0.00003   0.00000  -0.00034  -0.00034   2.11792
   A37        2.07271  -0.00002   0.00000   0.00019   0.00019   2.07291
   A38        2.09245  -0.00019   0.00000  -0.00036  -0.00036   2.09209
   A39        2.04201   0.00018   0.00000   0.00049   0.00049   2.04249
   A40        2.14873   0.00001   0.00000  -0.00013  -0.00013   2.14860
   A41        2.09290   0.00010   0.00000   0.00016   0.00016   2.09306
   A42        2.09577  -0.00005   0.00000   0.00010   0.00010   2.09587
   A43        2.09451  -0.00005   0.00000  -0.00025  -0.00025   2.09426
   A44        2.11274   0.00009   0.00000   0.00014   0.00014   2.11288
   A45        2.10731  -0.00013   0.00000  -0.00026  -0.00026   2.10706
   A46        2.06313   0.00004   0.00000   0.00012   0.00012   2.06324
   A47        1.93277  -0.00022   0.00000  -0.00291  -0.00291   1.92986
   A48        1.63583   0.00823   0.00000   0.02251   0.02098   1.65681
   A49        1.63839   0.01550   0.00000   0.08289   0.08482   1.72321
   A50        1.92691   0.00026   0.00000   0.02020   0.02053   1.94744
   A51        2.11020  -0.00267   0.00000   0.05037   0.05360   2.16380
   A52        1.94453  -0.00536   0.00000  -0.05300  -0.05604   1.88849
   A53        1.88347  -0.01554   0.00000  -0.11311  -0.11636   1.76711
   A54        1.93661   0.00681   0.00000   0.00331  -0.00501   1.93160
   A55        1.83668   0.00750   0.00000   0.02231   0.02197   1.85865
   A56        1.77154  -0.00119   0.00000  -0.00207  -0.00102   1.77052
   A57        1.50862  -0.00541   0.00000   0.00592   0.00530   1.51392
   A58        2.04406  -0.00275   0.00000   0.00038  -0.00004   2.04403
   A59        2.15122  -0.00369   0.00000  -0.04607  -0.04527   2.10595
   A60        1.99258   0.00605   0.00000   0.03341   0.03285   2.02543
   A61        2.12622  -0.00085   0.00000  -0.00142  -0.00145   2.12478
   A62        2.08051   0.00175   0.00000  -0.00561  -0.00561   2.07490
   A63        2.07635  -0.00091   0.00000   0.00692   0.00692   2.08327
   A64        2.08979   0.00128   0.00000  -0.00213  -0.00219   2.08761
   A65        2.12329  -0.00059   0.00000   0.00434   0.00436   2.12765
   A66        2.07010  -0.00069   0.00000  -0.00222  -0.00220   2.06790
   A67        2.09394   0.00203   0.00000   0.00540   0.00533   2.09927
   A68        2.03642  -0.00164   0.00000  -0.00341  -0.00338   2.03304
   A69        2.15280  -0.00039   0.00000  -0.00196  -0.00193   2.15087
   A70        2.08530  -0.00183   0.00000  -0.00277  -0.00282   2.08248
   A71        2.09712   0.00070   0.00000  -0.00019  -0.00016   2.09696
   A72        2.10066   0.00112   0.00000   0.00291   0.00294   2.10360
   A73        2.12693   0.00207   0.00000   0.00012   0.00007   2.12700
   A74        2.08538  -0.00170   0.00000  -0.00331  -0.00333   2.08205
   A75        2.07087  -0.00038   0.00000   0.00324   0.00322   2.07409
   A76        1.92413   0.00094   0.00000   0.00508   0.00508   1.92921
   A77        1.93411  -0.00029   0.00000  -0.00139  -0.00139   1.93272
   A78        1.95287   0.00381   0.00000   0.01100   0.01097   1.96384
   A79        1.88144  -0.00477   0.00000  -0.00244  -0.00244   1.87901
   A80        1.92665   0.00223   0.00000  -0.00008  -0.00012   1.92653
   A81        1.88653   0.00011   0.00000  -0.01311  -0.01309   1.87344
   A82        1.92036  -0.00124   0.00000   0.00747   0.00740   1.92776
   A83        1.89423  -0.00038   0.00000  -0.00381  -0.00381   1.89042
   A84        2.23107   0.00646   0.00000  -0.04928  -0.04891   2.18215
    D1       -0.02641  -0.00106   0.00000  -0.01138  -0.01166  -0.03808
    D2       -3.08047   0.00111   0.00000   0.01569   0.01594  -3.06453
    D3        3.12156  -0.00092   0.00000  -0.00962  -0.00984   3.11172
    D4        0.06751   0.00125   0.00000   0.01745   0.01776   0.08527
    D5        0.00943   0.00110   0.00000   0.00444   0.00459   0.01402
    D6       -3.12605   0.00080   0.00000   0.00626   0.00634  -3.11970
    D7       -3.13878   0.00097   0.00000   0.00262   0.00272  -3.13607
    D8        0.00892   0.00066   0.00000   0.00445   0.00447   0.01339
    D9       -3.10303  -0.00070   0.00000  -0.01419  -0.01422  -3.11724
   D10        0.04476  -0.00056   0.00000  -0.01249  -0.01246   0.03230
   D11        0.03308  -0.00003   0.00000   0.01047   0.01062   0.04370
   D12       -3.10054   0.00195   0.00000   0.01489   0.01560  -3.08494
   D13        3.08791  -0.00198   0.00000  -0.01605  -0.01638   3.07153
   D14       -0.04571  -0.00001   0.00000  -0.01164  -0.01140  -0.05711
   D15        1.84829   0.00485   0.00000  -0.02064  -0.02021   1.82807
   D16       -0.15112   0.00385   0.00000  -0.00403  -0.00379  -0.15491
   D17       -2.45275  -0.00430   0.00000  -0.08435  -0.08307  -2.53581
   D18       -1.20452   0.00676   0.00000   0.00619   0.00701  -1.19751
   D19        3.07926   0.00575   0.00000   0.02280   0.02343   3.10269
   D20        0.77763  -0.00240   0.00000  -0.05752  -0.05584   0.72179
   D21       -0.02464   0.00097   0.00000  -0.00369  -0.00365  -0.02829
   D22        3.09538   0.00096   0.00000   0.00093   0.00101   3.09639
   D23        3.10906  -0.00097   0.00000  -0.00799  -0.00847   3.10059
   D24       -0.05411  -0.00099   0.00000  -0.00337  -0.00381  -0.05792
   D25        0.80248  -0.00886   0.00000  -0.06113  -0.06228   0.74020
   D26       -2.33097  -0.00682   0.00000  -0.05657  -0.05711  -2.38808
   D27        0.00817  -0.00084   0.00000  -0.00303  -0.00314   0.00503
   D28       -3.13741  -0.00051   0.00000  -0.00071  -0.00069  -3.13810
   D29       -3.11307  -0.00077   0.00000  -0.00723  -0.00740  -3.12047
   D30        0.02454  -0.00044   0.00000  -0.00490  -0.00496   0.01958
   D31       -3.13910   0.00039   0.00000   0.00080   0.00083  -3.13827
   D32       -0.01180   0.00056   0.00000   0.00310   0.00308  -0.00872
   D33       -0.01885   0.00037   0.00000   0.00539   0.00544  -0.01340
   D34        3.10845   0.00055   0.00000   0.00768   0.00770   3.11615
   D35       -0.00013  -0.00012   0.00000   0.00296   0.00300   0.00286
   D36        3.13543   0.00018   0.00000   0.00116   0.00127   3.13670
   D37       -3.13782  -0.00043   0.00000   0.00068   0.00060  -3.13722
   D38       -0.00225  -0.00013   0.00000  -0.00112  -0.00113  -0.00338
   D39       -0.01372   0.00020   0.00000   0.00091   0.00092  -0.01281
   D40        3.12410   0.00051   0.00000   0.00311   0.00323   3.12733
   D41        0.00192  -0.00004   0.00000  -0.00189  -0.00189   0.00003
   D42        3.13440  -0.00005   0.00000  -0.00132  -0.00133   3.13307
   D43       -3.12529  -0.00017   0.00000  -0.00403  -0.00403  -3.12932
   D44        0.00719  -0.00018   0.00000  -0.00347  -0.00347   0.00372
   D45        0.00973  -0.00025   0.00000  -0.00229  -0.00231   0.00742
   D46       -3.13524  -0.00014   0.00000  -0.00122  -0.00123  -3.13647
   D47       -3.12278  -0.00024   0.00000  -0.00286  -0.00288  -3.12566
   D48        0.01544  -0.00013   0.00000  -0.00180  -0.00180   0.01364
   D49       -0.00375   0.00017   0.00000   0.00279   0.00281  -0.00094
   D50        3.14077   0.00008   0.00000   0.00186   0.00187  -3.14054
   D51       -3.10997  -0.00001   0.00000   0.00113   0.00112  -3.10886
   D52        0.03159  -0.00003   0.00000   0.00078   0.00077   0.03236
   D53        0.02838   0.00010   0.00000   0.00215   0.00216   0.03054
   D54       -3.11324   0.00007   0.00000   0.00181   0.00181  -3.11143
   D55        3.14007  -0.00002   0.00000  -0.00026  -0.00026   3.13981
   D56        0.00063  -0.00000   0.00000   0.00002   0.00002   0.00065
   D57       -0.00149   0.00000   0.00000   0.00007   0.00007  -0.00142
   D58       -3.14094   0.00002   0.00000   0.00036   0.00036  -3.14058
   D59       -3.14053   0.00003   0.00000   0.00034   0.00034  -3.14019
   D60        0.00535   0.00001   0.00000   0.00022   0.00022   0.00558
   D61        0.00103   0.00000   0.00000   0.00001   0.00001   0.00104
   D62       -3.13627  -0.00002   0.00000  -0.00011  -0.00011  -3.13638
   D63        0.00069  -0.00001   0.00000  -0.00009  -0.00009   0.00060
   D64       -3.13993   0.00001   0.00000   0.00015   0.00015  -3.13978
   D65        3.14014  -0.00003   0.00000  -0.00037  -0.00037   3.13977
   D66       -0.00048  -0.00001   0.00000  -0.00013  -0.00013  -0.00061
   D67        0.00060   0.00000   0.00000   0.00002   0.00002   0.00062
   D68       -3.14144   0.00001   0.00000   0.00001   0.00001  -3.14143
   D69        3.14125  -0.00001   0.00000  -0.00021  -0.00021   3.14103
   D70       -0.00080  -0.00001   0.00000  -0.00022  -0.00022  -0.00102
   D71       -0.00105   0.00000   0.00000   0.00006   0.00006  -0.00099
   D72        3.13944   0.00001   0.00000   0.00007   0.00007   3.13952
   D73        3.14102  -0.00000   0.00000   0.00006   0.00006   3.14109
   D74       -0.00167   0.00001   0.00000   0.00008   0.00008  -0.00159
   D75        3.14157  -0.00003   0.00000  -0.00065  -0.00065   3.14092
   D76       -0.00049  -0.00003   0.00000  -0.00066  -0.00066  -0.00115
   D77        0.00022  -0.00001   0.00000  -0.00007  -0.00007   0.00015
   D78        3.13762   0.00001   0.00000   0.00005   0.00005   3.13767
   D79       -3.14028  -0.00001   0.00000  -0.00009  -0.00009  -3.14037
   D80       -0.00288   0.00001   0.00000   0.00003   0.00003  -0.00284
   D81       -0.16358   0.00934   0.00000   0.07128   0.07164  -0.09194
   D82       -0.73130  -0.00381   0.00000   0.07398   0.07414  -0.65716
   D83       -2.86956  -0.00331   0.00000   0.06524   0.06534  -2.80422
   D84        1.42484  -0.00840   0.00000   0.03004   0.03080   1.45564
   D85        1.25308   0.00226   0.00000   0.12117   0.11864   1.37172
   D86       -0.88518   0.00275   0.00000   0.11243   0.10984  -0.77534
   D87       -2.87396  -0.00234   0.00000   0.07722   0.07530  -2.79866
   D88       -2.90001  -0.00297   0.00000   0.01683   0.01974  -2.88028
   D89        1.24491  -0.00248   0.00000   0.00809   0.01093   1.25585
   D90       -0.74387  -0.00757   0.00000  -0.02711  -0.02361  -0.76747
   D91       -0.98788   0.00066   0.00000  -0.02200  -0.02043  -1.00831
   D92        1.08410   0.00001   0.00000  -0.03318  -0.03165   1.05246
   D93       -3.13283  -0.00203   0.00000  -0.03928  -0.03775   3.11260
   D94        0.86281   0.00789   0.00000   0.02804   0.02613   0.88895
   D95        2.93480   0.00724   0.00000   0.01686   0.01492   2.94972
   D96       -1.28214   0.00520   0.00000   0.01077   0.00881  -1.27332
   D97        2.99778  -0.00473   0.00000  -0.11001  -0.10960   2.88818
   D98       -1.21342  -0.00538   0.00000  -0.12120  -0.12081  -1.33423
   D99        0.85283  -0.00742   0.00000  -0.12729  -0.12692   0.72591
   D100      -1.94206  -0.00012   0.00000   0.02516   0.02414  -1.91792
   D101       1.18430  -0.00056   0.00000   0.01652   0.01554   1.19984
   D102       0.00950   0.00200   0.00000   0.03754   0.03757   0.04707
   D103       3.13587   0.00156   0.00000   0.02890   0.02896  -3.11836
   D104       2.66858   0.00271   0.00000   0.01817   0.01908   2.68766
   D105      -0.48824   0.00227   0.00000   0.00953   0.01047  -0.47777
   D106       1.97184   0.00395   0.00000  -0.01335  -0.01323   1.95861
   D107      -1.17373   0.00425   0.00000   0.00101   0.00112  -1.17261
   D108      -0.01644  -0.00311   0.00000  -0.03917  -0.03920  -0.05564
   D109       3.12118  -0.00281   0.00000  -0.02481  -0.02486   3.09632
   D110      -2.71875  -0.00133   0.00000  -0.00055  -0.00064  -2.71939
   D111       0.41887  -0.00103   0.00000   0.01381   0.01371   0.43258
   D112      -0.77191   0.00252   0.00000  -0.01432  -0.01192  -0.78383
   D113       1.07644   0.00749   0.00000   0.01081   0.01189   1.08832
   D114      -2.53493   0.00608   0.00000  -0.01548  -0.01429  -2.54921
   D115      -0.00261  -0.00008   0.00000  -0.01589  -0.01592  -0.01853
   D116       3.14044  -0.00059   0.00000  -0.00939  -0.00939   3.13105
   D117      -3.12901   0.00033   0.00000  -0.00716  -0.00717  -3.13617
   D118       0.01404  -0.00018   0.00000  -0.00066  -0.00064   0.01340
   D119       0.00205  -0.00091   0.00000  -0.00580  -0.00580  -0.00375
   D120       3.13664  -0.00059   0.00000  -0.00191  -0.00190   3.13474
   D121      -3.14096  -0.00042   0.00000  -0.01210  -0.01210   3.13013
   D122      -0.00637  -0.00009   0.00000  -0.00821  -0.00820  -0.01457
   D123      -0.00875  -0.00013   0.00000   0.00425   0.00427  -0.00448
   D124      -3.13484   0.00083   0.00000   0.00710   0.00710  -3.12773
   D125       3.14033  -0.00047   0.00000   0.00009   0.00010   3.14044
   D126       0.01424   0.00049   0.00000   0.00294   0.00294   0.01718
   D127       3.11309   0.00013   0.00000  -0.00275  -0.00274   3.11035
   D128      -0.03576   0.00047   0.00000   0.00132   0.00131  -0.03445
   D129       0.01631   0.00221   0.00000   0.01907   0.01908   0.03539
   D130      -3.12134   0.00192   0.00000   0.00484   0.00481  -3.11653
   D131      -3.14082   0.00125   0.00000   0.01618   0.01620  -3.12461
   D132       0.00472   0.00095   0.00000   0.00195   0.00193   0.00665
         Item               Value     Threshold  Converged?
 Maximum Force            0.015539     0.000450     NO 
 RMS     Force            0.003219     0.000300     NO 
 Maximum Displacement     0.495214     0.001800     NO 
 RMS     Displacement     0.088564     0.001200     NO 
 Predicted change in Energy=-9.220217D-03
 Lowest energy point so far.  Saving SCF results.
 GradGradGradGradGradGradGradGradGradGradGradGradGradGradGradGradGradGrad

 Leave Link  103 at Sat Feb 27 19:59:18 2021, MaxMem=   268435456 cpu:               4.2 elap:               0.2
 (Enter /public3/home/sc30001/g16/l202.exe)
                          Input orientation:                          
 ---------------------------------------------------------------------
 Center     Atomic      Atomic             Coordinates (Angstroms)
 Number     Number       Type             X           Y           Z
 ---------------------------------------------------------------------
      1          6           0        1.139980    0.158025    1.646239
      2          6           0        1.732623    1.032097    0.697069
      3          6           0        0.932756    1.511727   -0.410528
      4          6           0       -0.481226    1.103091   -0.455381
      5          6           0       -0.982786    0.244459    0.549638
      6          6           0       -0.205324   -0.235267    1.592492
      7          6           0       -1.361900    1.540849   -1.438026
      8          6           0       -2.696285    1.130650   -1.439489
      9          6           0       -3.156064    0.273069   -0.447502
     10          8           0       -2.289401   -0.140489    0.511232
     11          6           0       -4.493761   -0.257883   -0.293421
     12          6           0       -4.821677   -1.095941    0.799319
     13          6           0       -6.096673   -1.603730    0.952654
     14          6           0       -7.093668   -1.289543    0.012246
     15          6           0       -6.788410   -0.460124   -1.081102
     16          6           0       -5.508800    0.045318   -1.227924
     17          8           0        1.939846   -0.286504    2.637378
     18          8           0        1.412774    2.237592   -1.315175
     19          6           0        3.139280    1.329548    0.743244
     20          6           0        3.769987    0.144853   -0.879296
     21          6           0        2.990443   -1.046265   -0.837324
     22          6           0        3.540759   -2.258512   -0.499048
     23          6           0        4.922052   -2.341301   -0.204071
     24          6           0        5.727170   -1.194401   -0.260579
     25          6           0        5.156418    0.019159   -0.613508
     26          8           0        5.392827   -3.556873    0.127297
     27          8           0       -8.315793   -1.815242    0.217675
     28          1           0       -0.637947   -0.888815    2.342601
     29          1           0       -0.995006    2.219991   -2.202164
     30          1           0       -3.374662    1.483446   -2.204008
     31          1           0       -4.061867   -1.343231    1.530903
     32          1           0       -6.351863   -2.244744    1.789515
     33          1           0       -7.556035   -0.216507   -1.811341
     34          1           0       -5.302945    0.679120   -2.083397
     35          1           0        1.454909   -0.892320    3.221577
     36          1           0        1.927703   -0.986354   -1.058240
     37          1           0        2.947381   -3.165896   -0.456876
     38          1           0        6.791037   -1.262846   -0.046020
     39          1           0        5.791762    0.897999   -0.677802
     40          1           0        6.351470   -3.520148    0.284171
     41          1           0       -8.930741   -1.540164   -0.482453
     42          1           0        3.599851    0.941276    1.645607
     43          6           0        3.728935    2.665218    0.378186
     44          1           0        3.483041    2.965034   -0.635049
     45          1           0        3.300688    3.412178    1.052060
     46          1           0        4.809910    2.654858    0.520746
     47          1           0        3.479047    0.977133   -1.519689
 ---------------------------------------------------------------------
                    Distance matrix (angstroms):
                    1          2          3          4          5
     1  C    0.000000
     2  C    1.419913   0.000000
     3  C    2.470980   1.447966   0.000000
     4  C    2.817493   2.496860   1.472528   0.000000
     5  C    2.390845   2.831177   2.489416   1.413817   0.000000
     6  C    1.402643   2.482666   2.891246   2.461932   1.386409
     7  C    4.205270   3.793881   2.514368   1.390255   2.403157
     8  C    5.018431   4.918315   3.791296   2.423988   2.770928
     9  C    4.780479   5.077935   4.272480   2.800671   2.391284
    10  O    3.624639   4.193587   3.736544   2.397985   1.362682
    11  C    5.972796   6.435292   5.708969   4.240156   3.645551
    12  C    6.150696   6.891869   6.432509   5.024892   4.073831
    13  C    7.480240   8.265034   7.808791   6.390829   5.452528
    14  C    8.518118   9.152181   8.511718   7.047536   6.323355
    15  C    8.407131   8.831570   7.997141   6.528073   6.071327
    16  C    7.244293   7.557615   6.656736   5.195403   4.866640
    17  O    1.348981   2.355090   3.679348   4.166260   3.630752
    18  O    3.628910   2.367413   1.255261   2.369297   3.631641
    19  C    2.486980   1.438503   2.496623   3.820477   4.266888
    20  C    3.646291   2.724515   3.184017   4.378440   4.963933
    21  C    3.323042   2.873337   3.310522   4.100987   4.401839
    22  C    4.025624   3.940579   4.585218   5.242008   5.275137
    23  C    4.896360   4.729093   5.550039   6.412675   6.490097
    24  C    5.148526   4.672342   5.507451   6.622733   6.910158
    25  C    4.610587   3.803423   4.484226   5.743078   6.252480
    26  O    5.847594   5.897490   6.772902   7.520591   7.434847
    27  O    9.764539  10.455039   9.848809   8.387498   7.624012
    28  H    2.177571   3.466595   3.976108   3.438162   2.148940
    29  H    4.860049   4.154107   2.725411   2.136044   3.387520
    30  H    6.079731   5.891038   4.665964   3.402108   3.852106
    31  H    5.415375   6.317720   6.071754   4.769781   3.600608
    32  H    7.869024   8.791476   8.486279   7.121231   6.046520
    33  H    9.365672   9.702078   8.775457   7.323448   6.999594
    34  H    7.462775   7.573296   6.509662   5.106776   5.077950
    35  H    1.919399   3.186478   4.386830   4.609805   3.791290
    36  H    3.040446   2.682035   2.765838   3.245328   3.545578
    37  H    4.328768   4.519997   5.093233   5.475362   5.299982
    38  H    6.067706   5.604150   6.492348   7.658397   7.940977
    39  H    5.252409   4.287757   4.904899   6.280279   6.915795
    40  H    6.522562   6.498244   7.427304   8.282935   8.248276
    41  H   10.432382  11.032459  10.325105   8.853352   8.210973
    42  H    2.581559   2.096309   3.415626   4.592986   4.763115
    43  C    3.820558   2.598852   3.125896   4.567332   5.299980
    44  H    4.309699   2.928266   2.943885   4.383437   5.361774
    45  H    3.951104   2.872217   3.370160   4.680506   5.351171
    46  H    4.579225   3.483409   4.148053   5.599725   6.274248
    47  H    4.020606   2.822593   2.828360   4.102727   4.972613
                    6          7          8          9         10
     6  C    0.000000
     7  C    3.698148   0.000000
     8  C    4.154940   1.396012   0.000000
     9  C    3.623099   2.409860   1.389561   0.000000
    10  O    2.349784   2.736194   2.363612   1.356947   0.000000
    11  C    4.684856   3.788682   2.544095   1.447441   2.349564
    12  C    4.762416   4.891669   3.806213   2.490586   2.721820
    13  C    6.081947   6.166182   4.976125   3.758989   4.102590
    14  C    7.145485   6.554965   5.225116   4.261203   4.964906
    15  C    7.108846   5.794678   4.405052   3.759383   4.783176
    16  C    6.013346   4.413336   3.022076   2.489236   3.663839
    17  O    2.386664   5.554248   6.334263   5.983135   4.735858
    18  O    4.145816   2.863452   4.257363   5.048414   4.764150
    19  C    3.788963   5.006317   6.233595   6.493487   5.628980
    20  C    4.696522   5.347640   6.564929   6.940682   6.223438
    21  C    4.095686   5.098714   6.118859   6.298583   5.524110
    22  C    4.743543   6.273189   7.160417   7.159539   6.284701
    23  C    5.826920   7.488778   8.462846   8.494124   7.573658
    24  C    6.288743   7.689141   8.817612   9.005567   8.122305
    25  C    5.803400   6.744171   7.973870   8.318016   7.531982
    26  O    6.672268   8.606007   9.479527   9.385222   8.416396
    27  O    8.376524   7.896918   6.557693   5.605918   6.261659
    28  H    1.084874   4.551980   4.755965   3.933900   2.577055
    29  H    4.588170   1.086164   2.159326   3.396986   3.822282
    30  H    5.235655   2.154352   1.081272   2.144320   3.344769
    31  H    4.013017   4.941889   4.099771   2.710533   2.372330
    32  H    6.469680   7.046095   5.931525   4.642925   4.750315
    33  H    8.100580   6.449416   5.056706   4.632439   5.756523
    34  H    6.350906   4.085451   2.722714   2.729493   4.060210
    35  H    2.417025   5.963776   6.561277   6.006775   4.683063
    36  H    3.484295   4.165631   5.099835   5.272934   4.578504
    37  H    4.767393   6.456470   7.160782   7.005612   6.124884
    38  H    7.258767   8.733200   9.883312  10.072986   9.166492
    39  H    6.511801   7.222609   8.525329   8.972578   8.233921
    40  H    7.449409   9.384867  10.318081  10.262409   9.281073
    41  H    9.063171   8.227582   6.849643   6.052763   6.859584
    42  H    3.983268   5.872585   7.013915   7.104223   6.094285
    43  C    5.036441   5.520818   6.851445   7.335349   6.641541
    44  H    5.367298   5.113368   6.495857   7.166558   6.654270
    45  H    5.088029   5.607329   6.883086   7.334326   6.645528
    46  H    5.886767   6.570315   7.906244   8.370613   7.629828
    47  H    4.972944   4.874342   6.177760   6.757957   6.216809
                   11         12         13         14         15
    11  C    0.000000
    12  C    1.415609   0.000000
    13  C    2.435843   1.380933   0.000000
    14  C    2.813764   2.412241   1.406087   0.000000
    15  C    2.434493   2.794330   2.433618   1.405890   0.000000
    16  C    1.412632   2.425762   2.796404   2.414887   1.383629
    17  O    7.069774   7.053499   8.316190   9.460538   9.488924
    18  O    6.492960   7.379153   8.734449   9.303885   8.636659
    19  C    7.864981   8.322438   9.692822  10.588069  10.251350
    20  C    8.294274   8.841607  10.186489  10.994150  10.577640
    21  C    7.545242   7.981872   9.278494  10.122758   9.799436
    22  C    8.282410   8.542112   9.768126  10.690713  10.500701
    23  C    9.643970   9.874106  11.103798  12.063603  11.892978
    24  C   10.263799  10.602417  11.892970  12.824093  12.563922
    25  C    9.659460  10.139128  11.476877  12.335675  11.963581
    26  O   10.430962  10.528243  11.683518  12.691201  12.626663
    27  O    4.158667   3.614492   2.347217   1.346162   2.419931
    28  H    4.713172   4.464104   5.678094   6.875135   7.052214
    29  H    4.693021   5.886231   7.113419   7.376592   6.480997
    30  H    2.816905   4.215099   5.186956   5.141230   4.085591
    31  H    2.166256   1.083365   2.131353   3.391315   3.877690
    32  H    3.426190   2.154461   1.084599   2.149736   3.408207
    33  H    3.418087   3.881451   3.419619   2.165793   1.087128
    34  H    2.176412   3.419431   3.880595   3.387336   2.123459
    35  H    6.938616   6.730849   7.917102   9.139790   9.308713
    36  H    6.507750   7.001190   8.295508   9.089719   8.732013
    37  H    7.990860   8.137628   9.285582  10.225626  10.124054
    38  H   11.332159  11.644638  12.930840  13.884852  13.642475
    39  H   10.357403  10.899668  12.257729  13.088002  12.659694
    40  H   11.339975  11.444710  12.612526  13.631628  13.560389
    41  H    4.622420   4.327202   3.177345   1.918952   2.472741
    42  H    8.408589   8.705664  10.048871  11.045169  10.831196
    43  C    8.752617   9.350756  10.728304  11.528347  11.068506
    44  H    8.610068   9.355066  10.731510  11.418720  10.836667
    45  H    8.719697   9.293000  10.652681  11.455568  11.015217
    46  H    9.782905  10.339902  11.716470  12.550380  12.115694
    47  H    8.160555   8.864392  10.220946  10.920940  10.376836
                   16         17         18         19         20
    16  C    0.000000
    17  O    8.398392   0.000000
    18  O    7.260982   4.719273   0.000000
    19  C    8.962368   2.763695   2.835922   0.000000
    20  C    9.285867   3.987791   3.182137   2.105690   0.000000
    21  C    8.577951   3.708712   3.674384   2.857418   1.424154
    22  C    9.366612   4.035951   5.040768   3.818201   2.444034
    23  C   10.749274   4.603213   5.875019   4.189369   2.822082
    24  C   11.345469   4.854508   5.612910   3.751687   2.450913
    25  C   10.682933   4.583451   4.407794   2.761656   1.417263
    26  O   11.561050   5.377629   7.176167   5.416178   4.165287
    27  O    3.664785  10.647542  10.649888  11.890527  12.292738
    28  H    6.111176   2.663586   5.230602   4.663316   5.556885
    29  H    5.104183   6.190076   2.566021   5.153701   5.362959
    30  H    2.752362   7.403765   4.927302   7.151322   7.388687
    31  H    3.410690   6.193668   7.134013   7.721442   8.328349
    32  H    3.880731   8.561893   9.487887  10.195687  10.737065
    33  H    2.144785  10.486552   9.311730  11.104321  11.370051
    34  H    1.084397   8.699205   6.936849   8.926596   9.168064
    35  H    8.316878   0.971321   5.511827   3.730407   4.822081
    36  H    7.509641   3.761320   3.274903   3.174376   2.169253
    37  H    9.078182   4.345161   5.682374   4.656837   3.437467
    38  H   12.425545   5.629202   6.541371   4.547393   3.435507
    39  H   11.346030   5.218306   4.623450   3.039945   2.166887
    40  H   12.476577   5.954533   7.752431   5.835107   4.631408
    41  H    3.844367  11.378694  11.043241  12.466876  12.818162
    42  H    9.593093   2.290560   3.902559   1.084961   2.652993
    43  C    9.735461   4.125221   2.900851   1.504983   2.816946
    44  H    9.472562   4.864434   2.297335   2.166258   2.845244
    45  H    9.702637   4.247985   3.247718   2.111579   3.824368
    46  H   10.786256   4.622663   3.883973   2.144052   3.056417
    47  H    9.040730   4.609460   2.429005   2.315276   1.089697
                   21         22         23         24         25
    21  C    0.000000
    22  C    1.373617   0.000000
    23  C    2.410237   1.414863   0.000000
    24  C    2.800760   2.443275   1.402422   0.000000
    25  C    2.424185   2.794860   2.407143   1.386739   0.000000
    26  O    3.606259   2.346957   1.345009   2.417335   3.659602
    27  O   11.381358  11.886464  13.255005  14.064814  13.621908
    28  H    4.827207   5.235706   6.285606   6.883650   6.567927
    29  H    5.330573   6.597784   7.733649   7.785594   6.723653
    30  H    6.984398   8.045631   9.352214   9.684581   8.800747
    31  H    7.445251   7.922018   9.204188   9.952728   9.561976
    32  H    9.778308  10.153900  11.449230  12.296712  11.972481
    33  H   10.623813  11.359170  12.759339  13.409126  12.770936
    34  H    8.562122   9.452563  10.826143  11.335615  10.582741
    35  H    4.342377   4.478873   5.084849   5.519861   5.407388
    36  H    1.087110   2.129092   3.395823   3.887865   3.410784
    37  H    2.153934   1.084998   2.154808   3.413584   3.879298
    38  H    3.888134   3.429416   2.163596   1.087444   2.153500
    39  H    3.413649   3.881047   3.387311   2.134568   1.086349
    40  H    4.321383   3.178876   1.916063   2.468928   3.841962
    41  H   11.936687  12.492182  13.878732  14.663667  14.173804
    42  H    3.238310   3.852491   3.993099   3.566532   2.894271
    43  C    3.974663   5.004805   5.179554   4.392906   3.165880
    44  H    4.046490   5.225635   5.514860   4.741016   3.388042
    45  H    4.852189   5.883902   6.108126   5.369488   4.210752
    46  H    4.342019   5.176093   5.049707   4.033439   2.890244
    47  H    2.190547   3.393364   3.850340   3.369715   2.133648
                   26         27         28         29         30
    26  O    0.000000
    27  O   13.819107   0.000000
    28  H    6.956748   8.020156   0.000000
    29  H    8.922049   8.702451   5.517886   0.000000
    30  H   10.378278   6.415658   5.812821   2.491037   0.000000
    31  H    9.811298   4.476969   3.548039   6.003164   4.734121
    32  H   11.934086   2.551896   5.898583   8.035127   6.221844
    33  H   13.512565   2.692599   8.097357   7.009734   4.530774
    34  H   11.714536   4.538065   6.618920   4.576759   2.092788
    35  H    5.672884  10.263617   2.269946   6.716065   7.642381
    36  H    4.474389  10.355879   4.261196   4.486806   5.960517
    37  H    2.544471  11.363906   5.086918   6.899001   8.039718
    38  H    2.692134  15.119226   7.812503   8.797817  10.748975
    39  H    4.544581  14.393980   7.325073   7.080364   9.311035
    40  H    0.972088  14.766169   7.746806   9.648926  11.217158
    41  H   14.477691   0.971601   8.784966   8.948299   6.555607
    42  H    5.074779  12.313405   4.668400   6.128064   7.984817
    43  C    6.445611  12.852072   5.963198   5.401116   7.650189
    44  H    6.838401  12.758944   6.379740   4.802483   7.189216
    45  H    7.334842  12.765765   5.973013   5.519446   7.673480
    46  H    6.251416  13.869309   6.749513   6.426539   8.705384
    47  H    5.189637  12.244756   5.945476   4.693358   6.906371
                   31         32         33         34         35
    31  H    0.000000
    32  H    2.474608   0.000000
    33  H    4.964807   4.304641   0.000000
    34  H    4.323580   4.964741   2.439791   0.000000
    35  H    5.787618   8.051431  10.343312   8.733886   0.000000
    36  H    6.534980   8.845590   9.544690   7.490462   4.306879
    37  H    7.510188   9.610969  10.993417   9.246491   4.574673
    38  H   10.967163  13.306732  14.493090  12.417187   6.268073
    39  H   10.343862  12.784056  13.442125  11.185532   6.100712
    40  H   10.711251  12.855637  14.447281  12.612083   6.285710
    41  H    5.272411   3.508402   2.325473   4.544134  11.045419
    42  H    7.995877  10.450265  11.736471   9.655774   3.232109
    43  C    8.837025  11.301418  11.851115   9.569683   5.090397
    44  H    8.954223  11.390593  11.548466   9.193294   5.819454
    45  H    8.777837  11.212330  11.799783   9.556317   5.161628
    46  H    9.783331  12.255654  12.907361  10.628026   5.579695
    47  H    8.459053  10.861772  11.103282   8.805109   5.483757
                   36         37         38         39         40
    36  H    0.000000
    37  H    2.480279   0.000000
    38  H    4.975244   4.308607   0.000000
    39  H    4.315839   4.965335   2.463118   0.000000
    40  H    5.271802   3.501781   2.323285   4.556170   0.000000
    41  H   10.887793  11.988888  15.730279  14.924305  15.429000
    42  H    3.717879   4.659937   4.231245   3.194461   5.415647
    43  C    4.317607   5.942226   4.998611   2.914349   6.719024
    44  H    4.267508   6.156864   5.400441   3.099137   7.150554
    45  H    5.068090   6.758163   5.936680   3.939412   7.612757
    46  H    4.904971   6.189179   4.426567   2.342457   6.368915
    47  H    2.544579   4.310096   4.261278   2.462455   5.632962
                   41         42         43         44         45
    41  H    0.000000
    42  H   12.949978   0.000000
    43  C   13.367623   2.143594   0.000000
    44  H   13.206895   3.051332   1.084895   0.000000
    45  H   13.284890   2.558740   1.093367   1.754858   0.000000
    46  H   14.401740   2.380320   1.090384   1.786799   1.770192
    47  H   12.704939   3.167804   2.552255   2.175856   3.546146
                   46         47
    46  H    0.000000
    47  H    2.957927   0.000000
 Stoichiometry    C23H19O5(1+)
 Framework group  C1[X(C23H19O5)]
 Deg. of freedom   135
 Full point group                 C1      NOp   1
 RotChk:  IX=0 Diff= 4.23D-02
 Largest Abelian subgroup         C1      NOp   1
 Largest concise Abelian subgroup C1      NOp   1
                         Standard orientation:                         
 ---------------------------------------------------------------------
 Center     Atomic      Atomic             Coordinates (Angstroms)
 Number     Number       Type             X           Y           Z
 ---------------------------------------------------------------------
      1          6           0       -1.428967    0.130395    1.638427
      2          6           0       -2.023426   -0.944916    0.926756
      3          6           0       -1.214106   -1.702596   -0.004655
      4          6           0        0.209340   -1.342895   -0.117600
      5          6           0        0.711366   -0.266840    0.649833
      6          6           0       -0.074351    0.474183    1.519121
      7          6           0        1.098051   -2.029870   -0.936787
      8          6           0        2.441161   -1.656323   -1.010042
      9          6           0        2.901642   -0.583863   -0.255943
     10          8           0        2.026836    0.073418    0.546553
     11          6           0        4.247894   -0.054241   -0.209127
     12          6           0        4.574251    1.027064    0.644231
     13          6           0        5.857319    1.535165    0.694684
     14          6           0        6.864306    0.976409   -0.112068
     15          6           0        6.560804   -0.097082   -0.967657
     16          6           0        5.273056   -0.601187   -1.012510
     17          8           0       -2.236910    0.824682    2.466040
     18          8           0       -1.693467   -2.625213   -0.707984
     19          6           0       -3.437061   -1.196851    1.013096
     20          6           0       -4.010495   -0.450125   -0.870386
     21          6           0       -3.205148    0.699363   -1.111857
     22          6           0       -3.734135    1.967009   -1.103597
     23          6           0       -5.118460    2.145363   -0.871929
     24          6           0       -5.948098    1.035415   -0.656285
     25          6           0       -5.398443   -0.237556   -0.677904
     26          8           0       -5.567735    3.413115   -0.869302
     27          8           0        8.093960    1.515911   -0.016997
     28          1           0        0.358882    1.288594    2.090084
     29          1           0        0.730203   -2.873713   -1.513301
     30          1           0        3.125518   -2.202501   -1.644467
     31          1           0        3.806725    1.464250    1.271489
     32          1           0        6.111294    2.362423    1.348516
     33          1           0        7.336200   -0.530510   -1.594354
     34          1           0        5.068904   -1.427021   -1.684995
     35          1           0       -1.749373    1.550081    2.889797
     36          1           0       -2.140102    0.567327   -1.285216
     37          1           0       -3.121290    2.845265   -1.277693
     38          1           0       -7.013960    1.174119   -0.491256
     39          1           0       -6.052177   -1.093071   -0.533405
     40          1           0       -6.529720    3.433692   -0.731038
     41          1           0        8.715472    1.062280   -0.610252
     42          1           0       -3.905471   -0.585249    1.777082
     43          6           0       -4.049847   -2.571101    0.983016
     44          1           0       -3.791957   -3.121475    0.084362
     45          1           0       -3.651221   -3.130700    1.833543
     46          1           0       -5.132781   -2.506494    1.092648
     47          1           0       -3.726557   -1.422118   -1.272938
 ---------------------------------------------------------------------
 Rotational constants (GHZ):           0.4083407           0.0716316           0.0670740
 Leave Link  202 at Sat Feb 27 19:59:18 2021, MaxMem=   268435456 cpu:               0.3 elap:               0.0
 (Enter /public3/home/sc30001/g16/l301.exe)
 Standard basis: 6-31G(d) (6D, 7F)
 Ernie: Thresh=  0.10000D-02 Tol=  0.10000D-05 Strict=F.
 There are   458 symmetry adapted cartesian basis functions of A   symmetry.
 There are   458 symmetry adapted basis functions of A   symmetry.
   458 basis functions,   860 primitive gaussians,   458 cartesian basis functions
    98 alpha electrons       98 beta electrons
       nuclear repulsion energy      2417.3136862386 Hartrees.
 IExCor=  402 DFT=T Ex+Corr=B3LYP ExCW=0 ScaHFX=  0.200000
 ScaDFX=  0.800000  0.720000  1.000000  0.810000 ScalE2=  1.000000  1.000000
 IRadAn=      5 IRanWt=     -1 IRanGd=            0 ICorTp=0 IEmpDi=  4
 NAtoms=   47 NActive=   47 NUniq=   47 SFac= 1.00D+00 NAtFMM=   60 NAOKFM=F Big=F
 Integral buffers will be    131072 words long.
 Raffenetti 2 integral format.
 Two-electron integral symmetry is turned on.
 Leave Link  301 at Sat Feb 27 19:59:18 2021, MaxMem=   268435456 cpu:               1.0 elap:               0.1
 (Enter /public3/home/sc30001/g16/l302.exe)
 NPDir=0 NMtPBC=     1 NCelOv=     1 NCel=       1 NClECP=     1 NCelD=      1
         NCelK=      1 NCelE2=     1 NClLst=     1 CellRange=     0.0.
 One-electron integrals computed using PRISM.
 One-electron integral symmetry used in STVInt
 NBasis=   458 RedAO= T EigKep=  3.40D-04  NBF=   458
 NBsUse=   458 1.00D-06 EigRej= -1.00D+00 NBFU=   458
 Precomputing XC quadrature grid using
 IXCGrd= 4 IRadAn=           5 IRanWt=          -1 IRanGd=           0 AccXCQ= 0.00D+00.
 Generated NRdTot=       0 NPtTot=           0 NUsed=           0 NTot=          32
 NSgBfM=   447   447   447   447   447 MxSgAt=    47 MxSgA2=    47.
 Leave Link  302 at Sat Feb 27 19:59:18 2021, MaxMem=   268435456 cpu:              10.6 elap:               0.5
 (Enter /public3/home/sc30001/g16/l303.exe)
 DipDrv:  MaxL=1.
 Leave Link  303 at Sat Feb 27 19:59:18 2021, MaxMem=   268435456 cpu:               1.1 elap:               0.1
 (Enter /public3/home/sc30001/g16/l401.exe)
 Initial guess from the checkpoint file:  "ts1.chk"
 B after Tr=     0.000000   -0.000000    0.000000
         Rot=    0.999888    0.014933   -0.000369   -0.000008 Ang=   1.71 deg.
 Guess basis will be translated and rotated to current coordinates.
 JPrj=2 DoOrth=T DoCkMO=T.
 Generating alternative initial guess.
 ExpMin= 1.61D-01 ExpMax= 5.48D+03 ExpMxC= 8.25D+02 IAcc=2 IRadAn=         4 AccDes= 0.00D+00
 Harris functional with IExCor=  402 and IRadAn=       4 diagonalized for initial guess.
 HarFok:  IExCor=  402 AccDes= 0.00D+00 IRadAn=         4 IDoV= 1 UseB2=F ITyADJ=14
 ICtDFT=  3500011 ScaDFX=  1.000000  1.000000  1.000000  1.000000
 FoFCou: FMM=F IPFlag=           0 FMFlag=      100000 FMFlg1=           0
         NFxFlg=           0 DoJE=T BraDBF=F KetDBF=T FulRan=T
         wScrn=  0.000000 ICntrl=       500 IOpCl=  0 I1Cent=   200000004 NGrid=           0
         NMat0=    1 NMatS0=      1 NMatT0=    0 NMatD0=    1 NMtDS0=    0 NMtDT0=    0
 Petite list used in FoFCou.
 Harris En= -1263.73665427896    
 Leave Link  401 at Sat Feb 27 19:59:19 2021, MaxMem=   268435456 cpu:              21.7 elap:               0.9
 (Enter /public3/home/sc30001/g16/l502.exe)
 Integral symmetry usage will be decided dynamically.
 Closed shell SCF:
 Using DIIS extrapolation, IDIIS=  1040.
 NGot=   268435456 LenX=   267999951 LenY=   267789729
 Requested convergence on RMS density matrix=1.00D-08 within 128 cycles.
 Requested convergence on MAX density matrix=1.00D-06.
 Requested convergence on             energy=1.00D-06.
 No special actions if energy rises.
 Fock matrices will be formed incrementally for  20 cycles.
 Integral accuracy reduced to 1.0D-05 until final iterations.

 Cycle   1  Pass 0  IDiag  1:
 FoFJK:  IHMeth= 1 ICntrl=       0 DoSepK=F KAlg= 0 I1Cent=           0 FoldK=F
 IRaf= 640000000 NMat=       1 IRICut=       1 DoRegI=T DoRafI=F ISym2E= 0 IDoP0=0 IntGTp=1.
 FoFCou: FMM=F IPFlag=           0 FMFlag=      100000 FMFlg1=           0
         NFxFlg=           0 DoJE=F BraDBF=F KetDBF=F FulRan=T
         wScrn=  0.000000 ICntrl=         0 IOpCl=  0 I1Cent=           0 NGrid=           0
         NMat0=    1 NMatS0=      1 NMatT0=    0 NMatD0=    1 NMtDS0=    0 NMtDT0=    0
 Symmetry not used in FoFCou.
 E= -1263.69870340934    
 DIIS: error= 4.04D-03 at cycle   1 NSaved=   1.
 NSaved= 1 IEnMin= 1 EnMin= -1263.69870340934     IErMin= 1 ErrMin= 4.04D-03
 ErrMax= 4.04D-03  0.00D+00 EMaxC= 1.00D-01 BMatC= 1.16D-02 BMatP= 1.16D-02
 IDIUse=3 WtCom= 9.60D-01 WtEn= 4.04D-02
 Coeff-Com:  0.100D+01
 Coeff-En:   0.100D+01
 Coeff:      0.100D+01
 Gap=     1.860 Goal=   None    Shift=    0.000
 GapD=    1.860 DampG=2.000 DampE=1.000 DampFc=2.0000 IDamp=-1.
 RMSDP=4.59D-04 MaxDP=2.30D-02              OVMax= 4.45D-02

 Cycle   2  Pass 0  IDiag  1:
 RMSU=  4.59D-04    CP:  9.99D-01
 E= -1263.72435927979     Delta-E=       -0.025655870452 Rises=F Damp=F
 DIIS: error= 5.90D-04 at cycle   2 NSaved=   2.
 NSaved= 2 IEnMin= 2 EnMin= -1263.72435927979     IErMin= 2 ErrMin= 5.90D-04
 ErrMax= 5.90D-04  0.00D+00 EMaxC= 1.00D-01 BMatC= 2.97D-04 BMatP= 1.16D-02
 IDIUse=3 WtCom= 9.94D-01 WtEn= 5.90D-03
 Coeff-Com: -0.550D-01 0.105D+01
 Coeff-En:   0.000D+00 0.100D+01
 Coeff:     -0.546D-01 0.105D+01
 Gap=     0.102 Goal=   None    Shift=    0.000
 RMSDP=1.17D-04 MaxDP=3.44D-03 DE=-2.57D-02 OVMax= 1.15D-02

 Cycle   3  Pass 0  IDiag  1:
 RMSU=  1.15D-04    CP:  9.99D-01  1.05D+00
 E= -1263.72430547684     Delta-E=        0.000053802946 Rises=F Damp=F
 DIIS: error= 8.44D-04 at cycle   3 NSaved=   3.
 NSaved= 3 IEnMin= 2 EnMin= -1263.72435927979     IErMin= 2 ErrMin= 5.90D-04
 ErrMax= 8.44D-04  0.00D+00 EMaxC= 1.00D-01 BMatC= 5.48D-04 BMatP= 2.97D-04
 IDIUse=3 WtCom= 2.56D-01 WtEn= 7.44D-01
 Coeff-Com: -0.514D-01 0.646D+00 0.406D+00
 Coeff-En:   0.000D+00 0.533D+00 0.467D+00
 Coeff:     -0.132D-01 0.562D+00 0.452D+00
 Gap=     0.101 Goal=   None    Shift=    0.000
 RMSDP=8.68D-05 MaxDP=4.02D-03 DE= 5.38D-05 OVMax= 1.10D-02

 Cycle   4  Pass 0  IDiag  1:
 RMSU=  4.14D-05    CP:  9.99D-01  1.07D+00  3.45D-01
 E= -1263.72479182016     Delta-E=       -0.000486343315 Rises=F Damp=F
 DIIS: error= 3.50D-04 at cycle   4 NSaved=   4.
 NSaved= 4 IEnMin= 4 EnMin= -1263.72479182016     IErMin= 4 ErrMin= 3.50D-04
 ErrMax= 3.50D-04  0.00D+00 EMaxC= 1.00D-01 BMatC= 1.08D-04 BMatP= 2.97D-04
 IDIUse=3 WtCom= 9.97D-01 WtEn= 3.50D-03
 Coeff-Com: -0.212D-01 0.206D+00 0.315D+00 0.500D+00
 Coeff-En:   0.000D+00 0.000D+00 0.196D+00 0.804D+00
 Coeff:     -0.211D-01 0.206D+00 0.314D+00 0.501D+00
 Gap=     0.101 Goal=   None    Shift=    0.000
 RMSDP=2.80D-05 MaxDP=1.29D-03 DE=-4.86D-04 OVMax= 3.38D-03

 Cycle   5  Pass 0  IDiag  1:
 RMSU=  1.18D-05    CP:  9.99D-01  1.08D+00  5.11D-01  5.97D-01
 E= -1263.72490439551     Delta-E=       -0.000112575357 Rises=F Damp=F
 DIIS: error= 9.01D-05 at cycle   5 NSaved=   5.
 NSaved= 5 IEnMin= 5 EnMin= -1263.72490439551     IErMin= 5 ErrMin= 9.01D-05
 ErrMax= 9.01D-05  0.00D+00 EMaxC= 1.00D-01 BMatC= 3.83D-06 BMatP= 1.08D-04
 IDIUse=1 WtCom= 1.00D+00 WtEn= 0.00D+00
 Coeff-Com: -0.671D-02 0.506D-01 0.134D+00 0.271D+00 0.551D+00
 Coeff:     -0.671D-02 0.506D-01 0.134D+00 0.271D+00 0.551D+00
 Gap=     0.101 Goal=   None    Shift=    0.000
 RMSDP=6.49D-06 MaxDP=3.59D-04 DE=-1.13D-04 OVMax= 7.02D-04

 Initial convergence to 1.0D-05 achieved.  Increase integral accuracy.
 Cycle   6  Pass 1  IDiag  1:
 E= -1263.72495823167     Delta-E=       -0.000053836157 Rises=F Damp=F
 DIIS: error= 6.02D-05 at cycle   1 NSaved=   1.
 NSaved= 1 IEnMin= 1 EnMin= -1263.72495823167     IErMin= 1 ErrMin= 6.02D-05
 ErrMax= 6.02D-05  0.00D+00 EMaxC= 1.00D-01 BMatC= 2.00D-06 BMatP= 2.00D-06
 IDIUse=1 WtCom= 1.00D+00 WtEn= 0.00D+00
 Coeff-Com:  0.100D+01
 Coeff:      0.100D+01
 Gap=     0.101 Goal=   None    Shift=    0.000
 RMSDP=6.49D-06 MaxDP=3.59D-04 DE=-5.38D-05 OVMax= 9.29D-04

 Cycle   7  Pass 1  IDiag  1:
 RMSU=  3.48D-05    CP:  1.00D+00
 E= -1263.72495644607     Delta-E=        0.000001785599 Rises=F Damp=F
 DIIS: error= 9.81D-05 at cycle   2 NSaved=   2.
 NSaved= 2 IEnMin= 1 EnMin= -1263.72495823167     IErMin= 1 ErrMin= 6.02D-05
 ErrMax= 9.81D-05  0.00D+00 EMaxC= 1.00D-01 BMatC= 3.82D-06 BMatP= 2.00D-06
 IDIUse=1 WtCom= 1.00D+00 WtEn= 0.00D+00
 Coeff-Com:  0.599D+00 0.401D+00
 Coeff:      0.599D+00 0.401D+00
 Gap=     0.101 Goal=   None    Shift=    0.000
 RMSDP=6.58D-06 MaxDP=4.18D-04 DE= 1.79D-06 OVMax= 8.81D-04

 Cycle   8  Pass 1  IDiag  1:
 RMSU=  6.43D-06    CP:  1.00D+00  9.62D-01
 E= -1263.72495958413     Delta-E=       -0.000003138055 Rises=F Damp=F
 DIIS: error= 3.13D-05 at cycle   3 NSaved=   3.
 NSaved= 3 IEnMin= 3 EnMin= -1263.72495958413     IErMin= 3 ErrMin= 3.13D-05
 ErrMax= 3.13D-05  0.00D+00 EMaxC= 1.00D-01 BMatC= 4.44D-07 BMatP= 2.00D-06
 IDIUse=1 WtCom= 1.00D+00 WtEn= 0.00D+00
 Coeff-Com:  0.536D-01 0.252D+00 0.695D+00
 Coeff:      0.536D-01 0.252D+00 0.695D+00
 Gap=     0.101 Goal=   None    Shift=    0.000
 RMSDP=2.15D-06 MaxDP=1.60D-04 DE=-3.14D-06 OVMax= 2.99D-04

 Cycle   9  Pass 1  IDiag  1:
 RMSU=  1.06D-06    CP:  1.00D+00  9.79D-01  7.25D-01
 E= -1263.72495988454     Delta-E=       -0.000000300410 Rises=F Damp=F
 DIIS: error= 9.12D-06 at cycle   4 NSaved=   4.
 NSaved= 4 IEnMin= 4 EnMin= -1263.72495988454     IErMin= 4 ErrMin= 9.12D-06
 ErrMax= 9.12D-06  0.00D+00 EMaxC= 1.00D-01 BMatC= 9.12D-08 BMatP= 4.44D-07
 IDIUse=1 WtCom= 1.00D+00 WtEn= 0.00D+00
 Coeff-Com:  0.159D-03 0.148D+00 0.472D+00 0.381D+00
 Coeff:      0.159D-03 0.148D+00 0.472D+00 0.381D+00
 Gap=     0.101 Goal=   None    Shift=    0.000
 RMSDP=7.38D-07 MaxDP=4.15D-05 DE=-3.00D-07 OVMax= 8.80D-05

 Cycle  10  Pass 1  IDiag  1:
 RMSU=  2.37D-07    CP:  1.00D+00  9.79D-01  7.56D-01  3.70D-01
 E= -1263.72495996589     Delta-E=       -0.000000081348 Rises=F Damp=F
 DIIS: error= 1.12D-06 at cycle   5 NSaved=   5.
 NSaved= 5 IEnMin= 5 EnMin= -1263.72495996589     IErMin= 5 ErrMin= 1.12D-06
 ErrMax= 1.12D-06  0.00D+00 EMaxC= 1.00D-01 BMatC= 1.14D-09 BMatP= 9.12D-08
 IDIUse=1 WtCom= 1.00D+00 WtEn= 0.00D+00
 Coeff-Com: -0.173D-02 0.664D-01 0.216D+00 0.199D+00 0.521D+00
 Coeff:     -0.173D-02 0.664D-01 0.216D+00 0.199D+00 0.521D+00
 Gap=     0.101 Goal=   None    Shift=    0.000
 RMSDP=1.22D-07 MaxDP=7.01D-06 DE=-8.13D-08 OVMax= 1.28D-05

 Cycle  11  Pass 1  IDiag  1:
 RMSU=  7.07D-08    CP:  1.00D+00  9.79D-01  7.54D-01  4.03D-01  6.16D-01
 E= -1263.72495996693     Delta-E=       -0.000000001042 Rises=F Damp=F
 DIIS: error= 4.98D-07 at cycle   6 NSaved=   6.
 NSaved= 6 IEnMin= 6 EnMin= -1263.72495996693     IErMin= 6 ErrMin= 4.98D-07
 ErrMax= 4.98D-07  0.00D+00 EMaxC= 1.00D-01 BMatC= 1.97D-10 BMatP= 1.14D-09
 IDIUse=1 WtCom= 1.00D+00 WtEn= 0.00D+00
 Coeff-Com: -0.118D-02 0.315D-01 0.104D+00 0.101D+00 0.341D+00 0.424D+00
 Coeff:     -0.118D-02 0.315D-01 0.104D+00 0.101D+00 0.341D+00 0.424D+00
 Gap=     0.101 Goal=   None    Shift=    0.000
 RMSDP=3.95D-08 MaxDP=1.29D-06 DE=-1.04D-09 OVMax= 4.55D-06

 Cycle  12  Pass 1  IDiag  1:
 RMSU=  2.79D-08    CP:  1.00D+00  9.79D-01  7.54D-01  4.00D-01  6.38D-01
                    CP:  6.14D-01
 E= -1263.72495996711     Delta-E=       -0.000000000186 Rises=F Damp=F
 DIIS: error= 1.06D-07 at cycle   7 NSaved=   7.
 NSaved= 7 IEnMin= 7 EnMin= -1263.72495996711     IErMin= 7 ErrMin= 1.06D-07
 ErrMax= 1.06D-07  0.00D+00 EMaxC= 1.00D-01 BMatC= 8.62D-12 BMatP= 1.97D-10
 IDIUse=1 WtCom= 1.00D+00 WtEn= 0.00D+00
 Coeff-Com: -0.385D-03 0.789D-02 0.264D-01 0.276D-01 0.108D+00 0.204D+00
 Coeff-Com:  0.626D+00
 Coeff:     -0.385D-03 0.789D-02 0.264D-01 0.276D-01 0.108D+00 0.204D+00
 Coeff:      0.626D+00
 Gap=     0.101 Goal=   None    Shift=    0.000
 RMSDP=1.08D-08 MaxDP=4.88D-07 DE=-1.86D-10 OVMax= 1.40D-06

 Cycle  13  Pass 1  IDiag  1:
 RMSU=  8.57D-09    CP:  1.00D+00  9.79D-01  7.54D-01  4.00D-01  6.44D-01
                    CP:  6.84D-01  8.64D-01
 E= -1263.72495996712     Delta-E=       -0.000000000012 Rises=F Damp=F
 DIIS: error= 8.01D-08 at cycle   8 NSaved=   8.
 NSaved= 8 IEnMin= 8 EnMin= -1263.72495996712     IErMin= 8 ErrMin= 8.01D-08
 ErrMax= 8.01D-08  0.00D+00 EMaxC= 1.00D-01 BMatC= 3.01D-12 BMatP= 8.62D-12
 IDIUse=1 WtCom= 1.00D+00 WtEn= 0.00D+00
 Coeff-Com:  0.560D-04-0.297D-02-0.941D-02-0.752D-02-0.172D-01 0.238D-01
 Coeff-Com:  0.409D+00 0.604D+00
 Coeff:      0.560D-04-0.297D-02-0.941D-02-0.752D-02-0.172D-01 0.238D-01
 Coeff:      0.409D+00 0.604D+00
 Gap=     0.101 Goal=   None    Shift=    0.000
 RMSDP=4.95D-09 MaxDP=2.68D-07 DE=-1.18D-11 OVMax= 6.95D-07

 SCF Done:  E(RB3LYP) =  -1263.72495997     A.U. after   13 cycles
            NFock= 13  Conv=0.50D-08     -V/T= 2.0093
 KE= 1.252107258603D+03 PE=-7.753875752764D+03 EE= 2.820729847954D+03
 Leave Link  502 at Sat Feb 27 19:59:43 2021, MaxMem=   268435456 cpu:             559.7 elap:              23.4
 (Enter /public3/home/sc30001/g16/l701.exe)
 ... and contract with generalized density number  0.
 Compute integral first derivatives.
 Leave Link  701 at Sat Feb 27 19:59:43 2021, MaxMem=   268435456 cpu:               7.3 elap:               0.3
 (Enter /public3/home/sc30001/g16/l702.exe)
 L702 exits ... SP integral derivatives will be done elsewhere.
 Leave Link  702 at Sat Feb 27 19:59:43 2021, MaxMem=   268435456 cpu:               1.0 elap:               0.1
 (Enter /public3/home/sc30001/g16/l703.exe)
 Integral derivatives from FoFJK, PRISM(SPDF).
 Compute integral first derivatives, UseDBF=F ICtDFT=           0.
 Calling FoFJK, ICntrl=      2127 FMM=F ISym2X=0 I1Cent= 0 IOpClX= 0 NMat=1 NMatS=1 NMatT=0.
 FoFJK:  IHMeth= 1 ICntrl=    2127 DoSepK=F KAlg= 0 I1Cent=           0 FoldK=F
 IRaf=         0 NMat=       1 IRICut=       1 DoRegI=T DoRafI=F ISym2E= 0 IDoP0=0 IntGTp=1.
 FoFCou: FMM=F IPFlag=           0 FMFlag=      100000 FMFlg1=         800
         NFxFlg=           0 DoJE=F BraDBF=F KetDBF=F FulRan=T
         wScrn=  0.000000 ICntrl=      2127 IOpCl=  0 I1Cent=           0 NGrid=           0
         NMat0=    1 NMatS0=      1 NMatT0=    0 NMatD0=    1 NMtDS0=    0 NMtDT0=    0
 Symmetry not used in FoFCou.
 Leave Link  703 at Sat Feb 27 19:59:52 2021, MaxMem=   268435456 cpu:             218.0 elap:               9.1
 (Enter /public3/home/sc30001/g16/l716.exe)
 Dipole        =-1.70586590D-01 9.35782459D-01 8.38604536D-02
 ***** Axes restored to original set *****
 -------------------------------------------------------------------
[truncated: 2,677,407 more chars]
