# Supplementary material for: Mass Spectrometric Behavior and Molecular Mechanisms of Fermented Deoxyanthocyanidins to Alleviate Ulcerative Colitis Based on Network Pharmacology
Source: Int J Anal Chem. 2022 Mar 21;2022:9293208. doi: 10.1155/2022/9293208 (PMC8960007; doi:10.1155/2022/9293208)
Supplement: Supplementary Materials — Table S1. UC-related targets from Genecard and Drugbank. Table S2. First five vina scores and cavity information of the docking simulation pose for deoxyanthocyanins and targeted proteins. File S1. The Gaussian file for the TS1 structure of compound 7. File S2. The Gaussian file for the IRC test of compound 7's TS1. File S3. The Gaussian file for the TS2 structure of compound 7. File S4. The Gaussian file for the IRC test of compound 7's TS2. Figure S1. The optimized geometrical structures by DFT calculations. (A) Apigeninidin; (B) compound 7 (vinylphenol-deoxyanthocyanidin); (C) compound 9 (pyrano-deoxyanthocyanidin). Figure S2. Tandem MS spectra of compound 7 (vinylphenol-deoxyanthocyanidin) by LTQ-Orbitrap MS. (A) Non-deuterated compound 7; (B) deuterated compound 7. Figure S3. Compound-disease regulatory networks about the targeted relationship between the deoxyanthocyanidins and the intersection genes. (A) Before fermentation; (B) after fermentation. Figure S4. GO enrichment analysis of deoxyanthocyanidins targets in treating UC. The horizontal axis of the BP, CC, and MF column represents the number of genes enriched in each item, and the color represents the enrichment significance based on the corrected p value. Figure S5. Schematic diagram of molecular docking. (A) PTGS2-apigeninidin; (B) PTGS2-compound 7; (C) PTGS2-compound 9; (D) ESR1-apigeninidin; (E) ESR1-compound 7; (F) ESR1-compound 9; (G) EGFR-apigeninidin; (H) EGFR-compound 7; (I) EGFR-compound 9. [file 9293208.f1.zip › 9293208.f1/File S2.txt]

 Entering Gaussian System, Link 0=/public3/home/sc30001/g16/g16
 Input=irc1.gjf
 Output=irc1.log
 Initial command:
 /public3/home/sc30001/g16/l1.exe "./tmp/Gau-25741.inp" -scrdir="./tmp/"
 Entering Link 1 = /public3/home/sc30001/g16/l1.exe PID=     25742.
  
 Copyright (c) 1988,1990,1992,1993,1995,1998,2003,2009,2016,
            Gaussian, Inc.  All Rights Reserved.
  
 This is part of the Gaussian(R) 16 program.  It is based on
 the Gaussian(R) 09 system (copyright 2009, Gaussian, Inc.),
 the Gaussian(R) 03 system (copyright 2003, Gaussian, Inc.),
 the Gaussian(R) 98 system (copyright 1998, Gaussian, Inc.),
 the Gaussian(R) 94 system (copyright 1995, Gaussian, Inc.),
 the Gaussian 92(TM) system (copyright 1992, Gaussian, Inc.),
 the Gaussian 90(TM) system (copyright 1990, Gaussian, Inc.),
 the Gaussian 88(TM) system (copyright 1988, Gaussian, Inc.),
 the Gaussian 86(TM) system (copyright 1986, Carnegie Mellon
 University), and the Gaussian 82(TM) system (copyright 1983,
 Carnegie Mellon University). Gaussian is a federally registered
 trademark of Gaussian, Inc.
  
 This software contains proprietary and confidential information,
 including trade secrets, belonging to Gaussian, Inc.
  
 This software is provided under written license and may be
 used, copied, transmitted, or stored only in accord with that
 written license.
  
 The following legend is applicable only to US Government
 contracts under FAR:
  
                    RESTRICTED RIGHTS LEGEND
  
 Use, reproduction and disclosure by the US Government is
 subject to restrictions as set forth in subparagraphs (a)
 and (c) of the Commercial Computer Software - Restricted
 Rights clause in FAR 52.227-19.
  
 Gaussian, Inc.
 340 Quinnipiac St., Bldg. 40, Wallingford CT 06492
  
  
 ---------------------------------------------------------------
 Warning -- This program may not be used in any manner that
 competes with the business of Gaussian, Inc. or will provide
 assistance to any competitor of Gaussian, Inc.  The licensee
 of this program is prohibited from giving any competitor of
 Gaussian, Inc. access to this program.  By using this program,
 the user acknowledges that Gaussian, Inc. is engaged in the
 business of creating and licensing software in the field of
 computational chemistry and represents and warrants to the
 licensee that it is not a competitor of Gaussian, Inc. and that
 it will not use this program in any manner prohibited above.
 ---------------------------------------------------------------
  

 Cite this work as:
 Gaussian 16, Revision A.03,
 M. J. Frisch, G. W. Trucks, H. B. Schlegel, G. E. Scuseria, 
 M. A. Robb, J. R. Cheeseman, G. Scalmani, V. Barone, 
 G. A. Petersson, H. Nakatsuji, X. Li, M. Caricato, A. V. Marenich, 
 J. Bloino, B. G. Janesko, R. Gomperts, B. Mennucci, H. P. Hratchian, 
 J. V. Ortiz, A. F. Izmaylov, J. L. Sonnenberg, D. Williams-Young, 
 F. Ding, F. Lipparini, F. Egidi, J. Goings, B. Peng, A. Petrone, 
 T. Henderson, D. Ranasinghe, V. G. Zakrzewski, J. Gao, N. Rega, 
 G. Zheng, W. Liang, M. Hada, M. Ehara, K. Toyota, R. Fukuda, 
 J. Hasegawa, M. Ishida, T. Nakajima, Y. Honda, O. Kitao, H. Nakai, 
 T. Vreven, K. Throssell, J. A. Montgomery, Jr., J. E. Peralta, 
 F. Ogliaro, M. J. Bearpark, J. J. Heyd, E. N. Brothers, K. N. Kudin, 
 V. N. Staroverov, T. A. Keith, R. Kobayashi, J. Normand, 
 K. Raghavachari, A. P. Rendell, J. C. Burant, S. S. Iyengar, 
 J. Tomasi, M. Cossi, J. M. Millam, M. Klene, C. Adamo, R. Cammi, 
 J. W. Ochterski, R. L. Martin, K. Morokuma, O. Farkas, 
 J. B. Foresman, and D. J. Fox, Gaussian, Inc., Wallingford CT, 2016.
 
 ******************************************
 Gaussian 16:  ES64L-G16RevA.03 25-Dec-2016
                27-Feb-2021 
 ******************************************
 %chk=irc1
 %nprocshared=24
 Will use up to   24 processors via shared memory.
 %mem=2GB
 -----------------------------
 #p b3lyp/6-31g(d) irc(calcfc)
 -----------------------------
 1/10=4,18=10,26=3,38=1,44=3,172=1/1,23;
 2/12=2,17=6,18=5,29=1,40=1/2;
 3/5=1,6=6,7=1,11=2,25=1,30=1,71=2,74=-5,140=1/1,2,3;
 4//1;
 5/5=2,38=5/2;
 8/6=4,10=90,11=11/1;
 11/6=1,8=1,9=11,15=111,16=1/1,2,10;
 10/6=1,13=1/2;
 6/7=2,8=2,9=2,10=2,28=1/1;
 7/10=1,18=20,25=1/1,2,3,16;
 1/10=4,18=10,26=3,44=3/23(2);
 2/29=1/2;
 99/5=20/99;
 2/29=1/2;
 3/5=1,6=6,7=1,11=2,25=1,30=1,71=2,74=-5,140=1/1,2,3;
 4/5=5,16=3,69=1/1;
 5/5=2,38=5/2;
 8/6=4,10=90,11=11/1;
 11/6=1,8=1,9=11,15=111,16=1/1,2,10;
 10/6=1,13=1/2;
 7/10=1,18=20,25=1/1,2,3,16;
 1/18=10,26=3,44=3/23(-8);
 2/29=1/2;
 6/7=2,8=2,9=2,10=2,19=2,28=1/1;
 99/5=20,9=1/99;
 Leave Link    1 at Sat Feb 27 20:54:17 2021, MaxMem=   268435456 cpu:               2.9 elap:               0.1
 (Enter /public3/home/sc30001/g16/l101.exe)
 -------------
 1hb1 opt freq
 -------------
 Symbolic Z-matrix:
 Charge =  1 Multiplicity = 1
 C                    -1.17322   0.90961   1.21241 
 C                    -1.79386  -0.32248   0.89993 
 C                    -1.01877  -1.35854   0.22943 
 C                     0.42958  -1.10563   0.07601 
 C                     0.97132   0.13038   0.4989 
 C                     0.20324   1.14397   1.04648 
 C                     1.28724  -2.03976  -0.48724 
 C                     2.6533   -1.77019  -0.6172 
 C                     3.15962  -0.55475  -0.17999 
 O                     2.30934   0.35538   0.36024 
 C                     4.53782  -0.10662  -0.22496 
 C                     4.90042   1.17624   0.24856 
 C                     6.21202   1.60872   0.20876 
 C                     7.21159   0.76723  -0.30872 
 C                     6.87251  -0.51119  -0.78363 
 C                     5.55624  -0.9374   -0.74059 
 O                    -1.96895   1.87786   1.72279 
 O                    -1.53392  -2.38971  -0.24147 
 C                    -3.20001  -0.52962   1.17732 
 C                    -4.10135  -0.58255  -0.59202 
 C                    -3.92976   0.75008  -1.10201 
 C                    -4.98898   1.60497  -1.27785 
 C                    -6.29806   1.15277  -0.99354 
 C                    -6.5235   -0.17175  -0.55809 
 C                    -5.4525   -1.02244  -0.39949 
 O                    -7.28717   2.03696  -1.16209 
 O                     8.47124   1.24612  -0.32026 
 H                     0.66211   2.07849   1.35148 
 H                     0.86708  -2.98382  -0.82163 
 H                     3.31606  -2.50391  -1.05503 
 H                     4.13844   1.83343   0.64997 
 H                     6.49268   2.59177   0.57107 
 H                     7.64263  -1.16608  -1.18369 
 H                     5.32622  -1.92986  -1.11218 
 H                    -1.4452    2.6684    1.93276 
 H                    -2.92316   1.09978  -1.31078 
 H                    -4.85746   2.62248  -1.6298 
 H                    -7.53949  -0.5166   -0.38073 
 H                    -5.63379  -2.05316  -0.11229 
 H                    -8.15061   1.64166  -0.95106 
 H                     9.08264   0.5903   -0.69418 
 H                    -3.68861   0.34474   1.59968 
 C                    -3.62826  -1.82522   1.84242 
 H                    -3.34016  -2.70342   1.26483 
 H                    -3.11045  -1.87689   2.80932 
 H                    -4.70205  -1.83537   2.04238 
 H                    -3.38097  -1.34984  -0.89311 
 
 ITRead=  0  0  0  0  0  0  0  0  0  0  0  0  0  0  0  0  0  0  0  0
 ITRead=  0  0  0  0  0  0  0  0  0  0  0  0  0  0  0  0  0  0  0  0
 ITRead=  0  0  0  0  0  0  0
 MicOpt= -1 -1 -1 -1 -1 -1 -1 -1 -1 -1 -1 -1 -1 -1 -1 -1 -1 -1 -1 -1
 MicOpt= -1 -1 -1 -1 -1 -1 -1 -1 -1 -1 -1 -1 -1 -1 -1 -1 -1 -1 -1 -1
 MicOpt= -1 -1 -1 -1 -1 -1 -1
 NAtoms=     47 NQM=       47 NQMF=       0 NMMI=      0 NMMIF=      0
                NMic=       0 NMicF=      0.
                    Isotopes and Nuclear Properties:
 (Nuclear quadrupole moments (NQMom) in fm**2, nuclear magnetic moments (NMagM)
  in nuclear magnetons)

  Atom         1           2           3           4           5           6           7           8           9          10
 IAtWgt=          12          12          12          12          12          12          12          12          12          16
 AtmWgt=  12.0000000  12.0000000  12.0000000  12.0000000  12.0000000  12.0000000  12.0000000  12.0000000  12.0000000  15.9949146
 NucSpn=           0           0           0           0           0           0           0           0           0           0
 AtZEff=  -0.0000000  -0.0000000  -0.0000000  -0.0000000  -0.0000000  -0.0000000  -0.0000000  -0.0000000  -0.0000000  -0.0000000
 NQMom=    0.0000000   0.0000000   0.0000000   0.0000000   0.0000000   0.0000000   0.0000000   0.0000000   0.0000000   0.0000000
 NMagM=    0.0000000   0.0000000   0.0000000   0.0000000   0.0000000   0.0000000   0.0000000   0.0000000   0.0000000   0.0000000
 AtZNuc=   6.0000000   6.0000000   6.0000000   6.0000000   6.0000000   6.0000000   6.0000000   6.0000000   6.0000000   8.0000000

  Atom        11          12          13          14          15          16          17          18          19          20
 IAtWgt=          12          12          12          12          12          12          16          16          12          12
 AtmWgt=  12.0000000  12.0000000  12.0000000  12.0000000  12.0000000  12.0000000  15.9949146  15.9949146  12.0000000  12.0000000
 NucSpn=           0           0           0           0           0           0           0           0           0           0
 AtZEff=  -0.0000000  -0.0000000  -0.0000000  -0.0000000  -0.0000000  -0.0000000  -0.0000000  -0.0000000  -0.0000000  -0.0000000
 NQMom=    0.0000000   0.0000000   0.0000000   0.0000000   0.0000000   0.0000000   0.0000000   0.0000000   0.0000000   0.0000000
 NMagM=    0.0000000   0.0000000   0.0000000   0.0000000   0.0000000   0.0000000   0.0000000   0.0000000   0.0000000   0.0000000
 AtZNuc=   6.0000000   6.0000000   6.0000000   6.0000000   6.0000000   6.0000000   8.0000000   8.0000000   6.0000000   6.0000000

  Atom        21          22          23          24          25          26          27          28          29          30
 IAtWgt=          12          12          12          12          12          16          16           1           1           1
 AtmWgt=  12.0000000  12.0000000  12.0000000  12.0000000  12.0000000  15.9949146  15.9949146   1.0078250   1.0078250   1.0078250
 NucSpn=           0           0           0           0           0           0           0           1           1           1
 AtZEff=  -0.0000000  -0.0000000  -0.0000000  -0.0000000  -0.0000000  -0.0000000  -0.0000000  -0.0000000  -0.0000000  -0.0000000
 NQMom=    0.0000000   0.0000000   0.0000000   0.0000000   0.0000000   0.0000000   0.0000000   0.0000000   0.0000000   0.0000000
 NMagM=    0.0000000   0.0000000   0.0000000   0.0000000   0.0000000   0.0000000   0.0000000   2.7928460   2.7928460   2.7928460
 AtZNuc=   6.0000000   6.0000000   6.0000000   6.0000000   6.0000000   8.0000000   8.0000000   1.0000000   1.0000000   1.0000000

  Atom        31          32          33          34          35          36          37          38          39          40
 IAtWgt=           1           1           1           1           1           1           1           1           1           1
 AtmWgt=   1.0078250   1.0078250   1.0078250   1.0078250   1.0078250   1.0078250   1.0078250   1.0078250   1.0078250   1.0078250
 NucSpn=           1           1           1           1           1           1           1           1           1           1
 AtZEff=  -0.0000000  -0.0000000  -0.0000000  -0.0000000  -0.0000000  -0.0000000  -0.0000000  -0.0000000  -0.0000000  -0.0000000
 NQMom=    0.0000000   0.0000000   0.0000000   0.0000000   0.0000000   0.0000000   0.0000000   0.0000000   0.0000000   0.0000000
 NMagM=    2.7928460   2.7928460   2.7928460   2.7928460   2.7928460   2.7928460   2.7928460   2.7928460   2.7928460   2.7928460
 AtZNuc=   1.0000000   1.0000000   1.0000000   1.0000000   1.0000000   1.0000000   1.0000000   1.0000000   1.0000000   1.0000000

  Atom        41          42          43          44          45          46          47
 IAtWgt=           1           1          12           1           1           1           1
 AtmWgt=   1.0078250   1.0078250  12.0000000   1.0078250   1.0078250   1.0078250   1.0078250
 NucSpn=           1           1           0           1           1           1           1
 AtZEff=  -0.0000000  -0.0000000  -0.0000000  -0.0000000  -0.0000000  -0.0000000  -0.0000000
 NQMom=    0.0000000   0.0000000   0.0000000   0.0000000   0.0000000   0.0000000   0.0000000
 NMagM=    2.7928460   2.7928460   0.0000000   2.7928460   2.7928460   2.7928460   2.7928460
 AtZNuc=   1.0000000   1.0000000   6.0000000   1.0000000   1.0000000   1.0000000   1.0000000
 Leave Link  101 at Sat Feb 27 20:54:17 2021, MaxMem=   268435456 cpu:               2.2 elap:               0.1
 (Enter /public3/home/sc30001/g16/l123.exe)
 IRC-IRC-IRC-IRC-IRC-IRC-IRC-IRC-IRC-IRC-IRC-IRC-IRC-IRC-IRC-IRC-IRC-IRC
 ------------------------------------------------------------------------
 INPUT DATA FOR L123
 ------------------------------------------------------------------------
 GENERAL PARAMETERS:
 Follow reaction path in both directions.
 Maximum points per path      =  10
 Step size                    =   0.100 bohr
 Integration scheme           = HPC                                 
    Redo corrector integration= Yes                                 
    DWI Weight Power          =  2
    DWI will use Hessian update vectors when possible.
    Max correction cycles     =  20
 Initial Hessian              = CalcFC
 Hessian evaluation           = All updating
 Hessian updating method      = Bofill                              
 ------------------------------------------------------------------------
 IRC-IRC-IRC-IRC-IRC-IRC-IRC-IRC-IRC-IRC-IRC-IRC-IRC-IRC-IRC-IRC-IRC-IRC
 Leave Link  123 at Sat Feb 27 20:54:17 2021, MaxMem=   268435456 cpu:               1.3 elap:               0.1
 (Enter /public3/home/sc30001/g16/l202.exe)
                          Input orientation:                          
 ---------------------------------------------------------------------
 Center     Atomic      Atomic             Coordinates (Angstroms)
 Number     Number       Type             X           Y           Z
 ---------------------------------------------------------------------
      1          6           0       -1.173216    0.909610    1.212410
      2          6           0       -1.793857   -0.322480    0.899928
      3          6           0       -1.018772   -1.358544    0.229427
      4          6           0        0.429583   -1.105628    0.076014
      5          6           0        0.971315    0.130381    0.498904
      6          6           0        0.203238    1.143970    1.046480
      7          6           0        1.287238   -2.039759   -0.487242
      8          6           0        2.653304   -1.770188   -0.617196
      9          6           0        3.159624   -0.554747   -0.179992
     10          8           0        2.309341    0.355380    0.360242
     11          6           0        4.537822   -0.106624   -0.224956
     12          6           0        4.900416    1.176243    0.248563
     13          6           0        6.212022    1.608721    0.208755
     14          6           0        7.211587    0.767231   -0.308721
     15          6           0        6.872506   -0.511185   -0.783633
     16          6           0        5.556243   -0.937399   -0.740594
     17          8           0       -1.968947    1.877864    1.722794
     18          8           0       -1.533917   -2.389713   -0.241469
     19          6           0       -3.200013   -0.529615    1.177319
     20          6           0       -4.101346   -0.582554   -0.592020
     21          6           0       -3.929763    0.750077   -1.102013
     22          6           0       -4.988983    1.604971   -1.277846
     23          6           0       -6.298056    1.152773   -0.993535
     24          6           0       -6.523499   -0.171750   -0.558093
     25          6           0       -5.452500   -1.022444   -0.399494
     26          8           0       -7.287174    2.036963   -1.162090
     27          8           0        8.471237    1.246118   -0.320264
     28          1           0        0.662105    2.078489    1.351477
     29          1           0        0.867078   -2.983818   -0.821625
     30          1           0        3.316061   -2.503914   -1.055028
     31          1           0        4.138437    1.833431    0.649971
     32          1           0        6.492685    2.591769    0.571066
     33          1           0        7.642628   -1.166083   -1.183687
     34          1           0        5.326225   -1.929864   -1.112179
     35          1           0       -1.445202    2.668403    1.932763
     36          1           0       -2.923160    1.099776   -1.310775
     37          1           0       -4.857461    2.622482   -1.629804
     38          1           0       -7.539494   -0.516597   -0.380732
     39          1           0       -5.633793   -2.053163   -0.112288
     40          1           0       -8.150614    1.641656   -0.951056
     41          1           0        9.082637    0.590296   -0.694175
     42          1           0       -3.688612    0.344739    1.599684
     43          6           0       -3.628261   -1.825224    1.842415
     44          1           0       -3.340163   -2.703424    1.264828
     45          1           0       -3.110450   -1.876891    2.809323
     46          1           0       -4.702049   -1.835367    2.042376
     47          1           0       -3.380972   -1.349835   -0.893113
 ---------------------------------------------------------------------
                    Distance matrix (angstroms):
                    1          2          3          4          5
     1  C    0.000000
     2  C    1.414527   0.000000
     3  C    2.476819   1.457312   0.000000
     4  C    2.814524   2.497166   1.478254   0.000000
     5  C    2.390670   2.830562   2.499992   1.414223   0.000000
     6  C    1.406088   2.482004   2.902320   2.460432   1.384610
     7  C    4.200170   3.790308   2.509054   1.387599   2.404537
     8  C    5.017074   4.916784   3.790826   2.422213   2.772531
     9  C    4.780861   5.075150   4.274659   2.796808   2.391442
    10  O    3.627887   4.193684   3.745796   2.397670   1.363879
    11  C    5.976178   6.434448   5.713974   4.238658   3.646933
    12  C    6.155412   6.890845   6.439122   5.022455   4.073614
    13  C    7.485841   8.264463   7.815975   6.389203   5.452952
    14  C    8.522854   9.151302   8.517472   7.046361   6.324463
    15  C    8.410499   8.830393   8.001036   6.527144   6.072937
    16  C    7.246467   7.556018   6.659514   5.194015   4.868067
    17  O    1.353217   2.355691   3.688809   4.167260   3.632732
    18  O    3.623452   2.375670   1.245161   2.367489   3.629768
    19  C    2.486062   1.448145   2.518618   3.836487   4.277361
    20  C    3.749195   2.760082   3.283169   4.609685   5.237393
    21  C    3.602854   3.117730   3.833130   4.882140   5.193026
    22  C    4.609228   4.320486   5.178501   6.208151   6.391902
    23  C    5.584739   5.103860   5.972704   7.176729   7.491089
    24  C    5.738427   4.951571   5.686008   7.044116   7.575009
    25  C    4.964206   3.945138   4.490707   5.901858   6.587983
    26  O    6.655048   6.324193   7.263515   8.423605   8.636932
    27  O    9.771274  10.455693   9.856302   8.387845   7.626581
    28  H    2.180372   3.464145   3.987172   3.437946   2.148864
    29  H    4.843437   4.138483   2.702343   2.127147   3.384213
    30  H    6.078407   5.889972   4.663955   3.400914   3.853836
    31  H    5.420649   6.316846   6.079668   4.766874   3.599147
    32  H    7.874454   8.790209   8.493743   7.118780   6.045591
    33  H    9.368505   9.700534   8.778028   7.322467   7.001310
    34  H    7.463850   7.571514   6.510399   5.105710   5.079905
    35  H    1.919958   3.183346   4.393119   4.604959   3.786431
    36  H    3.076513   2.861004   3.470195   4.245925   4.402454
    37  H    4.958404   4.945504   5.834453   6.690400   6.687047
    38  H    6.715777   5.889832   6.603104   8.003859   8.580572
    39  H    5.516303   4.331853   4.679496   6.139854   6.983471
    40  H    7.341700   6.905963   7.826743   9.067647   9.359269
    41  H   10.436453  11.030523  10.329060   8.851254   8.211486
    42  H    2.606967   2.127190   3.450626   4.624356   4.792973
    43  C    3.728736   2.551776   3.103055   4.483758   5.175472
    44  H    4.213362   2.862361   2.875694   4.263475   5.215931
    45  H    3.750679   2.792024   3.361497   4.538464   5.101763
    46  H    4.547131   3.471541   4.132877   5.543712   6.199478
    47  H    3.796381   2.605645   2.615370   3.939438   4.803244
                    6          7          8          9         10
     6  C    0.000000
     7  C    3.696416   0.000000
     8  C    4.154872   1.398461   0.000000
     9  C    3.623547   2.409459   1.387373   0.000000
    10  O    2.351269   2.738542   2.364685   1.357632   0.000000
    11  C    4.687126   3.791055   2.544151   1.449919   2.349900
    12  C    4.764577   4.892763   3.805326   2.492056   2.720286
    13  C    6.084674   6.168413   4.976313   3.761496   4.101796
    14  C    7.148109   6.558123   5.226050   4.264106   4.964791
    15  C    7.111117   5.798242   4.406184   3.761884   4.783499
    16  C    6.015014   4.416309   3.022552   2.490879   3.664081
    17  O    2.390479   5.552906   6.336327   5.986688   4.741124
    18  O    4.142878   2.853382   4.249447   5.039862   4.761116
    19  C    3.794749   5.018637   6.246649   6.502915   5.639487
    20  C    4.918842   5.583123   6.858309   7.272704   6.548544
    21  C    4.674705   5.947960   7.065660   7.267193   6.420311
    22  C    5.707379   7.300689   8.380496   8.501145   7.583557
    23  C    6.813851   8.245319   9.424021   9.644957   8.749619
    24  C    7.039514   8.031319   9.315160   9.698068   8.896082
    25  C    6.226682   6.816649   8.143130   8.627607   7.919708
    26  O    7.860120   9.518173  10.658537  10.808194   9.860949
    27  O    8.380825   7.901564   6.560077   5.610350   6.263024
    28  H    1.084854   4.553202   4.759502   3.939153   2.581673
    29  H    4.579207   1.086091   2.169169   3.401154   3.824549
    30  H    5.235748   2.157300   1.081341   2.142291   3.345450
    31  H    4.014769   4.942084   4.098463   2.711145   2.369424
    32  H    6.471421   7.047535   5.931229   4.644776   4.748289
    33  H    8.102747   6.452854   5.057589   4.634486   5.756954
    34  H    6.352422   4.088525   2.723052   2.730216   4.061029
    35  H    2.413866   5.957302   6.557525   6.004736   4.681826
    36  H    3.915733   5.316233   6.309889   6.404403   5.543058
    37  H    5.912628   7.797388   8.759710   8.744735   7.775801
    38  H    8.046385   8.957821  10.272319  10.701069   9.915086
    39  H    6.755393   6.931193   8.307285   8.920427   8.313708
    40  H    8.603760  10.141055  11.334760  11.547303  10.620013
    41  H    9.065327   8.229718   6.849389   6.054551   6.858901
    42  H    4.011396   5.899167   7.043250   7.132647   6.124685
    43  C    4.912231   5.443846   6.746167   7.195806   6.496691
    44  H    5.235056   4.992298   6.350952   6.996538   6.487793
    45  H    4.818064   5.498502   6.706212   7.070919   6.352572
    46  H    5.824955   6.504791   7.821687   8.269511   7.535817
    47  H    4.777829   4.736339   6.055189   6.627224   6.071105
                   11         12         13         14         15
    11  C    0.000000
    12  C    1.414723   0.000000
    13  C    2.435869   1.381641   0.000000
    14  C    2.814189   2.412337   1.405353   0.000000
    15  C    2.434448   2.793203   2.432093   1.405299   0.000000
    16  C    1.411825   2.424051   2.795360   2.415045   1.384218
    17  O    7.076013   7.060721   8.324242   9.467986   9.495316
    18  O    6.486816   7.372707   8.728674   9.298100   8.630803
    19  C    7.875239   8.330035   9.700361  10.596770  10.261643
    20  C    8.660050   9.210411  10.573953  11.396694  10.975757
    21  C    8.555885   8.943027  10.262124  11.169570  10.880311
    22  C    9.736434  10.015685  11.299226  12.267637  12.058909
    23  C   10.935861  11.267171  12.575987  13.532482  13.276917
    24  C   11.066528  11.531419  12.882221  13.769403  13.402203
    25  C   10.033729  10.603635  11.973056  12.790241  12.341585
    26  O   12.054199  12.299111  13.575378  14.579250  14.392110
    27  O    4.160619   3.616519   2.348488   1.347659   2.420489
    28  H    4.720280   4.471437   5.685778   6.882686   7.059333
    29  H    4.701981   5.892302   7.121905   7.388250   6.494653
    30  H    2.815798   4.213441   5.186280   5.141253   4.085698
    31  H    2.165368   1.083345   2.131882   3.391183   3.876542
    32  H    3.425852   2.154772   1.084631   2.149368   3.407022
    33  H    3.417812   3.880407   3.418343   2.165425   1.087209
    34  H    2.175534   3.417723   3.879573   3.387397   2.124047
    35  H    6.939244   6.732751   7.920114   9.142139   9.309826
    36  H    7.635487   7.977827   9.274672  10.189592   9.941235
    37  H    9.883975  10.041715  11.266830  12.282066  12.170785
    38  H   12.085276  12.570325  13.927263  14.807018  14.417632
    39  H   10.356807  11.024012  12.403056  13.152832  12.618871
    40  H   12.828878  13.114308  14.409426  15.400469  15.177513
    41  H    4.621819   4.327015   3.176933   1.918517   2.471020
    42  H    8.438439   8.734319  10.077444  11.074062  10.860480
    43  C    8.597239   9.180822  10.549502  11.351234  10.903620
    44  H    8.427661   9.164701  10.533476  11.218776  10.644281
    45  H    8.416458   8.947239  10.286930  11.102163  10.697378
    46  H    9.669776  10.222274  11.590550  12.419175  11.987915
    47  H    8.043588   8.733034  10.099144  10.817846  10.288301
                   16         17         18         19         20
    16  C    0.000000
    17  O    8.403718   0.000000
    18  O    7.254565   4.718029   0.000000
    19  C    8.973110   2.758446   2.872072   0.000000
    20  C    9.665248   3.994890   3.159177   1.986395   0.000000
    21  C    9.641707   3.618872   4.042140   2.713946   1.437164
    22  C   10.860666   4.266020   5.382291   3.712776   2.458358
    23  C   12.039817   5.161917   5.984299   4.140158   2.828093
    24  C   12.105358   5.490656   5.469510   3.766335   2.456977
    25  C   11.014354   5.005101   4.153275   2.793370   1.433941
    26  O   13.190066   6.052389   7.317306   5.363305   4.163694
    27  O    3.666281  10.656952  10.645590  11.900171  12.707782
    28  H    6.117592   2.664688   5.227315   4.663528   5.792132
    29  H    5.116900   6.176816   2.540535   5.153651   5.523045
    30  H    2.751591   7.405915   4.919066   7.165225   7.676192
    31  H    3.409009   6.201053   7.127777   7.727544   8.676033
    32  H    3.879743   8.569443   9.481652  10.200930  11.120368
    33  H    2.145141  10.492646   9.305591  11.114959  11.773339
    34  H    1.084422   8.703758   6.930451   8.938637   9.537552
    35  H    8.316783   0.971261   5.506332   3.725235   4.898811
    36  H    8.739306   3.273910   3.905118   2.987001   2.175998
    37  H   11.041226   4.487525   6.172157   4.534621   3.452675
    38  H   13.107437   6.417886   6.292449   4.610725   3.445266
    39  H   11.263064   5.679049   4.115694   3.147629   2.177436
    40  H   13.948969   6.739308   7.780497   5.809720   4.633852
    41  H    3.843366  11.385828  11.036150  12.474782  13.236443
    42  H    9.622272   2.307136   3.938246   1.087022   2.415324
    43  C    9.582029   4.059617   3.007906   1.518009   2.773898
    44  H    9.289058   4.803974   2.372735   2.180079   2.919824
    45  H    9.412551   4.072071   3.472143   2.118162   3.771779
    46  H   10.666950   4.621695   3.944656   2.170121   2.978326
    47  H    8.948026   4.388032   2.217566   2.234322   1.094676
                   21         22         23         24         25
    21  C    0.000000
    22  C    1.372482   0.000000
    23  C    2.404734   1.413856   0.000000
    24  C    2.805901   2.455508   1.412372   0.000000
    25  C    2.440101   2.808854   2.408198   1.376907   0.000000
    26  O    3.596094   2.341303   1.337369   2.413799   3.647952
    27  O   12.435513  13.499010  14.784926  15.063500  14.107555
    28  H    5.373039   6.250788   7.402694   7.768072   7.076021
    29  H    6.085250   7.453762   8.275269   7.911877   6.630403
    30  H    7.943087   9.268567  10.286223  10.124370   8.916958
    31  H    8.327002   9.331584  10.587011  10.915908  10.061981
    32  H   10.715337  11.671373  12.966177  13.354141  12.517666
    33  H   11.730242  12.932332  14.133504  14.214754  13.119374
    34  H    9.636156  10.905321  12.026664  11.992245  10.840306
    35  H    4.366106   4.898702   5.866050   6.329292   5.926231
    36  H    1.085873   2.126953   3.390188   3.891754   3.425173
    37  H    2.155246   1.084666   2.154112   3.425198   3.892714
    38  H    3.892925   3.436709   2.168754   1.087484   2.147505
    39  H    3.426577   3.893103   3.390556   2.128388   1.085236
    40  H    4.316629   3.178687   1.916450   2.467866   3.831640
    41  H   13.019770  14.120224  15.393886  15.625323  14.627302
    42  H    2.742557   3.399901   3.766550   3.599909   2.996198
    43  C    3.923358   4.832580   4.902946   4.108384   2.999743
    44  H    4.228030   5.267453   5.359066   4.457134   3.171377
    45  H    4.782341   5.688339   5.813899   5.088801   4.063470
    46  H    4.143444   4.789794   4.548953   3.584375   2.680811
    47  H    2.180468   3.385941   3.844803   3.372773   2.154547
                   26         27         28         29         30
    26  O    0.000000
    27  O   15.800684   0.000000
    28  H    8.337313   8.029328   0.000000
    29  H    9.582066   8.715902   5.512834   0.000000
    30  H   11.535147   6.417044   5.816628   2.506452   0.000000
    31  H   11.570202   4.478778   3.554863   6.006103   4.732429
    32  H   13.899502   2.553412   5.904927   8.042028   6.221021
    33  H   15.269543   2.692732   8.104444   7.024481   4.530511
    34  H   13.222558   4.539283   6.624991   4.591213   2.091306
    35  H    6.641195  10.268144   2.264207   6.699320   7.638677
    36  H    4.465988  11.438305   4.571607   5.592934   7.209706
    37  H    2.542655  13.463412   6.296791   8.053204   9.665235
    38  H    2.682323  16.107586   8.775035   8.772230  11.056545
    39  H    4.534852  14.487249   7.671472   6.605346   9.010650
    40  H    0.972796  16.638518   9.119018  10.135607  12.193490
    41  H   16.440271   0.971453   8.792313   8.960242   6.554216
    42  H    4.841556  12.343444   4.690014   6.139735   8.014223
    43  C    6.109925  12.669182   5.821274   5.352338   7.555091
    44  H    6.628733  12.554703   6.236373   4.704549   7.051727
    45  H    6.966735  12.396894   5.657077   5.498163   7.525052
    46  H    5.652116  13.733648   6.676059   6.366837   8.621540
    47  H    5.176984  12.146686   5.756567   4.552026   6.797674
                   31         32         33         34         35
    31  H    0.000000
    32  H    2.474628   0.000000
    33  H    4.963743   4.303833   0.000000
    34  H    4.321852   4.963780   2.440122   0.000000
    35  H    5.789625   8.054200  10.344283   8.733153   0.000000
    36  H    7.365387   9.717279  10.806764   8.790365   3.894289
    37  H    9.313762  11.561600  13.069218  11.166882   4.933306
    38  H   11.956549  14.403816  15.217207  12.963760   7.255128
    39  H   10.544341  13.003609  13.349088  11.006225   6.634735
    40  H   12.394387  14.752823  16.042569  13.942988   7.371104
    41  H    5.272308   3.509214   2.323384   4.542749  11.047838
    42  H    8.023768  10.476927  11.765489   9.684798   3.247036
    43  C    8.667715  11.115741  11.688657   9.429920   4.996658
    44  H    8.768726  11.189516  11.356951   9.019692   5.735289
    45  H    8.424705  10.825845  11.492522   9.303680   4.919462
    46  H    9.672283  12.127916  12.776794  10.513155   5.559048
    47  H    8.309982  10.731690  11.028960   8.729244   5.280058
                   36         37         38         39         40
    36  H    0.000000
    37  H    2.482324   0.000000
    38  H    4.978773   4.313618   0.000000
    39  H    4.327231   4.976666   2.462680   0.000000
    40  H    5.267761   3.502510   2.314475   4.548583   0.000000
    41  H   12.032412  14.118481  16.661894  14.963281  17.267203
    42  H    3.102704   4.121154   4.415115   3.530511   5.300729
    43  C    4.358371   5.774888   4.685363   2.809800   6.346213
    44  H    4.612153   6.248709   5.012431   2.753185   6.850569
    45  H    5.086338   6.557610   5.625236   3.864472   7.205822
    46  H    4.798243   5.777671   3.957487   2.357575   5.739593
    47  H    2.526782   4.301399   4.272017   2.485872   5.630441
                   41         42         43         44         45
    41  H    0.000000
    42  H   12.977939   0.000000
    43  C   13.184686   2.184331   0.000000
    44  H   13.000471   3.086234   1.089882   0.000000
    45  H   12.924120   2.594829   1.098048   1.766746   0.000000
    46  H   14.261491   2.444564   1.092295   1.792439   1.767235
    47  H   12.615278   3.029894   2.787519   2.547661   3.749534
                   46         47
    46  H    0.000000
    47  H    3.255469   0.000000
 Symmetry turned off by external request.
 Stoichiometry    C23H19O5(1+)
 Framework group  C1[X(C23H19O5)]
 Deg. of freedom   135
 Full point group                 C1      NOp   1
 Rotational constants (GHZ):           0.5362706           0.0620166           0.0593729
 Leave Link  202 at Sat Feb 27 20:54:18 2021, MaxMem=   268435456 cpu:               2.1 elap:               0.1
 (Enter /public3/home/sc30001/g16/l301.exe)
 Standard basis: 6-31G(d) (6D, 7F)
 Ernie: Thresh=  0.10000D-02 Tol=  0.10000D-05 Strict=F.
   458 basis functions,   860 primitive gaussians,   458 cartesian basis functions
    98 alpha electrons       98 beta electrons
       nuclear repulsion energy      2379.7614207421 Hartrees.
 IExCor=  402 DFT=T Ex+Corr=B3LYP ExCW=0 ScaHFX=  0.200000
 ScaDFX=  0.800000  0.720000  1.000000  0.810000 ScalE2=  1.000000  1.000000
 IRadAn=      5 IRanWt=     -1 IRanGd=            0 ICorTp=0 IEmpDi=  4
 NAtoms=   47 NActive=   47 NUniq=   47 SFac= 1.00D+00 NAtFMM=   60 NAOKFM=F Big=F
 Integral buffers will be    131072 words long.
 Raffenetti 2 integral format.
 Two-electron integral symmetry is turned off.
 Leave Link  301 at Sat Feb 27 20:54:18 2021, MaxMem=   268435456 cpu:               2.2 elap:               0.1
 (Enter /public3/home/sc30001/g16/l302.exe)
 NPDir=0 NMtPBC=     1 NCelOv=     1 NCel=       1 NClECP=     1 NCelD=      1
         NCelK=      1 NCelE2=     1 NClLst=     1 CellRange=     0.0.
 One-electron integrals computed using PRISM.
 NBasis=   458 RedAO= T EigKep=  3.61D-04  NBF=   458
 NBsUse=   458 1.00D-06 EigRej= -1.00D+00 NBFU=   458
 Precomputing XC quadrature grid using
 IXCGrd= 4 IRadAn=           5 IRanWt=          -1 IRanGd=           0 AccXCQ= 0.00D+00.
 Generated NRdTot=       0 NPtTot=           0 NUsed=           0 NTot=          32
 NSgBfM=   442   441   441   442   442 MxSgAt=    47 MxSgA2=    47.
 Leave Link  302 at Sat Feb 27 20:54:18 2021, MaxMem=   268435456 cpu:              11.3 elap:               0.5
 (Enter /public3/home/sc30001/g16/l303.exe)
 DipDrv:  MaxL=1.
 Leave Link  303 at Sat Feb 27 20:54:19 2021, MaxMem=   268435456 cpu:               1.3 elap:               0.1
 (Enter /public3/home/sc30001/g16/l401.exe)
 ExpMin= 1.61D-01 ExpMax= 5.48D+03 ExpMxC= 8.25D+02 IAcc=3 IRadAn=         5 AccDes= 0.00D+00
 Harris functional with IExCor=  402 and IRadAn=       5 diagonalized for initial guess.
 HarFok:  IExCor=  402 AccDes= 0.00D+00 IRadAn=         5 IDoV= 1 UseB2=F ITyADJ=14
 ICtDFT=  3500011 ScaDFX=  1.000000  1.000000  1.000000  1.000000
 FoFCou: FMM=F IPFlag=           0 FMFlag=      100000 FMFlg1=           0
         NFxFlg=           0 DoJE=T BraDBF=F KetDBF=T FulRan=T
         wScrn=  0.000000 ICntrl=       500 IOpCl=  0 I1Cent=   200000004 NGrid=           0
         NMat0=    1 NMatS0=      1 NMatT0=    0 NMatD0=    1 NMtDS0=    0 NMtDT0=    0
 Symmetry not used in FoFCou.
 Harris En= -1263.74044774008    
 JPrj=0 DoOrth=F DoCkMO=F.
 Leave Link  401 at Sat Feb 27 20:54:20 2021, MaxMem=   268435456 cpu:              30.7 elap:               1.3
 (Enter /public3/home/sc30001/g16/l502.exe)
 Two-electron integral symmetry not used.
 Closed shell SCF:
 Using DIIS extrapolation, IDIIS=  1040.
 NGot=   268435456 LenX=   268001017 LenY=   267790795
 Requested convergence on RMS density matrix=1.00D-08 within 128 cycles.
 Requested convergence on MAX density matrix=1.00D-06.
 Requested convergence on             energy=1.00D-06.
 No special actions if energy rises.
 Fock matrices will be formed incrementally for  20 cycles.
 Integral accuracy reduced to 1.0D-05 until final iterations.

 Cycle   1  Pass 0  IDiag  1:
 FoFJK:  IHMeth= 1 ICntrl=       0 DoSepK=F KAlg= 0 I1Cent=           0 FoldK=F
 IRaf= 620000000 NMat=       1 IRICut=       1 DoRegI=T DoRafI=F ISym2E= 0 IDoP0=0 IntGTp=1.
 FoFCou: FMM=F IPFlag=           0 FMFlag=      100000 FMFlg1=           0
         NFxFlg=           0 DoJE=F BraDBF=F KetDBF=F FulRan=T
         wScrn=  0.000000 ICntrl=         0 IOpCl=  0 I1Cent=           0 NGrid=           0
         NMat0=    1 NMatS0=      1 NMatT0=    0 NMatD0=    1 NMtDS0=    0 NMtDT0=    0
 Symmetry not used in FoFCou.
 E= -1263.17518960876    
 DIIS: error= 2.59D-02 at cycle   1 NSaved=   1.
 NSaved= 1 IEnMin= 1 EnMin= -1263.17518960876     IErMin= 1 ErrMin= 2.59D-02
 ErrMax= 2.59D-02  0.00D+00 EMaxC= 1.00D-01 BMatC= 5.94D-01 BMatP= 5.94D-01
 IDIUse=3 WtCom= 7.41D-01 WtEn= 2.59D-01
 Coeff-Com:  0.100D+01
 Coeff-En:   0.100D+01
 Coeff:      0.100D+01
 Gap=     0.092 Goal=   None    Shift=    0.000
 GapD=    0.092 DampG=0.500 DampE=0.500 DampFc=0.2500 IDamp=-1.
 Damping current iteration by 2.50D-01
 RMSDP=4.71D-03 MaxDP=3.55D-01              OVMax= 8.77D-01

 Cycle   2  Pass 0  IDiag  1:
 RMSU=  1.15D-03    CP:  9.85D-01
 E= -1263.27236355748     Delta-E=       -0.097173948721 Rises=F Damp=T
 DIIS: error= 1.49D-02 at cycle   2 NSaved=   2.
 NSaved= 2 IEnMin= 2 EnMin= -1263.27236355748     IErMin= 2 ErrMin= 1.49D-02
 ErrMax= 1.49D-02  0.00D+00 EMaxC= 1.00D-01 BMatC= 1.68D-01 BMatP= 5.94D-01
 IDIUse=3 WtCom= 8.51D-01 WtEn= 1.49D-01
 Coeff-Com: -0.308D+00 0.131D+01
 Coeff-En:   0.262D+00 0.738D+00
 Coeff:     -0.223D+00 0.122D+01
 Gap=    -0.270 Goal=   None    Shift=    0.000
 RMSDP=2.46D-03 MaxDP=1.36D-01 DE=-9.72D-02 OVMax= 3.92D-01

 Cycle   3  Pass 0  IDiag  1:
 RMSU=  2.42D-03    CP:  9.59D-01  1.03D+00
 E= -1263.13944283715     Delta-E=        0.132920720333 Rises=F Damp=F
 DIIS: error= 2.86D-02 at cycle   3 NSaved=   3.
 NSaved= 3 IEnMin= 2 EnMin= -1263.27236355748     IErMin= 2 ErrMin= 1.49D-02
 ErrMax= 2.86D-02  0.00D+00 EMaxC= 1.00D-01 BMatC= 5.56D-01 BMatP= 1.68D-01
 IDIUse=2 WtCom= 0.00D+00 WtEn= 1.00D+00
 Coeff-En:   0.000D+00 0.582D+00 0.418D+00
 Coeff:      0.000D+00 0.582D+00 0.418D+00
 Gap=     0.134 Goal=   None    Shift=    0.000
 RMSDP=3.30D-03 MaxDP=2.44D-01 DE= 1.33D-01 OVMax= 6.37D-01

 Cycle   4  Pass 0  IDiag  1:
 RMSU=  1.97D-03    CP:  9.64D-01  1.91D+00 -1.37D-02
 E= -1263.40810623930     Delta-E=       -0.268663402154 Rises=F Damp=F
 DIIS: error= 1.98D-02 at cycle   4 NSaved=   4.
 NSaved= 4 IEnMin= 4 EnMin= -1263.40810623930     IErMin= 2 ErrMin= 1.49D-02
 ErrMax= 1.98D-02  0.00D+00 EMaxC= 1.00D-01 BMatC= 3.17D-01 BMatP= 1.68D-01
 IDIUse=2 WtCom= 0.00D+00 WtEn= 1.00D+00
 Coeff-En:   0.000D+00 0.000D+00 0.388D+00 0.612D+00
 Coeff:      0.000D+00 0.000D+00 0.388D+00 0.612D+00
 Gap=     0.154 Goal=   None    Shift=    0.000
 RMSDP=2.06D-03 MaxDP=1.42D-01 DE=-2.69D-01 OVMax= 3.29D-01

 Cycle   5  Pass 0  IDiag  1:
 RMSU=  7.03D-04    CP:  9.70D-01  8.55D-01  3.67D-01  3.92D-01
 E= -1263.66556504999     Delta-E=       -0.257458810692 Rises=F Damp=F
 DIIS: error= 6.73D-03 at cycle   5 NSaved=   5.
 NSaved= 5 IEnMin= 5 EnMin= -1263.66556504999     IErMin= 5 ErrMin= 6.73D-03
 ErrMax= 6.73D-03  0.00D+00 EMaxC= 1.00D-01 BMatC= 7.48D-02 BMatP= 1.68D-01
 IDIUse=3 WtCom= 9.33D-01 WtEn= 6.73D-02
 Coeff-Com: -0.412D+00 0.594D+00 0.895D-01 0.447D-01 0.684D+00
 Coeff-En:   0.000D+00 0.000D+00 0.000D+00 0.212D+00 0.788D+00
 Coeff:     -0.384D+00 0.554D+00 0.834D-01 0.560D-01 0.691D+00
 Gap=     0.102 Goal=   None    Shift=    0.000
 RMSDP=5.84D-04 MaxDP=2.62D-02 DE=-2.57D-01 OVMax= 6.05D-02

 Cycle   6  Pass 0  IDiag  1:
 RMSU=  4.58D-04    CP:  9.66D-01  1.09D+00  4.15D-01  4.18D-01  7.28D-01
 E= -1263.70615421906     Delta-E=       -0.040589169063 Rises=F Damp=F
 DIIS: error= 5.37D-03 at cycle   6 NSaved=   6.
 NSaved= 6 IEnMin= 6 EnMin= -1263.70615421906     IErMin= 6 ErrMin= 5.37D-03
 ErrMax= 5.37D-03  0.00D+00 EMaxC= 1.00D-01 BMatC= 2.62D-02 BMatP= 7.48D-02
 IDIUse=3 WtCom= 9.46D-01 WtEn= 5.37D-02
 EnCoef did     2 forward-backward iterations
 Coeff-Com: -0.360D+00 0.475D+00-0.227D-01-0.170D-01 0.512D+00 0.413D+00
 Coeff-En:   0.000D+00 0.000D+00 0.000D+00 0.802D-01 0.617D-01 0.858D+00
 Coeff:     -0.340D+00 0.450D+00-0.215D-01-0.118D-01 0.487D+00 0.436D+00
 Gap=     0.098 Goal=   None    Shift=    0.000
 RMSDP=3.16D-04 MaxDP=1.70D-02 DE=-4.06D-02 OVMax= 3.53D-02

 Cycle   7  Pass 0  IDiag  1:
 RMSU=  2.05D-04    CP:  9.67D-01  1.09D+00  3.83D-01  4.65D-01  8.76D-01
                    CP:  6.08D-01
 E= -1263.72354751970     Delta-E=       -0.017393300638 Rises=F Damp=F
 DIIS: error= 3.37D-03 at cycle   7 NSaved=   7.
 NSaved= 7 IEnMin= 7 EnMin= -1263.72354751970     IErMin= 7 ErrMin= 3.37D-03
 ErrMax= 3.37D-03  0.00D+00 EMaxC= 1.00D-01 BMatC= 8.85D-03 BMatP= 2.62D-02
 IDIUse=3 WtCom= 9.66D-01 WtEn= 3.37D-02
 Coeff-Com: -0.216D+00 0.285D+00-0.484D-01 0.532D-02 0.253D+00 0.236D+00
 Coeff-Com:  0.485D+00
 Coeff-En:   0.000D+00 0.000D+00 0.000D+00 0.152D-01 0.000D+00 0.000D+00
 Coeff-En:   0.985D+00
 Coeff:     -0.208D+00 0.275D+00-0.468D-01 0.565D-02 0.245D+00 0.228D+00
 Coeff:      0.502D+00
 Gap=     0.102 Goal=   None    Shift=    0.000
 RMSDP=1.75D-04 MaxDP=6.31D-03 DE=-1.74D-02 OVMax= 3.53D-02

 Cycle   8  Pass 0  IDiag  1:
 RMSU=  9.46D-05    CP:  9.67D-01  1.13D+00  3.42D-01  5.08D-01  8.94D-01
                    CP:  6.80D-01  8.45D-01
 E= -1263.73149279901     Delta-E=       -0.007945279310 Rises=F Damp=F
 DIIS: error= 2.02D-03 at cycle   8 NSaved=   8.
 NSaved= 8 IEnMin= 8 EnMin= -1263.73149279901     IErMin= 8 ErrMin= 2.02D-03
 ErrMax= 2.02D-03  0.00D+00 EMaxC= 1.00D-01 BMatC= 2.91D-03 BMatP= 8.85D-03
 IDIUse=3 WtCom= 9.80D-01 WtEn= 2.02D-02
 Coeff-Com: -0.742D-01 0.106D+00-0.349D-01 0.168D-01 0.355D-01-0.315D-01
 Coeff-Com:  0.257D+00 0.725D+00
 Coeff-En:   0.000D+00 0.000D+00 0.000D+00 0.000D+00 0.000D+00 0.000D+00
 Coeff-En:   0.000D+00 0.100D+01
 Coeff:     -0.727D-01 0.104D+00-0.342D-01 0.165D-01 0.348D-01-0.308D-01
 Coeff:      0.252D+00 0.731D+00
 Gap=     0.100 Goal=   None    Shift=    0.000
 RMSDP=1.32D-04 MaxDP=9.55D-03 DE=-7.95D-03 OVMax= 2.66D-02

 Cycle   9  Pass 0  IDiag  1:
 RMSU=  5.56D-05    CP:  9.67D-01  1.15D+00  3.13D-01  5.48D-01  9.14D-01
                    CP:  6.74D-01  1.09D+00  1.07D+00
 E= -1263.73427328069     Delta-E=       -0.002780481687 Rises=F Damp=F
 DIIS: error= 5.88D-04 at cycle   9 NSaved=   9.
 NSaved= 9 IEnMin= 9 EnMin= -1263.73427328069     IErMin= 9 ErrMin= 5.88D-04
 ErrMax= 5.88D-04  0.00D+00 EMaxC= 1.00D-01 BMatC= 3.39D-04 BMatP= 2.91D-03
 IDIUse=3 WtCom= 9.94D-01 WtEn= 5.88D-03
 Coeff-Com:  0.153D-02 0.272D-02-0.137D-02 0.558D-02-0.285D-01-0.110D+00
 Coeff-Com: -0.121D+00 0.395D+00 0.856D+00
 Coeff-En:   0.000D+00 0.000D+00 0.000D+00 0.000D+00 0.000D+00 0.000D+00
 Coeff-En:   0.000D+00 0.000D+00 0.100D+01
 Coeff:      0.153D-02 0.270D-02-0.136D-02 0.554D-02-0.283D-01-0.110D+00
 Coeff:     -0.120D+00 0.393D+00 0.857D+00
 Gap=     0.100 Goal=   None    Shift=    0.000
 RMSDP=7.00D-05 MaxDP=3.82D-03 DE=-2.78D-03 OVMax= 1.61D-02

 Cycle  10  Pass 0  IDiag  1:
 RMSU=  2.85D-05    CP:  9.67D-01  1.17D+00  2.98D-01  5.65D-01  9.23D-01
                    CP:  6.62D-01  1.16D+00  1.41D+00  9.27D-01
 E= -1263.73466797262     Delta-E=       -0.000394691926 Rises=F Damp=F
 DIIS: error= 1.28D-04 at cycle  10 NSaved=  10.
 NSaved=10 IEnMin=10 EnMin= -1263.73466797262     IErMin=10 ErrMin= 1.28D-04
 ErrMax= 1.28D-04  0.00D+00 EMaxC= 1.00D-01 BMatC= 3.25D-05 BMatP= 3.39D-04
 IDIUse=3 WtCom= 9.99D-01 WtEn= 1.28D-03
 Coeff-Com: -0.108D-02 0.253D-02 0.317D-02-0.122D-04-0.441D-02-0.481D-01
 Coeff-Com: -0.999D-01 0.123D+00 0.541D+00 0.484D+00
 Coeff-En:   0.000D+00 0.000D+00 0.000D+00 0.000D+00 0.000D+00 0.000D+00
 Coeff-En:   0.000D+00 0.000D+00 0.000D+00 0.100D+01
 Coeff:     -0.108D-02 0.253D-02 0.317D-02-0.122D-04-0.441D-02-0.481D-01
 Coeff:     -0.997D-01 0.123D+00 0.540D+00 0.485D+00
 Gap=     0.100 Goal=   None    Shift=    0.000
 RMSDP=1.71D-05 MaxDP=6.42D-04 DE=-3.95D-04 OVMax= 2.19D-03

 Cycle  11  Pass 0  IDiag  1:
 RMSU=  9.85D-06    CP:  9.67D-01  1.17D+00  2.99D-01  5.63D-01  9.24D-01
                    CP:  6.59D-01  1.15D+00  1.41D+00  1.04D+00  6.00D-01
 E= -1263.73470176104     Delta-E=       -0.000033788419 Rises=F Damp=F
 DIIS: error= 2.39D-05 at cycle  11 NSaved=  11.
 NSaved=11 IEnMin=11 EnMin= -1263.73470176104     IErMin=11 ErrMin= 2.39D-05
 ErrMax= 2.39D-05  0.00D+00 EMaxC= 1.00D-01 BMatC= 1.34D-06 BMatP= 3.25D-05
 IDIUse=1 WtCom= 1.00D+00 WtEn= 0.00D+00
 Coeff-Com: -0.122D-02 0.182D-02 0.162D-02-0.518D-03 0.612D-03-0.150D-01
 Coeff-Com: -0.387D-01 0.304D-01 0.206D+00 0.242D+00 0.573D+00
 Coeff:     -0.122D-02 0.182D-02 0.162D-02-0.518D-03 0.612D-03-0.150D-01
 Coeff:     -0.387D-01 0.304D-01 0.206D+00 0.242D+00 0.573D+00
 Gap=     0.100 Goal=   None    Shift=    0.000
 RMSDP=3.84D-06 MaxDP=1.71D-04 DE=-3.38D-05 OVMax= 5.09D-04

 Initial convergence to 1.0D-05 achieved.  Increase integral accuracy.
 Cycle  12  Pass 1  IDiag  1:
 E= -1263.73471167994     Delta-E=       -0.000009918904 Rises=F Damp=F
 DIIS: error= 6.38D-05 at cycle   1 NSaved=   1.
 NSaved= 1 IEnMin= 1 EnMin= -1263.73471167994     IErMin= 1 ErrMin= 6.38D-05
 ErrMax= 6.38D-05  0.00D+00 EMaxC= 1.00D-01 BMatC= 1.55D-06 BMatP= 1.55D-06
 IDIUse=1 WtCom= 1.00D+00 WtEn= 0.00D+00
 Coeff-Com:  0.100D+01
 Coeff:      0.100D+01
 Gap=     0.100 Goal=   None    Shift=    0.000
 RMSDP=3.84D-06 MaxDP=1.71D-04 DE=-9.92D-06 OVMax= 4.47D-04

 Cycle  13  Pass 1  IDiag  1:
 RMSU=  3.81D-05    CP:  1.00D+00
 E= -1263.73471232772     Delta-E=       -0.000000647777 Rises=F Damp=F
 DIIS: error= 2.57D-05 at cycle   2 NSaved=   2.
 NSaved= 2 IEnMin= 2 EnMin= -1263.73471232772     IErMin= 2 ErrMin= 2.57D-05
 ErrMax= 2.57D-05  0.00D+00 EMaxC= 1.00D-01 BMatC= 6.75D-07 BMatP= 1.55D-06
 IDIUse=1 WtCom= 1.00D+00 WtEn= 0.00D+00
 Coeff-Com:  0.350D+00 0.650D+00
 Coeff:      0.350D+00 0.650D+00
 Gap=     0.100 Goal=   None    Shift=    0.000
 RMSDP=4.11D-06 MaxDP=2.00D-04 DE=-6.48D-07 OVMax= 5.04D-04

 Cycle  14  Pass 1  IDiag  1:
 RMSU=  4.11D-06    CP:  1.00D+00  9.98D-01
 E= -1263.73471238376     Delta-E=       -0.000000056041 Rises=F Damp=F
 DIIS: error= 2.52D-05 at cycle   3 NSaved=   3.
 NSaved= 3 IEnMin= 3 EnMin= -1263.73471238376     IErMin= 3 ErrMin= 2.52D-05
 ErrMax= 2.52D-05  0.00D+00 EMaxC= 1.00D-01 BMatC= 6.11D-07 BMatP= 6.75D-07
 IDIUse=1 WtCom= 1.00D+00 WtEn= 0.00D+00
 Coeff-Com:  0.173D-01 0.484D+00 0.499D+00
 Coeff:      0.173D-01 0.484D+00 0.499D+00
 Gap=     0.100 Goal=   None    Shift=    0.000
 RMSDP=2.27D-06 MaxDP=1.09D-04 DE=-5.60D-08 OVMax= 2.88D-04

 Cycle  15  Pass 1  IDiag  1:
 RMSU=  7.15D-07    CP:  1.00D+00  1.01D+00  4.83D-01
 E= -1263.73471306453     Delta-E=       -0.000000680774 Rises=F Damp=F
 DIIS: error= 6.55D-06 at cycle   4 NSaved=   4.
 NSaved= 4 IEnMin= 4 EnMin= -1263.73471306453     IErMin= 4 ErrMin= 6.55D-06
 ErrMax= 6.55D-06  0.00D+00 EMaxC= 1.00D-01 BMatC= 3.73D-08 BMatP= 6.11D-07
 IDIUse=1 WtCom= 1.00D+00 WtEn= 0.00D+00
 Coeff-Com: -0.352D-02 0.296D+00 0.330D+00 0.378D+00
 Coeff:     -0.352D-02 0.296D+00 0.330D+00 0.378D+00
 Gap=     0.100 Goal=   None    Shift=    0.000
 RMSDP=4.84D-07 MaxDP=2.36D-05 DE=-6.81D-07 OVMax= 5.01D-05

 Cycle  16  Pass 1  IDiag  1:
 RMSU=  2.11D-07    CP:  1.00D+00  1.01D+00  5.18D-01  4.25D-01
 E= -1263.73471310137     Delta-E=       -0.000000036832 Rises=F Damp=F
 DIIS: error= 9.37D-07 at cycle   5 NSaved=   5.
 NSaved= 5 IEnMin= 5 EnMin= -1263.73471310137     IErMin= 5 ErrMin= 9.37D-07
 ErrMax= 9.37D-07  0.00D+00 EMaxC= 1.00D-01 BMatC= 8.01D-10 BMatP= 3.73D-08
 IDIUse=1 WtCom= 1.00D+00 WtEn= 0.00D+00
 Coeff-Com: -0.260D-02 0.164D+00 0.184D+00 0.227D+00 0.427D+00
 Coeff:     -0.260D-02 0.164D+00 0.184D+00 0.227D+00 0.427D+00
 Gap=     0.100 Goal=   None    Shift=    0.000
 RMSDP=8.04D-08 MaxDP=4.14D-06 DE=-3.68D-08 OVMax= 7.61D-06

 Cycle  17  Pass 1  IDiag  1:
 RMSU=  6.68D-08    CP:  1.00D+00  1.01D+00  5.18D-01  4.52D-01  8.09D-01
 E= -1263.73471310215     Delta-E=       -0.000000000781 Rises=F Damp=F
 DIIS: error= 2.18D-07 at cycle   6 NSaved=   6.
 NSaved= 6 IEnMin= 6 EnMin= -1263.73471310215     IErMin= 6 ErrMin= 2.18D-07
 ErrMax= 2.18D-07  0.00D+00 EMaxC= 1.00D-01 BMatC= 4.64D-11 BMatP= 8.01D-10
 IDIUse=1 WtCom= 1.00D+00 WtEn= 0.00D+00
 Coeff-Com: -0.634D-03 0.253D-01 0.276D-01 0.381D-01 0.188D+00 0.722D+00
 Coeff:     -0.634D-03 0.253D-01 0.276D-01 0.381D-01 0.188D+00 0.722D+00
 Gap=     0.100 Goal=   None    Shift=    0.000
 RMSDP=3.57D-08 MaxDP=2.19D-06 DE=-7.81D-10 OVMax= 5.43D-06

 Cycle  18  Pass 1  IDiag  1:
 RMSU=  2.70D-08    CP:  1.00D+00  1.01D+00  5.17D-01  4.58D-01  9.15D-01
                    CP:  9.75D-01
 E= -1263.73471310220     Delta-E=       -0.000000000052 Rises=F Damp=F
 DIIS: error= 1.39D-07 at cycle   7 NSaved=   7.
 NSaved= 7 IEnMin= 7 EnMin= -1263.73471310220     IErMin= 7 ErrMin= 1.39D-07
 ErrMax= 1.39D-07  0.00D+00 EMaxC= 1.00D-01 BMatC= 2.54D-11 BMatP= 4.64D-11
 IDIUse=1 WtCom= 1.00D+00 WtEn= 0.00D+00
 Coeff-Com:  0.175D-03-0.193D-01-0.223D-01-0.255D-01 0.309D-01 0.500D+00
 Coeff-Com:  0.536D+00
 Coeff:      0.175D-03-0.193D-01-0.223D-01-0.255D-01 0.309D-01 0.500D+00
 Coeff:      0.536D+00
 Gap=     0.100 Goal=   None    Shift=    0.000
 RMSDP=1.61D-08 MaxDP=7.37D-07 DE=-5.18D-11 OVMax= 3.39D-06

 Cycle  19  Pass 1  IDiag  1:
 RMSU=  9.96D-09    CP:  1.00D+00  1.01D+00  5.17D-01  4.60D-01  9.40D-01
                    CP:  1.06D+00  6.26D-01
 E= -1263.73471310224     Delta-E=       -0.000000000040 Rises=F Damp=F
 DIIS: error= 3.20D-08 at cycle   8 NSaved=   8.
 NSaved= 8 IEnMin= 8 EnMin= -1263.73471310224     IErMin= 8 ErrMin= 3.20D-08
 ErrMax= 3.20D-08  0.00D+00 EMaxC= 1.00D-01 BMatC= 1.56D-12 BMatP= 2.54D-11
 IDIUse=1 WtCom= 1.00D+00 WtEn= 0.00D+00
 Coeff-Com:  0.134D-03-0.113D-01-0.129D-01-0.157D-01-0.604D-03 0.190D+00
 Coeff-Com:  0.291D+00 0.559D+00
 Coeff:      0.134D-03-0.113D-01-0.129D-01-0.157D-01-0.604D-03 0.190D+00
 Coeff:      0.291D+00 0.559D+00
 Gap=     0.100 Goal=   None    Shift=    0.000
 RMSDP=4.94D-09 MaxDP=1.79D-07 DE=-4.05D-11 OVMax= 7.31D-07

 SCF Done:  E(RB3LYP) =  -1263.73471310     A.U. after   19 cycles
            NFock= 19  Conv=0.49D-08     -V/T= 2.0094
 KE= 1.252018784313D+03 PE=-7.679099663648D+03 EE= 2.783584745490D+03
 Leave Link  502 at Sat Feb 27 20:54:48 2021, MaxMem=   268435456 cpu:             679.1 elap:              28.4
 (Enter /public3/home/sc30001/g16/l801.exe)
 DoSCS=F DFT=T ScalE2(SS,OS)=  1.000000  1.000000
 Range of M.O.s used for correlation:     1   458
 NBasis=   458 NAE=    98 NBE=    98 NFC=     0 NFV=     0
 NROrb=    458 NOA=    98 NOB=    98 NVA=   360 NVB=   360
 Leave Link  801 at Sat Feb 27 20:54:49 2021, MaxMem=   268435456 cpu:               0.6 elap:               0.0
 (Enter /public3/home/sc30001/g16/l1101.exe)
 Using compressed storage, NAtomX=    47.
 Will process     48 centers per pass.
 PrsmSu:  requested number of processors reduced to:  15 ShMem   1 Linda.
 Leave Link 1101 at Sat Feb 27 20:54:49 2021, MaxMem=   268435456 cpu:              13.2 elap:               0.7
 (Enter /public3/home/sc30001/g16/l1102.exe)
 Symmetrizing basis deriv contribution to polar:
 IMax=3 JMax=2 DiffMx= 0.00D+00
 Leave Link 1102 at Sat Feb 27 20:54:50 2021, MaxMem=   268435456 cpu:               2.2 elap:               0.1
 (Enter /public3/home/sc30001/g16/l1110.exe)
 Forming Gx(P) for the SCF density, NAtomX=    47.
 Integral derivatives from FoFJK, PRISM(SPDF).
 Do as many integral derivatives as possible in FoFJK.
 G2DrvN: MDV=     268431936.
 G2DrvN: will do    24 centers at a time, making    2 passes.
 G2DrvN:  IPasSy=1 do centers    0 through   23.
 Calling FoFCou, ICntrl=  3107 FMM=F I1Cent=   0 AccDes= 0.00D+00.
 FoFJK:  IHMeth= 1 ICntrl=    3107 DoSepK=F KAlg= 0 I1Cent=           0 FoldK=F
 IRaf=         0 NMat=       1 IRICut=       1 DoRegI=T DoRafI=F ISym2E= 0 IDoP0=0 IntGTp=1.
 FoFCou: FMM=F IPFlag=           0 FMFlag=      100000 FMFlg1=           0
         NFxFlg=           0 DoJE=F BraDBF=F KetDBF=F FulRan=T
         wScrn=  0.000000 ICntrl=      3107 IOpCl=  0 I1Cent=           0 NGrid=           0
         NMat0=    1 NMatS0=      1 NMatT0=    0 NMatD0=    1 NMtDS0=    0 NMtDT0=    0
 Symmetry not used in FoFCou.
 G2DrvN:  IPasSy=1 do centers   24 through   47.
 Calling FoFCou, ICntrl=  3107 FMM=F I1Cent=   0 AccDes= 0.00D+00.
 End of G2Drv F.D. properties file   721 does not exist.
 End of G2Drv F.D. properties file   722 does not exist.
 End of G2Drv F.D. properties file   788 does not exist.
 Leave Link 1110 at Sat Feb 27 20:56:12 2021, MaxMem=   268435456 cpu:            1980.4 elap:              82.7
 (Enter /public3/home/sc30001/g16/l1002.exe)
 Minotr:  Closed shell wavefunction.
          IDoAtm=11111111111111111111111111111111111111111111111
          Direct CPHF calculation.
          Differentiating once with respect to nuclear coordinates.
          Requested convergence is 1.0D-08 RMS, and 1.0D-07 maximum.
          Secondary convergence is 1.0D-12 RMS, and 1.0D-12 maximum.
          NewPWx=T KeepS1=F KeepF1=F KeepIn=T MapXYZ=F SortEE=F KeepMc=T.
        14378 words used for storage of precomputed grid.
 Two-electron integral symmetry not used.
          MDV=     268435456 using IRadAn=       1.
          Solving linear equations simultaneously, MaxMat=     384.
 FoF2E skips out because all densities are zero.
 CalDSu exits because no D1Ps are significant.
 FoFJK:  IHMeth= 1 ICntrl=       0 DoSepK=F KAlg= 0 I1Cent=           0 FoldK=F
 IRaf= 580000000 NMat=      24 IRICut=       1 DoRegI=T DoRafI=F ISym2E= 0 IDoP0=0 IntGTp=1.
 FoFCou: FMM=F IPFlag=           0 FMFlag=      100000 FMFlg1=           0
         NFxFlg=           0 DoJE=F BraDBF=F KetDBF=F FulRan=T
         wScrn=  0.000000 ICntrl=         0 IOpCl=  0 I1Cent=           0 NGrid=           0
         NMat0=   24 NMatS0=     24 NMatT0=    0 NMatD0=   24 NMtDS0=    0 NMtDT0=    0
 Symmetry not used in FoFCou.
          There are   144 degrees of freedom in the 1st order CPHF.  IDoFFX=6 NUNeed=     0.
    141 vectors produced by pass  0 Test12= 3.53D-14 1.00D-09 XBig12= 1.85D-01 1.40D-01.
 AX will form    24 AO Fock derivatives at one time.
    141 vectors produced by pass  1 Test12= 3.53D-14 1.00D-09 XBig12= 5.96D-02 5.04D-02.
    138 vectors produced by pass  2 Test12= 3.53D-14 1.00D-09 XBig12= 4.69D-04 3.30D-03.
    138 vectors produced by pass  3 Test12= 3.53D-14 1.00D-09 XBig12= 1.92D-06 1.23D-04.
    138 vectors produced by pass  4 Test12= 3.53D-14 1.00D-09 XBig12= 3.96D-09 4.65D-06.
    124 vectors produced by pass  5 Test12= 3.53D-14 1.00D-09 XBig12= 4.35D-12 1.55D-07.
     25 vectors produced by pass  6 Test12= 3.53D-14 1.00D-09 XBig12= 3.89D-15 4.87D-09.
      3 vectors produced by pass  7 Test12= 3.53D-14 1.00D-09 XBig12= 1.25D-15 2.02D-09.
      3 vectors produced by pass  8 Test12= 3.53D-14 1.00D-09 XBig12= 1.94D-15 2.62D-09.
      1 vectors produced by pass  9 Test12= 3.53D-14 1.00D-09 XBig12= 3.13D-16 1.33D-09.
 InvSVY:  IOpt=1 It=  1 EMax= 7.77D-16
 Solved reduced A of dimension   852 with   144 vectors.
 End of Minotr F.D. properties file   721 does not exist.
 End of Minotr F.D. properties file   722 does not exist.
 End of Minotr F.D. properties file   788 does not exist.
 Leave Link 1002 at Sat Feb 27 21:00:14 2021, MaxMem=   268435456 cpu:            5791.9 elap:             241.8
 (Enter /public3/home/sc30001/g16/l601.exe)
 Copying SCF densities to generalized density rwf, IOpCl= 0 IROHF=0.

 **********************************************************************

            Population analysis using the SCF density.

 **********************************************************************

 Alpha  occ. eigenvalues --  -19.35120 -19.31613 -19.30683 -19.28663 -19.21181
 Alpha  occ. eigenvalues --  -10.40289 -10.39579 -10.39172 -10.38633 -10.36526
 Alpha  occ. eigenvalues --  -10.36251 -10.34606 -10.33352 -10.32733 -10.32563
 Alpha  occ. eigenvalues --  -10.31690 -10.31624 -10.31577 -10.31264 -10.31212
 Alpha  occ. eigenvalues --  -10.31068 -10.31018 -10.30448 -10.30159 -10.29818
 Alpha  occ. eigenvalues --  -10.29515 -10.29114 -10.27921  -1.24194  -1.20097
 Alpha  occ. eigenvalues --   -1.18996  -1.17036  -1.11042  -0.97909  -0.97719
 Alpha  occ. eigenvalues --   -0.96361  -0.94193  -0.92003  -0.88422  -0.87844
 Alpha  occ. eigenvalues --   -0.86147  -0.85795  -0.83980  -0.83203  -0.79007
 Alpha  occ. eigenvalues --   -0.77320  -0.75430  -0.73761  -0.73548  -0.72585
 Alpha  occ. eigenvalues --   -0.71850  -0.70244  -0.67360  -0.66820  -0.65683
 Alpha  occ. eigenvalues --   -0.64347  -0.63351  -0.62636  -0.61819  -0.60266
 Alpha  occ. eigenvalues --   -0.59200  -0.59015  -0.57570  -0.57039  -0.56139
 Alpha  occ. eigenvalues --   -0.55791  -0.55015  -0.54920  -0.54364  -0.53889
 Alpha  occ. eigenvalues --   -0.53250  -0.53084  -0.52211  -0.51516  -0.51369
 Alpha  occ. eigenvalues --   -0.51053  -0.50883  -0.50421  -0.49771  -0.49256
 Alpha  occ. eigenvalues --   -0.48405  -0.48081  -0.47919  -0.46315  -0.46108
 Alpha  occ. eigenvalues --   -0.46018  -0.45609  -0.45147  -0.44156  -0.42657
 Alpha  occ. eigenvalues --   -0.41434  -0.38836  -0.37936  -0.36248  -0.35705
 Alpha  occ. eigenvalues --   -0.34119  -0.32332  -0.30304
 Alpha virt. eigenvalues --   -0.20295  -0.19500  -0.13809  -0.12243  -0.10664
 Alpha virt. eigenvalues --   -0.09237  -0.07120  -0.05578  -0.04307  -0.04254
 Alpha virt. eigenvalues --   -0.02400  -0.01868  -0.01533  -0.01418   0.00012
 Alpha virt. eigenvalues --    0.02012   0.02472   0.03067   0.03214   0.04318
 Alpha virt. eigenvalues --    0.05145   0.05910   0.06298   0.06658   0.06675
 Alpha virt. eigenvalues --    0.07704   0.08176   0.09161   0.09619   0.09947
 Alpha virt. eigenvalues --    0.11077   0.11576   0.12867   0.13212   0.13634
 Alpha virt. eigenvalues --    0.14230   0.14548   0.15500   0.16109   0.17236
 Alpha virt. eigenvalues --    0.17698   0.17812   0.19447   0.21159   0.21563
 Alpha virt. eigenvalues --    0.22228   0.22408   0.23624   0.24252   0.25511
 Alpha virt. eigenvalues --    0.27240   0.30262   0.30611   0.31919   0.33576
 Alpha virt. eigenvalues --    0.34893   0.35302   0.36865   0.37904   0.38770
 Alpha virt. eigenvalues --    0.38985   0.40392   0.40774   0.41016   0.41410
 Alpha virt. eigenvalues --    0.42072   0.42587   0.42667   0.43255   0.44170
 Alpha virt. eigenvalues --    0.44341   0.45336   0.45547   0.46126   0.46667
 Alpha virt. eigenvalues --    0.46874   0.47363   0.48114   0.48291   0.48377
 Alpha virt. eigenvalues --    0.48673   0.48923   0.49093   0.49445   0.50016
 Alpha virt. eigenvalues --    0.50396   0.51009   0.51403   0.51471   0.51847
 Alpha virt. eigenvalues --    0.52155   0.52955   0.53238   0.54378   0.55684
 Alpha virt. eigenvalues --    0.55869   0.57990   0.58116   0.59565   0.60383
 Alpha virt. eigenvalues --    0.61388   0.63087   0.63543   0.63689   0.64436
 Alpha virt. eigenvalues --    0.65126   0.66370   0.68754   0.69010   0.69363
 Alpha virt. eigenvalues --    0.69968   0.71338   0.71559   0.72271   0.72726
 Alpha virt. eigenvalues --    0.72988   0.73273   0.74544   0.74661   0.75182
 Alpha virt. eigenvalues --    0.75357   0.75986   0.76676   0.77367   0.77590
 Alpha virt. eigenvalues --    0.78344   0.79261   0.79355   0.80246   0.80881
 Alpha virt. eigenvalues --    0.81534   0.81854   0.82599   0.82698   0.83487
 Alpha virt. eigenvalues --    0.83907   0.84914   0.85724   0.85902   0.87591
 Alpha virt. eigenvalues --    0.87670   0.88464   0.88645   0.89293   0.90511
 Alpha virt. eigenvalues --    0.90913   0.92327   0.93473   0.94055   0.94561
 Alpha virt. eigenvalues --    0.97474   0.97651   0.98943   0.99339   1.00425
 Alpha virt. eigenvalues --    1.02571   1.03538   1.05567   1.06154   1.06616
 Alpha virt. eigenvalues --    1.07078   1.07180   1.09623   1.10376   1.10851
 Alpha virt. eigenvalues --    1.11635   1.13851   1.14044   1.14808   1.16120
 Alpha virt. eigenvalues --    1.16695   1.17614   1.17976   1.20490   1.21789
 Alpha virt. eigenvalues --    1.22403   1.22928   1.23783   1.24787   1.25624
 Alpha virt. eigenvalues --    1.26279   1.26509   1.26518   1.28106   1.29566
 Alpha virt. eigenvalues --    1.29989   1.31645   1.32581   1.33405   1.34433
 Alpha virt. eigenvalues --    1.34681   1.34922   1.35057   1.36024   1.38054
 Alpha virt. eigenvalues --    1.38615   1.39150   1.39992   1.40405   1.44279
 Alpha virt. eigenvalues --    1.47404   1.49504   1.51895   1.53115   1.56898
 Alpha virt. eigenvalues --    1.57013   1.59530   1.60283   1.60723   1.62291
 Alpha virt. eigenvalues --    1.62885   1.63386   1.63726   1.64701   1.65413
 Alpha virt. eigenvalues --    1.66097   1.66805   1.67301   1.68653   1.68948
 Alpha virt. eigenvalues --    1.70780   1.71423   1.72055   1.74319   1.75561
 Alpha virt. eigenvalues --    1.75660   1.77024   1.77930   1.78289   1.78869
 Alpha virt. eigenvalues --    1.79195   1.80239   1.80528   1.81653   1.83512
 Alpha virt. eigenvalues --    1.83934   1.84738   1.85133   1.85709   1.86743
 Alpha virt. eigenvalues --    1.87113   1.87778   1.89464   1.89846   1.92400
 Alpha virt. eigenvalues --    1.92980   1.94126   1.94551   1.94869   1.97107
 Alpha virt. eigenvalues --    1.98759   1.98833   1.99214   2.00781   2.01074
 Alpha virt. eigenvalues --    2.01923   2.02522   2.03149   2.03518   2.05856
 Alpha virt. eigenvalues --    2.06970   2.08129   2.12199   2.12489   2.13286
 Alpha virt. eigenvalues --    2.15103   2.15752   2.16161   2.18252   2.19031
 Alpha virt. eigenvalues --    2.19543   2.20305   2.20676   2.21329   2.22544
 Alpha virt. eigenvalues --    2.23397   2.24366   2.25446   2.27157   2.28189
 Alpha virt. eigenvalues --    2.28324   2.29251   2.31061   2.33156   2.33961
 Alpha virt. eigenvalues --    2.35223   2.37446   2.38547   2.39562   2.40298
 Alpha virt. eigenvalues --    2.41239   2.44230   2.46365   2.47973   2.49803
 Alpha virt. eigenvalues --    2.50579   2.51126   2.52820   2.53264   2.53887
 Alpha virt. eigenvalues --    2.55246   2.56260   2.56403   2.57202   2.58487
 Alpha virt. eigenvalues --    2.58689   2.60532   2.61388   2.62499   2.64439
 Alpha virt. eigenvalues --    2.65830   2.68257   2.70039   2.73081   2.76317
 Alpha virt. eigenvalues --    2.77098   2.79074   2.80837   2.82603   2.85165
 Alpha virt. eigenvalues --    2.86965   2.89200   2.92144   2.96420   2.97533
 Alpha virt. eigenvalues --    2.98339   3.07275   3.14417   3.23623   3.27385
 Alpha virt. eigenvalues --    3.33032   3.39447   3.80572   3.84241   3.86847
 Alpha virt. eigenvalues --    3.92650   3.95703   3.98845   3.99185   4.00434
 Alpha virt. eigenvalues --    4.01380   4.03850   4.05425   4.07920   4.11930
 Alpha virt. eigenvalues --    4.12790   4.19660   4.22080   4.22871   4.23435
 Alpha virt. eigenvalues --    4.27491   4.34012   4.39809   4.44151   4.46638
 Alpha virt. eigenvalues --    4.51849   4.61261   4.62164   4.68239   4.78365
          Condensed to atoms (all electrons):
               1          2          3          4          5          6
     1  C    4.625131   0.423405   0.022041  -0.030279   0.027197   0.412644
     2  C    0.423405   5.311119   0.292353  -0.087099  -0.039092  -0.050088
     3  C    0.022041   0.292353   4.673623   0.290825   0.007747  -0.050660
     4  C   -0.030279  -0.087099   0.290825   5.200703   0.416446  -0.075976
     5  C    0.027197  -0.039092   0.007747   0.416446   4.680089   0.430203
     6  C    0.412644  -0.050088  -0.050660  -0.075976   0.430203   5.378658
     7  C   -0.001204   0.016598  -0.046067   0.426790  -0.068192   0.012154
     8  C    0.000041  -0.000226   0.006308  -0.022584  -0.026145   0.001136
     9  C    0.000028  -0.000011   0.000698  -0.021674  -0.023799   0.000033
    10  O    0.002090  -0.000117   0.003135  -0.029658   0.249778  -0.051613
    11  C    0.000000  -0.000000   0.000021   0.001584   0.001169  -0.000592
    12  C    0.000001   0.000000  -0.000000   0.000083   0.000094  -0.000023
    13  C    0.000000   0.000000  -0.000000   0.000000   0.000002  -0.000001
    14  C    0.000000  -0.000000   0.000000   0.000000   0.000000  -0.000000
    15  C    0.000000   0.000000   0.000000   0.000000   0.000001  -0.000000
    16  C   -0.000000   0.000000  -0.000000  -0.000102   0.000089   0.000006
    17  O    0.303060  -0.057088   0.002073   0.000153   0.004732  -0.058454
    18  O    0.004786  -0.105965   0.522957  -0.102265   0.003879  -0.000051
    19  C   -0.060909   0.379953  -0.053171   0.009231  -0.000575   0.009315
    20  C   -0.001468  -0.025681  -0.006135  -0.000348   0.000020   0.000020
    21  C   -0.000047  -0.009764  -0.001036   0.000034  -0.000009  -0.000006
    22  C    0.000183   0.000200  -0.000020  -0.000000  -0.000000  -0.000002
    23  C    0.000005   0.000043   0.000001   0.000000  -0.000000  -0.000000
    24  C   -0.000006   0.000041  -0.000004  -0.000000   0.000000   0.000000
    25  C   -0.000067   0.001863   0.000287  -0.000002   0.000000   0.000001
    26  O   -0.000000  -0.000000   0.000000   0.000000  -0.000000   0.000000
    27  O   -0.000000  -0.000000  -0.000000  -0.000000  -0.000000  -0.000000
    28  H   -0.036176   0.003545   0.000278   0.005370  -0.017653   0.335622
    29  H   -0.000039   0.000983  -0.005670  -0.041834   0.004734  -0.000133
    30  H   -0.000001   0.000002  -0.000107   0.002297   0.000810   0.000019
    31  H    0.000001   0.000000  -0.000001   0.000010   0.000080   0.000021
    32  H   -0.000000  -0.000000   0.000000   0.000000  -0.000000  -0.000000
    33  H   -0.000000   0.000000  -0.000000  -0.000000  -0.000000   0.000000
    34  H   -0.000000   0.000000   0.000000  -0.000001  -0.000001   0.000000
    35  H   -0.030598   0.006124   0.000054  -0.000024   0.001032  -0.004018
    36  H    0.002048   0.005875   0.000887   0.000030  -0.000028   0.000064
    37  H    0.000001  -0.000003  -0.000000  -0.000000   0.000000  -0.000000
    38  H   -0.000000   0.000002   0.000000  -0.000000   0.000000  -0.000000
    39  H    0.000003   0.000035  -0.000015   0.000000   0.000000  -0.000000
    40  H    0.000000   0.000000   0.000000  -0.000000   0.000000   0.000000
    41  H   -0.000000   0.000000  -0.000000  -0.000000   0.000000   0.000000
    42  H   -0.008521  -0.037290   0.003994  -0.000129  -0.000011   0.000456
    43  C    0.003079  -0.033018  -0.006397  -0.000320   0.000022  -0.000186
    44  H   -0.000040  -0.009161   0.002554   0.000322  -0.000010   0.000007
    45  H    0.000048  -0.003203  -0.000093  -0.000014  -0.000008   0.000008
    46  H   -0.000053   0.003862   0.000310   0.000007  -0.000000   0.000002
    47  H   -0.000184  -0.022956   0.002996   0.000642  -0.000020   0.000048
               7          8          9         10         11         12
     1  C   -0.001204   0.000041   0.000028   0.002090   0.000000   0.000001
     2  C    0.016598  -0.000226  -0.000011  -0.000117  -0.000000   0.000000
     3  C   -0.046067   0.006308   0.000698   0.003135   0.000021  -0.000000
     4  C    0.426790  -0.022584  -0.021674  -0.029658   0.001584   0.000083
     5  C   -0.068192  -0.026145  -0.023799   0.249778   0.001169   0.000094
     6  C    0.012154   0.001136   0.000033  -0.051613  -0.000592  -0.000023
     7  C    5.062823   0.407158  -0.007920  -0.023484   0.004392  -0.000261
     8  C    0.407158   5.166961   0.468189  -0.063253  -0.070476   0.010980
     9  C   -0.007920   0.468189   4.681835   0.304804   0.378359  -0.043005
    10  O   -0.023484  -0.063253   0.304804   8.178249  -0.058088  -0.005569
    11  C    0.004392  -0.070476   0.378359  -0.058088   4.834550   0.461972
    12  C   -0.000261   0.010980  -0.043005  -0.005569   0.461972   5.007957
    13  C    0.000002  -0.000177   0.004649   0.000566  -0.017875   0.515539
    14  C    0.000000  -0.000005   0.000609  -0.000003  -0.030415  -0.017777
    15  C   -0.000011   0.000267   0.007417  -0.000054  -0.020599  -0.036538
    16  C    0.000679  -0.015666  -0.043110   0.003034   0.529946  -0.070496
    17  O    0.000001   0.000000   0.000000  -0.000012   0.000000  -0.000000
    18  O    0.003955   0.000899  -0.000017  -0.000010  -0.000000   0.000000
    19  C   -0.000200   0.000001  -0.000000   0.000001  -0.000000   0.000000
    20  C    0.000007   0.000000  -0.000000  -0.000000   0.000000   0.000000
    21  C    0.000002  -0.000000  -0.000000   0.000000  -0.000000   0.000000
    22  C    0.000000   0.000000  -0.000000   0.000000  -0.000000   0.000000
    23  C   -0.000000  -0.000000   0.000000   0.000000   0.000000  -0.000000
    24  C    0.000000   0.000000  -0.000000  -0.000000  -0.000000   0.000000
    25  C   -0.000000   0.000000   0.000000   0.000000  -0.000000   0.000000
    26  O   -0.000000  -0.000000   0.000000  -0.000000   0.000000   0.000000
    27  O    0.000000  -0.000000  -0.000001   0.000000   0.000151   0.002924
    28  H   -0.000202   0.000025   0.000131  -0.001167  -0.000034  -0.000031
    29  H    0.357575  -0.036507   0.002691  -0.000071  -0.000102   0.000002
    30  H   -0.030131   0.358658  -0.029072   0.002592  -0.010467  -0.000192
    31  H    0.000019   0.000147  -0.014285   0.010452  -0.040087   0.360025
    32  H   -0.000000   0.000002  -0.000117  -0.000003   0.003201  -0.035745
    33  H    0.000000   0.000009  -0.000198   0.000000   0.002773   0.000663
    34  H    0.000218   0.005727  -0.013706  -0.000022  -0.033674   0.005386
    35  H   -0.000002   0.000000   0.000000  -0.000004   0.000000  -0.000000
    36  H   -0.000004   0.000000   0.000000   0.000000  -0.000000  -0.000000
    37  H   -0.000000  -0.000000   0.000000   0.000000  -0.000000  -0.000000
    38  H    0.000000   0.000000  -0.000000   0.000000  -0.000000   0.000000
    39  H   -0.000000  -0.000000   0.000000   0.000000   0.000000  -0.000000
    40  H   -0.000000  -0.000000   0.000000   0.000000   0.000000   0.000000
    41  H    0.000000   0.000000  -0.000001   0.000000  -0.000031  -0.000184
    42  H    0.000001  -0.000000   0.000000   0.000000   0.000000   0.000000
    43  C    0.000007   0.000000   0.000000   0.000000   0.000000  -0.000000
    44  H   -0.000009  -0.000000   0.000000   0.000000   0.000000  -0.000000
    45  H    0.000000  -0.000000  -0.000000   0.000000  -0.000000  -0.000000
    46  H   -0.000000  -0.000000   0.000000   0.000000  -0.000000  -0.000000
    47  H   -0.000052  -0.000000   0.000000   0.000000   0.000000  -0.000000
              13         14         15         16         17         18
     1  C    0.000000   0.000000   0.000000  -0.000000   0.303060   0.004786
     2  C    0.000000  -0.000000   0.000000   0.000000  -0.057088  -0.105965
     3  C   -0.000000   0.000000   0.000000  -0.000000   0.002073   0.522957
     4  C    0.000000   0.000000   0.000000  -0.000102   0.000153  -0.102265
     5  C    0.000002   0.000000   0.000001   0.000089   0.004732   0.003879
     6  C   -0.000001  -0.000000  -0.000000   0.000006  -0.058454  -0.000051
     7  C    0.000002   0.000000  -0.000011   0.000679   0.000001   0.003955
     8  C   -0.000177  -0.000005   0.000267  -0.015666   0.000000   0.000899
     9  C    0.004649   0.000609   0.007417  -0.043110   0.000000  -0.000017
    10  O    0.000566  -0.000003  -0.000054   0.003034  -0.000012  -0.000010
    11  C   -0.017875  -0.030415  -0.020599   0.529946   0.000000  -0.000000
    12  C    0.515539  -0.017777  -0.036538  -0.070496  -0.000000   0.000000
    13  C    4.959001   0.522245  -0.067534  -0.033429  -0.000000   0.000000
    14  C    0.522245   4.458701   0.485680  -0.010020  -0.000000  -0.000000
    15  C   -0.067534   0.485680   5.082603   0.484651  -0.000000   0.000000
    16  C   -0.033429  -0.010020   0.484651   4.983511   0.000000   0.000000
    17  O   -0.000000  -0.000000  -0.000000   0.000000   8.185471  -0.000010
    18  O    0.000000  -0.000000   0.000000   0.000000  -0.000010   8.178797
    19  C   -0.000000  -0.000000  -0.000000  -0.000000  -0.008658  -0.004196
    20  C    0.000000  -0.000000  -0.000000   0.000000  -0.000096  -0.012437
    21  C    0.000000  -0.000000   0.000000   0.000000   0.001498   0.000071
    22  C    0.000000  -0.000000   0.000000   0.000000  -0.000203  -0.000010
    23  C    0.000000   0.000000   0.000000  -0.000000  -0.000003   0.000001
    24  C    0.000000   0.000000   0.000000   0.000000  -0.000002  -0.000007
    25  C   -0.000000   0.000000   0.000000  -0.000000   0.000010   0.000046
    26  O    0.000000   0.000000   0.000000   0.000000   0.000000   0.000000
    27  O   -0.052783   0.307431  -0.058723   0.004803   0.000000   0.000000
    28  H    0.000001   0.000000  -0.000000   0.000000  -0.005139   0.000001
    29  H   -0.000000  -0.000000  -0.000000   0.000002   0.000000   0.015838
    30  H    0.000002  -0.000003   0.000333   0.003520   0.000000  -0.000000
    31  H   -0.039297   0.004236   0.000161   0.005573  -0.000000   0.000000
    32  H    0.352621  -0.032298   0.006252   0.000185   0.000000  -0.000000
    33  H    0.004582  -0.040657   0.349647  -0.027450   0.000000   0.000000
    34  H    0.000301   0.002915  -0.033905   0.347674   0.000000   0.000000
    35  H    0.000000   0.000000  -0.000000  -0.000000   0.247976   0.000001
    36  H   -0.000000   0.000000   0.000000  -0.000000  -0.000114   0.000056
    37  H    0.000000   0.000000   0.000000  -0.000000  -0.000001   0.000000
    38  H    0.000000   0.000000   0.000000   0.000000  -0.000000   0.000000
    39  H   -0.000000   0.000000  -0.000000  -0.000000   0.000000   0.000061
    40  H    0.000000   0.000000   0.000000   0.000000  -0.000000   0.000000
    41  H    0.006229  -0.028970  -0.004301   0.000613   0.000000  -0.000000
    42  H    0.000000   0.000000   0.000000  -0.000000   0.010005   0.000091
    43  C   -0.000000   0.000000  -0.000000  -0.000000   0.000220  -0.008775
    44  H   -0.000000   0.000000  -0.000000  -0.000000  -0.000005   0.015573
    45  H    0.000000  -0.000000   0.000000  -0.000000   0.000024   0.000045
    46  H   -0.000000   0.000000   0.000000  -0.000000  -0.000008   0.000287
    47  H   -0.000000   0.000000  -0.000000  -0.000000  -0.000011   0.036967
              19         20         21         22         23         24
     1  C   -0.060909  -0.001468  -0.000047   0.000183   0.000005  -0.000006
     2  C    0.379953  -0.025681  -0.009764   0.000200   0.000043   0.000041
     3  C   -0.053171  -0.006135  -0.001036  -0.000020   0.000001  -0.000004
     4  C    0.009231  -0.000348   0.000034  -0.000000   0.000000  -0.000000
     5  C   -0.000575   0.000020  -0.000009  -0.000000  -0.000000   0.000000
     6  C    0.009315   0.000020  -0.000006  -0.000002  -0.000000   0.000000
     7  C   -0.000200   0.000007   0.000002   0.000000  -0.000000   0.000000
     8  C    0.000001   0.000000  -0.000000   0.000000  -0.000000   0.000000
     9  C   -0.000000  -0.000000  -0.000000  -0.000000   0.000000  -0.000000
    10  O    0.000001  -0.000000   0.000000   0.000000   0.000000  -0.000000
    11  C   -0.000000   0.000000  -0.000000  -0.000000   0.000000  -0.000000
    12  C    0.000000   0.000000   0.000000   0.000000  -0.000000   0.000000
    13  C   -0.000000   0.000000   0.000000   0.000000   0.000000   0.000000
    14  C   -0.000000  -0.000000  -0.000000  -0.000000   0.000000   0.000000
    15  C   -0.000000  -0.000000   0.000000   0.000000   0.000000   0.000000
    16  C   -0.000000   0.000000   0.000000   0.000000  -0.000000   0.000000
    17  O   -0.008658  -0.000096   0.001498  -0.000203  -0.000003  -0.000002
    18  O   -0.004196  -0.012437   0.000071  -0.000010   0.000001  -0.000007
    19  C    5.151318   0.156130  -0.009481  -0.002146  -0.000527  -0.001268
    20  C    0.156130   5.185083   0.430136  -0.029433  -0.042857  -0.035422
    21  C   -0.009481   0.430136   4.886718   0.559333  -0.004274  -0.031278
    22  C   -0.002146  -0.029433   0.559333   4.928514   0.501192  -0.075522
    23  C   -0.000527  -0.042857  -0.004274   0.501192   4.481676   0.471748
    24  C   -0.001268  -0.035422  -0.031278  -0.075522   0.471748   5.050480
    25  C   -0.009125   0.445781  -0.038915  -0.028610   0.002829   0.523395
    26  O    0.000005   0.000188   0.002946  -0.053123   0.313158  -0.056863
    27  O    0.000000   0.000000   0.000000   0.000000   0.000000   0.000000
    28  H   -0.000108   0.000000   0.000001   0.000000   0.000000  -0.000000
    29  H   -0.000006   0.000003  -0.000000   0.000000  -0.000000   0.000000
    30  H   -0.000000   0.000000  -0.000000   0.000000  -0.000000   0.000000
    31  H   -0.000000   0.000000  -0.000000  -0.000000  -0.000000   0.000000
    32  H    0.000000  -0.000000   0.000000  -0.000000   0.000000   0.000000
    33  H   -0.000000   0.000000   0.000000   0.000000   0.000000   0.000000
    34  H   -0.000000   0.000000   0.000000   0.000000  -0.000000   0.000000
    35  H   -0.000057  -0.000009  -0.000019   0.000007   0.000000   0.000000
    36  H   -0.002540  -0.045229   0.360567  -0.034453   0.004219   0.000433
    37  H   -0.000022   0.004766  -0.040036   0.357417  -0.035578   0.006211
    38  H   -0.000020   0.004846  -0.000041   0.004866  -0.044920   0.355600
    39  H   -0.002311  -0.039793   0.004172   0.000494   0.003083  -0.031744
    40  H   -0.000000   0.000009  -0.000238   0.006307  -0.028280  -0.003738
    41  H    0.000000   0.000000   0.000000   0.000000   0.000000   0.000000
    42  H    0.365227  -0.021254  -0.005154   0.002276   0.000246   0.002050
    43  C    0.347814  -0.027670   0.002091   0.000033   0.000042  -0.000856
    44  H   -0.023949  -0.005517   0.000151   0.000000  -0.000001   0.000066
    45  H   -0.031575   0.002937  -0.000026  -0.000003  -0.000001  -0.000007
    46  H   -0.029972  -0.004584  -0.000080  -0.000019   0.000017   0.000542
    47  H   -0.020966   0.331453  -0.031880   0.001906   0.000492   0.003036
              25         26         27         28         29         30
     1  C   -0.000067  -0.000000  -0.000000  -0.036176  -0.000039  -0.000001
     2  C    0.001863  -0.000000  -0.000000   0.003545   0.000983   0.000002
     3  C    0.000287   0.000000  -0.000000   0.000278  -0.005670  -0.000107
     4  C   -0.000002   0.000000  -0.000000   0.005370  -0.041834   0.002297
     5  C    0.000000  -0.000000  -0.000000  -0.017653   0.004734   0.000810
     6  C    0.000001   0.000000  -0.000000   0.335622  -0.000133   0.000019
     7  C   -0.000000  -0.000000   0.000000  -0.000202   0.357575  -0.030131
     8  C    0.000000  -0.000000  -0.000000   0.000025  -0.036507   0.358658
     9  C    0.000000   0.000000  -0.000001   0.000131   0.002691  -0.029072
    10  O    0.000000  -0.000000   0.000000  -0.001167  -0.000071   0.002592
    11  C   -0.000000   0.000000   0.000151  -0.000034  -0.000102  -0.010467
    12  C    0.000000   0.000000   0.002924  -0.000031   0.000002  -0.000192
    13  C   -0.000000   0.000000  -0.052783   0.000001  -0.000000   0.000002
    14  C    0.000000   0.000000   0.307431   0.000000  -0.000000  -0.000003
    15  C    0.000000   0.000000  -0.058723  -0.000000  -0.000000   0.000333
    16  C   -0.000000   0.000000   0.004803   0.000000   0.000002   0.003520
    17  O    0.000010   0.000000   0.000000  -0.005139   0.000000   0.000000
    18  O    0.000046   0.000000   0.000000   0.000001   0.015838  -0.000000
    19  C   -0.009125   0.000005   0.000000  -0.000108  -0.000006  -0.000000
    20  C    0.445781   0.000188   0.000000   0.000000   0.000003   0.000000
    21  C   -0.038915   0.002946   0.000000   0.000001  -0.000000  -0.000000
    22  C   -0.028610  -0.053123   0.000000   0.000000   0.000000   0.000000
    23  C    0.002829   0.313158   0.000000   0.000000  -0.000000  -0.000000
    24  C    0.523395  -0.056863   0.000000  -0.000000   0.000000   0.000000
    25  C    4.891867   0.004396   0.000000  -0.000000   0.000000  -0.000000
    26  O    0.004396   8.132890   0.000000   0.000000   0.000000   0.000000
    27  O    0.000000   0.000000   8.162983  -0.000000  -0.000000  -0.000000
    28  H   -0.000000   0.000000  -0.000000   0.549707   0.000002  -0.000000
    29  H    0.000000   0.000000  -0.000000   0.000002   0.498494  -0.003436
    30  H   -0.000000   0.000000  -0.000000  -0.000000  -0.003436   0.516310
    31  H   -0.000000   0.000000  -0.000055   0.000450   0.000000  -0.000014
    32  H    0.000000   0.000000  -0.001332  -0.000000   0.000000   0.000000
    33  H    0.000000   0.000000  -0.004702   0.000000   0.000000  -0.000005
    34  H   -0.000000   0.000000  -0.000055   0.000000   0.000005   0.004242
    35  H   -0.000000  -0.000000   0.000000   0.005850  -0.000000  -0.000000
    36  H    0.004566  -0.000058   0.000000   0.000003  -0.000000  -0.000000
    37  H   -0.000281  -0.001525   0.000000  -0.000000  -0.000000  -0.000000
    38  H   -0.032397  -0.004707   0.000000  -0.000000  -0.000000   0.000000
    39  H    0.360363  -0.000055   0.000000  -0.000000  -0.000000  -0.000000
    40  H    0.000500   0.245030   0.000000  -0.000000  -0.000000  -0.000000
    41  H    0.000000   0.000000   0.245449   0.000000   0.000000   0.000000
    42  H   -0.003792  -0.000010   0.000000  -0.000005   0.000000   0.000000
    43  C   -0.009613   0.000000   0.000000   0.000001   0.000002   0.000000
    44  H   -0.001322  -0.000000   0.000000  -0.000000  -0.000008  -0.000000
    45  H    0.000541   0.000000   0.000000   0.000000  -0.000000   0.000000
    46  H    0.005515  -0.000000   0.000000  -0.000000  -0.000000  -0.000000
    47  H   -0.029041   0.000001   0.000000   0.000000  -0.000021  -0.000000
              31         32         33         34         35         36
     1  C    0.000001  -0.000000  -0.000000  -0.000000  -0.030598   0.002048
     2  C    0.000000  -0.000000   0.000000   0.000000   0.006124   0.005875
     3  C   -0.000001   0.000000  -0.000000   0.000000   0.000054   0.000887
     4  C    0.000010   0.000000  -0.000000  -0.000001  -0.000024   0.000030
     5  C    0.000080  -0.000000  -0.000000  -0.000001   0.001032  -0.000028
     6  C    0.000021  -0.000000   0.000000   0.000000  -0.004018   0.000064
     7  C    0.000019  -0.000000   0.000000   0.000218  -0.000002  -0.000004
     8  C    0.000147   0.000002   0.000009   0.005727   0.000000   0.000000
     9  C   -0.014285  -0.000117  -0.000198  -0.013706   0.000000   0.000000
    10  O    0.010452  -0.000003   0.000000  -0.000022  -0.000004   0.000000
    11  C   -0.040087   0.003201   0.002773  -0.033674   0.000000  -0.000000
    12  C    0.360025  -0.035745   0.000663   0.005386  -0.000000  -0.000000
    13  C   -0.039297   0.352621   0.004582   0.000301   0.000000  -0.000000
    14  C    0.004236  -0.032298  -0.040657   0.002915   0.000000   0.000000
    15  C    0.000161   0.006252   0.349647  -0.033905  -0.000000   0.000000
    16  C    0.005573   0.000185  -0.027450   0.347674  -0.000000  -0.000000
    17  O   -0.000000   0.000000   0.000000   0.000000   0.247976  -0.000114
    18  O    0.000000  -0.000000   0.000000   0.000000   0.000001   0.000056
    19  C   -0.000000   0.000000  -0.000000  -0.000000  -0.000057  -0.002540
    20  C    0.000000  -0.000000   0.000000   0.000000  -0.000009  -0.045229
    21  C   -0.000000   0.000000   0.000000   0.000000  -0.000019   0.360567
    22  C   -0.000000  -0.000000   0.000000   0.000000   0.000007  -0.034453
    23  C   -0.000000   0.000000   0.000000  -0.000000   0.000000   0.004219
    24  C    0.000000   0.000000   0.000000   0.000000   0.000000   0.000433
    25  C   -0.000000   0.000000   0.000000  -0.000000  -0.000000   0.004566
    26  O    0.000000   0.000000   0.000000   0.000000  -0.000000  -0.000058
    27  O   -0.000055  -0.001332  -0.004702  -0.000055   0.000000   0.000000
    28  H    0.000450  -0.000000   0.000000   0.000000   0.005850   0.000003
    29  H    0.000000   0.000000   0.000000   0.000005  -0.000000  -0.000000
    30  H   -0.000014   0.000000  -0.000005   0.004242  -0.000000  -0.000000
    31  H    0.552035  -0.005415   0.000014  -0.000143   0.000000  -0.000000
    32  H   -0.005415   0.536991  -0.000147   0.000014  -0.000000   0.000000
    33  H    0.000014  -0.000147   0.556992  -0.005238   0.000000  -0.000000
    34  H   -0.000143   0.000014  -0.005238   0.558613   0.000000  -0.000000
    35  H    0.000000  -0.000000   0.000000   0.000000   0.340573   0.000019
    36  H   -0.000000   0.000000  -0.000000  -0.000000   0.000019   0.540128
    37  H    0.000000   0.000000   0.000000   0.000000  -0.000000  -0.005655
    38  H   -0.000000   0.000000   0.000000   0.000000   0.000000   0.000012
    39  H   -0.000000   0.000000   0.000000  -0.000000  -0.000000  -0.000147
    40  H   -0.000000   0.000000   0.000000   0.000000   0.000000   0.000005
    41  H    0.000005  -0.000283   0.006030  -0.000014  -0.000000  -0.000000
    42  H    0.000000   0.000000  -0.000000   0.000000  -0.000257  -0.000210
    43  C    0.000000  -0.000000  -0.000000   0.000000   0.000002   0.000072
    44  H   -0.000000   0.000000  -0.000000  -0.000000   0.000000   0.000000
    45  H   -0.000000   0.000000   0.000000  -0.000000  -0.000002  -0.000002
    46  H   -0.000000   0.000000   0.000000  -0.000000  -0.000000  -0.000005
    47  H   -0.000000   0.000000  -0.000000  -0.000000   0.000002  -0.003018
              37         38         39         40         41         42
     1  C    0.000001  -0.000000   0.000003   0.000000  -0.000000  -0.008521
     2  C   -0.000003   0.000002   0.000035   0.000000   0.000000  -0.037290
     3  C   -0.000000   0.000000  -0.000015   0.000000  -0.000000   0.003994
     4  C   -0.000000  -0.000000   0.000000  -0.000000  -0.000000  -0.000129
     5  C    0.000000   0.000000   0.000000   0.000000   0.000000  -0.000011
     6  C   -0.000000  -0.000000  -0.000000   0.000000   0.000000   0.000456
     7  C   -0.000000   0.000000  -0.000000  -0.000000   0.000000   0.000001
     8  C   -0.000000   0.000000  -0.000000  -0.000000   0.000000  -0.000000
     9  C    0.000000  -0.000000   0.000000   0.000000  -0.000001   0.000000
    10  O    0.000000   0.000000   0.000000   0.000000   0.000000   0.000000
    11  C   -0.000000  -0.000000   0.000000   0.000000  -0.000031   0.000000
    12  C   -0.000000   0.000000  -0.000000   0.000000  -0.000184   0.000000
    13  C    0.000000   0.000000  -0.000000   0.000000   0.006229   0.000000
    14  C    0.000000   0.000000   0.000000   0.000000  -0.028970   0.000000
    15  C    0.000000   0.000000  -0.000000   0.000000  -0.004301   0.000000
    16  C   -0.000000   0.000000  -0.000000   0.000000   0.000613  -0.000000
    17  O   -0.000001  -0.000000   0.000000  -0.000000   0.000000   0.010005
    18  O    0.000000   0.000000   0.000061   0.000000  -0.000000   0.000091
    19  C   -0.000022  -0.000020  -0.002311  -0.000000   0.000000   0.365227
    20  C    0.004766   0.004846  -0.039793   0.000009   0.000000  -0.021254
    21  C   -0.040036  -0.000041   0.004172  -0.000238   0.000000  -0.005154
    22  C    0.357417   0.004866   0.000494   0.006307   0.000000   0.002276
    23  C   -0.035578  -0.044920   0.003083  -0.028280   0.000000   0.000246
    24  C    0.006211   0.355600  -0.031744  -0.003738   0.000000   0.002050
    25  C   -0.000281  -0.032397   0.360363   0.000500   0.000000  -0.003792
    26  O   -0.001525  -0.004707  -0.000055   0.245030   0.000000  -0.000010
    27  O    0.000000   0.000000   0.000000   0.000000   0.245449   0.000000
    28  H   -0.000000  -0.000000  -0.000000  -0.000000   0.000000  -0.000005
    29  H   -0.000000  -0.000000  -0.000000  -0.000000   0.000000   0.000000
    30  H   -0.000000   0.000000  -0.000000  -0.000000   0.000000   0.000000
    31  H    0.000000  -0.000000  -0.000000  -0.000000   0.000005   0.000000
    32  H    0.000000   0.000000   0.000000   0.000000  -0.000283   0.000000
    33  H    0.000000   0.000000   0.000000   0.000000   0.006030  -0.000000
    34  H    0.000000   0.000000  -0.000000   0.000000  -0.000014   0.000000
    35  H   -0.000000   0.000000  -0.000000   0.000000  -0.000000  -0.000257
    36  H   -0.005655   0.000012  -0.000147   0.000005  -0.000000  -0.000210
    37  H    0.532243  -0.000115   0.000012  -0.000260   0.000000  -0.000017
    38  H   -0.000115   0.549565  -0.005510   0.006199   0.000000  -0.000001
    39  H    0.000012  -0.005510   0.522546  -0.000015   0.000000  -0.000131
    40  H   -0.000260   0.006199  -0.000015   0.336793   0.000000  -0.000000
    41  H    0.000000   0.000000   0.000000   0.000000   0.346635   0.000000
    42  H   -0.000017  -0.000001  -0.000131  -0.000000   0.000000   0.528712
    43  C    0.000001   0.000000   0.002555   0.000000   0.000000  -0.042034
    44  H    0.000000   0.000000   0.000831   0.000000   0.000000   0.003684
    45  H   -0.000000  -0.000000  -0.000037  -0.000000   0.000000  -0.000775
    46  H    0.000000   0.000005   0.000758   0.000000   0.000000  -0.003474
    47  H   -0.000093  -0.000114  -0.002780  -0.000000   0.000000   0.003115
              43         44         45         46         47
     1  C    0.003079  -0.000040   0.000048  -0.000053  -0.000184
     2  C   -0.033018  -0.009161  -0.003203   0.003862  -0.022956
     3  C   -0.006397   0.002554  -0.000093   0.000310   0.002996
     4  C   -0.000320   0.000322  -0.000014   0.000007   0.000642
     5  C    0.000022  -0.000010  -0.000008  -0.000000  -0.000020
     6  C   -0.000186   0.000007   0.000008   0.000002   0.000048
     7  C    0.000007  -0.000009   0.000000  -0.000000  -0.000052
     8  C    0.000000  -0.000000  -0.000000  -0.000000  -0.000000
     9  C    0.000000   0.000000  -0.000000   0.000000   0.000000
    10  O    0.000000   0.000000   0.000000   0.000000   0.000000
    11  C    0.000000   0.000000  -0.000000  -0.000000   0.000000
    12  C   -0.000000  -0.000000  -0.000000  -0.000000  -0.000000
    13  C   -0.000000  -0.000000   0.000000  -0.000000  -0.000000
    14  C    0.000000   0.000000  -0.000000   0.000000   0.000000
    15  C   -0.000000  -0.000000   0.000000   0.000000  -0.000000
    16  C   -0.000000  -0.000000  -0.000000  -0.000000  -0.000000
    17  O    0.000220  -0.000005   0.000024  -0.000008  -0.000011
    18  O   -0.008775   0.015573   0.000045   0.000287   0.036967
    19  C    0.347814  -0.023949  -0.031575  -0.029972  -0.020966
    20  C   -0.027670  -0.005517   0.002937  -0.004584   0.331453
    21  C    0.002091   0.000151  -0.000026  -0.000080  -0.031880
    22  C    0.000033   0.000000  -0.000003  -0.000019   0.001906
    23  C    0.000042  -0.000001  -0.000001   0.000017   0.000492
    24  C   -0.000856   0.000066  -0.000007   0.000542   0.003036
    25  C   -0.009613  -0.001322   0.000541   0.005515  -0.029041
    26  O    0.000000  -0.000000   0.000000  -0.000000   0.000001
    27  O    0.000000   0.000000   0.000000   0.000000   0.000000
    28  H    0.000001  -0.000000   0.000000  -0.000000   0.000000
    29  H    0.000002  -0.000008  -0.000000  -0.000000  -0.000021
    30  H    0.000000  -0.000000   0.000000  -0.000000  -0.000000
    31  H    0.000000  -0.000000  -0.000000  -0.000000  -0.000000
    32  H   -0.000000   0.000000   0.000000   0.000000   0.000000
    33  H   -0.000000  -0.000000   0.000000   0.000000  -0.000000
    34  H    0.000000  -0.000000  -0.000000  -0.000000  -0.000000
    35  H    0.000002   0.000000  -0.000002  -0.000000   0.000002
    36  H    0.000072   0.000000  -0.000002  -0.000005  -0.003018
    37  H    0.000001   0.000000  -0.000000   0.000000  -0.000093
    38  H    0.000000   0.000000  -0.000000   0.000005  -0.000114
    39  H    0.002555   0.000831  -0.000037   0.000758  -0.002780
    40  H    0.000000   0.000000  -0.000000   0.000000  -0.000000
    41  H    0.000000   0.000000   0.000000   0.000000   0.000000
    42  H   -0.042034   0.003684  -0.000775  -0.003474   0.003115
    43  C    5.150679   0.368786   0.366554   0.362499  -0.006425
    44  H    0.368786   0.479411  -0.022477  -0.024581   0.002861
    45  H    0.366554  -0.022477   0.528181  -0.025711   0.000039
    46  H    0.362499  -0.024581  -0.025711   0.552658   0.000288
    47  H   -0.006425   0.002861   0.000039   0.000288   0.487083
 Mulliken charges:
               1
     1  C    0.343803
     2  C    0.034759
     3  C    0.336232
     4  C    0.057783
     5  C    0.347421
     6  C   -0.288613
     7  C   -0.114641
     8  C   -0.191467
     9  C    0.347475
    10  O   -0.521574
    11  C    0.064320
    12  C   -0.155806
    13  C   -0.154644
    14  C    0.378332
    15  C   -0.195346
    16  C   -0.164013
    17  O   -0.625418
    18  O   -0.550566
    19  C   -0.157212
    20  C   -0.263448
    21  C   -0.075434
    22  C   -0.139186
    23  C    0.377687
    24  C   -0.176886
    25  C   -0.088795
    26  O   -0.582273
    27  O   -0.606090
    28  H    0.159527
    29  H    0.207495
    30  H    0.184643
    31  H    0.166068
    32  H    0.176075
    33  H    0.157687
    34  H    0.161663
    35  H    0.433351
    36  H    0.172479
    37  H    0.182936
    38  H    0.166732
    39  H    0.187622
    40  H    0.437690
    41  H    0.428822
    42  H    0.203210
    43  C   -0.469166
    44  H    0.212833
    45  H    0.185557
    46  H    0.161738
    47  H    0.246634
 Sum of Mulliken charges =   1.00000
 Mulliken charges with hydrogens summed into heavy atoms:
               1
     1  C    0.343803
     2  C    0.034759
     3  C    0.336232
     4  C    0.057783
     5  C    0.347421
     6  C   -0.129086
     7  C    0.092854
     8  C   -0.006824
     9  C    0.347475
    10  O   -0.521574
    11  C    0.064320
    12  C    0.010262
    13  C    0.021432
    14  C    0.378332
    15  C   -0.037659
    16  C   -0.002350
    17  O   -0.192067
    18  O   -0.550566
    19  C    0.045998
    20  C   -0.016813
    21  C    0.097045
    22  C    0.043750
    23  C    0.377687
    24  C   -0.010154
    25  C    0.098828
    26  O   -0.144583
    27  O   -0.177268
    43  C    0.090962
 APT charges:
               1
     1  C   -0.075339
     2  C   -0.081389
     3  C   -0.461141
     4  C   -0.346861
     5  C   -0.142203
     6  C   -0.492302
     7  C   -0.423477
     8  C   -0.460821
     9  C   -0.085839
    10  O   -0.372093
    11  C   -0.909016
    12  C   -0.755840
    13  C   -0.369607
    14  C    0.382477
    15  C   -0.172790
    16  C   -0.702021
    17  O   -0.495146
    18  O    0.036566
    19  C   -0.344803
    20  C   -0.667391
    21  C   -0.868718
    22  C   -0.335170
    23  C    0.350455
    24  C   -0.215504
    25  C   -1.056810
    26  O   -0.658174
    27  O   -0.418588
    28  H    0.534151
    29  H    0.605035
    30  H    0.844508
    31  H   -0.015112
    32  H    0.849816
    33  H    1.121850
    34  H    0.389174
    35  H    0.746860
    36  H   -0.125875
    37  H    0.558574
    38  H    1.229270
    39  H    0.643828
    40  H    1.492485
    41  H    1.382651
    42  H    0.597121
    43  C   -1.366248
    44  H    0.328225
    45  H    0.366291
    46  H    0.866155
    47  H    0.092785
 Sum of APT charges =   1.00000
 APT charges with hydrogens summed into heavy atoms:
               1
     1  C   -0.075339
     2  C   -0.081389
     3  C   -0.461141
     4  C   -0.346861
     5  C   -0.142203
     6  C    0.041849
     7  C    0.181558
     8  C    0.383688
     9  C   -0.085839
    10  O   -0.372093
    11  C   -0.909016
    12  C   -0.770952
    13  C    0.480209
    14  C    0.382477
    15  C    0.949060
    16  C   -0.312847
    17  O    0.251715
    18  O    0.036566
    19  C    0.252318
    20  C   -0.574606
    21  C   -0.994593
    22  C    0.223404
    23  C    0.350455
    24  C    1.013765
    25  C   -0.412982
    26  O    0.834311
    27  O    0.964063
    43  C    0.194422
 Electronic spatial extent (au):  <R**2>=          16992.7192
 Charge=              1.0000 electrons
 Dipole moment (field-independent basis, Debye):
    X=             -2.0926    Y=              1.3698    Z=             -0.2610  Tot=              2.5147
 Quadrupole moment (field-independent basis, Debye-Ang):
   XX=             21.0805   YY=           -141.6561   ZZ=           -152.1884
   XY=            -14.1887   XZ=             -9.0994   YZ=              5.6496
 Traceless Quadrupole moment (field-independent basis, Debye-Ang):
   XX=            112.0018   YY=            -50.7348   ZZ=            -61.2671
   XY=            -14.1887   XZ=             -9.0994   YZ=              5.6496
 Octapole moment (field-independent basis, Debye-Ang**2):
  XXX=            -91.4645  YYY=             40.4594  ZZZ=             13.6549  XYY=              7.6383
  XXY=            -46.4498  XXZ=           -134.1630  XZZ=             -6.6176  YZZ=             10.6174
  YYZ=             15.6088  XYZ=             35.9781
 Hexadecapole moment (field-independent basis, Debye-Ang**3):
 XXXX=          -7765.6517 YYYY=          -1649.6218 ZZZZ=           -891.7156 XXXY=           -810.5235
 XXXZ=           -492.1261 YYYX=            -55.6762 YYYZ=             84.6064 ZZZX=            -26.7757
 ZZZY=             16.8906 XXYY=          -3410.0963 XXZZ=          -3359.6933 YYZZ=           -393.5592
 XXYZ=             49.0592 YYXZ=            -27.9523 ZZXY=            -20.4950
 N-N= 2.379761420742D+03 E-N=-7.679099661810D+03  KE= 1.252018784313D+03
  Exact polarizability:   0.000   0.000   0.000   0.000   0.000   0.000
 Approx polarizability: 966.062  -1.264 482.580   7.621  44.670 252.268
 No NMR shielding tensors so no spin-rotation constants.
 Leave Link  601 at Sat Feb 27 21:00:15 2021, MaxMem=   268435456 cpu:               6.1 elap:               0.3
 (Enter /public3/home/sc30001/g16/l701.exe)
 ... and contract with generalized density number  0.
 Compute integral second derivatives.
 Leave Link  701 at Sat Feb 27 21:00:15 2021, MaxMem=   268435456 cpu:               8.9 elap:               0.4
 (Enter /public3/home/sc30001/g16/l702.exe)
 L702 exits ... SP integral derivatives will be done elsewhere.
 Leave Link  702 at Sat Feb 27 21:00:15 2021, MaxMem=   268435456 cpu:               0.4 elap:               0.0
 (Enter /public3/home/sc30001/g16/l703.exe)
 Integral derivatives from FoFJK, PRISM(SPDF).
 Compute integral second derivatives, UseDBF=F ICtDFT=           0.
 Calling FoFJK, ICntrl=    100147 FMM=F ISym2X=0 I1Cent= 0 IOpClX= 0 NMat=1 NMatS=1 NMatT=0.
 FoFJK:  IHMeth= 1 ICntrl=  100147 DoSepK=F KAlg= 0 I1Cent=           0 FoldK=F
 IRaf=         0 NMat=       1 IRICut=       1 DoRegI=T DoRafI=F ISym2E= 0 IDoP0=0 IntGTp=1.
 FoFCou: FMM=F IPFlag=           0 FMFlag=      100000 FMFlg1=         800
         NFxFlg=           0 DoJE=F BraDBF=F KetDBF=F FulRan=T
         wScrn=  0.000000 ICntrl=    100147 IOpCl=  0 I1Cent=           0 NGrid=           0
         NMat0=    1 NMatS0=      1 NMatT0=    0 NMatD0=    1 NMtDS0=    0 NMtDT0=    0
 Symmetry not used in FoFCou.
 Leave Link  703 at Sat Feb 27 21:02:08 2021, MaxMem=   268435456 cpu:            2705.2 elap:             112.9
 (Enter /public3/home/sc30001/g16/l716.exe)
 Dipole        =-8.23301151D-01 5.38924321D-01-1.02694472D-01
 Polarizability= 0.00000000D+00 0.00000000D+00 0.00000000D+00
                 0.00000000D+00 0.00000000D+00 0.00000000D+00
 -------------------------------------------------------------------
 Center     Atomic                   Forces (Hartrees/Bohr)
 Number     Number              X              Y              Z
 -------------------------------------------------------------------
      1        6           0.000009386    0.000015739    0.000000848
      2        6           0.000012007   -0.000063706    0.000041614
      3        6          -0.000007881   -0.000011367   -0.000017624
      4        6          -0.000001738    0.000000949   -0.000002052
      5        6           0.000000485   -0.000004447   -0.000006020
      6        6          -0.000007854    0.000002650   -0.000004867
      7        6           0.000001885   -0.000001001    0.000000369
      8        6          -0.000000679   -0.000000418    0.000000676
      9        6           0.000001733    0.000001840    0.000000081
     10        8          -0.000003008   -0.000000834    0.000001288
     11        6          -0.000001475   -0.000000445    0.000000023
     12        6          -0.000000055    0.000000822   -0.000001097
     13        6           0.000000136    0.000001112   -0.000000200
     14        6           0.000000402    0.000000081   -0.000000503
     15        6           0.000000078    0.000000798   -0.000000077
     16        6           0.000000556    0.000001163    0.000000116
     17        8           0.000002325    0.000000499   -0.000008695
     18        8           0.000028823    0.000015749    0.000020908
     19        6           0.000008687    0.000047785    0.000009446
     20        6          -0.000003516    0.000003399    0.000012125
     21        6          -0.000017395   -0.000007052   -0.000031543
     22        6          -0.000000596   -0.000003611   -0.000000621
     23        6           0.000000544   -0.000004576   -0.000002392
     24        6          -0.000000430    0.000006877    0.000010121
     25        6          -0.000003943    0.000003111   -0.000015622
     26        8          -0.000003321    0.000001093   -0.000003000
     27        8          -0.000001080    0.000001027   -0.000000337
     28        1          -0.000000287   -0.000000118    0.000000544
     29        1          -0.000000352    0.000000617   -0.000000343
     30        1          -0.000000079    0.000000278   -0.000000198
     31        1          -0.000000203    0.000000823   -0.000000205
     32        1          -0.000000352    0.000000562   -0.000000403
     33        1          -0.000000095    0.000000533    0.000000209
     34        1           0.000000408   -0.000000608    0.000000734
     35        1           0.000000850   -0.000001939    0.000006528
     36        1          -0.000006201    0.000001845    0.000007301
     37        1          -0.000000522   -0.000000128    0.000000173
     38        1          -0.000000314   -0.000000035    0.000002086
     39        1           0.000000305   -0.000001228   -0.000008455
     40        1           0.000000329   -0.000000186    0.000001857
     41        1           0.000000202    0.000000484   -0.000000366
     42        1          -0.000014439   -0.000005587   -0.000003849
     43        6           0.000009882   -0.000011336    0.000000028
     44        1           0.000000790    0.000000098   -0.000000175
     45        1          -0.000002354    0.000001166    0.000003184
     46        1           0.000004244    0.000000754    0.000002319
     47        1          -0.000005890    0.000006767   -0.000013937
 -------------------------------------------------------------------
 Cartesian Forces:  Max     0.000063706 RMS     0.000009976
 Z-matrix is all fixed cartesians, so copy forces.
 Leave Link  716 at Sat Feb 27 21:02:08 2021, MaxMem=   268435456 cpu:               0.5 elap:               0.0
 (Enter /public3/home/sc30001/g16/l123.exe)
 IRC-IRC-IRC-IRC-IRC-IRC-IRC-IRC-IRC-IRC-IRC-IRC-IRC-IRC-IRC-IRC-IRC-IRC
          ******** Start new reaction path calculation ********
 Current Structure is TS -> form Hessian eigenvectors.
                            Diagonalizing Hessian.
 Supplied step size of   0.1000 bohr.
    Integration on MW PES will use step size of   0.2877 sqrt(amu)*bohr.
 Point Number:   0          Path Number:   1
 Calculating another point on the path.
 Point Number  1 in FORWARD path direction.
 Using LQA Reaction Path Following.
 IRC-IRC-IRC-IRC-IRC-IRC-IRC-IRC-IRC-IRC-IRC-IRC-IRC-IRC-IRC-IRC-IRC-IRC
 Leave Link  123 at Sat Feb 27 21:02:08 2021, MaxMem=   268435456 cpu:               1.0 elap:               0.1
 (Enter /public3/home/sc30001/g16/l202.exe)
                          Input orientation:                          
 ---------------------------------------------------------------------
 Center     Atomic      Atomic             Coordinates (Angstroms)
 Number     Number       Type             X           Y           Z
 ---------------------------------------------------------------------
      1          6           0       -1.200755    0.903691    1.218127
      2          6           0       -1.821225   -0.333122    0.912605
      3          6           0       -1.046564   -1.369510    0.238297
      4          6           0        0.401076   -1.114817    0.081962
      5          6           0        0.942008    0.120955    0.503464
      6          6           0        0.173884    1.136672    1.050328
      7          6           0        1.258693   -2.049284   -0.481757
      8          6           0        2.624094   -1.779418   -0.612116
      9          6           0        3.130466   -0.563626   -0.174792
     10          8           0        2.279319    0.346280    0.365156
     11          6           0        4.508128   -0.115542   -0.219449
     12          6           0        4.870783    1.167445    0.254148
     13          6           0        6.182289    1.599786    0.214349
     14          6           0        7.181900    0.758156   -0.303208
     15          6           0        6.842779   -0.520367   -0.778169
     16          6           0        5.526631   -0.946497   -0.735137
     17          8           0       -1.997163    1.869763    1.728401
     18          8           0       -1.561239   -2.399549   -0.232623
     19          6           0       -3.215559   -0.539916    1.206739
     20          6           0       -4.141243   -0.595078   -0.610533
     21          6           0       -3.962815    0.738076   -1.103291
     22          6           0       -5.021753    1.597273   -1.270686
     23          6           0       -6.330032    1.145671   -0.987647
     24          6           0       -6.556090   -0.177616   -0.552903
     25          6           0       -5.485395   -1.032587   -0.403115
     26          8           0       -7.320150    2.031614   -1.155759
     27          8           0        8.441241    1.236992   -0.314712
     28          1           0        0.634009    2.071224    1.353255
     29          1           0        0.838530   -2.993509   -0.815621
     30          1           0        3.286959   -2.512929   -1.050120
     31          1           0        4.108893    1.824768    0.655509
     32          1           0        6.463060    2.582811    0.576611
     33          1           0        7.612882   -1.175249   -1.178236
     34          1           0        5.296643   -1.938941   -1.106762
     35          1           0       -1.476212    2.663365    1.934201
     36          1           0       -2.956098    1.085672   -1.315140
     37          1           0       -4.888709    2.616395   -1.617437
     38          1           0       -7.571724   -0.520614   -0.369808
     39          1           0       -5.666959   -2.063868   -0.118052
     40          1           0       -8.182766    1.634430   -0.946148
     41          1           0        9.053012    0.581507   -0.688700
     42          1           0       -3.713398    0.335898    1.614212
     43          6           0       -3.657953   -1.837942    1.849680
     44          1           0       -3.369070   -2.712491    1.267245
     45          1           0       -3.147730   -1.900910    2.820755
     46          1           0       -4.732864   -1.843661    2.041553
     47          1           0       -3.409077   -1.360249   -0.882510
 ---------------------------------------------------------------------
                    Distance matrix (angstroms):
                    1          2          3          4          5
     1  C    0.000000
     2  C    1.417051   0.000000
     3  C    2.480178   1.459072   0.000000
     4  C    2.816222   2.497926   1.478165   0.000000
     5  C    2.390576   2.830024   2.499243   1.413295   0.000000
     6  C    1.404304   2.481878   2.903418   2.461412   1.385914
     7  C    4.202207   3.791484   2.508940   1.387989   2.404347
     8  C    5.017802   4.917052   3.790113   2.421827   2.772246
     9  C    4.780451   5.074919   4.274069   2.796301   2.391239
    10  O    3.626180   4.192344   3.744533   2.396414   1.363195
    11  C    5.974680   6.433474   5.712843   4.237602   3.646333
    12  C    6.153242   6.889719   6.438275   5.021618   4.073398
    13  C    7.483412   8.263167   7.814961   6.388194   5.452621
    14  C    8.520830   9.150155   8.516326   7.045279   6.324001
    15  C    8.409018   8.829425   7.999749   6.526004   6.072312
    16  C    7.245423   7.555281   6.658334   5.193004   4.867479
    17  O    1.352014   2.355670   3.690114   4.167737   3.632841
    18  O    3.625744   2.376817   1.244041   2.366471   3.627811
    19  C    2.478622   1.439947   2.516077   3.830886   4.268104
    20  C    3.773165   2.787661   3.301105   4.624104   5.252916
    21  C    3.611840   3.130130   3.840091   4.886879   5.198057
    22  C    4.612513   4.328576   5.184685   6.212259   6.394808
    23  C    5.588692   5.111470   5.978637   7.180647   7.493732
    24  C    5.743291   4.958916   5.692230   7.048657   7.578030
    25  C    4.973504   3.955567   4.497571   5.906996   6.592727
    26  O    6.659921   6.333111   7.271102   8.429076   8.641001
    27  O    9.768765  10.454174   9.854852   8.386453   7.625840
    28  H    2.178933   3.464567   3.988246   3.438212   2.149549
    29  H    4.845924   4.139893   2.702165   2.127559   3.383870
    30  H    6.079293   5.890448   4.663351   3.400683   3.853538
    31  H    5.418236   6.315764   6.079162   4.766342   3.599341
    32  H    7.871788   8.788910   8.492924   7.117919   6.045503
    33  H    9.367216   9.699648   8.776691   7.321331   7.000630
    34  H    7.463366   7.571032   6.509202   5.104783   5.079255
    35  H    1.919660   3.184593   4.395995   4.607566   3.789281
    36  H    3.087359   2.874676   3.476695   4.250255   4.408314
    37  H    4.957296   4.950780   5.838944   6.692662   6.687504
    38  H    6.718589   5.894742   6.608187   8.007667   8.582415
    39  H    5.526188   4.341360   4.685847   6.145059   6.988431
    40  H    7.346193   6.913424   7.832749   9.071809   9.362344
    41  H   10.434535  11.029494  10.327983   8.850278   8.211075
    42  H    2.606270   2.126067   3.451603   4.623987   4.790904
    43  C    3.735403   2.552678   3.104084   4.485918   5.177762
    44  H    4.216726   2.860593   2.873390   4.262800   5.215091
    45  H    3.771593   2.803322   3.371405   4.551149   5.117004
    46  H    4.549919   3.468990   4.131024   5.543334   6.199161
    47  H    3.796680   2.607431   2.614911   3.937983   4.800711
                    6          7          8          9         10
     6  C    0.000000
     7  C    3.697892   0.000000
     8  C    4.155819   1.397906   0.000000
     9  C    3.623990   2.409344   1.387738   0.000000
    10  O    2.350965   2.738186   2.364851   1.357911   0.000000
    11  C    4.686795   3.790381   2.544063   1.449389   2.350028
    12  C    4.764001   4.892453   3.805526   2.491847   2.720720
    13  C    6.083935   6.167826   4.976225   3.761038   4.102096
    14  C    7.147560   6.557284   5.225734   4.263533   4.965043
    15  C    7.110791   5.797195   4.405688   3.761278   4.783664
    16  C    6.014930   4.415386   3.022187   2.490419   3.664280
    17  O    2.389697   5.553767   6.336447   5.986326   4.740015
    18  O    4.142641   2.852503   4.248011   5.038457   4.758866
    19  C    3.784671   5.014792   6.240685   6.494707   5.629146
    20  C    4.937382   5.593800   6.868220   7.284820   6.562144
    21  C    4.680730   5.951456   7.068692   7.271257   6.424491
    22  C    5.709107   7.305052   8.384195   8.504654   7.585948
    23  C    6.815743   8.249388   9.427276   9.647976   8.751573
    24  C    7.042035   8.036108   9.319070   9.701615   8.898413
    25  C    6.232625   6.820746   8.146487   8.631634   7.923528
    26  O    7.863097   9.523894  10.663372  10.812629   9.864246
    27  O    8.379892   7.900411   6.559449   5.609468   6.262976
    28  H    1.084835   4.553689   4.759261   3.938230   2.580469
    29  H    4.580602   1.086078   2.168795   3.401171   3.824173
    30  H    5.236669   2.156818   1.081330   2.142538   3.345656
    31  H    4.014181   4.942194   4.098982   2.711299   2.370142
    32  H    6.470662   7.047119   5.931254   4.644444   4.748734
    33  H    8.102479   6.451724   5.057027   4.633901   5.757083
    34  H    6.352565   4.087523   2.722616   2.729905   4.061159
    35  H    2.415542   5.960337   6.560074   6.006896   4.683461
    36  H    3.923624   5.318547   6.312015   6.408341   5.547944
    37  H    5.910702   7.800569   8.762195   8.746480   7.775907
    38  H    8.047225   8.962457  10.276089  10.704053   9.916387
    39  H    6.761953   6.935210   8.310630   8.924607   8.317790
    40  H    8.606235  10.145273  11.338173  11.550569  10.622339
    41  H    9.064841   8.228931   6.849148   6.054089   6.859217
    42  H    4.008761   5.899480   7.042365   7.130788   6.121511
    43  C    4.916326   5.445519   6.747443   7.197569   6.498141
    44  H    5.235994   4.991497   6.349854   6.995788   6.486459
    45  H    4.836780   5.508645   6.716645   7.083599   6.366529
    46  H    5.825898   6.504470   7.821184   8.269378   7.535042
    47  H    4.775780   4.735340   6.053756   6.625789   6.068505
                   11         12         13         14         15
    11  C    0.000000
    12  C    1.414875   0.000000
    13  C    2.435846   1.381504   0.000000
    14  C    2.814146   2.412349   1.405500   0.000000
    15  C    2.434471   2.793414   2.432362   1.405422   0.000000
    16  C    1.412009   2.424371   2.795527   2.415019   1.384083
    17  O    7.074911   7.059415   8.322781   9.466694   9.494219
    18  O    6.484912   7.370977   8.726781   9.296159   8.628817
    19  C    7.865713   8.319341   9.689309  10.586410  10.252337
    20  C    8.671477   9.223381  10.586462  11.407859  10.985555
    21  C    8.559598   8.947595  10.266541  11.173415  10.883486
    22  C    9.739480  10.018589  11.302030  12.270667  12.062093
    23  C   10.938304  11.269462  12.578124  13.534804  13.279402
    24  C   11.069416  11.534034  12.884648  13.772087  13.405145
    25  C   10.037191  10.607665  11.976873  12.793635  12.344509
    26  O   12.057990  12.302580  13.578643  14.582798  14.395963
    27  O    4.160264   3.616160   2.348273   1.347351   2.420368
    28  H    4.718490   4.469351   5.683553   6.880617   7.057488
    29  H    4.701496   5.892115   7.121444   7.387550   6.493755
    30  H    2.815800   4.213640   5.186158   5.140859   4.085109
    31  H    2.165581   1.083346   2.131716   3.391190   3.876754
    32  H    3.425869   2.154667   1.084622   2.149460   3.407246
    33  H    3.417857   3.880599   3.418583   2.165519   1.087190
    34  H    2.175744   3.418050   3.879728   3.387362   2.123879
    35  H    6.940667   6.733847   7.920968   9.143234   9.311215
    36  H    7.639249   7.983070   9.279750  10.193639   9.944129
    37  H    9.885262  10.042408  11.267473  12.283316  12.172570
    38  H   12.087577  12.571986  13.928755  14.809089  14.420287
    39  H   10.360436  11.028323  12.407156  13.156415  12.621874
    40  H   12.831574  13.116933  14.411897  15.403058  15.180197
    41  H    4.621909   4.327046   3.177017   1.918559   2.471287
    42  H    8.435615   8.730944  10.073810  11.070786  10.857695
    43  C    8.598421   9.182451  10.550955  11.352403  10.904448
    44  H    8.426426   9.163812  10.532464  11.217606  10.642885
    45  H    8.428674   8.960961  10.300363  11.114452  10.708335
    46  H    9.669253  10.222113  11.590365  12.418895  11.987387
    47  H    8.041833   8.731397  10.097485  10.816284  10.286731
                   16         17         18         19         20
    16  C    0.000000
    17  O    8.402846   0.000000
    18  O    7.252709   4.718334   0.000000
    19  C    8.964490   2.750123   2.875199   0.000000
    20  C    9.675061   4.017852   3.171017   2.040199   0.000000
    21  C    9.644839   3.628083   4.046025   2.743701   1.432462
    22  C   10.863976   4.268128   5.387700   3.737319   2.453061
    23  C   12.042482   5.164783   5.989994   4.166110   2.821918
    24  C   12.108532   5.493626   5.476139   3.792987   2.451343
    25  C   11.017366   5.013458   4.158924   2.826042   1.428699
    26  O   13.194160   6.056300   7.324783   5.389048   4.159596
    27  O    3.665969  10.655279  10.643344  11.889205  12.718603
    28  H    6.116026   2.665405   5.227039   4.653890   5.811081
    29  H    5.116154   6.177752   2.539993   5.152251   5.531063
    30  H    2.751191   7.406086   4.917945   7.160232   7.684371
    31  H    3.409367   6.199761   7.126291   7.716422   8.690411
    32  H    3.879896   8.567989   9.479882  10.189414  11.133711
    33  H    2.145019  10.491597   9.303634  11.106164  11.782119
    34  H    1.084409   8.703101   6.928696   8.931245   9.545988
    35  H    8.318430   0.971364   5.507764   3.716926   4.918894
    36  H    8.742014   3.285955   3.906948   3.011600   2.173928
    37  H   11.043186   4.484767   6.176525   4.553867   3.447625
    38  H   13.110368   6.418109   6.298821   4.632715   3.439724
    39  H   11.266133   5.687728   4.121012   3.175982   2.174325
    40  H   13.951820   6.743166   7.786317   5.834026   4.627879
    41  H    3.843477  11.384566  11.034357  12.464675  13.246842
    42  H    9.619881   2.304614   3.940210   1.086705   2.449338
    43  C    9.582930   4.064482   3.007923   1.514581   2.798380
    44  H    9.287721   4.805398   2.369766   2.178832   2.933554
    45  H    9.423365   4.090846   3.476882   2.112333   3.803419
    46  H   10.666403   4.622947   3.942092   2.167690   2.990407
    47  H    8.946495   4.386722   2.217431   2.252855   1.093400
                   21         22         23         24         25
    21  C    0.000000
    22  C    1.373896   0.000000
    23  C    2.404833   1.412675   0.000000
    24  C    2.804727   2.453495   1.411096   0.000000
    25  C    2.437979   2.807812   2.408297   1.378332   0.000000
    26  O    3.598290   2.341899   1.339213   2.414109   3.649949
    27  O   12.439107  13.501699  14.786875  15.065782  14.110633
    28  H    5.379841   6.252786   7.405021   7.770987   7.082767
    29  H    6.087725   7.458235   8.279534   7.916986   6.633807
    30  H    7.945507   9.272384  10.289595  10.128500   8.919877
    31  H    8.332271   9.334381  10.589253  10.918409  10.066554
    32  H   10.720261  11.674105  12.968249  13.356423  12.521843
    33  H   11.732996  12.935587  14.136048  14.217809  13.121967
    34  H    9.638672  10.908756  12.029488  11.995678  10.842920
    35  H    4.372218   4.896807   5.865165   6.329457   5.932677
    36  H    1.085902   2.128530   3.390322   3.890610   3.422887
    37  H    2.156318   1.084687   2.153387   3.423433   3.891745
    38  H    3.891853   3.435023   2.167955   1.087513   2.148487
    39  H    3.424280   3.892147   3.390722   2.130163   1.085250
    40  H    4.316958   3.177847   1.916568   2.466623   3.831929
    41  H   13.023370  14.123367  15.396288  15.628141  14.630521
    42  H    2.758401   3.409618   3.777853   3.611230   3.013691
    43  C    3.930502   4.837080   4.908399   4.114400   3.010520
    44  H    4.228285   5.267497   5.360713   4.460451   3.176635
    45  H    4.798619   5.699924   5.823455   5.095903   4.075782
    46  H    4.141060   4.784810   4.545668   3.582046   2.683383
    47  H    2.181362   3.390920   3.850021   3.378010   2.155986
                   26         27         28         29         30
    26  O    0.000000
    27  O   15.803804   0.000000
    28  H    8.340586   8.026888   0.000000
    29  H    9.588097   8.714887   5.513381   0.000000
    30  H   11.540138   6.416334   5.816254   2.506143   0.000000
    31  H   11.573526   4.478398   3.552803   6.006271   4.732901
    32  H   13.902583   2.553211   5.902774   8.041704   6.220967
    33  H   15.273504   2.692722   8.102636   7.023490   4.529836
    34  H   13.226911   4.538985   6.623689   4.590387   2.090813
    35  H    6.640676  10.268788   2.267413   6.702222   7.641203
    36  H    4.468239  11.442162   4.580449   5.593607   7.210820
    37  H    2.543034  13.464301   6.294651   8.056996   9.668162
    38  H    2.682326  16.109229   8.776140   8.777604  11.060883
    39  H    4.536833  14.490536   7.678927   6.608496   9.013492
    40  H    0.972521  16.640741   9.122147  10.139953  12.196966
    41  H   16.443887   0.971489   8.790247   8.959608   6.553894
    42  H    4.853541  12.339690   4.688219   6.140772   8.013705
    43  C    6.117010  12.670055   5.826573   5.353272   7.556206
    44  H    6.632384  12.553264   6.238267   4.703318   7.050725
    45  H    6.977571  12.408941   5.677408   5.505204   7.534153
    46  H    5.651071  13.733151   6.678578   6.366005   8.621132
    47  H    5.184197  12.144878   5.755014   4.551282   6.796591
                   31         32         33         34         35
    31  H    0.000000
    32  H    2.474461   0.000000
    33  H    4.963936   4.304020   0.000000
    34  H    4.322250   4.963921   2.439939   0.000000
    35  H    5.790656   8.054910  10.345717   8.735001   0.000000
    36  H    7.371825   9.723204  10.808971   8.792009   3.903511
    37  H    9.313957  11.561905  13.071314  11.169300   4.925594
    38  H   11.957797  14.404934  15.220196  12.967252   7.252686
    39  H   10.549273  13.008134  13.351697  11.008801   6.642352
    40  H   12.397032  14.755286  16.045269  13.945940   7.371092
    41  H    5.272277   3.509142   2.323749   4.542879  11.048905
    42  H    8.020229  10.473086  11.762905   9.682944   3.244148
    43  C    8.669797  11.117494  11.689276   9.430564   5.002890
    44  H    8.768174  11.188744  11.355473   9.018252   5.738256
    45  H    8.439641  10.840075  11.502578   9.313123   4.940907
    46  H    9.672391  12.128001  12.776199  10.512467   5.561528
    47  H    8.308411  10.730137  11.027477   8.727813   5.278190
                   36         37         38         39         40
    36  H    0.000000
    37  H    2.483844   0.000000
    38  H    4.977732   4.312304   0.000000
    39  H    4.324510   4.975810   2.464376   0.000000
    40  H    5.268335   3.502242   2.312954   4.548894   0.000000
    41  H   12.036002  14.120018  16.664280  14.966669  17.269829
    42  H    3.117173   4.126206   4.422288   3.546268   5.311957
    43  C    4.365342   5.777264   4.688186   2.821191   6.352004
    44  H    4.611432   6.247217   5.014636   2.760444   6.853212
    45  H    5.105098   6.567693   5.626423   3.874229   7.213860
    46  H    4.796381   5.771013   3.952751   2.363243   5.738057
    47  H    2.524854   4.306173   4.277322   2.485459   5.635625
                   41         42         43         44         45
    41  H    0.000000
    42  H   12.974781   0.000000
    43  C   13.185816   2.187258   0.000000
    44  H   12.999395   3.087333   1.089734   0.000000
    45  H   12.935872   2.603658   1.098762   1.766649   0.000000
    46  H   14.261350   2.443851   1.091916   1.792861   1.767224
    47  H   12.613946   3.033668   2.784779   2.540001   3.751637
                   46         47
    46  H    0.000000
    47  H    3.245957   0.000000
 Symmetry turned off by external request.
 Stoichiometry    C23H19O5(1+)
 Framework group  C1[X(C23H19O5)]
 Deg. of freedom   135
 Full point group                 C1      NOp   1
 Rotational constants (GHZ):           0.5349197           0.0619878           0.0593494
 Leave Link  202 at Sat Feb 27 21:02:08 2021, MaxMem=   268435456 cpu:               0.7 elap:               0.0
 (Enter /public3/home/sc30001/g16/l301.exe)
 Standard basis: 6-31G(d) (6D, 7F)
 Ernie: Thresh=  0.10000D-02 Tol=  0.10000D-05 Strict=F.
   458 basis functions,   860 primitive gaussians,   458 cartesian basis functions
    98 alpha electrons       98 beta electrons
       nuclear repulsion energy      2378.7554495023 Hartrees.
 IExCor=  402 DFT=T Ex+Corr=B3LYP ExCW=0 ScaHFX=  0.200000
 ScaDFX=  0.800000  0.720000  1.000000  0.810000 ScalE2=  1.000000  1.000000
 IRadAn=      5 IRanWt=     -1 IRanGd=            0 ICorTp=0 IEmpDi=  4
 NAtoms=   47 NActive=   47 NUniq=   47 SFac= 1.00D+00 NAtFMM=   60 NAOKFM=F Big=F
 Integral buffers will be    131072 words long.
 Raffenetti 2 integral format.
 Two-electron integral symmetry is turned off.
 Leave Link  301 at Sat Feb 27 21:02:09 2021, MaxMem=   268435456 cpu:               1.1 elap:               0.1
 (Enter /public3/home/sc30001/g16/l302.exe)
 NPDir=0 NMtPBC=     1 NCelOv=     1 NCel=       1 NClECP=     1 NCelD=      1
         NCelK=      1 NCelE2=     1 NClLst=     1 CellRange=     0.0.
 One-electron integrals computed using PRISM.
 NBasis=   458 RedAO= T EigKep=  3.63D-04  NBF=   458
 NBsUse=   458 1.00D-06 EigRej= -1.00D+00 NBFU=   458
 Precomputing XC quadrature grid using
 IXCGrd= 4 IRadAn=           5 IRanWt=          -1 IRanGd=           0 AccXCQ= 0.00D+00.
 Generated NRdTot=       0 NPtTot=           0 NUsed=           0 NTot=          32
 NSgBfM=   442   442   442   442   442 MxSgAt=    47 MxSgA2=    47.
 Leave Link  302 at Sat Feb 27 21:02:09 2021, MaxMem=   268435456 cpu:              10.8 elap:               0.5
 (Enter /public3/home/sc30001/g16/l303.exe)
 DipDrv:  MaxL=1.
 Leave Link  303 at Sat Feb 27 21:02:09 2021, MaxMem=   268435456 cpu:               1.2 elap:               0.1
 (Enter /public3/home/sc30001/g16/l401.exe)
 Initial guess from the checkpoint file:  "irc1.chk"
 B after Tr=    -0.056255   -0.017182    0.010359
         Rot=    1.000000   -0.000020    0.000000    0.000000 Ang=  -0.00 deg.
 Guess basis will be translated and rotated to current coordinates.
 JPrj=2 DoOrth=T DoCkMO=T.
 Generating alternative initial guess.
 ExpMin= 1.61D-01 ExpMax= 5.48D+03 ExpMxC= 8.25D+02 IAcc=2 IRadAn=         4 AccDes= 0.00D+00
 Harris functional with IExCor=  402 and IRadAn=       4 diagonalized for initial guess.
 HarFok:  IExCor=  402 AccDes= 0.00D+00 IRadAn=         4 IDoV= 1 UseB2=F ITyADJ=14
 ICtDFT=  3500011 ScaDFX=  1.000000  1.000000  1.000000  1.000000
 FoFCou: FMM=F IPFlag=           0 FMFlag=      100000 FMFlg1=           0
         NFxFlg=           0 DoJE=T BraDBF=F KetDBF=T FulRan=T
         wScrn=  0.000000 ICntrl=       500 IOpCl=  0 I1Cent=   200000004 NGrid=           0
         NMat0=    1 NMatS0=      1 NMatT0=    0 NMatD0=    1 NMtDS0=    0 NMtDT0=    0
 Symmetry not used in FoFCou.
 Harris En= -1263.74155401539    
 Leave Link  401 at Sat Feb 27 21:02:10 2021, MaxMem=   268435456 cpu:              21.5 elap:               0.9
 (Enter /public3/home/sc30001/g16/l502.exe)
 Two-electron integral symmetry not used.
 Closed shell SCF:
 Using DIIS extrapolation, IDIIS=  1040.
 NGot=   268435456 LenX=   268001017 LenY=   267790795
 Requested convergence on RMS density matrix=1.00D-08 within 128 cycles.
 Requested convergence on MAX density matrix=1.00D-06.
 Requested convergence on             energy=1.00D-06.
 No special actions if energy rises.
 Fock matrices will be formed incrementally for  20 cycles.
 Integral accuracy reduced to 1.0D-05 until final iterations.

 Cycle   1  Pass 0  IDiag  1:
 FoFJK:  IHMeth= 1 ICntrl=       0 DoSepK=F KAlg= 0 I1Cent=           0 FoldK=F
 IRaf= 620000000 NMat=       1 IRICut=       1 DoRegI=T DoRafI=F ISym2E= 0 IDoP0=0 IntGTp=1.
 FoFCou: FMM=F IPFlag=           0 FMFlag=      100000 FMFlg1=           0
         NFxFlg=           0 DoJE=F BraDBF=F KetDBF=F FulRan=T
         wScrn=  0.000000 ICntrl=         0 IOpCl=  0 I1Cent=           0 NGrid=           0
         NMat0=    1 NMatS0=      1 NMatT0=    0 NMatD0=    1 NMtDS0=    0 NMtDT0=    0
 Symmetry not used in FoFCou.
 E= -1263.73382784822    
 DIIS: error= 4.60D-04 at cycle   1 NSaved=   1.
 NSaved= 1 IEnMin= 1 EnMin= -1263.73382784822     IErMin= 1 ErrMin= 4.60D-04
 ErrMax= 4.60D-04  0.00D+00 EMaxC= 1.00D-01 BMatC= 3.36D-04 BMatP= 3.36D-04
 IDIUse=3 WtCom= 9.95D-01 WtEn= 4.60D-03
 Coeff-Com:  0.100D+01
 Coeff-En:   0.100D+01
 Coeff:      0.100D+01
 Gap=     1.797 Goal=   None    Shift=    0.000
 RMSDP=1.17D-04 MaxDP=5.60D-03              OVMax= 1.73D-02

 Cycle   2  Pass 0  IDiag  1:
 RMSU=  1.17D-04    CP:  1.00D+00
 E= -1263.73470723211     Delta-E=       -0.000879383893 Rises=F Damp=F
 DIIS: error= 2.50D-04 at cycle   2 NSaved=   2.
 NSaved= 2 IEnMin= 2 EnMin= -1263.73470723211     IErMin= 2 ErrMin= 2.50D-04
 ErrMax= 2.50D-04  0.00D+00 EMaxC= 1.00D-01 BMatC= 6.30D-05 BMatP= 3.36D-04
 IDIUse=3 WtCom= 9.98D-01 WtEn= 2.50D-03
 Coeff-Com:  0.115D+00 0.885D+00
 Coeff-En:   0.000D+00 0.100D+01
 Coeff:      0.115D+00 0.885D+00
 Gap=     0.105 Goal=   None    Shift=    0.000
 RMSDP=6.31D-05 MaxDP=3.05D-03 DE=-8.79D-04 OVMax= 1.02D-02

 Cycle   3  Pass 0  IDiag  1:
 RMSU=  6.22D-05    CP:  1.00D+00  9.10D-01
 E= -1263.73461425167     Delta-E=        0.000092980438 Rises=F Damp=F
 DIIS: error= 4.32D-04 at cycle   3 NSaved=   3.
 NSaved= 3 IEnMin= 2 EnMin= -1263.73470723211     IErMin= 2 ErrMin= 2.50D-04
 ErrMax= 4.32D-04  0.00D+00 EMaxC= 1.00D-01 BMatC= 1.43D-04 BMatP= 6.30D-05
 IDIUse=3 WtCom= 3.25D-01 WtEn= 6.75D-01
 Coeff-Com: -0.382D-01 0.631D+00 0.407D+00
 Coeff-En:   0.000D+00 0.650D+00 0.350D+00
 Coeff:     -0.124D-01 0.644D+00 0.368D+00
 Gap=     0.104 Goal=   None    Shift=    0.000
 RMSDP=3.49D-05 MaxDP=1.96D-03 DE= 9.30D-05 OVMax= 5.73D-03

 Cycle   4  Pass 0  IDiag  1:
 RMSU=  1.42D-05    CP:  1.00D+00  1.01D+00  5.25D-01
 E= -1263.73479231174     Delta-E=       -0.000178060064 Rises=F Damp=F
 DIIS: error= 5.78D-05 at cycle   4 NSaved=   4.
 NSaved= 4 IEnMin= 4 EnMin= -1263.73479231174     IErMin= 4 ErrMin= 5.78D-05
 ErrMax= 5.78D-05  0.00D+00 EMaxC= 1.00D-01 BMatC= 3.99D-06 BMatP= 6.30D-05
 IDIUse=1 WtCom= 1.00D+00 WtEn= 0.00D+00
 Coeff-Com: -0.288D-01 0.307D+00 0.192D+00 0.530D+00
 Coeff:     -0.288D-01 0.307D+00 0.192D+00 0.530D+00
 Gap=     0.104 Goal=   None    Shift=    0.000
 RMSDP=7.27D-06 MaxDP=4.30D-04 DE=-1.78D-04 OVMax= 1.32D-03

 Initial convergence to 1.0D-05 achieved.  Increase integral accuracy.
 Cycle   5  Pass 1  IDiag  1:
 E= -1263.73481963217     Delta-E=       -0.000027320436 Rises=F Damp=F
 DIIS: error= 6.93D-05 at cycle   1 NSaved=   1.
 NSaved= 1 IEnMin= 1 EnMin= -1263.73481963217     IErMin= 1 ErrMin= 6.93D-05
 ErrMax= 6.93D-05  0.00D+00 EMaxC= 1.00D-01 BMatC= 2.11D-06 BMatP= 2.11D-06
 IDIUse=1 WtCom= 1.00D+00 WtEn= 0.00D+00
 Coeff-Com:  0.100D+01
 Coeff:      0.100D+01
 Gap=     0.104 Goal=   None    Shift=    0.000
 RMSDP=7.27D-06 MaxDP=4.30D-04 DE=-2.73D-05 OVMax= 7.76D-04

 Cycle   6  Pass 1  IDiag  1:
 RMSU=  3.79D-05    CP:  1.00D+00
 E= -1263.73481816792     Delta-E=        0.000001464253 Rises=F Damp=F
 DIIS: error= 6.00D-05 at cycle   2 NSaved=   2.
 NSaved= 2 IEnMin= 1 EnMin= -1263.73481963217     IErMin= 2 ErrMin= 6.00D-05
 ErrMax= 6.00D-05  0.00D+00 EMaxC= 1.00D-01 BMatC= 3.25D-06 BMatP= 2.11D-06
 IDIUse=1 WtCom= 1.00D+00 WtEn= 0.00D+00
 Coeff-Com:  0.568D+00 0.432D+00
 Coeff:      0.568D+00 0.432D+00
 Gap=     0.104 Goal=   None    Shift=    0.000
 RMSDP=6.22D-06 MaxDP=2.84D-04 DE= 1.46D-06 OVMax= 7.29D-04

 Cycle   7  Pass 1  IDiag  1:
 RMSU=  6.16D-06    CP:  1.00D+00  9.76D-01
 E= -1263.73482096323     Delta-E=       -0.000002795316 Rises=F Damp=F
 DIIS: error= 2.57D-05 at cycle   3 NSaved=   3.
 NSaved= 3 IEnMin= 3 EnMin= -1263.73482096323     IErMin= 3 ErrMin= 2.57D-05
 ErrMax= 2.57D-05  0.00D+00 EMaxC= 1.00D-01 BMatC= 5.99D-07 BMatP= 2.11D-06
 IDIUse=1 WtCom= 1.00D+00 WtEn= 0.00D+00
 Coeff-Com:  0.600D-01 0.296D+00 0.644D+00
 Coeff:      0.600D-01 0.296D+00 0.644D+00
 Gap=     0.104 Goal=   None    Shift=    0.000
 RMSDP=2.31D-06 MaxDP=1.02D-04 DE=-2.80D-06 OVMax= 3.16D-04

 Cycle   8  Pass 1  IDiag  1:
 RMSU=  1.25D-06    CP:  1.00D+00  9.90D-01  6.94D-01
 E= -1263.73482149602     Delta-E=       -0.000000532784 Rises=F Damp=F
 DIIS: error= 1.03D-05 at cycle   4 NSaved=   4.
 NSaved= 4 IEnMin= 4 EnMin= -1263.73482149602     IErMin= 4 ErrMin= 1.03D-05
 ErrMax= 1.03D-05  0.00D+00 EMaxC= 1.00D-01 BMatC= 8.35D-08 BMatP= 5.99D-07
 IDIUse=1 WtCom= 1.00D+00 WtEn= 0.00D+00
 Coeff-Com: -0.237D-02 0.164D+00 0.422D+00 0.416D+00
 Coeff:     -0.237D-02 0.164D+00 0.422D+00 0.416D+00
 Gap=     0.104 Goal=   None    Shift=    0.000
 RMSDP=7.87D-07 MaxDP=3.97D-05 DE=-5.33D-07 OVMax= 1.09D-04

 Cycle   9  Pass 1  IDiag  1:
 RMSU=  2.01D-07    CP:  1.00D+00  9.91D-01  7.18D-01  4.01D-01
 E= -1263.73482158697     Delta-E=       -0.000000090950 Rises=F Damp=F
 DIIS: error= 9.40D-07 at cycle   5 NSaved=   5.
 NSaved= 5 IEnMin= 5 EnMin= -1263.73482158697     IErMin= 5 ErrMin= 9.40D-07
 ErrMax= 9.40D-07  0.00D+00 EMaxC= 1.00D-01 BMatC= 8.23D-10 BMatP= 8.35D-08
 IDIUse=1 WtCom= 1.00D+00 WtEn= 0.00D+00
 Coeff-Com: -0.211D-02 0.842D-01 0.215D+00 0.223D+00 0.480D+00
 Coeff:     -0.211D-02 0.842D-01 0.215D+00 0.223D+00 0.480D+00
 Gap=     0.104 Goal=   None    Shift=    0.000
 RMSDP=9.77D-08 MaxDP=4.53D-06 DE=-9.10D-08 OVMax= 1.15D-05

 Cycle  10  Pass 1  IDiag  1:
 RMSU=  7.26D-08    CP:  1.00D+00  9.91D-01  7.15D-01  4.25D-01  7.23D-01
 E= -1263.73482158780     Delta-E=       -0.000000000829 Rises=F Damp=F
 DIIS: error= 2.99D-07 at cycle   6 NSaved=   6.
 NSaved= 6 IEnMin= 6 EnMin= -1263.73482158780     IErMin= 6 ErrMin= 2.99D-07
 ErrMax= 2.99D-07  0.00D+00 EMaxC= 1.00D-01 BMatC= 9.36D-11 BMatP= 8.23D-10
 IDIUse=1 WtCom= 1.00D+00 WtEn= 0.00D+00
 Coeff-Com: -0.729D-03 0.220D-01 0.547D-01 0.577D-01 0.267D+00 0.599D+00
 Coeff:     -0.729D-03 0.220D-01 0.547D-01 0.577D-01 0.267D+00 0.599D+00
 Gap=     0.104 Goal=   None    Shift=    0.000
 RMSDP=3.37D-08 MaxDP=1.47D-06 DE=-8.29D-10 OVMax= 4.58D-06

 Cycle  11  Pass 1  IDiag  1:
 RMSU=  2.59D-08    CP:  1.00D+00  9.91D-01  7.15D-01  4.25D-01  7.93D-01
                    CP:  7.79D-01
 E= -1263.73482158791     Delta-E=       -0.000000000114 Rises=F Damp=F
 DIIS: error= 1.27D-07 at cycle   7 NSaved=   7.
 NSaved= 7 IEnMin= 7 EnMin= -1263.73482158791     IErMin= 7 ErrMin= 1.27D-07
 ErrMax= 1.27D-07  0.00D+00 EMaxC= 1.00D-01 BMatC= 1.92D-11 BMatP= 9.36D-11
 IDIUse=1 WtCom= 1.00D+00 WtEn= 0.00D+00
 Coeff-Com: -0.185D-03 0.313D-02 0.679D-02 0.554D-02 0.104D+00 0.372D+00
 Coeff-Com:  0.508D+00
 Coeff:     -0.185D-03 0.313D-02 0.679D-02 0.554D-02 0.104D+00 0.372D+00
 Coeff:      0.508D+00
 Gap=     0.104 Goal=   None    Shift=    0.000
 RMSDP=1.32D-08 MaxDP=5.68D-07 DE=-1.14D-10 OVMax= 1.68D-06

 Cycle  12  Pass 1  IDiag  1:
 RMSU=  9.67D-09    CP:  1.00D+00  9.91D-01  7.15D-01  4.25D-01  8.06D-01
                    CP:  8.50D-01  7.37D-01
 E= -1263.73482158791     Delta-E=        0.000000000000 Rises=F Damp=F
 DIIS: error= 4.44D-08 at cycle   8 NSaved=   8.
 NSaved= 8 IEnMin= 7 EnMin= -1263.73482158791     IErMin= 8 ErrMin= 4.44D-08
 ErrMax= 4.44D-08  0.00D+00 EMaxC= 1.00D-01 BMatC= 2.49D-12 BMatP= 1.92D-11
 IDIUse=1 WtCom= 1.00D+00 WtEn= 0.00D+00
 Coeff-Com:  0.778D-04-0.392D-02-0.106D-01-0.133D-01 0.142D-02 0.100D+00
 Coeff-Com:  0.292D+00 0.634D+00
 Coeff:      0.778D-04-0.392D-02-0.106D-01-0.133D-01 0.142D-02 0.100D+00
 Coeff:      0.292D+00 0.634D+00
 Gap=     0.104 Goal=   None    Shift=    0.000
 RMSDP=5.65D-09 MaxDP=2.32D-07 DE= 0.00D+00 OVMax= 5.56D-07

 SCF Done:  E(RB3LYP) =  -1263.73482159     A.U. after   12 cycles
            NFock= 12  Conv=0.56D-08     -V/T= 2.0093
 KE= 1.252036573569D+03 PE=-7.677033107793D+03 EE= 2.782506263134D+03
 Leave Link  502 at Sat Feb 27 21:02:32 2021, MaxMem=   268435456 cpu:             513.5 elap:              21.5
 (Enter /public3/home/sc30001/g16/l801.exe)
 DoSCS=F DFT=T ScalE2(SS,OS)=  1.000000  1.000000
 Range of M.O.s used for correlation:     1   458
 NBasis=   458 NAE=    98 NBE=    98 NFC=     0 NFV=     0
 NROrb=    458 NOA=    98 NOB=    98 NVA=   360 NVB=   360
 Leave Link  801 at Sat Feb 27 21:02:32 2021, MaxMem=   268435456 cpu:               0.6 elap:               0.0
 (Enter /public3/home/sc30001/g16/l1101.exe)
 Leave Link 1101 at Sat Feb 27 21:02:32 2021, MaxMem=   268435456 cpu:               0.4 elap:               0.0
 (Enter /public3/home/sc30001/g16/l1102.exe)
 Symmetrizing basis deriv contribution to polar:
 IMax=3 JMax=2 DiffMx= 0.00D+00
 Leave Link 1102 at Sat Feb 27 21:02:32 2021, MaxMem=   268435456 cpu:               1.6 elap:               0.1
 (Enter /public3/home/sc30001/g16/l1110.exe)
 Leave Link 1110 at Sat Feb 27 21:02:32 2021, MaxMem=   268435456 cpu:               0.5 elap:               0.0
 (Enter /public3/home/sc30001/g16/l1002.exe)
 Minotr:  Closed shell wavefunction.
 Leave Link 1002 at Sat Feb 27 21:02:32 2021, MaxMem=   268435456 cpu:               1.7 elap:               0.1
 (Enter /public3/home/sc30001/g16/l701.exe)
 ... and contract with generalized density number  0.
 Compute integral first derivatives.
 Leave Link  701 at Sat Feb 27 21:02:32 2021, MaxMem=   268435456 cpu:               5.4 elap:               0.2
 (Enter /public3/home/sc30001/g16/l702.exe)
 L702 exits ... SP integral derivatives will be done elsewhere.
 Leave Link  702 at Sat Feb 27 21:02:32 2021, MaxMem=   268435456 cpu:               0.4 elap:               0.0
 (Enter /public3/home/sc30001/g16/l703.exe)
 Integral derivatives from FoFJK, PRISM(SPDF).
 Compute integral first derivatives, UseDBF=F ICtDFT=           0.
 Calling FoFJK, ICntrl=      2147 FMM=F ISym2X=0 I1Cent= 0 IOpClX= 0 NMat=1 NMatS=1 NMatT=0.
 FoFJK:  IHMeth= 1 ICntrl=    2147 DoSepK=F KAlg= 0 I1Cent=           0 FoldK=F
 IRaf=         0 NMat=       1 IRICut=       1 DoRegI=T DoRafI=F ISym2E= 0 IDoP0=0 IntGTp=1.
 FoFCou: FMM=F IPFlag=           0 FMFlag=      100000 FMFlg1=         800
         NFxFlg=           0 DoJE=F BraDBF=F KetDBF=F FulRan=T
         wScrn=  0.000000 ICntrl=      2147 IOpCl=  0 I1Cent=           0 NGrid=           0
         NMat0=    1 NMatS0=      1 NMatT0=    0 NMatD0=    1 NMtDS0=    0 NMtDT0=    0
 Symmetry not used in FoFCou.
 Leave Link  703 at Sat Feb 27 21:02:38 2021, MaxMem=   268435456 cpu:             146.8 elap:               6.2
 (Enter /public3/home/sc30001/g16/l716.exe)
 Dipole        =-5.77180727D-01 4.68849093D-01 5.03491792D-03
 Polarizability= 0.00000000D+00 0.00000000D+00 0.00000000D+00
                 0.00000000D+00 0.00000000D+00 0.00000000D+00
 -------------------------------------------------------------------
 Center     Atomic                   Forces (Hartrees/Bohr)
 Number     Number              X              Y              Z
 -------------------------------------------------------------------
      1        6           0.000147459    0.000226274    0.000017696
      2        6           0.000129968   -0.000146053    0.000464163
      3        6           0.000124089   -0.000136800    0.000168358
      4        6           0.000071699   -0.000003050    0.000025202
      5        6           0.000033809   -0.000040597   -0.000065808
      6        6           0.000000724    0.000112743   -0.000094265
      7        6           0.000076695   -0.000030629   -0.000001755
      8        6           0.000025934   -0.000012963   -0.000022947
      9        6           0.000043409    0.000016601   -0.000016649
     10        8          -0.000030916   -0.000000359   -0.000044158
     11        6          -0.000003485    0.000007335    0.000000457
     12        6           0.000007484    0.000019669    0.000003735
     13        6          -0.000001918    0.000010625    0.000004900
     14        6           0.000006464    0.000001349   -0.000000539
     15        6          -0.000001080   -0.000007680   -0.000002436
     16        6           0.000010412   -0.000001579   -0.000002727
     17        8           0.000133533    0.000089169   -0.000003321
     18        8           0.000221391   -0.000034510    0.000286990
     19        6           0.000762849   -0.000040098    0.001483812
     20        6          -0.000355216   -0.000380930   -0.001418430
     21        6          -0.000238349   -0.000135746   -0.000448016
     22        6          -0.000142481    0.000062585    0.000072342
     23        6          -0.000133383    0.000124355    0.000028977
     24        6          -0.000151638    0.000146405   -0.000018654
     25        6          -0.000273623   -0.000050245   -0.000554426
     26        8          -0.000252067    0.000288913    0.000065553
     27        8          -0.000024234   -0.000003648    0.000002512
     28        1           0.000007235    0.000008179   -0.000020019
     29        1           0.000006248   -0.000002496    0.000001726
     30        1           0.000002934    0.000000574   -0.000003115
     31        1           0.000000952    0.000002979   -0.000000152
     32        1           0.000000154    0.000001184   -0.000000371
     33        1          -0.000000300    0.000000102    0.000000029
     34        1           0.000001361   -0.000000583    0.000000385
     35        1          -0.000014528    0.000005357   -0.000015810
     36        1          -0.000024327   -0.000016875   -0.000034855
     37        1          -0.000008777    0.000005478    0.000033381
     38        1          -0.000003175    0.000025246    0.000023863
     39        1          -0.000020835   -0.000006868   -0.000054768
     40        1          -0.000012520    0.000008340   -0.000000573
     41        1           0.000001350    0.000001885   -0.000000729
     42        1           0.000064780   -0.000067235    0.000051874
     43        6           0.000057459   -0.000163245    0.000127563
     44        1           0.000007171    0.000011158   -0.000011002
     45        1          -0.000079519   -0.000076625   -0.000018784
     46        1           0.000019727    0.000015531   -0.000029739
     47        1          -0.000192918    0.000166776    0.000020531
 -------------------------------------------------------------------
 Cartesian Forces:  Max     0.001483812 RMS     0.000218520
 Z-matrix is all fixed cartesians, so copy forces.
 Leave Link  716 at Sat Feb 27 21:02:38 2021, MaxMem=   268435456 cpu:               0.5 elap:               0.0
 (Enter /public3/home/sc30001/g16/l123.exe)
 IRC-IRC-IRC-IRC-IRC-IRC-IRC-IRC-IRC-IRC-IRC-IRC-IRC-IRC-IRC-IRC-IRC-IRC
 Pt  1 Step number   1 out of a maximum of  20
 Using modified Bulirsch-Stoer corrector integration.
   Using distance weighted interpolants to fit PES.
 PreDWI: IReCr0= 2 IReCr1= 1 IReCr2= 1 IReCr3= 1
 Modified Bulirsch-Stoer Extrapolation Cycles:
    EPS =    0.000010000000000
    Cycle     1 NS=    48
      PEZero:  N= 2 I= 1 D=  7.49D-04 Err=  5.38D-02
    Cycle     2 NS=    64 Truncation Error =  0.053832689
      PEZero:  N= 3 I= 2 D=  7.49D-04 Err=  1.72D-02
      PEZero:  N= 3 I= 1 D=  1.50D-03 Err=  2.81D-02
    Cycle     3 NS=    96 Truncation Error =  0.017161380
      PEZero:  N= 4 I= 3 D=  3.75D-04 Err=  6.38D-04
      PEZero:  N= 4 I= 2 D=  1.12D-03 Err=  1.63D-02
    Cycle     4 NS=   128 Truncation Error =  0.000638206
      PEZero:  N= 5 I= 4 D=  3.75D-04 Err=  4.18D-04
      PEZero:  N= 5 I= 3 D=  7.49D-04 Err=  1.14D-05
      PEZero:  N= 5 I= 2 D=  1.50D-03 Err=  8.59D-03
    Cycle     5 NS=   192 Truncation Error =  0.000011435
      PEZero:  N= 6 I= 5 D=  1.87D-04 Err=  3.12D-04
      PEZero:  N= 6 I= 4 D=  5.62D-04 Err=  2.10D-06
      PEZero:  N= 6 I= 3 D=  9.37D-04 Err=  4.34D-06
    Cycle     6 NS=   256 Truncation Error =  0.000002098
 BS completed in    6 cycles and     784 integration steps.
 Maximum DWI energy   std dev =  0.000000338 at pt     6
 Maximum DWI gradient std dev =  0.194194723 at pt     4
 SUMMARY OF CORRECTOR INTEGRATION:
   Predictor End Point Energy = -1263.734822
   Old End Point Energy       = -1263.734822
   Corrected End Point Energy = -1263.734822
   Predictor End-Start Dist.  =     0.287750
   Old End-Start Dist.        =     0.287750
   New End-Start Dist.        =     0.287676
   New End-Old End Dist.      =     0.003994
 CORRECTOR INTEGRATION CONVERGENCE:
   Recorrection delta-x convergence threshold:    0.010000
   Delta-x Convergence Met
 Point Number:   1          Path Number:   1
                    CURRENT STRUCTURE
                Cartesian Coordinates (Ang):                
 ---------------------------------------------------------------------
 Center     Atomic                     Coordinates (Angstroms)
 Number     Number                        X           Y           Z
 ---------------------------------------------------------------------
      1          6                   -1.200741    0.903674    1.218160
      2          6                   -1.821199   -0.333235    0.912793
      3          6                   -1.046528   -1.369546    0.238311
      4          6                    0.401099   -1.114814    0.081942
      5          6                    0.942013    0.120946    0.503439
      6          6                    0.173868    1.136677    1.050292
      7          6                    1.258710   -2.049290   -0.481765
      8          6                    2.624107   -1.779421   -0.612108
      9          6                    3.130473   -0.563622   -0.174789
     10          8                    2.279316    0.346283    0.365149
     11          6                    4.508127   -0.115538   -0.219449
     12          6                    4.870780    1.167459    0.254131
     13          6                    6.182286    1.599798    0.214332
     14          6                    7.181898    0.758163   -0.303217
     15          6                    6.842779   -0.520365   -0.778166
     16          6                    5.526634   -0.946499   -0.735125
     17          8                   -1.997160    1.869780    1.728342
     18          8                   -1.561113   -2.399600   -0.232570
     19          6                   -3.215612   -0.539929    1.206808
     20          6                   -4.141156   -0.595026   -0.610358
     21          6                   -3.962897    0.738151   -1.103364
     22          6                   -5.021800    1.597265   -1.270843
     23          6                   -6.330066    1.145676   -0.987656
     24          6                   -6.556128   -0.177642   -0.552916
     25          6                   -5.485483   -1.032567   -0.403169
     26          8                   -7.320171    2.031597   -1.155750
     27          8                    8.441236    1.237001   -0.314725
     28          1                    0.633983    2.071269    1.353107
     29          1                    0.838541   -2.993509   -0.815635
     30          1                    3.286979   -2.512927   -1.050110
     31          1                    4.108888    1.824791    0.655473
     32          1                    6.463052    2.582832    0.576575
     33          1                    7.612885   -1.175248   -1.178223
     34          1                    5.296654   -1.938956   -1.106719
     35          1                   -1.476156    2.663212    1.934574
     36          1                   -2.956200    1.085870   -1.315069
     37          1                   -4.888802    2.616350   -1.617677
     38          1                   -7.571759   -0.520649   -0.369893
     39          1                   -5.667066   -2.063886   -0.118242
     40          1                   -8.182777    1.634469   -0.945978
     41          1                    9.053011    0.581527   -0.688727
     42          1                   -3.713229    0.335710    1.614652
     43          6                   -3.657893   -1.837894    1.849675
     44          1                   -3.368883   -2.712401    1.267264
     45          1                   -3.147970   -1.900901    2.820798
     46          1                   -4.732802   -1.843651    2.041414
     47          1                   -3.409708   -1.359915   -0.883326
 ---------------------------------------------------------------------
   CHANGE IN THE REACTION COORDINATE =    0.28768
   NET REACTION COORDINATE UP TO THIS POINT =    0.28768
  # OF POINTS ALONG THE PATH =   1
  # OF STEPS =   1

 Calculating another point on the path.
 Point Number  2 in FORWARD path direction.
 Using LQA Reaction Path Following.
   LQA: T_Est iteration completed in    3 iterations.
 IRC-IRC-IRC-IRC-IRC-IRC-IRC-IRC-IRC-IRC-IRC-IRC-IRC-IRC-IRC-IRC-IRC-IRC
 Leave Link  123 at Sat Feb 27 21:02:39 2021, MaxMem=   268435456 cpu:               4.5 elap:               0.3
 (Enter /public3/home/sc30001/g16/l202.exe)
                          Input orientation:                          
 ---------------------------------------------------------------------
 Center     Atomic      Atomic             Coordinates (Angstroms)
 Number     Number       Type             X           Y           Z
 ---------------------------------------------------------------------
      1          6           0       -1.198540    0.906825    1.218385
      2          6           0       -1.818822   -0.334841    0.920022
      3          6           0       -1.044530   -1.371475    0.241702
      4          6           0        0.402374   -1.114943    0.082401
      5          6           0        0.942463    0.120585    0.502493
      6          6           0        0.174245    1.138455    1.048613
      7          6           0        1.259944   -2.049753   -0.481774
      8          6           0        2.624670   -1.779577   -0.612519
      9          6           0        3.131072   -0.563415   -0.175090
     10          8           0        2.279040    0.346275    0.364541
     11          6           0        4.508181   -0.115370   -0.219442
     12          6           0        4.870886    1.167759    0.254193
     13          6           0        6.182290    1.599963    0.214400
     14          6           0        7.181951    0.758178   -0.303215
     15          6           0        6.842798   -0.520465   -0.778192
     16          6           0        5.526772   -0.946519   -0.735152
     17          8           0       -1.995638    1.870778    1.728401
     18          8           0       -1.558599   -2.400422   -0.229160
     19          6           0       -3.201420   -0.541254    1.230865
     20          6           0       -4.151246   -0.598401   -0.634149
     21          6           0       -3.966271    0.735330   -1.110134
     22          6           0       -5.024885    1.598631   -1.269378
     23          6           0       -6.332354    1.147653   -0.987325
     24          6           0       -6.559042   -0.174480   -0.553346
     25          6           0       -5.488736   -1.033588   -0.412266
     26          8           0       -7.323450    2.035321   -1.154881
     27          8           0        8.440976    1.236968   -0.314689
     28          1           0        0.635601    2.073130    1.349229
     29          1           0        0.839777   -2.994142   -0.815120
     30          1           0        3.287661   -2.512861   -1.050682
     31          1           0        4.109078    1.825236    0.655462
     32          1           0        6.463159    2.582988    0.576561
     33          1           0        7.612890   -1.175332   -1.178252
     34          1           0        5.296825   -1.938961   -1.106767
     35          1           0       -1.477426    2.667230    1.930544
     36          1           0       -2.959476    1.081011   -1.324897
     37          1           0       -4.890414    2.619273   -1.611140
     38          1           0       -7.574310   -0.515658   -0.364700
     39          1           0       -5.670602   -2.065454   -0.129425
     40          1           0       -8.185228    1.636324   -0.946477
     41          1           0        9.053124    0.581846   -0.688786
     42          1           0       -3.707908    0.335701    1.624305
     43          6           0       -3.657815   -1.841545    1.851447
     44          1           0       -3.367914   -2.712372    1.264221
     45          1           0       -3.155812   -1.915943    2.826801
     46          1           0       -4.733858   -1.842862    2.034907
     47          1           0       -3.408668   -1.360945   -0.878765
 ---------------------------------------------------------------------
                    Distance matrix (angstroms):
                    1          2          3          4          5
     1  C    0.000000
     2  C    1.419685   0.000000
     3  C    2.483603   1.460910   0.000000
     4  C    2.817966   2.498776   1.478078   0.000000
     5  C    2.390517   2.829565   2.498478   1.412339   0.000000
     6  C    1.402502   2.481824   2.904525   2.462399   1.387252
     7  C    4.204288   3.792725   2.508800   1.388377   2.404151
     8  C    5.018555   4.917374   3.789362   2.421415   2.771946
     9  C    4.780054   5.074738   4.273444   2.795760   2.391021
    10  O    3.624476   4.191056   3.743243   2.395127   1.362499
    11  C    5.973181   6.432536   5.711659   4.236497   3.645711
    12  C    6.151072   6.888638   6.437392   5.020741   4.073173
    13  C    7.480981   8.261910   7.813905   6.387141   5.452279
    14  C    8.518802   9.149039   8.515124   7.044142   6.323519
    15  C    8.407532   8.828479   7.998396   6.524805   6.071659
    16  C    7.244378   7.554568   6.657089   5.191937   4.866863
    17  O    1.350810   2.355736   3.691488   4.168250   3.632969
    18  O    3.628073   2.378016   1.242864   2.365363   3.625755
    19  C    2.471562   1.432064   2.513939   3.825627   4.259146
    20  C    3.796849   2.815158   3.319103   4.638504   5.268280
    21  C    3.621015   3.142982   3.847422   4.891902   5.203282
    22  C    4.616110   4.337121   5.191158   6.216585   6.397921
    23  C    5.592781   5.119349   5.984781   7.184721   7.496492
    24  C    5.748325   4.966510   5.698662   7.053366   7.581190
    25  C    4.982972   3.966297   4.504754   5.912402   6.597668
    26  O    6.664865   6.342225   7.278842   8.434654   8.645139
    27  O    9.766246  10.452681   9.853343   8.385003   7.625076
    28  H    2.177488   3.465073   3.989330   3.438466   2.150246
    29  H    4.848445   4.141346   2.701949   2.127970   3.383515
    30  H    6.080207   5.890978   4.662713   3.400432   3.853225
    31  H    5.415826   6.314739   6.078637   4.765785   3.599540
    32  H    7.869122   8.787656   8.492072   7.117021   6.045411
    33  H    9.365924   9.698782   8.775286   7.320139   6.999921
    34  H    7.462881   7.570569   6.507933   5.103800   5.078574
    35  H    1.919368   3.185927   4.398946   4.610218   3.792176
    36  H    3.098309   2.888838   3.483667   4.254966   4.414397
    37  H    4.956675   4.956636   5.843793   6.695226   6.688299
    38  H    6.721612   5.899903   6.613485   8.011650   8.584419
    39  H    5.536279   4.351158   4.692536   6.150560   6.993620
    40  H    7.350688   6.921014   7.838890   9.076066   9.365454
    41  H   10.432618  11.028499  10.326853   8.849254   8.210647
    42  H    2.605357   2.124685   3.452481   4.623446   4.788601
    43  C    3.741971   2.553352   3.105078   4.488052   5.179980
    44  H    4.219819   2.858463   2.870830   4.261872   5.213945
    45  H    3.792879   2.814823   3.381818   4.564430   5.132807
    46  H    4.552578   3.466198   4.129035   5.542836   6.198713
    47  H    3.798090   2.610773   2.616239   3.938071   4.799494
                    6          7          8          9         10
     6  C    0.000000
     7  C    3.699392   0.000000
     8  C    4.156784   1.397342   0.000000
     9  C    3.624450   2.409227   1.388106   0.000000
    10  O    2.350674   2.737838   2.365028   1.358196   0.000000
    11  C    4.686475   3.789683   2.543956   1.448842   2.350154
    12  C    4.763445   4.892130   3.805716   2.491626   2.721154
    13  C    6.083215   6.167217   4.976118   3.760564   4.102394
    14  C    7.147027   6.556411   5.225389   4.262939   4.965289
    15  C    7.110474   5.796105   4.405158   3.760650   4.783823
    16  C    6.014855   4.414424   3.021791   2.489943   3.664479
    17  O    2.388890   5.554661   6.336580   5.985960   4.738891
    18  O    4.142355   2.851486   4.246428   5.036917   4.756501
    19  C    3.774884   5.011235   6.234968   6.486729   5.619045
    20  C    4.955626   5.604518   6.878130   7.296856   6.575589
    21  C    4.686851   5.955237   7.071978   7.275529   6.428836
    22  C    5.711024   7.309590   8.388053   8.508321   7.588504
    23  C    6.817694   8.253604   9.430664   9.651109   8.753619
    24  C    7.044659   8.041040   9.323111   9.705290   8.900865
    25  C    6.238693   6.825109   8.150089   8.635879   7.927534
    26  O    7.866078   9.529720  10.668303  10.817136   9.867590
    27  O    8.378970   7.899219   6.558785   5.608560   6.262918
    28  H    1.084820   4.554178   4.759013   3.937295   2.579250
    29  H    4.582008   1.086063   2.168423   3.401192   3.823803
    30  H    5.237606   2.156330   1.081319   2.142784   3.345868
    31  H    4.013621   4.942308   4.099503   2.711451   2.370865
    32  H    6.469926   7.046687   5.931263   4.644097   4.749177
    33  H    8.102221   6.450551   5.056432   4.633300   5.757209
    34  H    6.352715   4.086477   2.722150   2.729586   4.061291
    35  H    2.417224   5.963422   6.562656   6.009077   4.685108
    36  H    3.931546   5.321282   6.314517   6.412562   5.553024
    37  H    5.909135   7.803984   8.764907   8.748484   7.776303
    38  H    8.048208   8.967229  10.279985  10.707167   9.917824
    39  H    6.768681   6.939516   8.314243   8.929035   8.322094
    40  H    8.608661  10.149601  11.341684  11.553896  10.624683
    41  H    9.064374   8.228111   6.848881   6.053612   6.859534
    42  H    4.005864   5.899620   7.041259   7.128666   6.118061
    43  C    4.920328   5.447167   6.748673   7.199267   6.499515
    44  H    5.236625   4.990455   6.348489   6.994744   6.484816
    45  H    4.855983   5.519373   6.727666   7.096871   6.381063
    46  H    5.826706   6.504011   7.820537   8.269110   7.534134
    47  H    4.774835   4.735821   6.053701   6.625663   6.067160
                   11         12         13         14         15
    11  C    0.000000
    12  C    1.415028   0.000000
    13  C    2.435822   1.381363   0.000000
    14  C    2.814098   2.412360   1.405649   0.000000
    15  C    2.434490   2.793628   2.432638   1.405545   0.000000
    16  C    1.412194   2.424698   2.795697   2.414991   1.383943
    17  O    7.073792   7.058093   8.321300   9.465383   9.493103
    18  O    6.482853   7.369113   8.724746   9.294055   8.626653
    19  C    7.856381   8.308835   9.678431  10.576215  10.243196
    20  C    8.682798   9.236198  10.598812  11.418896  10.995264
    21  C    8.563490   8.952303  10.271089  11.177410  10.886835
    22  C    9.742664  10.021637  11.304971  12.273820  12.065394
    23  C   10.940844  11.271839  12.580343  13.537213  13.281980
    24  C   11.072417  11.536767  12.887189  13.774880  13.408191
    25  C   10.040849  10.611874  11.980866  12.797212  12.347628
    26  O   12.061841  12.306096  13.581954  14.586401  14.399879
    27  O    4.159900   3.615793   2.348055   1.347039   2.420244
    28  H    4.716687   4.467264   5.681328   6.878544   7.055633
    29  H    4.700995   5.891918   7.120967   7.386822   6.492820
    30  H    2.815776   4.213819   5.186003   5.140418   4.084469
    31  H    2.165800   1.083348   2.131546   3.391197   3.876970
    32  H    3.425886   2.154559   1.084613   2.149557   3.407478
    33  H    3.417902   3.880793   3.418824   2.165608   1.087170
    34  H    2.175958   3.418384   3.879886   3.387323   2.123705
    35  H    6.942103   6.734956   7.921835   9.144341   9.312614
    36  H    7.643249   7.988468   9.284968  10.197872   9.947270
    37  H    9.886793  10.043373  11.268378  12.284801  12.174564
    38  H   12.089993  12.573776  13.930372  14.811269  14.423037
    39  H   10.364293  11.032851  12.411469  13.160214  12.625097
    40  H   12.834315  13.119576  14.414386  15.405684  15.182938
    41  H    4.622002   4.327080   3.177105   1.918606   2.471564
    42  H    8.432496   8.727270  10.069867  11.067197  10.854603
    43  C    8.599521   9.184001  10.552325  11.353487  10.905188
    44  H    8.424877   9.162609  10.531133  11.216114  10.641172
    45  H    8.441472   8.975266  10.314377  11.127320  10.719866
    46  H    9.668588  10.221834  11.590064  12.418483  11.986710
    47  H    8.041310   8.730920  10.096953  10.815875  10.286354
                   16         17         18         19         20
    16  C    0.000000
    17  O    8.401958   0.000000
    18  O    7.250679   4.718707   0.000000
    19  C    8.956048   2.742144   2.878722   0.000000
    20  C    9.684804   4.040438   3.183256   2.093732   0.000000
    21  C    9.648165   3.637296   4.050424   2.773975   1.428151
    22  C   10.867412   4.270489   5.393479   3.762358   2.448205
    23  C   12.045249   5.167706   5.996031   4.192316   2.816144
    24  C   12.111813   5.496737   5.483097   3.819890   2.446165
    25  C   11.020583   5.021905   4.165062   2.859036   1.423903
    26  O   13.198324   6.060196   7.332549   5.414947   4.155782
    27  O    3.665650  10.653583  10.640931  11.878392  12.729285
    28  H    6.114448   2.666108   5.226709   4.644539   5.829645
    29  H    5.115377   6.178715   2.539303   5.151115   5.539191
    30  H    2.750746   7.406271   4.916684   7.155478   7.692594
    31  H    3.409734   6.198454   7.124697   7.705501   8.704601
    32  H    3.880055   8.566517   9.477983  10.178069  11.146867
    33  H    2.144896  10.490530   9.301496  11.097531  11.790835
    34  H    1.084396   8.702431   6.926758   8.924028   9.554398
    35  H    8.320091   0.971463   5.509265   3.708918   4.938756
    36  H    8.745003   3.297779   3.909408   3.036807   2.172067
    37  H   11.045360   4.482467   6.181278   4.573688   3.443008
    38  H   13.113399   6.418547   6.305512   4.654960   3.434649
    39  H   11.269433   5.696561   4.126830   3.204752   2.171505
    40  H   13.954737   6.746923   7.792437   5.858413   4.622181
    41  H    3.843593  11.383289  11.032400  12.454729  13.257125
    42  H    9.617195   2.301993   3.942237   1.086450   2.483890
    43  C    9.583747   4.069314   3.007985   1.511349   2.822600
    44  H    9.286074   4.806648   2.366668   2.177748   2.947252
    45  H    9.434752   4.109956   3.482054   2.106860   3.834707
    46  H   10.665701   4.624167   3.939434   2.165418   3.001996
    47  H    8.946198   4.386115   2.219292   2.272748   1.092123
                   21         22         23         24         25
    21  C    0.000000
    22  C    1.375249   0.000000
    23  C    2.404879   1.411528   0.000000
    24  C    2.803610   2.451584   1.409880   0.000000
    25  C    2.435978   2.806844   2.408359   1.379683   0.000000
    26  O    3.600365   2.342479   1.341007   2.414411   3.651828
    27  O   12.442835  13.504504  14.788904  15.068168  14.113887
    28  H    5.386594   6.254865   7.407319   7.773958   7.089574
    29  H    6.090491   7.462853   8.283935   7.922219   6.637480
    30  H    7.948196   9.276347  10.293108  10.132766   8.923059
    31  H    8.337655   9.337325  10.591571  10.921029  10.071293
    32  H   10.725287  11.676969  12.970392  13.358819  12.526180
    33  H   11.735938  12.938954  14.138689  14.220966  13.124764
    34  H    9.641410  10.912319  12.032426  11.999220  10.845753
    35  H    4.378620   4.895494   5.864588   6.329917   5.939311
    36  H    1.085935   2.130007   3.390384   3.889528   3.420757
    37  H    2.157380   1.084709   2.152673   3.421740   3.890845
    38  H    3.890834   3.433399   2.167192   1.087547   2.149449
    39  H    3.422123   3.891267   3.390865   2.131858   1.085275
    40  H    4.317195   3.177020   1.916666   2.465368   3.832086
    41  H   13.027116  14.126616  15.398773  15.631063  14.633926
    42  H    2.775538   3.420938   3.790461   3.623729   3.032148
    43  C    3.937816   4.841822   4.913969   4.120589   3.021500
    44  H    4.228740   5.267772   5.362570   4.464051   3.182265
    45  H    4.815137   5.711772   5.832974   5.102946   4.088109
    46  H    4.138544   4.779840   4.542274   3.579644   2.685781
    47  H    2.181472   3.394676   3.853932   3.382079   2.156726
                   26         27         28         29         30
    26  O    0.000000
    27  O   15.806973   0.000000
    28  H    8.343769   8.024442   0.000000
    29  H    9.594228   8.713837   5.513922   0.000000
    30  H   11.545237   6.415571   5.815867   2.505845   0.000000
    31  H   11.576881   4.478012   3.550748   6.006442   4.733364
    32  H   13.905697   2.553009   5.900628   8.041367   6.220883
    33  H   15.277535   2.692705   8.100816   7.022464   4.529113
    34  H   13.231348   4.538678   6.622372   4.589526   2.090274
    35  H    6.640418  10.269441   2.270631   6.705165   7.643763
    36  H    4.470334  11.446184   4.589098   5.594735   7.212339
    37  H    2.543391  13.465418   6.292765   8.060965   9.671289
    38  H    2.682314  16.110977   8.777358   8.783087  11.065343
    39  H    4.538702  14.494032   7.686513   6.611934   9.016617
    40  H    0.972261  16.642995   9.125134  10.144416  12.200565
    41  H   16.447553   0.971524   8.788182   8.958947   6.553529
    42  H    4.866695  12.335614   4.686192   6.141668   8.012981
    43  C    6.124131  12.670838   5.831837   5.354194   7.557292
    44  H    6.636181  12.551499   6.239902   4.701884   7.049487
    45  H    6.988238  12.421565   5.698309   5.512788   7.543840
    46  H    5.649870  13.732523   6.681035   6.365022   8.620588
    47  H    5.190027  12.144192   5.754384   4.551996   6.796859
                   31         32         33         34         35
    31  H    0.000000
    32  H    2.474290   0.000000
    33  H    4.964132   4.304209   0.000000
    34  H    4.322658   4.964066   2.439753   0.000000
    35  H    5.791703   8.055635  10.347161   8.736861   0.000000
    36  H    7.378357   9.729209  10.811452   8.793993   3.912858
    37  H    9.314442  11.562481  13.073600  11.171917   4.918772
    38  H   11.959184  14.406183  15.223274  12.970836   7.250581
    39  H   10.554415  13.012862  13.354532  11.011615   6.650150
    40  H   12.399672  14.757745  16.048042  13.948983   7.371202
    41  H    5.272249   3.509073   2.324118   4.543012  11.049987
    42  H    8.016399  10.468939  11.760018   9.680809   3.241120
    43  C    8.671810  11.119170  11.689812   9.431124   5.008932
    44  H    8.767319  11.187658  11.353687   9.016510   5.740909
    45  H    8.455161  10.854886  11.513205   9.323120   4.962431
    46  H    9.672400  12.127988  12.775452  10.511611   5.563827
    47  H    8.307955  10.729657  11.027188   8.727640   5.277130
                   36         37         38         39         40
    36  H    0.000000
    37  H    2.485298   0.000000
    38  H    4.976749   4.310998   0.000000
    39  H    4.321990   4.975021   2.466034   0.000000
    40  H    5.268782   3.501966   2.311431   4.549074   0.000000
    41  H   12.039782  14.121759  16.666767  14.970277  17.272496
    42  H    3.132640   4.132932   4.430577   3.562763   5.324184
    43  C    4.372433   5.779940   4.691292   2.832897   6.357784
    44  H    4.610868   6.245970   5.017240   2.768236   6.856009
    45  H    5.124146   6.578172   5.627575   3.884044   7.221582
    46  H    4.794345   5.764444   3.948133   2.368834   5.736318
    47  H    2.522688   4.309765   4.281512   2.484792   5.639480
                   41         42         43         44         45
    41  H    0.000000
    42  H   12.971312   0.000000
    43  C   13.186872   2.189635   0.000000
    44  H   12.998011   3.088042   1.089594   0.000000
    45  H   12.948221   2.611648   1.099480   1.766618   0.000000
    46  H   14.261087   2.442806   1.091571   1.793267   1.767106
    47  H   12.613754   3.038669   2.783363   2.533852   3.755420
                   46         47
    46  H    0.000000
    47  H    3.236952   0.000000
 Symmetry turned off by external request.
 Stoichiometry    C23H19O5(1+)
 Framework group  C1[X(C23H19O5)]
 Deg. of freedom   135
 Full point group                 C1      NOp   1
 Rotational constants (GHZ):           0.5335362           0.0619580           0.0593251
 Leave Link  202 at Sat Feb 27 21:02:39 2021, MaxMem=   268435456 cpu:               0.5 elap:               0.0
 (Enter /public3/home/sc30001/g16/l301.exe)
 Standard basis: 6-31G(d) (6D, 7F)
 Ernie: Thresh=  0.10000D-02 Tol=  0.10000D-05 Strict=F.
   458 basis functions,   860 primitive gaussians,   458 cartesian basis functions
    98 alpha electrons       98 beta electrons
       nuclear repulsion energy      2377.7338886473 Hartrees.
 IExCor=  402 DFT=T Ex+Corr=B3LYP ExCW=0 ScaHFX=  0.200000
 ScaDFX=  0.800000  0.720000  1.000000  0.810000 ScalE2=  1.000000  1.000000
 IRadAn=      5 IRanWt=     -1 IRanGd=            0 ICorTp=0 IEmpDi=  4
 NAtoms=   47 NActive=   47 NUniq=   47 SFac= 1.00D+00 NAtFMM=   60 NAOKFM=F Big=F
 Integral buffers will be    131072 words long.
 Raffenetti 2 integral format.
 Two-electron integral symmetry is turned off.
 Leave Link  301 at Sat Feb 27 21:02:39 2021, MaxMem=   268435456 cpu:               1.2 elap:               0.1
 (Enter /public3/home/sc30001/g16/l302.exe)
 NPDir=0 NMtPBC=     1 NCelOv=     1 NCel=       1 NClECP=     1 NCelD=      1
         NCelK=      1 NCelE2=     1 NClLst=     1 CellRange=     0.0.
 One-electron integrals computed using PRISM.
 NBasis=   458 RedAO= T EigKep=  3.66D-04  NBF=   458
 NBsUse=   458 1.00D-06 EigRej= -1.00D+00 NBFU=   458
 Precomputing XC quadrature grid using
 IXCGrd= 4 IRadAn=           5 IRanWt=          -1 IRanGd=           0 AccXCQ= 0.00D+00.
 Generated NRdTot=       0 NPtTot=           0 NUsed=           0 NTot=          32
 NSgBfM=   442   442   442   442   442 MxSgAt=    47 MxSgA2=    47.
 Leave Link  302 at Sat Feb 27 21:02:39 2021, MaxMem=   268435456 cpu:               9.8 elap:               0.4
 (Enter /public3/home/sc30001/g16/l303.exe)
 DipDrv:  MaxL=1.
 Leave Link  303 at Sat Feb 27 21:02:39 2021, MaxMem=   268435456 cpu:               1.1 elap:               0.1
 (Enter /public3/home/sc30001/g16/l401.exe)
 Initial guess from the checkpoint file:  "irc1.chk"
 B after Tr=    -0.000062   -0.000026   -0.000037
         Rot=    1.000000   -0.000015   -0.000000   -0.000001 Ang=  -0.00 deg.
 Guess basis will be translated and rotated to current coordinates.
 JPrj=2 DoOrth=T DoCkMO=T.
 Generating alternative initial guess.
 ExpMin= 1.61D-01 ExpMax= 5.48D+03 ExpMxC= 8.25D+02 IAcc=2 IRadAn=         4 AccDes= 0.00D+00
 Harris functional with IExCor=  402 and IRadAn=       4 diagonalized for initial guess.
 HarFok:  IExCor=  402 AccDes= 0.00D+00 IRadAn=         4 IDoV= 1 UseB2=F ITyADJ=14
 ICtDFT=  3500011 ScaDFX=  1.000000  1.000000  1.000000  1.000000
 FoFCou: FMM=F IPFlag=           0 FMFlag=      100000 FMFlg1=           0
         NFxFlg=           0 DoJE=T BraDBF=F KetDBF=T FulRan=T
         wScrn=  0.000000 ICntrl=       500 IOpCl=  0 I1Cent=   200000004 NGrid=           0
         NMat0=    1 NMatS0=      1 NMatT0=    0 NMatD0=    1 NMtDS0=    0 NMtDT0=    0
 Symmetry not used in FoFCou.
 Harris En= -1263.74287196675    
 Leave Link  401 at Sat Feb 27 21:02:40 2021, MaxMem=   268435456 cpu:              20.9 elap:               0.9
 (Enter /public3/home/sc30001/g16/l502.exe)
 Two-electron integral symmetry not used.
 Closed shell SCF:
 Using DIIS extrapolation, IDIIS=  1040.
 NGot=   268435456 LenX=   268001017 LenY=   267790795
 Requested convergence on RMS density matrix=1.00D-08 within 128 cycles.
 Requested convergence on MAX density matrix=1.00D-06.
 Requested convergence on             energy=1.00D-06.
 No special actions if energy rises.
 Fock matrices will be formed incrementally for  20 cycles.
 Integral accuracy reduced to 1.0D-05 until final iterations.

 Cycle   1  Pass 0  IDiag  1:
 FoFJK:  IHMeth= 1 ICntrl=       0 DoSepK=F KAlg= 0 I1Cent=           0 FoldK=F
 IRaf= 620000000 NMat=       1 IRICut=       1 DoRegI=T DoRafI=F ISym2E= 0 IDoP0=0 IntGTp=1.
 FoFCou: FMM=F IPFlag=           0 FMFlag=      100000 FMFlg1=           0
         NFxFlg=           0 DoJE=F BraDBF=F KetDBF=F FulRan=T
         wScrn=  0.000000 ICntrl=         0 IOpCl=  0 I1Cent=           0 NGrid=           0
         NMat0=    1 NMatS0=      1 NMatT0=    0 NMatD0=    1 NMtDS0=    0 NMtDT0=    0
 Symmetry not used in FoFCou.
 E= -1263.73421514712    
 DIIS: error= 5.88D-04 at cycle   1 NSaved=   1.
 NSaved= 1 IEnMin= 1 EnMin= -1263.73421514712     IErMin= 1 ErrMin= 5.88D-04
 ErrMax= 5.88D-04  0.00D+00 EMaxC= 1.00D-01 BMatC= 3.10D-04 BMatP= 3.10D-04
 IDIUse=3 WtCom= 9.94D-01 WtEn= 5.88D-03
 Coeff-Com:  0.100D+01
 Coeff-En:   0.100D+01
 Coeff:      0.100D+01
 Gap=     1.783 Goal=   None    Shift=    0.000
 RMSDP=1.14D-04 MaxDP=5.60D-03              OVMax= 1.77D-02

 Cycle   2  Pass 0  IDiag  1:
 RMSU=  1.14D-04    CP:  1.00D+00
 E= -1263.73503358592     Delta-E=       -0.000818438795 Rises=F Damp=F
 DIIS: error= 2.42D-04 at cycle   2 NSaved=   2.
 NSaved= 2 IEnMin= 2 EnMin= -1263.73503358592     IErMin= 2 ErrMin= 2.42D-04
 ErrMax= 2.42D-04  0.00D+00 EMaxC= 1.00D-01 BMatC= 5.49D-05 BMatP= 3.10D-04
 IDIUse=3 WtCom= 9.98D-01 WtEn= 2.42D-03
 Coeff-Com:  0.105D+00 0.895D+00
 Coeff-En:   0.000D+00 0.100D+01
 Coeff:      0.105D+00 0.895D+00
 Gap=     0.108 Goal=   None    Shift=    0.000
 RMSDP=6.02D-05 MaxDP=2.86D-03 DE=-8.18D-04 OVMax= 1.00D-02

 Cycle   3  Pass 0  IDiag  1:
 RMSU=  5.94D-05    CP:  1.00D+00  9.16D-01
 E= -1263.73495342514     Delta-E=        0.000080160777 Rises=F Damp=F
 DIIS: error= 4.20D-04 at cycle   3 NSaved=   3.
 NSaved= 3 IEnMin= 2 EnMin= -1263.73503358592     IErMin= 2 ErrMin= 2.42D-04
 ErrMax= 4.20D-04  0.00D+00 EMaxC= 1.00D-01 BMatC= 1.23D-04 BMatP= 5.49D-05
 IDIUse=3 WtCom= 3.28D-01 WtEn= 6.72D-01
 Coeff-Com: -0.383D-01 0.631D+00 0.408D+00
 Coeff-En:   0.000D+00 0.649D+00 0.351D+00
 Coeff:     -0.125D-01 0.643D+00 0.370D+00
 Gap=     0.107 Goal=   None    Shift=    0.000
 RMSDP=3.31D-05 MaxDP=1.84D-03 DE= 8.02D-05 OVMax= 5.80D-03

 Cycle   4  Pass 0  IDiag  1:
 RMSU=  1.35D-05    CP:  1.00D+00  1.01D+00  5.28D-01
 E= -1263.73510927987     Delta-E=       -0.000155854733 Rises=F Damp=F
 DIIS: error= 4.94D-05 at cycle   4 NSaved=   4.
 NSaved= 4 IEnMin= 4 EnMin= -1263.73510927987     IErMin= 4 ErrMin= 4.94D-05
 ErrMax= 4.94D-05  0.00D+00 EMaxC= 1.00D-01 BMatC= 3.45D-06 BMatP= 5.49D-05
 IDIUse=1 WtCom= 1.00D+00 WtEn= 0.00D+00
 Coeff-Com: -0.283D-01 0.303D+00 0.191D+00 0.535D+00
 Coeff:     -0.283D-01 0.303D+00 0.191D+00 0.535D+00
 Gap=     0.107 Goal=   None    Shift=    0.000
 RMSDP=6.89D-06 MaxDP=3.90D-04 DE=-1.56D-04 OVMax= 1.27D-03

 Initial convergence to 1.0D-05 achieved.  Increase integral accuracy.
 Cycle   5  Pass 1  IDiag  1:
 E= -1263.73513397133     Delta-E=       -0.000024691459 Rises=F Damp=F
 DIIS: error= 6.78D-05 at cycle   1 NSaved=   1.
 NSaved= 1 IEnMin= 1 EnMin= -1263.73513397133     IErMin= 1 ErrMin= 6.78D-05
 ErrMax= 6.78D-05  0.00D+00 EMaxC= 1.00D-01 BMatC= 2.06D-06 BMatP= 2.06D-06
 IDIUse=1 WtCom= 1.00D+00 WtEn= 0.00D+00
 Coeff-Com:  0.100D+01
 Coeff:      0.100D+01
 Gap=     0.107 Goal=   None    Shift=    0.000
 RMSDP=6.89D-06 MaxDP=3.90D-04 DE=-2.47D-05 OVMax= 7.43D-04

 Cycle   6  Pass 1  IDiag  1:
 RMSU=  3.77D-05    CP:  1.00D+00
 E= -1263.73513254974     Delta-E=        0.000001421597 Rises=F Damp=F
 DIIS: error= 5.76D-05 at cycle   2 NSaved=   2.
 NSaved= 2 IEnMin= 1 EnMin= -1263.73513397133     IErMin= 2 ErrMin= 5.76D-05
 ErrMax= 5.76D-05  0.00D+00 EMaxC= 1.00D-01 BMatC= 3.18D-06 BMatP= 2.06D-06
 IDIUse=1 WtCom= 1.00D+00 WtEn= 0.00D+00
 Coeff-Com:  0.569D+00 0.431D+00
 Coeff:      0.569D+00 0.431D+00
 Gap=     0.107 Goal=   None    Shift=    0.000
 RMSDP=6.21D-06 MaxDP=2.96D-04 DE= 1.42D-06 OVMax= 6.91D-04

 Cycle   7  Pass 1  IDiag  1:
 RMSU=  6.15D-06    CP:  1.00D+00  9.77D-01
 E= -1263.73513525165     Delta-E=       -0.000002701915 Rises=F Damp=F
 DIIS: error= 2.45D-05 at cycle   3 NSaved=   3.
 NSaved= 3 IEnMin= 3 EnMin= -1263.73513525165     IErMin= 3 ErrMin= 2.45D-05
 ErrMax= 2.45D-05  0.00D+00 EMaxC= 1.00D-01 BMatC= 6.01D-07 BMatP= 2.06D-06
 IDIUse=1 WtCom= 1.00D+00 WtEn= 0.00D+00
 Coeff-Com:  0.558D-01 0.298D+00 0.646D+00
 Coeff:      0.558D-01 0.298D+00 0.646D+00
 Gap=     0.107 Goal=   None    Shift=    0.000
 RMSDP=2.28D-06 MaxDP=1.07D-04 DE=-2.70D-06 OVMax= 3.12D-04

 Cycle   8  Pass 1  IDiag  1:
 RMSU=  1.19D-06    CP:  1.00D+00  9.90D-01  6.95D-01
 E= -1263.73513578851     Delta-E=       -0.000000536857 Rises=F Damp=F
 DIIS: error= 1.02D-05 at cycle   4 NSaved=   4.
 NSaved= 4 IEnMin= 4 EnMin= -1263.73513578851     IErMin= 4 ErrMin= 1.02D-05
 ErrMax= 1.02D-05  0.00D+00 EMaxC= 1.00D-01 BMatC= 7.49D-08 BMatP= 6.01D-07
 IDIUse=1 WtCom= 1.00D+00 WtEn= 0.00D+00
 Coeff-Com: -0.251D-02 0.166D+00 0.418D+00 0.418D+00
 Coeff:     -0.251D-02 0.166D+00 0.418D+00 0.418D+00
 Gap=     0.107 Goal=   None    Shift=    0.000
 RMSDP=7.42D-07 MaxDP=3.65D-05 DE=-5.37D-07 OVMax= 1.02D-04

 Cycle   9  Pass 1  IDiag  1:
 RMSU=  1.89D-07    CP:  1.00D+00  9.91D-01  7.16D-01  4.07D-01
 E= -1263.73513586900     Delta-E=       -0.000000080493 Rises=F Damp=F
 DIIS: error= 9.15D-07 at cycle   5 NSaved=   5.
 NSaved= 5 IEnMin= 5 EnMin= -1263.73513586900     IErMin= 5 ErrMin= 9.15D-07
 ErrMax= 9.15D-07  0.00D+00 EMaxC= 1.00D-01 BMatC= 7.38D-10 BMatP= 7.49D-08
 IDIUse=1 WtCom= 1.00D+00 WtEn= 0.00D+00
 Coeff-Com: -0.213D-02 0.852D-01 0.213D+00 0.224D+00 0.480D+00
 Coeff:     -0.213D-02 0.852D-01 0.213D+00 0.224D+00 0.480D+00
 Gap=     0.107 Goal=   None    Shift=    0.000
 RMSDP=9.03D-08 MaxDP=4.61D-06 DE=-8.05D-08 OVMax= 1.00D-05

 Cycle  10  Pass 1  IDiag  1:
 RMSU=  7.00D-08    CP:  1.00D+00  9.91D-01  7.13D-01  4.28D-01  7.40D-01
 E= -1263.73513586974     Delta-E=       -0.000000000743 Rises=F Damp=F
 DIIS: error= 3.11D-07 at cycle   6 NSaved=   6.
 NSaved= 6 IEnMin= 6 EnMin= -1263.73513586974     IErMin= 6 ErrMin= 3.11D-07
 ErrMax= 3.11D-07  0.00D+00 EMaxC= 1.00D-01 BMatC= 8.69D-11 BMatP= 7.38D-10
 IDIUse=1 WtCom= 1.00D+00 WtEn= 0.00D+00
 Coeff-Com: -0.696D-03 0.220D-01 0.534D-01 0.570D-01 0.269D+00 0.599D+00
 Coeff:     -0.696D-03 0.220D-01 0.534D-01 0.570D-01 0.269D+00 0.599D+00
 Gap=     0.107 Goal=   None    Shift=    0.000
 RMSDP=3.36D-08 MaxDP=1.62D-06 DE=-7.43D-10 OVMax= 4.62D-06

 Cycle  11  Pass 1  IDiag  1:
 RMSU=  2.61D-08    CP:  1.00D+00  9.91D-01  7.13D-01  4.29D-01  8.09D-01
                    CP:  7.66D-01
 E= -1263.73513586980     Delta-E=       -0.000000000059 Rises=F Damp=F
 DIIS: error= 1.29D-07 at cycle   7 NSaved=   7.
 NSaved= 7 IEnMin= 7 EnMin= -1263.73513586980     IErMin= 7 ErrMin= 1.29D-07
 ErrMax= 1.29D-07  0.00D+00 EMaxC= 1.00D-01 BMatC= 2.15D-11 BMatP= 8.69D-11
 IDIUse=1 WtCom= 1.00D+00 WtEn= 0.00D+00
 Coeff-Com: -0.181D-03 0.316D-02 0.663D-02 0.567D-02 0.109D+00 0.393D+00
 Coeff-Com:  0.482D+00
 Coeff:     -0.181D-03 0.316D-02 0.663D-02 0.567D-02 0.109D+00 0.393D+00
 Coeff:      0.482D+00
 Gap=     0.107 Goal=   None    Shift=    0.000
 RMSDP=1.35D-08 MaxDP=5.49D-07 DE=-5.87D-11 OVMax= 1.64D-06

 Cycle  12  Pass 1  IDiag  1:
 RMSU=  9.40D-09    CP:  1.00D+00  9.91D-01  7.13D-01  4.29D-01  8.25D-01
                    CP:  8.39D-01  7.11D-01
 E= -1263.73513586984     Delta-E=       -0.000000000034 Rises=F Damp=F
 DIIS: error= 4.40D-08 at cycle   8 NSaved=   8.
 NSaved= 8 IEnMin= 8 EnMin= -1263.73513586984     IErMin= 8 ErrMin= 4.40D-08
 ErrMax= 4.40D-08  0.00D+00 EMaxC= 1.00D-01 BMatC= 2.11D-12 BMatP= 2.15D-11
 IDIUse=1 WtCom= 1.00D+00 WtEn= 0.00D+00
 Coeff-Com:  0.786D-04-0.400D-02-0.106D-01-0.133D-01 0.170D-02 0.114D+00
 Coeff-Com:  0.261D+00 0.651D+00
 Coeff:      0.786D-04-0.400D-02-0.106D-01-0.133D-01 0.170D-02 0.114D+00
 Coeff:      0.261D+00 0.651D+00
 Gap=     0.107 Goal=   None    Shift=    0.000
 RMSDP=5.49D-09 MaxDP=2.71D-07 DE=-3.37D-11 OVMax= 5.92D-07

 SCF Done:  E(RB3LYP) =  -1263.73513587     A.U. after   12 cycles
            NFock= 12  Conv=0.55D-08     -V/T= 2.0093
 KE= 1.252054965278D+03 PE=-7.674937825267D+03 EE= 2.781413835472D+03
 Leave Link  502 at Sat Feb 27 21:03:02 2021, MaxMem=   268435456 cpu:             511.3 elap:              21.4
 (Enter /public3/home/sc30001/g16/l801.exe)
 DoSCS=F DFT=T ScalE2(SS,OS)=  1.000000  1.000000
 Range of M.O.s used for correlation:     1   458
 NBasis=   458 NAE=    98 NBE=    98 NFC=     0 NFV=     0
 NROrb=    458 NOA=    98 NOB=    98 NVA=   360 NVB=   360
 Leave Link  801 at Sat Feb 27 21:03:02 2021, MaxMem=   268435456 cpu:               0.5 elap:               0.0
 (Enter /public3/home/sc30001/g16/l1101.exe)
 Leave Link 1101 at Sat Feb 27 21:03:02 2021, MaxMem=   268435456 cpu:               0.5 elap:               0.0
 (Enter /public3/home/sc30001/g16/l1102.exe)
 Symmetrizing basis deriv contribution to polar:
 IMax=3 JMax=2 DiffMx= 0.00D+00
 Leave Link 1102 at Sat Feb 27 21:03:02 2021, MaxMem=   268435456 cpu:               1.2 elap:               0.1
 (Enter /public3/home/sc30001/g16/l1110.exe)
 Leave Link 1110 at Sat Feb 27 21:03:02 2021, MaxMem=   268435456 cpu:               0.4 elap:               0.0
 (Enter /public3/home/sc30001/g16/l1002.exe)
 Minotr:  Closed shell wavefunction.
 Leave Link 1002 at Sat Feb 27 21:03:02 2021, MaxMem=   268435456 cpu:               0.8 elap:               0.1
 (Enter /public3/home/sc30001/g16/l701.exe)
 ... and contract with generalized density number  0.
 Compute integral first derivatives.
 Leave Link  701 at Sat Feb 27 21:03:02 2021, MaxMem=   268435456 cpu:               7.2 elap:               0.3
 (Enter /public3/home/sc30001/g16/l702.exe)
 L702 exits ... SP integral derivatives will be done elsewhere.
 Leave Link  702 at Sat Feb 27 21:03:02 2021, MaxMem=   268435456 cpu:               0.4 elap:               0.0
 (Enter /public3/home/sc30001/g16/l703.exe)
 Integral derivatives from FoFJK, PRISM(SPDF).
 Compute integral first derivatives, UseDBF=F ICtDFT=           0.
 Calling FoFJK, ICntrl=      2147 FMM=F ISym2X=0 I1Cent= 0 IOpClX= 0 NMat=1 NMatS=1 NMatT=0.
 FoFJK:  IHMeth= 1 ICntrl=    2147 DoSepK=F KAlg= 0 I1Cent=           0 FoldK=F
 IRaf=         0 NMat=       1 IRICut=       1 DoRegI=T DoRafI=F ISym2E= 0 IDoP0=0 IntGTp=1.
 FoFCou: FMM=F IPFlag=           0 FMFlag=      100000 FMFlg1=         800
         NFxFlg=           0 DoJE=F BraDBF=F KetDBF=F FulRan=T
         wScrn=  0.000000 ICntrl=      2147 IOpCl=  0 I1Cent=           0 NGrid=           0
         NMat0=    1 NMatS0=      1 NMatT0=    0 NMatD0=    1 NMtDS0=    0 NMtDT0=    0
 Symmetry not used in FoFCou.
 Leave Link  703 at Sat Feb 27 21:03:09 2021, MaxMem=   268435456 cpu:             149.3 elap:               6.3
 (Enter /public3/home/sc30001/g16/l716.exe)
 Dipole        =-2.76295335D-01 4.17552897D-01 1.00194585D-01
 Polarizability= 0.00000000D+00 0.00000000D+00 0.00000000D+00
                 0.00000000D+00 0.00000000D+00 0.00000000D+00
 -------------------------------------------------------------------
 Center     Atomic                   Forces (Hartrees/Bohr)
 Number     Number              X              Y              Z
 -------------------------------------------------------------------
      1        6           0.000266181    0.000393191    0.000035821
      2        6           0.000282213   -0.000155102    0.000839419
      3        6           0.000265058   -0.000234758    0.000375449
      4        6           0.000147689   -0.000014494    0.000053606
      5        6           0.000062760   -0.000065004   -0.000114588
      6        6           0.000029252    0.000216771   -0.000184660
      7        6           0.000149411   -0.000059786   -0.000004097
      8        6           0.000060236   -0.000024434   -0.000048317
      9        6           0.000079730    0.000029280   -0.000033730
     10        8          -0.000048227    0.000002085   -0.000094898
     11        6          -0.000001382    0.000017451    0.000001054
     12        6           0.000015032    0.000039069    0.000008030
     13        6          -0.000002583    0.000020787    0.000008375
     14        6           0.000011140    0.000003568   -0.000000239
     15        6           0.000000988   -0.000014638   -0.000004125
     16        6           0.000020489   -0.000004107   -0.000004606
     17        8           0.000254129    0.000180495    0.000006421
     18        8           0.000384947   -0.000117644    0.000530288
     19        6           0.001393694   -0.000209423    0.002829462
     20        6          -0.000667828   -0.000700188   -0.002690343
     21        6          -0.000455190   -0.000237153   -0.000844654
     22        6          -0.000276994    0.000131862    0.000129783
     23        6          -0.000281139    0.000264945    0.000055579
     24        6          -0.000304981    0.000264954   -0.000066846
     25        6          -0.000562483   -0.000101741   -0.001081449
     26        8          -0.000490846    0.000567028    0.000144059
     27        8          -0.000044951   -0.000006168    0.000004732
     28        1           0.000014602    0.000015993   -0.000041977
     29        1           0.000013084   -0.000006529    0.000003510
     30        1           0.000006205    0.000000176   -0.000006076
     31        1           0.000002159    0.000004013    0.000000237
     32        1           0.000001206    0.000000942    0.000000319
     33        1          -0.000000081   -0.000001442   -0.000000368
     34        1           0.000001762   -0.000000445   -0.000000728
     35        1          -0.000027203    0.000017062   -0.000042568
     36        1          -0.000034940   -0.000035653   -0.000079346
     37        1          -0.000016409    0.000012404    0.000063533
     38        1          -0.000006526    0.000049553    0.000041246
     39        1          -0.000042104   -0.000008838   -0.000089291
     40        1          -0.000027334    0.000017569   -0.000003538
     41        1           0.000001885    0.000002276   -0.000000500
     42        1           0.000160143   -0.000110828    0.000138687
     43        6           0.000107814   -0.000306598    0.000276137
     44        1           0.000013332    0.000024879   -0.000022935
     45        1          -0.000161303   -0.000156032   -0.000053229
     46        1           0.000033235    0.000030961   -0.000064323
     47        1          -0.000325873    0.000263695    0.000031684
 -------------------------------------------------------------------
 Cartesian Forces:  Max     0.002829462 RMS     0.000414211
 Z-matrix is all fixed cartesians, so copy forces.
 Leave Link  716 at Sat Feb 27 21:03:09 2021, MaxMem=   268435456 cpu:               0.7 elap:               0.0
 (Enter /public3/home/sc30001/g16/l123.exe)
 IRC-IRC-IRC-IRC-IRC-IRC-IRC-IRC-IRC-IRC-IRC-IRC-IRC-IRC-IRC-IRC-IRC-IRC
 Pt  2 Step number   1 out of a maximum of  20
 Using modified Bulirsch-Stoer corrector integration.
   Using distance weighted interpolants to fit PES.
 PreDWI: IReCr0= 2 IReCr1= 1 IReCr2= 1 IReCr3= 1
 Modified Bulirsch-Stoer Extrapolation Cycles:
    EPS =    0.000010000000000
    Cycle     1 NS=    48
      PEZero:  N= 2 I= 1 D=  1.50D-03 Err=  9.03D-02
    Cycle     2 NS=    64 Truncation Error =  0.090339445
      PEZero:  N= 3 I= 2 D=  1.50D-03 Err=  7.26D-03
      PEZero:  N= 3 I= 1 D=  3.00D-03 Err=  7.94D-02
    Cycle     3 NS=    96 Truncation Error =  0.007262895
      PEZero:  N= 4 I= 3 D=  7.49D-04 Err=  6.02D-06
      PEZero:  N= 4 I= 2 D=  2.25D-03 Err=  7.26D-03
    Cycle     4 NS=   128 Truncation Error =  0.000006018
 BS completed in    4 cycles and     336 integration steps.
 Maximum DWI energy   std dev =  0.000000783 at pt    17
 Maximum DWI gradient std dev =  0.125048486 at pt    73
 SUMMARY OF CORRECTOR INTEGRATION:
   Predictor End Point Energy = -1263.735136
   Old End Point Energy       = -1263.735136
   Corrected End Point Energy = -1263.735137
   Predictor End-Start Dist.  =     0.287650
   Old End-Start Dist.        =     0.287650
   New End-Start Dist.        =     0.287624
   New End-Old End Dist.      =     0.005366
 CORRECTOR INTEGRATION CONVERGENCE:
   Recorrection delta-x convergence threshold:    0.010000
   Delta-x Convergence Met
 Point Number:   2          Path Number:   1
                    CURRENT STRUCTURE
                Cartesian Coordinates (Ang):                
 ---------------------------------------------------------------------
 Center     Atomic                     Coordinates (Angstroms)
 Number     Number                        X           Y           Z
 ---------------------------------------------------------------------
      1          6                   -1.198529    0.906843    1.218409
      2          6                   -1.818806   -0.334852    0.920090
      3          6                   -1.044484   -1.371490    0.241717
      4          6                    0.402410   -1.114961    0.082411
      5          6                    0.942478    0.120572    0.502488
      6          6                    0.174252    1.138473    1.048583
      7          6                    1.259971   -2.049770   -0.481775
      8          6                    2.624691   -1.779583   -0.612522
      9          6                    3.131084   -0.563412   -0.175095
     10          8                    2.279046    0.346283    0.364521
     11          6                    4.508185   -0.115365   -0.219444
     12          6                    4.870888    1.167768    0.254189
     13          6                    6.182291    1.599970    0.214394
     14          6                    7.181951    0.758181   -0.303220
     15          6                    6.842801   -0.520466   -0.778193
     16          6                    5.526777   -0.946519   -0.735151
     17          8                   -1.995623    1.870829    1.728382
     18          8                   -1.558544   -2.400444   -0.229098
     19          6                   -3.201525   -0.541403    1.230960
     20          6                   -4.151054   -0.598438   -0.633934
     21          6                   -3.966346    0.735394   -1.110237
     22          6                   -5.024886    1.598631   -1.269476
     23          6                   -6.332394    1.147702   -0.987309
     24          6                   -6.559101   -0.174532   -0.553440
     25          6                   -5.488910   -1.033582   -0.412370
     26          8                   -7.323458    2.035341   -1.154833
     27          8                    8.440973    1.236972   -0.314697
     28          1                    0.635614    2.073189    1.349049
     29          1                    0.839806   -2.994158   -0.815127
     30          1                    3.287687   -2.512861   -1.050690
     31          1                    4.109081    1.825240    0.655464
     32          1                    6.463166    2.582990    0.576563
     33          1                    7.612892   -1.175336   -1.178249
     34          1                    5.296829   -1.938962   -1.106763
     35          1                   -1.477429    2.667253    1.930539
     36          1                   -2.959575    1.081175   -1.324953
     37          1                   -4.890432    2.619252   -1.611242
     38          1                   -7.574363   -0.515677   -0.364852
     39          1                   -5.670852   -2.065416   -0.129447
     40          1                   -8.185263    1.636383   -0.946422
     41          1                    9.053125    0.581844   -0.688779
     42          1                   -3.707267    0.335303    1.625394
     43          6                   -3.657771   -1.841514    1.851445
     44          1                   -3.367885   -2.712271    1.264157
     45          1                   -3.156210   -1.916208    2.826779
     46          1                   -4.733796   -1.842696    2.034746
     47          1                   -3.409682   -1.360613   -0.880034
 ---------------------------------------------------------------------
   CHANGE IN THE REACTION COORDINATE =    0.28762
   NET REACTION COORDINATE UP TO THIS POINT =    0.57530
  # OF POINTS ALONG THE PATH =   2
  # OF STEPS =   1

 Calculating another point on the path.
 Point Number  3 in FORWARD path direction.
 Using LQA Reaction Path Following.
   LQA: T_Est iteration completed in    3 iterations.
 IRC-IRC-IRC-IRC-IRC-IRC-IRC-IRC-IRC-IRC-IRC-IRC-IRC-IRC-IRC-IRC-IRC-IRC
 Leave Link  123 at Sat Feb 27 21:03:09 2021, MaxMem=   268435456 cpu:               3.9 elap:               0.2
 (Enter /public3/home/sc30001/g16/l202.exe)
                          Input orientation:                          
 ---------------------------------------------------------------------
 Center     Atomic      Atomic             Coordinates (Angstroms)
 Number     Number       Type             X           Y           Z
 ---------------------------------------------------------------------
      1          6           0       -1.196313    0.910004    1.218674
      2          6           0       -1.816397   -0.336504    0.927453
      3          6           0       -1.042401   -1.373444    0.245161
      4          6           0        0.403763   -1.115132    0.082902
      5          6           0        0.942965    0.120192    0.501529
      6          6           0        0.174643    1.140275    1.046821
      7          6           0        1.261269   -2.050269   -0.481777
      8          6           0        2.625309   -1.779750   -0.612946
      9          6           0        3.131713   -0.563202   -0.175415
     10          8           0        2.278795    0.346289    0.363862
     11          6           0        4.508257   -0.115188   -0.219445
     12          6           0        4.871008    1.168077    0.254253
     13          6           0        6.182306    1.600140    0.214464
     14          6           0        7.182011    0.758197   -0.303219
     15          6           0        6.842834   -0.520569   -0.778221
     16          6           0        5.526931   -0.946537   -0.735181
     17          8           0       -1.994059    1.871927    1.728391
     18          8           0       -1.555922   -2.401318   -0.225560
     19          6           0       -3.187468   -0.542980    1.255137
     20          6           0       -4.160947   -0.601786   -0.657285
     21          6           0       -3.969847    0.732674   -1.117110
     22          6           0       -5.028012    1.600018   -1.268194
     23          6           0       -6.334768    1.149785   -0.986982
     24          6           0       -6.562163   -0.171420   -0.554137
     25          6           0       -5.492434   -1.034565   -0.421643
     26          8           0       -7.326760    2.039175   -1.153827
     27          8           0        8.440717    1.236940   -0.314664
     28          1           0        0.637240    2.075159    1.344825
     29          1           0        0.841110   -2.994827   -0.814610
     30          1           0        3.288435   -2.512795   -1.051281
     31          1           0        4.109282    1.825684    0.655466
     32          1           0        6.463295    2.583140    0.576568
     33          1           0        7.612913   -1.175425   -1.178274
     34          1           0        5.297012   -1.938965   -1.106814
     35          1           0       -1.478650    2.671341    1.926417
     36          1           0       -2.963011    1.076515   -1.334895
     37          1           0       -4.892099    2.622151   -1.604961
     38          1           0       -7.577079   -0.510723   -0.360138
     39          1           0       -5.674783   -2.066938   -0.140828
     40          1           0       -8.187775    1.638410   -0.946780
     41          1           0        9.053247    0.582150   -0.688814
     42          1           0       -3.701214    0.334731    1.636440
     43          6           0       -3.657679   -1.845269    1.853177
     44          1           0       -3.366902   -2.712241    1.260967
     45          1           0       -3.164597   -1.931742    2.832774
     46          1           0       -4.734844   -1.841860    2.027930
     47          1           0       -3.409803   -1.361251   -0.876864
 ---------------------------------------------------------------------
                    Distance matrix (angstroms):
                    1          2          3          4          5
     1  C    0.000000
     2  C    1.422355   0.000000
     3  C    2.487076   1.462818   0.000000
     4  C    2.819821   2.499727   1.477986   0.000000
     5  C    2.390524   2.829144   2.497669   1.411387   0.000000
     6  C    1.400743   2.481807   2.905622   2.463432   1.388607
     7  C    4.206478   3.794068   2.508671   1.388763   2.403978
     8  C    5.019403   4.917778   3.788605   2.420990   2.771664
     9  C    4.779710   5.074594   4.272775   2.795187   2.390795
    10  O    3.622824   4.189802   3.741913   2.393833   1.361806
    11  C    5.971710   6.431610   5.710418   4.235349   3.645068
    12  C    6.148910   6.887549   6.436444   5.019829   4.072926
    13  C    7.478553   8.260641   7.812780   6.386045   5.451913
    14  C    8.516778   9.147910   8.513845   7.042947   6.323003
    15  C    8.406070   8.827541   7.996976   6.523548   6.070979
    16  C    7.243362   7.553870   6.655782   5.190813   4.866221
    17  O    1.349632   2.355893   3.692973   4.168897   3.633163
    18  O    3.630424   2.379232   1.241696   2.364273   3.623687
    19  C    2.465195   1.424726   2.512177   3.820789   4.250670
    20  C    3.820181   2.842303   3.336944   4.652738   5.283372
    21  C    3.630402   3.156062   3.855056   4.897232   5.208728
    22  C    4.619799   4.345740   5.197770   6.221067   6.401122
    23  C    5.596975   5.127357   5.991161   7.189040   7.499408
    24  C    5.753667   4.974401   5.705393   7.058366   7.584617
    25  C    4.992859   3.977512   4.512456   5.918293   6.603035
    26  O    6.669795   6.351353   7.286721   8.440387   8.649338
    27  O    9.763727  10.451171   9.851753   8.383492   7.624276
    28  H    2.176101   3.465638   3.990403   3.438737   2.150932
    29  H    4.851086   4.142923   2.701780   2.128393   3.383186
    30  H    6.081218   5.891599   4.662084   3.400172   3.852931
    31  H    5.413411   6.313692   6.078043   4.765197   3.599717
    32  H    7.866466   8.786396   8.491164   7.116099   6.045312
    33  H    9.364659   9.697925   8.773815   7.318883   6.999184
    34  H    7.462425   7.570120   6.506597   5.102746   5.077857
    35  H    1.919095   3.187339   4.401956   4.612960   3.795113
    36  H    3.109608   2.903372   3.491077   4.260121   4.420821
    37  H    4.956127   4.962530   5.848752   6.697933   6.689175
    38  H    6.724974   5.905396   6.619115   8.015948   8.586714
    39  H    5.546811   4.361510   4.699881   6.156680   6.999339
    40  H    7.355291   6.928745   7.845277   9.080571   9.368725
    41  H   10.430699  11.027484  10.325636   8.848157   8.210177
    42  H    2.603843   2.122676   3.452942   4.622382   4.785650
    43  C    3.748659   2.554145   3.106125   4.490243   5.182269
    44  H    4.223020   2.856471   2.868370   4.261045   5.212905
    45  H    3.815099   2.827132   3.392809   4.578410   5.149485
    46  H    4.555090   3.463304   4.126962   5.542251   6.198149
    47  H    3.801238   2.616220   2.619863   3.940179   4.800128
                    6          7          8          9         10
     6  C    0.000000
     7  C    3.700938   0.000000
     8  C    4.157780   1.396779   0.000000
     9  C    3.624908   2.409105   1.388477   0.000000
    10  O    2.350383   2.737509   2.365221   1.358479   0.000000
    11  C    4.686131   3.788969   2.543836   1.448284   2.350257
    12  C    4.762854   4.891799   3.805900   2.491402   2.721565
    13  C    6.082459   6.166591   4.975991   3.760076   4.102665
    14  C    7.146453   6.555497   5.225001   4.262316   4.965500
    15  C    7.110130   5.794974   4.404584   3.760001   4.783957
    16  C    6.014757   4.413423   3.021356   2.489448   3.664653
    17  O    2.388121   5.555684   6.336811   5.985639   4.737804
    18  O    4.142064   2.850518   4.244893   5.035386   4.754137
    19  C    3.765705   5.007999   6.229584   6.479116   5.609385
    20  C    4.973539   5.615099   6.887876   7.308665   6.588768
    21  C    4.693137   5.959279   7.075489   7.279990   6.433359
    22  C    5.712992   7.314240   8.391991   8.512039   7.591105
    23  C    6.819742   8.258048   9.434249   9.654389   8.755789
    24  C    7.047565   8.046204   9.327370   9.709179   8.903555
    25  C    6.245164   6.829918   8.154119   8.640528   7.931947
    26  O    7.869048   9.535693  10.673351  10.821706   9.870964
    27  O    8.378005   7.897983   6.558076   5.607622   6.262822
    28  H    1.084809   4.554673   4.758741   3.936302   2.577980
    29  H    4.583468   1.086049   2.168052   3.401211   3.823454
    30  H    5.238574   2.155845   1.081309   2.143039   3.346098
    31  H    4.013020   4.942420   4.100024   2.711601   2.371566
    32  H    6.469169   7.046251   5.931264   4.643747   4.749609
    33  H    8.101936   6.449328   5.055788   4.632677   5.757310
    34  H    6.352836   4.085374   2.721626   2.729239   4.061393
    35  H    2.418932   5.966587   6.565292   6.011274   4.686773
    36  H    3.939735   5.324390   6.317340   6.417066   5.558376
    37  H    5.907604   7.807495   8.767682   8.750522   7.776730
    38  H    8.049504   8.972257  10.284117  10.710514   9.919521
    39  H    6.775877   6.944447   8.318468   8.934025   8.326931
    40  H    8.611192  10.154163  11.345398  11.557375  10.627157
    41  H    9.063859   8.227236   6.848555   6.053096   6.859807
    42  H    4.002352   5.899264   7.039579   7.125868   6.113927
    43  C    4.924467   5.448861   6.749963   7.201023   6.500978
    44  H    5.237393   4.989522   6.347258   6.993823   6.483309
    45  H    4.876212   5.530695   6.739370   7.110951   6.396520
    46  H    5.827415   6.503494   7.819843   8.268761   7.533143
    47  H    4.775610   4.738117   6.055359   6.627243   6.067556
                   11         12         13         14         15
    11  C    0.000000
    12  C    1.415184   0.000000
    13  C    2.435789   1.381219   0.000000
    14  C    2.814032   2.412367   1.405799   0.000000
    15  C    2.434504   2.793855   2.432925   1.405671   0.000000
    16  C    1.412381   2.425037   2.795873   2.414953   1.383800
    17  O    7.072680   7.056743   8.319784   9.464042   9.491987
    18  O    6.480795   7.367240   8.722698   9.291934   8.624486
    19  C    7.847393   8.298705   9.667918  10.566344  10.234354
    20  C    8.693882   9.248757  10.610905  11.429681  11.004745
    21  C    8.567551   8.957172  10.275788  11.181548  10.890342
    22  C    9.745883  10.024720  11.307940  12.276990  12.068717
    23  C   10.943512  11.274325  12.582664  13.539726  13.284685
    24  C   11.075621  11.539720  12.889945  13.777861  13.411415
    25  C   10.044897  10.616468  11.985235  12.801155  12.351120
    26  O   12.065736  12.309632  13.585280  14.590026  14.403845
    27  O    4.159514   3.615416   2.347831   1.346725   2.420115
    28  H    4.714800   4.465079   5.679007   6.876370   7.053689
    29  H    4.700480   5.891716   7.120470   7.386050   6.491838
    30  H    2.815748   4.213997   5.185830   5.139933   4.083782
    31  H    2.166018   1.083349   2.131380   3.391204   3.877198
    32  H    3.425899   2.154454   1.084603   2.149650   3.407714
    33  H    3.417944   3.881002   3.419081   2.165708   1.087153
    34  H    2.176171   3.418727   3.880049   3.387280   2.123531
    35  H    6.943524   6.736029   7.922658   9.145406   9.313992
    36  H    7.647499   7.994100   9.290400  10.202311   9.950636
    37  H    9.888345  10.044364  11.269306  12.286292  12.176569
    38  H   12.092625  12.575798  13.932214  14.813646  14.425975
    39  H   10.368694  11.037894  12.416290  13.164532  12.628866
    40  H   12.837187  13.122329  14.416976  15.408416  15.185810
    41  H    4.622069   4.327102   3.177186   1.918645   2.471823
    42  H    8.428651   8.722837  10.065151  11.062829  10.850764
    43  C    8.600666   9.185603  10.553745  11.354600  10.905955
    44  H    8.423446   9.161522  10.529918  11.214730  10.639568
    45  H    8.455093   8.990472  10.329295  11.141029  10.732165
    46  H    9.667833  10.221449  11.589659  12.417970  11.985946
    47  H    8.042422   8.732053  10.097989  10.817007  10.287518
                   16         17         18         19         20
    16  C    0.000000
    17  O    8.401084   0.000000
    18  O    7.248649   4.719164   0.000000
    19  C    8.947903   2.734953   2.882330   0.000000
    20  C    9.694323   4.062771   3.195443   2.146737   0.000000
    21  C    9.651653   3.646712   4.055096   2.804812   1.424339
    22  C   10.870872   4.272976   5.399369   3.787776   2.443963
    23  C   12.048147   5.170734   6.002288   4.218773   2.811085
    24  C   12.115270   5.500252   5.490251   3.847090   2.441658
    25  C   11.024176   5.030801   4.171641   2.892424   1.419747
    26  O   13.202541   6.064062   7.340451   5.440990   4.152542
    27  O    3.665318  10.651847  10.638499  11.867901  12.739711
    28  H    6.112786   2.666863   5.226367   4.635848   5.847826
    29  H    5.114559   6.179833   2.538700   5.150228   5.547249
    30  H    2.750263   7.406559   4.915490   7.151018   7.700681
    31  H    3.410108   6.197103   7.123082   7.694981   8.718521
    32  H    3.880217   8.565008   9.476080  10.167119  11.159779
    33  H    2.144771  10.489469   9.299356  11.089170  11.799333
    34  H    1.084383   8.701782   6.924817   8.917062   9.562589
    35  H    8.321737   0.971557   5.510793   3.701693   4.958184
    36  H    8.748229   3.309874   3.912269   3.062909   2.170460
    37  H   11.047544   4.480257   6.186118   4.593907   3.438959
    38  H   13.116618   6.419430   6.312431   4.677482   3.430240
    39  H   11.273284   5.705818   4.133280   3.233868   2.169124
    40  H   13.957790   6.750792   7.798785   5.883025   4.617103
    41  H    3.843688  11.381976  11.030420  12.445078  13.267163
    42  H    9.613787   2.299088   3.944019   1.086142   2.519839
    43  C    9.584590   4.074402   3.007943   1.508213   2.846393
    44  H    9.284534   4.808095   2.363489   2.176677   2.960442
    45  H    9.446883   4.130099   3.487369   2.101932   3.865489
    46  H   10.664914   4.625347   3.936591   2.163023   3.012892
    47  H    8.947473   4.386926   2.223243   2.294434   1.090513
                   21         22         23         24         25
    21  C    0.000000
    22  C    1.376526   0.000000
    23  C    2.404945   1.410462   0.000000
    24  C    2.802574   2.449794   1.408774   0.000000
    25  C    2.434148   2.805952   2.408426   1.380903   0.000000
    26  O    3.602382   2.343113   1.342721   2.414739   3.653590
    27  O   12.446699  13.507321  14.791030  15.070741  14.117503
    28  H    5.393389   6.256893   7.409624   7.777183   7.096738
    29  H    6.093528   7.467592   8.288591   7.927668   6.641599
    30  H    7.951105   9.280387  10.296828  10.137232   8.926661
    31  H    8.343203   9.340318  10.593992  10.923887  10.076415
    32  H   10.730482  11.679889  12.972649  13.361462  12.530909
    33  H   11.739034  12.942339  14.141463  14.224287  13.127926
    34  H    9.644296  10.915886  12.035491  12.002904  10.848942
    35  H    4.384922   4.894000   5.863864   6.330603   5.946224
    36  H    1.085990   2.131369   3.390450   3.888549   3.418869
    37  H    2.158395   1.084730   2.151988   3.420143   3.890014
    38  H    3.889879   3.431842   2.166461   1.087574   2.150334
    39  H    3.420199   3.890480   3.390997   2.133368   1.085312
    40  H    4.317440   3.176301   1.916770   2.464197   3.832157
    41  H   13.031005  14.129883  15.401367  15.634162  14.637690
    42  H    2.795095   3.434857   3.805556   3.638660   3.052727
    43  C    3.945358   4.846729   4.919722   4.127102   3.032883
    44  H    4.229212   5.267972   5.364396   4.467669   3.188050
    45  H    4.832093   5.723948   5.842629   5.110123   4.100607
    46  H    4.135785   4.774611   4.538655   3.577225   2.688136
    47  H    2.180800   3.397183   3.856533   3.384852   2.156688
                   26         27         28         29         30
    26  O    0.000000
    27  O   15.810158   0.000000
    28  H    8.346847   8.021894   0.000000
    29  H    9.600539   8.712740   5.514479   0.000000
    30  H   11.550468   6.414758   5.815452   2.505548   0.000000
    31  H   11.580250   4.477622   3.548596   6.006613   4.733833
    32  H   13.908839   2.552792   5.898406   8.041024   6.220787
    33  H   15.281625   2.692691   8.098910   7.021381   4.528332
    34  H   13.235839   4.538365   6.620967   4.588604   2.089676
    35  H    6.639873  10.270044   2.273911   6.708202   7.646376
    36  H    4.472337  11.450399   4.597825   5.596236   7.214165
    37  H    2.543808  13.466539   6.290789   8.065034   9.674470
    38  H    2.682271  16.112920   8.778879   8.788812  11.070021
    39  H    4.540414  14.498040   7.694528   6.616028   9.020366
    40  H    0.972023  16.645345   9.128149  10.149144  12.204378
    41  H   16.451255   0.971561   8.786008   8.958224   6.553100
    42  H    4.882141  12.330746   4.683622   6.142175   8.011707
    43  C    6.131325  12.671651   5.837337   5.355154   7.558437
    44  H    6.639854  12.549841   6.241745   4.700557   7.048389
    45  H    6.998912  12.435040   5.720420   5.520802   7.554147
    46  H    5.648366  13.731794   6.683483   6.364010   8.620018
    47  H    5.194435  12.145019   5.755290   4.554416   6.798741
                   31         32         33         34         35
    31  H    0.000000
    32  H    2.474135   0.000000
    33  H    4.964341   4.304405   0.000000
    34  H    4.323068   4.964215   2.439569   0.000000
    35  H    5.792706   8.056325  10.348586   8.738708   0.000000
    36  H    7.385129   9.735444  10.814154   8.796200   3.922110
    37  H    9.314975  11.563112  13.075892  11.174520   4.911688
    38  H   11.960823  14.407689  15.226524  12.974576   7.248772
    39  H   10.560043  13.018096  13.357917  11.014980   6.658251
    40  H   12.402415  14.760318  16.050950  13.952158   7.371198
    41  H    5.272215   3.508989   2.324479   4.543132  11.051018
    42  H    8.011810  10.464030  11.756388   9.677976   3.237842
    43  C    8.673874  11.120911  11.690365   9.431692   5.015306
    44  H    8.766569  11.186700  11.352006   9.014863   5.743803
    45  H    8.471614  10.870646  11.524550   9.333769   4.985205
    46  H    9.672285  12.127877  12.774622  10.510670   5.566155
    47  H    8.309105  10.730739  11.028402   8.728990   5.277265
                   36         37         38         39         40
    36  H    0.000000
    37  H    2.486625   0.000000
    38  H    4.975851   4.309710   0.000000
    39  H    4.319814   4.974317   2.467515   0.000000
    40  H    5.269205   3.501775   2.309951   4.549098   0.000000
    41  H   12.043765  14.123512  16.669437  14.974405  17.275274
    42  H    3.150240   4.142122   4.441108   3.580735   5.338711
    43  C    4.379862   5.782764   4.694835   2.844978   6.363770
    44  H    4.610455   6.244638   5.019985   2.776285   6.858800
    45  H    5.143900   6.589058   5.628852   3.893792   7.229338
    46  H    4.792170   5.757605   3.943741   2.374374   5.734450
    47  H    2.520340   4.312170   4.284459   2.483924   5.641974
                   41         42         43         44         45
    41  H    0.000000
    42  H   12.967047   0.000000
    43  C   13.187938   2.191181   0.000000
    44  H   12.996721   3.088168   1.089451   0.000000
    45  H   12.961364   2.618410   1.100098   1.766546   0.000000
    46  H   14.260714   2.441148   1.091254   1.793616   1.766784
    47  H   12.615062   3.045976   2.783674   2.529295   3.761249
                   46         47
    46  H    0.000000
    47  H    3.228706   0.000000
 Symmetry turned off by external request.
 Stoichiometry    C23H19O5(1+)
 Framework group  C1[X(C23H19O5)]
 Deg. of freedom   135
 Full point group                 C1      NOp   1
 Rotational constants (GHZ):           0.5321096           0.0619269           0.0592995
 Leave Link  202 at Sat Feb 27 21:03:09 2021, MaxMem=   268435456 cpu:               0.2 elap:               0.0
 (Enter /public3/home/sc30001/g16/l301.exe)
 Standard basis: 6-31G(d) (6D, 7F)
 Ernie: Thresh=  0.10000D-02 Tol=  0.10000D-05 Strict=F.
   458 basis functions,   860 primitive gaussians,   458 cartesian basis functions
    98 alpha electrons       98 beta electrons
       nuclear repulsion energy      2376.6774614283 Hartrees.
 IExCor=  402 DFT=T Ex+Corr=B3LYP ExCW=0 ScaHFX=  0.200000
 ScaDFX=  0.800000  0.720000  1.000000  0.810000 ScalE2=  1.000000  1.000000
 IRadAn=      5 IRanWt=     -1 IRanGd=            0 ICorTp=0 IEmpDi=  4
 NAtoms=   47 NActive=   47 NUniq=   47 SFac= 1.00D+00 NAtFMM=   60 NAOKFM=F Big=F
 Integral buffers will be    131072 words long.
 Raffenetti 2 integral format.
 Two-electron integral symmetry is turned off.
 Leave Link  301 at Sat Feb 27 21:03:09 2021, MaxMem=   268435456 cpu:               1.8 elap:               0.1
 (Enter /public3/home/sc30001/g16/l302.exe)
 NPDir=0 NMtPBC=     1 NCelOv=     1 NCel=       1 NClECP=     1 NCelD=      1
         NCelK=      1 NCelE2=     1 NClLst=     1 CellRange=     0.0.
 One-electron integrals computed using PRISM.
 NBasis=   458 RedAO= T EigKep=  3.68D-04  NBF=   458
 NBsUse=   458 1.00D-06 EigRej= -1.00D+00 NBFU=   458
 Precomputing XC quadrature grid using
 IXCGrd= 4 IRadAn=           5 IRanWt=          -1 IRanGd=           0 AccXCQ= 0.00D+00.
 Generated NRdTot=       0 NPtTot=           0 NUsed=           0 NTot=          32
 NSgBfM=   442   441   441   441   442 MxSgAt=    47 MxSgA2=    47.
 Leave Link  302 at Sat Feb 27 21:03:10 2021, MaxMem=   268435456 cpu:              13.3 elap:               0.6
 (Enter /public3/home/sc30001/g16/l303.exe)
 DipDrv:  MaxL=1.
 Leave Link  303 at Sat Feb 27 21:03:10 2021, MaxMem=   268435456 cpu:               1.6 elap:               0.1
 (Enter /public3/home/sc30001/g16/l401.exe)
 Initial guess from the checkpoint file:  "irc1.chk"
 B after Tr=    -0.000073   -0.000028   -0.000048
         Rot=    1.000000   -0.000021    0.000000   -0.000000 Ang=  -0.00 deg.
 Guess basis will be translated and rotated to current coordinates.
 JPrj=2 DoOrth=T DoCkMO=T.
 Generating alternative initial guess.
 ExpMin= 1.61D-01 ExpMax= 5.48D+03 ExpMxC= 8.25D+02 IAcc=2 IRadAn=         4 AccDes= 0.00D+00
 Harris functional with IExCor=  402 and IRadAn=       4 diagonalized for initial guess.
 HarFok:  IExCor=  402 AccDes= 0.00D+00 IRadAn=         4 IDoV= 1 UseB2=F ITyADJ=14
 ICtDFT=  3500011 ScaDFX=  1.000000  1.000000  1.000000  1.000000
 FoFCou: FMM=F IPFlag=           0 FMFlag=      100000 FMFlg1=           0
         NFxFlg=           0 DoJE=T BraDBF=F KetDBF=T FulRan=T
         wScrn=  0.000000 ICntrl=       500 IOpCl=  0 I1Cent=   200000004 NGrid=           0
         NMat0=    1 NMatS0=      1 NMatT0=    0 NMatD0=    1 NMtDS0=    0 NMtDT0=    0
 Symmetry not used in FoFCou.
 Harris En= -1263.74470049233    
 Leave Link  401 at Sat Feb 27 21:03:11 2021, MaxMem=   268435456 cpu:              21.1 elap:               0.9
 (Enter /public3/home/sc30001/g16/l502.exe)
 Two-electron integral symmetry not used.
 Closed shell SCF:
 Using DIIS extrapolation, IDIIS=  1040.
 NGot=   268435456 LenX=   268001017 LenY=   267790795
 Requested convergence on RMS density matrix=1.00D-08 within 128 cycles.
 Requested convergence on MAX density matrix=1.00D-06.
 Requested convergence on             energy=1.00D-06.
 No special actions if energy rises.
 Fock matrices will be formed incrementally for  20 cycles.
 Integral accuracy reduced to 1.0D-05 until final iterations.

 Cycle   1  Pass 0  IDiag  1:
 FoFJK:  IHMeth= 1 ICntrl=       0 DoSepK=F KAlg= 0 I1Cent=           0 FoldK=F
 IRaf= 620000000 NMat=       1 IRICut=       1 DoRegI=T DoRafI=F ISym2E= 0 IDoP0=0 IntGTp=1.
 FoFCou: FMM=F IPFlag=           0 FMFlag=      100000 FMFlg1=           0
         NFxFlg=           0 DoJE=F BraDBF=F KetDBF=F FulRan=T
         wScrn=  0.000000 ICntrl=         0 IOpCl=  0 I1Cent=           0 NGrid=           0
         NMat0=    1 NMatS0=      1 NMatT0=    0 NMatD0=    1 NMtDS0=    0 NMtDT0=    0
 Symmetry not used in FoFCou.
 E= -1263.73479970103    
 DIIS: error= 6.03D-04 at cycle   1 NSaved=   1.
 NSaved= 1 IEnMin= 1 EnMin= -1263.73479970103     IErMin= 1 ErrMin= 6.03D-04
 ErrMax= 6.03D-04  0.00D+00 EMaxC= 1.00D-01 BMatC= 2.83D-04 BMatP= 2.83D-04
 IDIUse=3 WtCom= 9.94D-01 WtEn= 6.03D-03
 Coeff-Com:  0.100D+01
 Coeff-En:   0.100D+01
 Coeff:      0.100D+01
 Gap=     1.771 Goal=   None    Shift=    0.000
 RMSDP=1.11D-04 MaxDP=5.49D-03              OVMax= 1.80D-02

 Cycle   2  Pass 0  IDiag  1:
 RMSU=  1.11D-04    CP:  1.00D+00
 E= -1263.73554868602     Delta-E=       -0.000748984990 Rises=F Damp=F
 DIIS: error= 2.27D-04 at cycle   2 NSaved=   2.
 NSaved= 2 IEnMin= 2 EnMin= -1263.73554868602     IErMin= 2 ErrMin= 2.27D-04
 ErrMax= 2.27D-04  0.00D+00 EMaxC= 1.00D-01 BMatC= 4.69D-05 BMatP= 2.83D-04
 IDIUse=3 WtCom= 9.98D-01 WtEn= 2.27D-03
 Coeff-Com:  0.941D-01 0.906D+00
 Coeff-En:   0.000D+00 0.100D+01
 Coeff:      0.939D-01 0.906D+00
 Gap=     0.109 Goal=   None    Shift=    0.000
 RMSDP=5.68D-05 MaxDP=2.62D-03 DE=-7.49D-04 OVMax= 9.90D-03

 Cycle   3  Pass 0  IDiag  1:
 RMSU=  5.62D-05    CP:  1.00D+00  9.23D-01
 E= -1263.73548067409     Delta-E=        0.000068011930 Rises=F Damp=F
 DIIS: error= 3.95D-04 at cycle   3 NSaved=   3.
 NSaved= 3 IEnMin= 2 EnMin= -1263.73554868602     IErMin= 2 ErrMin= 2.27D-04
 ErrMax= 3.95D-04  0.00D+00 EMaxC= 1.00D-01 BMatC= 1.05D-04 BMatP= 4.69D-05
 IDIUse=3 WtCom= 3.35D-01 WtEn= 6.65D-01
 Coeff-Com: -0.388D-01 0.631D+00 0.408D+00
 Coeff-En:   0.000D+00 0.648D+00 0.352D+00
 Coeff:     -0.130D-01 0.643D+00 0.370D+00
 Gap=     0.107 Goal=   None    Shift=    0.000
 RMSDP=3.11D-05 MaxDP=1.69D-03 DE= 6.80D-05 OVMax= 5.92D-03

 Cycle   4  Pass 0  IDiag  1:
 RMSU=  1.26D-05    CP:  1.00D+00  1.02D+00  5.28D-01
 E= -1263.73561449668     Delta-E=       -0.000133822596 Rises=F Damp=F
 DIIS: error= 4.37D-05 at cycle   4 NSaved=   4.
 NSaved= 4 IEnMin= 4 EnMin= -1263.73561449668     IErMin= 4 ErrMin= 4.37D-05
 ErrMax= 4.37D-05  0.00D+00 EMaxC= 1.00D-01 BMatC= 2.83D-06 BMatP= 4.69D-05
 IDIUse=1 WtCom= 1.00D+00 WtEn= 0.00D+00
 Coeff-Com: -0.275D-01 0.297D+00 0.189D+00 0.541D+00
 Coeff:     -0.275D-01 0.297D+00 0.189D+00 0.541D+00
 Gap=     0.108 Goal=   None    Shift=    0.000
 RMSDP=6.35D-06 MaxDP=3.44D-04 DE=-1.34D-04 OVMax= 1.17D-03

 Initial convergence to 1.0D-05 achieved.  Increase integral accuracy.
 Cycle   5  Pass 1  IDiag  1:
 E= -1263.73562929071     Delta-E=       -0.000014794029 Rises=F Damp=F
 DIIS: error= 6.72D-05 at cycle   1 NSaved=   1.
 NSaved= 1 IEnMin= 1 EnMin= -1263.73562929071     IErMin= 1 ErrMin= 6.72D-05
 ErrMax= 6.72D-05  0.00D+00 EMaxC= 1.00D-01 BMatC= 2.01D-06 BMatP= 2.01D-06
 IDIUse=1 WtCom= 1.00D+00 WtEn= 0.00D+00
 Coeff-Com:  0.100D+01
 Coeff:      0.100D+01
 Gap=     0.107 Goal=   None    Shift=    0.000
 RMSDP=6.35D-06 MaxDP=3.44D-04 DE=-1.48D-05 OVMax= 7.22D-04

 Cycle   6  Pass 1  IDiag  1:
 RMSU=  3.79D-05    CP:  1.00D+00
 E= -1263.73562808214     Delta-E=        0.000001208572 Rises=F Damp=F
 DIIS: error= 5.38D-05 at cycle   2 NSaved=   2.
 NSaved= 2 IEnMin= 1 EnMin= -1263.73562929071     IErMin= 2 ErrMin= 5.38D-05
 ErrMax= 5.38D-05  0.00D+00 EMaxC= 1.00D-01 BMatC= 2.93D-06 BMatP= 2.01D-06
 IDIUse=1 WtCom= 1.00D+00 WtEn= 0.00D+00
 Coeff-Com:  0.560D+00 0.440D+00
 Coeff:      0.560D+00 0.440D+00
 Gap=     0.108 Goal=   None    Shift=    0.000
 RMSDP=6.10D-06 MaxDP=2.95D-04 DE= 1.21D-06 OVMax= 6.78D-04

 Cycle   7  Pass 1  IDiag  1:
 RMSU=  6.05D-06    CP:  1.00D+00  9.79D-01
 E= -1263.73563047456     Delta-E=       -0.000002392419 Rises=F Damp=F
 DIIS: error= 2.42D-05 at cycle   3 NSaved=   3.
 NSaved= 3 IEnMin= 3 EnMin= -1263.73563047456     IErMin= 3 ErrMin= 2.42D-05
 ErrMax= 2.42D-05  0.00D+00 EMaxC= 1.00D-01 BMatC= 6.36D-07 BMatP= 2.01D-06
 IDIUse=1 WtCom= 1.00D+00 WtEn= 0.00D+00
 Coeff-Com:  0.491D-01 0.313D+00 0.638D+00
 Coeff:      0.491D-01 0.313D+00 0.638D+00
 Gap=     0.108 Goal=   None    Shift=    0.000
 RMSDP=2.29D-06 MaxDP=1.15D-04 DE=-2.39D-06 OVMax= 2.99D-04

 Cycle   8  Pass 1  IDiag  1:
 RMSU=  1.12D-06    CP:  1.00D+00  9.92D-01  6.81D-01
 E= -1263.73563104967     Delta-E=       -0.000000575109 Rises=F Damp=F
 DIIS: error= 9.71D-06 at cycle   4 NSaved=   4.
 NSaved= 4 IEnMin= 4 EnMin= -1263.73563104967     IErMin= 4 ErrMin= 9.71D-06
 ErrMax= 9.71D-06  0.00D+00 EMaxC= 1.00D-01 BMatC= 6.75D-08 BMatP= 6.36D-07
 IDIUse=1 WtCom= 1.00D+00 WtEn= 0.00D+00
 Coeff-Com: -0.262D-02 0.176D+00 0.410D+00 0.416D+00
 Coeff:     -0.262D-02 0.176D+00 0.410D+00 0.416D+00
 Gap=     0.108 Goal=   None    Shift=    0.000
 RMSDP=6.94D-07 MaxDP=3.27D-05 DE=-5.75D-07 OVMax= 9.29D-05

 Cycle   9  Pass 1  IDiag  1:
 RMSU=  1.74D-07    CP:  1.00D+00  9.93D-01  7.01D-01  4.12D-01
 E= -1263.73563112085     Delta-E=       -0.000000071180 Rises=F Damp=F
 DIIS: error= 8.06D-07 at cycle   5 NSaved=   5.
 NSaved= 5 IEnMin= 5 EnMin= -1263.73563112085     IErMin= 5 ErrMin= 8.06D-07
 ErrMax= 8.06D-07  0.00D+00 EMaxC= 1.00D-01 BMatC= 6.72D-10 BMatP= 6.75D-08
 IDIUse=1 WtCom= 1.00D+00 WtEn= 0.00D+00
 Coeff-Com: -0.215D-02 0.913D-01 0.211D+00 0.224D+00 0.476D+00
 Coeff:     -0.215D-02 0.913D-01 0.211D+00 0.224D+00 0.476D+00
 Gap=     0.108 Goal=   None    Shift=    0.000
 RMSDP=8.35D-08 MaxDP=4.64D-06 DE=-7.12D-08 OVMax= 7.76D-06

 Cycle  10  Pass 1  IDiag  1:
 RMSU=  6.83D-08    CP:  1.00D+00  9.93D-01  6.98D-01  4.28D-01  7.59D-01
 E= -1263.73563112145     Delta-E=       -0.000000000605 Rises=F Damp=F
 DIIS: error= 3.10D-07 at cycle   6 NSaved=   6.
 NSaved= 6 IEnMin= 6 EnMin= -1263.73563112145     IErMin= 6 ErrMin= 3.10D-07
 ErrMax= 3.10D-07  0.00D+00 EMaxC= 1.00D-01 BMatC= 7.67D-11 BMatP= 6.72D-10
 IDIUse=1 WtCom= 1.00D+00 WtEn= 0.00D+00
 Coeff-Com: -0.649D-03 0.230D-01 0.513D-01 0.556D-01 0.265D+00 0.606D+00
 Coeff:     -0.649D-03 0.230D-01 0.513D-01 0.556D-01 0.265D+00 0.606D+00
 Gap=     0.108 Goal=   None    Shift=    0.000
 RMSDP=3.43D-08 MaxDP=1.93D-06 DE=-6.05D-10 OVMax= 6.18D-06

 Cycle  11  Pass 1  IDiag  1:
 RMSU=  2.62D-08    CP:  1.00D+00  9.93D-01  6.98D-01  4.30D-01  8.27D-01
                    CP:  7.36D-01
 E= -1263.73563112154     Delta-E=       -0.000000000087 Rises=F Damp=F
 DIIS: error= 1.40D-07 at cycle   7 NSaved=   7.
 NSaved= 7 IEnMin= 7 EnMin= -1263.73563112154     IErMin= 7 ErrMin= 1.40D-07
 ErrMax= 1.40D-07  0.00D+00 EMaxC= 1.00D-01 BMatC= 2.22D-11 BMatP= 7.67D-11
 IDIUse=1 WtCom= 1.00D+00 WtEn= 0.00D+00
 Coeff-Com: -0.154D-03 0.279D-02 0.514D-02 0.442D-02 0.106D+00 0.414D+00
 Coeff-Com:  0.468D+00
 Coeff:     -0.154D-03 0.279D-02 0.514D-02 0.442D-02 0.106D+00 0.414D+00
 Coeff:      0.468D+00
 Gap=     0.108 Goal=   None    Shift=    0.000
 RMSDP=1.36D-08 MaxDP=6.58D-07 DE=-8.73D-11 OVMax= 1.80D-06

 Cycle  12  Pass 1  IDiag  1:
 RMSU=  8.80D-09    CP:  1.00D+00  9.93D-01  6.98D-01  4.30D-01  8.46D-01
                    CP:  8.19D-01  6.97D-01
 E= -1263.73563112157     Delta-E=       -0.000000000036 Rises=F Damp=F
 DIIS: error= 3.66D-08 at cycle   8 NSaved=   8.
 NSaved= 8 IEnMin= 8 EnMin= -1263.73563112157     IErMin= 8 ErrMin= 3.66D-08
 ErrMax= 3.66D-08  0.00D+00 EMaxC= 1.00D-01 BMatC= 1.64D-12 BMatP= 2.22D-11
 IDIUse=1 WtCom= 1.00D+00 WtEn= 0.00D+00
 Coeff-Com:  0.802D-04-0.433D-02-0.106D-01-0.132D-01-0.631D-03 0.128D+00
 Coeff-Com:  0.231D+00 0.670D+00
 Coeff:      0.802D-04-0.433D-02-0.106D-01-0.132D-01-0.631D-03 0.128D+00
 Coeff:      0.231D+00 0.670D+00
 Gap=     0.108 Goal=   None    Shift=    0.000
 RMSDP=5.05D-09 MaxDP=2.28D-07 DE=-3.59D-11 OVMax= 4.90D-07

 SCF Done:  E(RB3LYP) =  -1263.73563112     A.U. after   12 cycles
            NFock= 12  Conv=0.51D-08     -V/T= 2.0093
 KE= 1.252072751252D+03 PE=-7.672776173623D+03 EE= 2.780290329821D+03
 Leave Link  502 at Sat Feb 27 21:03:32 2021, MaxMem=   268435456 cpu:             508.3 elap:              21.2
 (Enter /public3/home/sc30001/g16/l801.exe)
 DoSCS=F DFT=T ScalE2(SS,OS)=  1.000000  1.000000
 Range of M.O.s used for correlation:     1   458
 NBasis=   458 NAE=    98 NBE=    98 NFC=     0 NFV=     0
 NROrb=    458 NOA=    98 NOB=    98 NVA=   360 NVB=   360
 Leave Link  801 at Sat Feb 27 21:03:32 2021, MaxMem=   268435456 cpu:               1.3 elap:               0.1
 (Enter /public3/home/sc30001/g16/l1101.exe)
 Leave Link 1101 at Sat Feb 27 21:03:32 2021, MaxMem=   268435456 cpu:               0.5 elap:               0.0
 (Enter /public3/home/sc30001/g16/l1102.exe)
 Symmetrizing basis deriv contribution to polar:
 IMax=3 JMax=2 DiffMx= 0.00D+00
 Leave Link 1102 at Sat Feb 27 21:03:32 2021, MaxMem=   268435456 cpu:               1.7 elap:               0.1
 (Enter /public3/home/sc30001/g16/l1110.exe)
 Leave Link 1110 at Sat Feb 27 21:03:32 2021, MaxMem=   268435456 cpu:               1.0 elap:               0.1
 (Enter /public3/home/sc30001/g16/l1002.exe)
 Minotr:  Closed shell wavefunction.
 Leave Link 1002 at Sat Feb 27 21:03:32 2021, MaxMem=   268435456 cpu:               1.0 elap:               0.1
 (Enter /public3/home/sc30001/g16/l701.exe)
 ... and contract with generalized density number  0.
 Compute integral first derivatives.
 Leave Link  701 at Sat Feb 27 21:03:33 2021, MaxMem=   268435456 cpu:               6.3 elap:               0.3
 (Enter /public3/home/sc30001/g16/l702.exe)
 L702 exits ... SP integral derivatives will be done elsewhere.
 Leave Link  702 at Sat Feb 27 21:03:33 2021, MaxMem=   268435456 cpu:               0.9 elap:               0.1
 (Enter /public3/home/sc30001/g16/l703.exe)
 Integral derivatives from FoFJK, PRISM(SPDF).
 Compute integral first derivatives, UseDBF=F ICtDFT=           0.
 Calling FoFJK, ICntrl=      2147 FMM=F ISym2X=0 I1Cent= 0 IOpClX= 0 NMat=1 NMatS=1 NMatT=0.
 FoFJK:  IHMeth= 1 ICntrl=    2147 DoSepK=F KAlg= 0 I1Cent=           0 FoldK=F
 IRaf=         0 NMat=       1 IRICut=       1 DoRegI=T DoRafI=F ISym2E= 0 IDoP0=0 IntGTp=1.
 FoFCou: FMM=F IPFlag=           0 FMFlag=      100000 FMFlg1=         800
         NFxFlg=           0 DoJE=F BraDBF=F KetDBF=F FulRan=T
         wScrn=  0.000000 ICntrl=      2147 IOpCl=  0 I1Cent=           0 NGrid=           0
         NMat0=    1 NMatS0=      1 NMatT0=    0 NMatD0=    1 NMtDS0=    0 NMtDT0=    0
 Symmetry not used in FoFCou.
 Leave Link  703 at Sat Feb 27 21:03:39 2021, MaxMem=   268435456 cpu:             148.8 elap:               6.2
 (Enter /public3/home/sc30001/g16/l716.exe)
 Dipole        = 1.63334202D-02 3.68984697D-01 1.90615948D-01
 Polarizability= 0.00000000D+00 0.00000000D+00 0.00000000D+00
                 0.00000000D+00 0.00000000D+00 0.00000000D+00
 -------------------------------------------------------------------
 Center     Atomic                   Forces (Hartrees/Bohr)
 Number     Number              X              Y              Z
 -------------------------------------------------------------------
      1        6           0.000359399    0.000505964    0.000059212
      2        6           0.000445319   -0.000229233    0.001201942
      3        6           0.000367592   -0.000301817    0.000553957
      4        6           0.000220046   -0.000034087    0.000081602
      5        6           0.000083369   -0.000070753   -0.000155457
      6        6           0.000067021    0.000301333   -0.000286483
      7        6           0.000214880   -0.000085095   -0.000002362
      8        6           0.000101390   -0.000030564   -0.000070993
      9        6           0.000107592    0.000038285   -0.000051897
     10        8          -0.000051159    0.000003910   -0.000148431
     11        6           0.000008491    0.000027677   -0.000000529
     12        6           0.000021372    0.000052961    0.000011012
     13        6           0.000001258    0.000028467    0.000012208
     14        6           0.000012146    0.000003228    0.000000048
     15        6           0.000004931   -0.000018465   -0.000005401
     16        6           0.000028321   -0.000003794   -0.000006351
     17        8           0.000358987    0.000278446    0.000000972
     18        8           0.000557539   -0.000200217    0.000770210
     19        6           0.001973827   -0.000354809    0.003859771
     20        6          -0.001169207   -0.000744961   -0.003630888
     21        6          -0.000646212   -0.000353923   -0.001204661
     22        6          -0.000422197    0.000200241    0.000173034
     23        6          -0.000414882    0.000384135    0.000065691
     24        6          -0.000464679    0.000404379   -0.000126199
     25        6          -0.000763405   -0.000141830   -0.001564672
     26        8          -0.000698219    0.000825888    0.000235530
     27        8          -0.000057179   -0.000007577    0.000007125
     28        1           0.000019249    0.000023063   -0.000060912
     29        1           0.000018139   -0.000009067    0.000005903
     30        1           0.000009777    0.000000641   -0.000007895
     31        1           0.000002625    0.000005632    0.000000036
     32        1           0.000001752    0.000002029    0.000000149
     33        1           0.000000382   -0.000001212   -0.000000399
     34        1           0.000002473   -0.000000004   -0.000000733
     35        1          -0.000034326    0.000025066   -0.000058692
     36        1          -0.000049126   -0.000050992   -0.000110191
     37        1          -0.000022046    0.000021202    0.000083001
     38        1          -0.000018163    0.000064403    0.000053416
     39        1          -0.000057717   -0.000013717   -0.000129101
     40        1          -0.000037856    0.000026219   -0.000003056
     41        1           0.000001913    0.000003913   -0.000000500
     42        1           0.000172157   -0.000070801    0.000242057
     43        6           0.000123774   -0.000509902    0.000395732
     44        1           0.000018254    0.000032390   -0.000037464
     45        1          -0.000208774   -0.000214764   -0.000053388
     46        1           0.000034937    0.000035771   -0.000089828
     47        1          -0.000223767    0.000152343   -0.000006122
 -------------------------------------------------------------------
 Cartesian Forces:  Max     0.003859771 RMS     0.000572355
 Z-matrix is all fixed cartesians, so copy forces.
 Leave Link  716 at Sat Feb 27 21:03:39 2021, MaxMem=   268435456 cpu:               1.3 elap:               0.1
 (Enter /public3/home/sc30001/g16/l123.exe)
 IRC-IRC-IRC-IRC-IRC-IRC-IRC-IRC-IRC-IRC-IRC-IRC-IRC-IRC-IRC-IRC-IRC-IRC
 Pt  3 Step number   1 out of a maximum of  20
 Using modified Bulirsch-Stoer corrector integration.
   Using distance weighted interpolants to fit PES.
 PreDWI: IReCr0= 2 IReCr1= 1 IReCr2= 1 IReCr3= 1
 Modified Bulirsch-Stoer Extrapolation Cycles:
    EPS =    0.000010000000000
    Cycle     1 NS=    48
      PEZero:  N= 2 I= 1 D=  1.50D-03 Err=  1.68D-05
    Cycle     2 NS=    64 Truncation Error =  0.000016833
      PEZero:  N= 3 I= 2 D=  1.50D-03 Err=  1.12D-05
      PEZero:  N= 3 I= 1 D=  3.00D-03 Err=  1.32D-07
    Cycle     3 NS=    96 Truncation Error =  0.000000132
 BS completed in    3 cycles and     208 integration steps.
 Maximum DWI energy   std dev =  0.000001536 at pt    73
 Maximum DWI gradient std dev =  0.063169945 at pt    28
 SUMMARY OF CORRECTOR INTEGRATION:
   Predictor End Point Energy = -1263.735631
   Old End Point Energy       = -1263.735631
   Corrected End Point Energy = -1263.735632
   Predictor End-Start Dist.  =     0.287669
   Old End-Start Dist.        =     0.287669
   New End-Start Dist.        =     0.287640
   New End-Old End Dist.      =     0.005268
 CORRECTOR INTEGRATION CONVERGENCE:
   Recorrection delta-x convergence threshold:    0.010000
   Delta-x Convergence Met
 Point Number:   3          Path Number:   1
                    CURRENT STRUCTURE
                Cartesian Coordinates (Ang):                
 ---------------------------------------------------------------------
 Center     Atomic                     Coordinates (Angstroms)
 Number     Number                        X           Y           Z
 ---------------------------------------------------------------------
      1          6                   -1.196297    0.909996    1.218717
      2          6                   -1.816354   -0.336515    0.927537
      3          6                   -1.042360   -1.373440    0.245186
      4          6                    0.403792   -1.115150    0.082913
      5          6                    0.942978    0.120190    0.501525
      6          6                    0.174665    1.140295    1.046786
      7          6                    1.261290   -2.050280   -0.481780
      8          6                    2.625329   -1.779752   -0.612956
      9          6                    3.131722   -0.563200   -0.175423
     10          8                    2.278807    0.346294    0.363841
     11          6                    4.508262   -0.115185   -0.219447
     12          6                    4.871009    1.168081    0.254253
     13          6                    6.182308    1.600142    0.214464
     14          6                    7.182009    0.758197   -0.303220
     15          6                    6.842836   -0.520570   -0.778223
     16          6                    5.526933   -0.946536   -0.735183
     17          8                   -1.994039    1.871973    1.728382
     18          8                   -1.555886   -2.401339   -0.225498
     19          6                   -3.187634   -0.543111    1.255166
     20          6                   -4.160735   -0.601837   -0.657089
     21          6                   -3.969930    0.732713   -1.117264
     22          6                   -5.028011    1.600024   -1.268259
     23          6                   -6.334820    1.149851   -0.986963
     24          6                   -6.562212   -0.171459   -0.554211
     25          6                   -5.492598   -1.034569   -0.421811
     26          8                   -7.326777    2.039212   -1.153774
     27          8                    8.440716    1.236940   -0.314665
     28          1                    0.637257    2.075212    1.344674
     29          1                    0.841131   -2.994837   -0.814617
     30          1                    3.288458   -2.512795   -1.051291
     31          1                    4.109281    1.825684    0.655466
     32          1                    6.463300    2.583142    0.576568
     33          1                    7.612916   -1.175424   -1.178276
     34          1                    5.297012   -1.938964   -1.106815
     35          1                   -1.478634    2.671334    1.926443
     36          1                   -2.963106    1.076676   -1.334898
     37          1                   -4.892090    2.622136   -1.605014
     38          1                   -7.577111   -0.510754   -0.360241
     39          1                   -5.674998   -2.066891   -0.140825
     40          1                   -8.187821    1.638473   -0.946741
     41          1                    9.053244    0.582150   -0.688814
     42          1                   -3.700562    0.334405    1.637686
     43          6                   -3.657627   -1.845244    1.853211
     44          1                   -3.366873   -2.712115    1.260900
     45          1                   -3.164925   -1.931957    2.832709
     46          1                   -4.734756   -1.841710    2.027874
     47          1                   -3.410542   -1.361107   -0.878038
 ---------------------------------------------------------------------
   CHANGE IN THE REACTION COORDINATE =    0.28764
   NET REACTION COORDINATE UP TO THIS POINT =    0.86294
  # OF POINTS ALONG THE PATH =   3
  # OF STEPS =   1

 Calculating another point on the path.
 Point Number  4 in FORWARD path direction.
 Using LQA Reaction Path Following.
   LQA: T_Est iteration completed in    3 iterations.
 IRC-IRC-IRC-IRC-IRC-IRC-IRC-IRC-IRC-IRC-IRC-IRC-IRC-IRC-IRC-IRC-IRC-IRC
 Leave Link  123 at Sat Feb 27 21:03:39 2021, MaxMem=   268435456 cpu:               3.3 elap:               0.2
 (Enter /public3/home/sc30001/g16/l202.exe)
                          Input orientation:                          
 ---------------------------------------------------------------------
 Center     Atomic      Atomic             Coordinates (Angstroms)
 Number     Number       Type             X           Y           Z
 ---------------------------------------------------------------------
      1          6           0       -1.194048    0.913113    1.219083
      2          6           0       -1.813882   -0.338238    0.935118
      3          6           0       -1.040179   -1.375412    0.248759
      4          6           0        0.405234   -1.115366    0.083468
      5          6           0        0.943517    0.119816    0.500544
      6          6           0        0.175097    1.142132    1.044907
      7          6           0        1.262657   -2.050809   -0.481765
      8          6           0        2.626015   -1.779924   -0.613404
      9          6           0        3.132388   -0.562983   -0.175779
     10          8           0        2.278603    0.346327    0.363104
     11          6           0        4.508364   -0.114997   -0.219461
     12          6           0        4.871142    1.168400    0.254313
     13          6           0        6.182337    1.600319    0.214536
     14          6           0        7.182076    0.758216   -0.303219
     15          6           0        6.842888   -0.520670   -0.778252
     16          6           0        5.527109   -0.946549   -0.735219
     17          8           0       -1.992406    1.873181    1.728344
     18          8           0       -1.553143   -2.402293   -0.221748
     19          6           0       -3.173857   -0.544950    1.279334
     20          6           0       -4.170352   -0.605170   -0.679931
     21          6           0       -3.973599    0.730067   -1.124369
     22          6           0       -5.031210    1.601434   -1.267179
     23          6           0       -6.337338    1.152081   -0.986642
     24          6           0       -6.565437   -0.168390   -0.555212
     25          6           0       -5.496403   -1.035532   -0.431428
     26          8           0       -7.330142    2.043210   -1.152573
     27          8           0        8.440468    1.236913   -0.314632
     28          1           0        0.638886    2.077325    1.340035
     29          1           0        0.842505   -2.995541   -0.814069
     30          1           0        3.289283   -2.512727   -1.051901
     31          1           0        4.109489    1.826129    0.655464
     32          1           0        6.463450    2.583298    0.576578
     33          1           0        7.612962   -1.175506   -1.178299
     34          1           0        5.297210   -1.938959   -1.106871
     35          1           0       -1.479736    2.675448    1.922291
     36          1           0       -2.966750    1.072243   -1.345007
     37          1           0       -4.893809    2.625008   -1.599003
     38          1           0       -7.579987   -0.505876   -0.356026
     39          1           0       -5.679346   -2.068369   -0.152519
     40          1           0       -8.190444    1.640729   -0.946910
     41          1           0        9.053371    0.582460   -0.688848
     42          1           0       -3.693746    0.333287    1.650411
     43          6           0       -3.657511   -1.849132    1.854969
     44          1           0       -3.365839   -2.712080    1.257603
     45          1           0       -3.173796   -1.947918    2.838687
     46          1           0       -4.735770   -1.840909    2.020877
     47          1           0       -3.411575   -1.361543   -0.876303
 ---------------------------------------------------------------------
                    Distance matrix (angstroms):
                    1          2          3          4          5
     1  C    0.000000
     2  C    1.425029   0.000000
     3  C    2.490492   1.464731   0.000000
     4  C    2.821710   2.500742   1.477891   0.000000
     5  C    2.390566   2.828766   2.496828   1.410452   0.000000
     6  C    1.399051   2.481850   2.906677   2.464472   1.389939
     7  C    4.208696   3.795465   2.508561   1.389143   2.403829
     8  C    5.020292   4.918238   3.787866   2.420565   2.771405
     9  C    4.779388   5.074465   4.272071   2.794585   2.390561
    10  O    3.621223   4.188587   3.740558   2.392542   1.361122
    11  C    5.970253   6.430683   5.709134   4.234169   3.644404
    12  C    6.146746   6.886436   6.435428   5.018876   4.072640
    13  C    7.476124   8.259344   7.811587   6.384908   5.451506
    14  C    8.514743   9.146745   8.512492   7.041692   6.322436
    15  C    8.404607   8.826583   7.995503   6.522240   6.070264
    16  C    7.242347   7.553159   6.654427   5.189639   4.865548
    17  O    1.348500   2.356152   3.694491   4.169617   3.633377
    18  O    3.632748   2.380473   1.240562   2.363171   3.621609
    19  C    2.459516   1.418008   2.510843   3.816459   4.242782
    20  C    3.843152   2.869249   3.354656   4.666804   5.298187
    21  C    3.640216   3.169722   3.863091   4.902924   5.214478
    22  C    4.623754   4.354726   5.204614   6.225766   6.404483
    23  C    5.601407   5.135744   5.997860   7.193658   7.502543
    24  C    5.759304   4.982691   5.712420   7.063634   7.588286
    25  C    5.003165   3.989315   4.520631   5.924593   6.608780
    26  O    6.674843   6.360729   7.294816   8.446327   8.653652
    27  O    9.761200  10.449625   9.850092   8.381927   7.623430
    28  H    2.174780   3.466262   3.991433   3.439016   2.151601
    29  H    4.853744   4.144552   2.701651   2.128811   3.382877
    30  H    6.082270   5.892279   4.661485   3.399915   3.852660
    31  H    5.410986   6.312607   6.077364   4.764565   3.599845
    32  H    7.863817   8.785109   8.490189   7.115143   6.045179
    33  H    9.363396   9.697058   8.772303   7.317583   6.998418
    34  H    7.461958   7.569654   6.505215   5.101632   5.077103
    35  H    1.918839   3.188803   4.404927   4.615696   3.797996
    36  H    3.121274   2.918481   3.498968   4.265729   4.427569
    37  H    4.955848   4.968757   5.853891   6.700817   6.690177
    38  H    6.728649   5.911271   6.625025   8.020498   8.589257
    39  H    5.557735   4.372427   4.707768   6.163279   7.005495
    40  H    7.360062   6.936778   7.851944   9.085341   9.372169
    41  H   10.428765  11.026429  10.324346   8.846998   8.209654
    42  H    2.602063   2.120490   3.453361   4.621206   4.782465
    43  C    3.755396   2.554975   3.107210   4.492497   5.184659
    44  H    4.226131   2.854417   2.865858   4.260174   5.211844
    45  H    3.837710   2.839721   3.404089   4.592803   5.166692
    46  H    4.557554   3.460394   4.124862   5.541650   6.197593
    47  H    3.805539   2.623171   2.624781   3.943323   4.801767
                    6          7          8          9         10
     6  C    0.000000
     7  C    3.702484   0.000000
     8  C    4.158774   1.396228   0.000000
     9  C    3.625336   2.408973   1.388839   0.000000
    10  O    2.350085   2.737191   2.365419   1.358745   0.000000
    11  C    4.685745   3.788244   2.543701   1.447726   2.350327
    12  C    4.762203   4.891450   3.806067   2.491171   2.721929
    13  C    6.081644   6.165941   4.975837   3.759576   4.102890
    14  C    7.145809   6.554542   5.224563   4.261663   4.965650
    15  C    7.109729   5.793807   4.403965   3.759331   4.784043
    16  C    6.014605   4.412389   3.020877   2.488932   3.664782
    17  O    2.387381   5.556772   6.337095   5.985323   4.736738
    18  O    4.141760   2.849540   4.243359   5.033823   4.751762
    19  C    3.757218   5.005171   6.224639   6.471971   5.600283
    20  C    4.991097   5.625542   6.897469   7.320243   6.601689
    21  C    4.699705   5.963605   7.079268   7.284700   6.438157
    22  C    5.715097   7.319052   8.396076   8.515879   7.593845
    23  C    6.821956   8.262768   9.438096   9.657881   8.758167
    24  C    7.050719   8.051581   9.331839   9.713263   8.906474
    25  C    6.252015   6.835072   8.158487   8.645502   7.936721
    26  O    7.872069   9.541864  10.678582  10.826399   9.874446
    27  O    8.376974   7.896710   6.557319   5.606658   6.262671
    28  H    1.084799   4.555167   4.758464   3.935286   2.576708
    29  H    4.584927   1.086035   2.167695   3.401223   3.823114
    30  H    5.239538   2.155374   1.081298   2.143294   3.346327
    31  H    4.012351   4.942509   4.100529   2.711743   2.372220
    32  H    6.468360   7.045800   5.931245   4.643393   4.750006
    33  H    8.101600   6.448076   5.055103   4.632037   5.757367
    34  H    6.352898   4.084224   2.721045   2.728864   4.061447
    35  H    2.420606   5.969733   6.567897   6.013404   4.688388
    36  H    3.948135   5.327901   6.320531   6.421880   5.564021
    37  H    5.906182   7.811118   8.770552   8.752639   7.777258
    38  H    8.051079   8.977471  10.288436  10.714044   9.921452
    39  H    6.783483   6.949828   8.323138   8.939429   8.332201
    40  H    8.613838  10.158983  11.349356  11.561035  10.629797
    41  H    9.063272   8.226312   6.848172   6.052546   6.860018
    42  H    3.998601   5.898815   7.037748   7.122807   6.109524
    43  C    4.928767   5.450601   6.751322   7.202836   6.502550
    44  H    5.238169   4.988552   6.346014   6.992865   6.481799
    45  H    4.897054   5.542392   6.751516   7.125519   6.412546
    46  H    5.828178   6.502953   7.819145   8.268392   7.532174
    47  H    4.777410   4.741223   6.057776   6.629622   6.068862
                   11         12         13         14         15
    11  C    0.000000
    12  C    1.415336   0.000000
    13  C    2.435744   1.381075   0.000000
    14  C    2.813938   2.412365   1.405947   0.000000
    15  C    2.434505   2.794088   2.433218   1.405793   0.000000
    16  C    1.412560   2.425382   2.796050   2.414904   1.383654
    17  O    7.071549   7.055337   8.318202   9.462637   9.490835
    18  O    6.478704   7.365319   8.720602   9.289752   8.622270
    19  C    7.838863   8.289044   9.657864  10.556896  10.225919
    20  C    8.704735   9.261046  10.622731  11.440207  11.014003
    21  C    8.571855   8.962274  10.280712  11.185891  10.894059
    22  C    9.749222  10.027913  11.311017  12.280251  12.072140
    23  C   10.946383  11.276979  12.585150  13.542405  13.287583
    24  C   11.079019  11.542863  12.892889  13.781009  13.414806
    25  C   10.049263  10.621372  11.989910  12.805381  12.354896
    26  O   12.069747  12.313244  13.588680  14.593734  14.407927
    27  O    4.159105   3.615035   2.347603   1.346415   2.419981
    28  H    4.712872   4.462839   5.676630   6.874130   7.051692
    29  H    4.699960   5.891500   7.119956   7.385243   6.490829
    30  H    2.815711   4.214163   5.185632   5.139399   4.083048
    31  H    2.166232   1.083349   2.131222   3.391209   3.877431
    32  H    3.425906   2.154353   1.084595   2.149742   3.407954
    33  H    3.417978   3.881217   3.419340   2.165804   1.087135
    34  H    2.176377   3.419070   3.880214   3.387230   2.123359
    35  H    6.944856   6.736987   7.923364   9.146347   9.315265
    36  H    7.652041   7.999976   9.296065  10.206987   9.954274
    37  H    9.889976  10.045435  11.270311  12.287837  12.178627
    38  H   12.095441  12.578010  13.934245  14.816181  14.429061
    39  H   10.373504  11.043323  12.421494  13.169223  12.633022
    40  H   12.840230  13.125208  14.419689  15.411280  15.188850
    41  H    4.622105   4.327114   3.177260   1.918684   2.472069
    42  H    8.424488   8.718017  10.060026  11.058062  10.846580
    43  C    8.601861   9.187248  10.555205  11.355733  10.906743
    44  H    8.421973   9.160381  10.528649  11.213279  10.637908
    45  H    8.469207   9.006191  10.344728  11.155215  10.744917
    46  H    9.667052  10.221030  11.589218  12.417403  11.985135
    47  H    8.044300   8.733975  10.099788  10.818837  10.289348
                   16         17         18         19         20
    16  C    0.000000
    17  O    8.400186   0.000000
    18  O    7.246572   4.719692   0.000000
    19  C    8.940162   2.728515   2.886119   0.000000
    20  C    9.703625   4.084784   3.207704   2.198942   0.000000
    21  C    9.655357   3.656474   4.060173   2.836026   1.420948
    22  C   10.874433   4.275668   5.405526   3.813326   2.440295
    23  C   12.051247   5.173931   6.008923   4.245253   2.806748
    24  C   12.118894   5.504112   5.497691   3.874296   2.437779
    25  C   11.028056   5.040161   4.178672   2.926021   1.416113
    26  O   13.206883   6.067950   7.348650   5.466942   4.149889
    27  O    3.664978  10.650044  10.636010  11.857837  12.749882
    28  H    6.111073   2.667612   5.226006   4.627852   5.865562
    29  H    5.113717   6.181022   2.538093   5.149650   5.555232
    30  H    2.749739   7.406902   4.914310   7.146956   7.708651
    31  H    3.410482   6.195677   7.121408   7.684943   8.732139
    32  H    3.880382   8.563430   9.474134  10.156648  11.172417
    33  H    2.144650  10.488382   9.297176  11.081201  11.807630
    34  H    1.084369   8.701113   6.922822   8.910455   9.570580
    35  H    8.323286   0.971637   5.512327   3.695186   4.977291
    36  H    8.751742   3.322097   3.915660   3.089558   2.169032
    37  H   11.049781   4.478238   6.191174   4.614292   3.435424
    38  H   13.119983   6.420715   6.319595   4.699991   3.426425
    39  H   11.277528   5.715504   4.140271   3.263201   2.167067
    40  H   13.961020   6.754754   7.805489   5.907581   4.612644
    41  H    3.843767  11.380596  11.028376  12.435831  13.276950
    42  H    9.610066   2.296063   3.945955   1.085948   2.557020
    43  C    9.585456   4.079734   3.007841   1.505380   2.869872
    44  H    9.282939   4.809629   2.360151   2.175726   2.973272
    45  H    9.459456   4.150825   3.492741   2.097595   3.895737
    46  H   10.664081   4.626671   3.933654   2.160780   3.023427
    47  H    8.949424   4.388811   2.228312   2.317349   1.089222
                   21         22         23         24         25
    21  C    0.000000
    22  C    1.377758   0.000000
    23  C    2.405062   1.409464   0.000000
    24  C    2.801569   2.448066   1.407766   0.000000
    25  C    2.432373   2.805080   2.408544   1.382060   0.000000
    26  O    3.604376   2.343798   1.344360   2.415117   3.655311
    27  O   12.450768  13.510230  14.793321  15.073485  14.121403
    28  H    5.400316   6.258916   7.411963   7.780582   7.104205
    29  H    6.096827   7.472484   8.293533   7.933309   6.646037
    30  H    7.954271   9.284572  10.300821  10.141900   8.930587
    31  H    8.348980   9.343416  10.596558  10.926934  10.081845
    32  H   10.735906  11.682924  12.975061  13.364305  12.535952
    33  H   11.742338  12.945824  14.144442  14.227772  13.131369
    34  H    9.647378  10.919539  12.038758  12.006733  10.852395
    35  H    4.391582   4.892769   5.863346   6.331649   5.953568
    36  H    1.086053   2.132626   3.390525   3.887608   3.417087
    37  H    2.159367   1.084753   2.151343   3.418613   3.889203
    38  H    3.888951   3.430339   2.165797   1.087605   2.151173
    39  H    3.418378   3.889731   3.391168   2.134770   1.085363
    40  H    4.317706   3.175670   1.916862   2.463126   3.832226
    41  H   13.035084  14.133230  15.404125  15.637417  14.641724
    42  H    2.816941   3.450992   3.822702   3.655552   3.075271
    43  C    3.953307   4.851935   4.925800   4.133993   3.044845
    44  H    4.229839   5.268244   5.366394   4.471475   3.194205
    45  H    4.849443   5.736378   5.852447   5.117470   4.113466
    46  H    4.133206   4.769521   4.535216   3.575086   2.690910
    47  H    2.179963   3.399299   3.858830   3.387264   2.156549
                   26         27         28         29         30
    26  O    0.000000
    27  O   15.813425   0.000000
    28  H    8.349831   8.019283   0.000000
    29  H    9.607068   8.711610   5.515034   0.000000
    30  H   11.555903   6.413897   5.815028   2.505274   0.000000
    31  H   11.583665   4.477236   3.546382   6.006764   4.734290
    32  H   13.912040   2.552568   5.896137   8.040670   6.220671
    33  H   15.285848   2.692667   8.096953   7.020276   4.527508
    34  H   13.240460   4.538048   6.619507   4.587646   2.089019
    35  H    6.639410  10.270524   2.277132   6.711228   7.648956
    36  H    4.474260  11.454842   4.606544   5.598141   7.216362
    37  H    2.544309  13.467715   6.288769   8.069200   9.677739
    38  H    2.682303  16.115025   8.780628   8.794692  11.074870
    39  H    4.542062  14.502424   7.702892   6.620561   9.024558
    40  H    0.971807  16.647825   9.131145  10.154153  12.208455
    41  H   16.455040   0.971596   8.783767   8.957461   6.552610
    42  H    4.899381  12.325465   4.680780   6.142665   8.010305
    43  C    6.138718  12.672488   5.843052   5.356133   7.559643
    44  H    6.643601  12.548122   6.243638   4.699184   7.047284
    45  H    7.009599  12.449005   5.743265   5.529088   7.564859
    46  H    5.646941  13.731017   6.686032   6.362958   8.619442
    47  H    5.198445  12.146538   5.757100   4.557524   6.801292
                   31         32         33         34         35
    31  H    0.000000
    32  H    2.473997   0.000000
    33  H    4.964556   4.304599   0.000000
    34  H    4.323470   4.964366   2.439399   0.000000
    35  H    5.793585   8.056901  10.349911   8.740456   0.000000
    36  H    7.392116   9.741891  10.817137   8.798698   3.931502
    37  H    9.315589  11.563833  13.078234  11.177158   4.904890
    38  H   11.962659  14.409403  15.229913  12.978432   7.247387
    39  H   10.566042  13.023712  13.361694  11.018725   6.666735
    40  H   12.405254  14.762997  16.054045  13.955522   7.371334
    41  H    5.272178   3.508895   2.324819   4.543242  11.051923
    42  H    8.006808  10.458695  11.752434   9.674864   3.234420
    43  C    8.675981  11.122706  11.690939   9.432264   5.021858
    44  H    8.765754  11.185694  11.350275   9.013150   5.746708
    45  H    8.488589  10.886946  11.536332   9.344810   5.008507
    46  H    9.672131  12.127743  12.773749  10.509667   5.568569
    47  H    8.311075  10.732603  11.030242   8.730951   5.278392
                   36         37         38         39         40
    36  H    0.000000
    37  H    2.487800   0.000000
    38  H    4.974988   4.308478   0.000000
    39  H    4.317830   4.973648   2.468854   0.000000
    40  H    5.269596   3.501691   2.308618   4.549076   0.000000
    41  H   12.047977  14.125304  16.672248  14.978901  17.278186
    42  H    3.169717   4.153412   4.453410   3.600155   5.354977
    43  C    4.387645   5.785870   4.698793   2.857602   6.370019
    44  H    4.610201   6.243348   5.022965   2.784801   6.861752
    45  H    5.164062   6.600242   5.630293   3.903793   7.237119
    46  H    4.790101   5.750907   3.939741   2.380278   5.732743
    47  H    2.518108   4.314151   4.287017   2.483193   5.644131
                   41         42         43         44         45
    41  H    0.000000
    42  H   12.962377   0.000000
    43  C   13.189017   2.192284   0.000000
    44  H   12.995362   3.088055   1.089311   0.000000
    45  H   12.974974   2.624166   1.100654   1.766536   0.000000
    46  H   14.260285   2.439301   1.090979   1.793944   1.766359
    47  H   12.617019   3.055545   2.785332   2.525787   3.768492
                   46         47
    46  H    0.000000
    47  H    3.221325   0.000000
 Symmetry turned off by external request.
 Stoichiometry    C23H19O5(1+)
 Framework group  C1[X(C23H19O5)]
 Deg. of freedom   135
 Full point group                 C1      NOp   1
 Rotational constants (GHZ):           0.5306363           0.0618943           0.0592726
 Leave Link  202 at Sat Feb 27 21:03:39 2021, MaxMem=   268435456 cpu:               1.0 elap:               0.1
 (Enter /public3/home/sc30001/g16/l301.exe)
 Standard basis: 6-31G(d) (6D, 7F)
 Ernie: Thresh=  0.10000D-02 Tol=  0.10000D-05 Strict=F.
   458 basis functions,   860 primitive gaussians,   458 cartesian basis functions
    98 alpha electrons       98 beta electrons
       nuclear repulsion energy      2375.5816354762 Hartrees.
 IExCor=  402 DFT=T Ex+Corr=B3LYP ExCW=0 ScaHFX=  0.200000
 ScaDFX=  0.800000  0.720000  1.000000  0.810000 ScalE2=  1.000000  1.000000
 IRadAn=      5 IRanWt=     -1 IRanGd=            0 ICorTp=0 IEmpDi=  4
 NAtoms=   47 NActive=   47 NUniq=   47 SFac= 1.00D+00 NAtFMM=   60 NAOKFM=F Big=F
 Integral buffers will be    131072 words long.
 Raffenetti 2 integral format.
 Two-electron integral symmetry is turned off.
 Leave Link  301 at Sat Feb 27 21:03:39 2021, MaxMem=   268435456 cpu:               1.6 elap:               0.1
 (Enter /public3/home/sc30001/g16/l302.exe)
 NPDir=0 NMtPBC=     1 NCelOv=     1 NCel=       1 NClECP=     1 NCelD=      1
         NCelK=      1 NCelE2=     1 NClLst=     1 CellRange=     0.0.
 One-electron integrals computed using PRISM.
 NBasis=   458 RedAO= T EigKep=  3.71D-04  NBF=   458
 NBsUse=   458 1.00D-06 EigRej= -1.00D+00 NBFU=   458
 Precomputing XC quadrature grid using
 IXCGrd= 4 IRadAn=           5 IRanWt=          -1 IRanGd=           0 AccXCQ= 0.00D+00.
 Generated NRdTot=       0 NPtTot=           0 NUsed=           0 NTot=          32
 NSgBfM=   442   441   441   441   442 MxSgAt=    47 MxSgA2=    47.
 Leave Link  302 at Sat Feb 27 21:03:40 2021, MaxMem=   268435456 cpu:              11.0 elap:               0.5
 (Enter /public3/home/sc30001/g16/l303.exe)
 DipDrv:  MaxL=1.
 Leave Link  303 at Sat Feb 27 21:03:40 2021, MaxMem=   268435456 cpu:               1.1 elap:               0.1
 (Enter /public3/home/sc30001/g16/l401.exe)
 Initial guess from the checkpoint file:  "irc1.chk"
 B after Tr=    -0.000076   -0.000030   -0.000053
         Rot=    1.000000   -0.000026    0.000000    0.000000 Ang=  -0.00 deg.
 Guess basis will be translated and rotated to current coordinates.
 JPrj=2 DoOrth=T DoCkMO=T.
 Generating alternative initial guess.
 ExpMin= 1.61D-01 ExpMax= 5.48D+03 ExpMxC= 8.25D+02 IAcc=2 IRadAn=         4 AccDes= 0.00D+00
 Harris functional with IExCor=  402 and IRadAn=       4 diagonalized for initial guess.
 HarFok:  IExCor=  402 AccDes= 0.00D+00 IRadAn=         4 IDoV= 1 UseB2=F ITyADJ=14
 ICtDFT=  3500011 ScaDFX=  1.000000  1.000000  1.000000  1.000000
 FoFCou: FMM=F IPFlag=           0 FMFlag=      100000 FMFlg1=           0
         NFxFlg=           0 DoJE=T BraDBF=F KetDBF=T FulRan=T
         wScrn=  0.000000 ICntrl=       500 IOpCl=  0 I1Cent=   200000004 NGrid=           0
         NMat0=    1 NMatS0=      1 NMatT0=    0 NMatD0=    1 NMtDS0=    0 NMtDT0=    0
 Symmetry not used in FoFCou.
 Harris En= -1263.74686606541    
 Leave Link  401 at Sat Feb 27 21:03:41 2021, MaxMem=   268435456 cpu:              22.7 elap:               1.0
 (Enter /public3/home/sc30001/g16/l502.exe)
 Two-electron integral symmetry not used.
 Closed shell SCF:
 Using DIIS extrapolation, IDIIS=  1040.
 NGot=   268435456 LenX=   268001017 LenY=   267790795
 Requested convergence on RMS density matrix=1.00D-08 within 128 cycles.
 Requested convergence on MAX density matrix=1.00D-06.
 Requested convergence on             energy=1.00D-06.
 No special actions if energy rises.
 Fock matrices will be formed incrementally for  20 cycles.
 Integral accuracy reduced to 1.0D-05 until final iterations.

 Cycle   1  Pass 0  IDiag  1:
 FoFJK:  IHMeth= 1 ICntrl=       0 DoSepK=F KAlg= 0 I1Cent=           0 FoldK=F
 IRaf= 620000000 NMat=       1 IRICut=       1 DoRegI=T DoRafI=F ISym2E= 0 IDoP0=0 IntGTp=1.
 FoFCou: FMM=F IPFlag=           0 FMFlag=      100000 FMFlg1=           0
         NFxFlg=           0 DoJE=F BraDBF=F KetDBF=F FulRan=T
         wScrn=  0.000000 ICntrl=         0 IOpCl=  0 I1Cent=           0 NGrid=           0
         NMat0=    1 NMatS0=      1 NMatT0=    0 NMatD0=    1 NMtDS0=    0 NMtDT0=    0
 Symmetry not used in FoFCou.
 E= -1263.73553025356    
 DIIS: error= 5.99D-04 at cycle   1 NSaved=   1.
 NSaved= 1 IEnMin= 1 EnMin= -1263.73553025356     IErMin= 1 ErrMin= 5.99D-04
 ErrMax= 5.99D-04  0.00D+00 EMaxC= 1.00D-01 BMatC= 2.57D-04 BMatP= 2.57D-04
 IDIUse=3 WtCom= 9.94D-01 WtEn= 5.99D-03
 Coeff-Com:  0.100D+01
 Coeff-En:   0.100D+01
 Coeff:      0.100D+01
 Gap=     1.762 Goal=   None    Shift=    0.000
 RMSDP=1.07D-04 MaxDP=5.32D-03              OVMax= 1.82D-02

 Cycle   2  Pass 0  IDiag  1:
 RMSU=  1.07D-04    CP:  1.00D+00
 E= -1263.73620823128     Delta-E=       -0.000677977718 Rises=F Damp=F
 DIIS: error= 2.08D-04 at cycle   2 NSaved=   2.
 NSaved= 2 IEnMin= 2 EnMin= -1263.73620823128     IErMin= 2 ErrMin= 2.08D-04
 ErrMax= 2.08D-04  0.00D+00 EMaxC= 1.00D-01 BMatC= 4.00D-05 BMatP= 2.57D-04
 IDIUse=3 WtCom= 9.98D-01 WtEn= 2.08D-03
 Coeff-Com:  0.848D-01 0.915D+00
 Coeff-En:   0.000D+00 0.100D+01
 Coeff:      0.846D-01 0.915D+00
 Gap=     0.107 Goal=   None    Shift=    0.000
 RMSDP=5.30D-05 MaxDP=2.38D-03 DE=-6.78D-04 OVMax= 9.65D-03

 Cycle   3  Pass 0  IDiag  1:
 RMSU=  5.25D-05    CP:  1.00D+00  9.32D-01
 E= -1263.73615109050     Delta-E=        0.000057140779 Rises=F Damp=F
 DIIS: error= 3.62D-04 at cycle   3 NSaved=   3.
 NSaved= 3 IEnMin= 2 EnMin= -1263.73620823128     IErMin= 2 ErrMin= 2.08D-04
 ErrMax= 3.62D-04  0.00D+00 EMaxC= 1.00D-01 BMatC= 8.90D-05 BMatP= 4.00D-05
 IDIUse=3 WtCom= 3.45D-01 WtEn= 6.55D-01
 Coeff-Com: -0.395D-01 0.631D+00 0.409D+00
 Coeff-En:   0.000D+00 0.648D+00 0.352D+00
 Coeff:     -0.136D-01 0.642D+00 0.372D+00
 Gap=     0.107 Goal=   None    Shift=    0.000
 RMSDP=2.90D-05 MaxDP=1.54D-03 DE= 5.71D-05 OVMax= 5.94D-03

 Cycle   4  Pass 0  IDiag  1:
 RMSU=  1.17D-05    CP:  1.00D+00  1.02D+00  5.27D-01
 E= -1263.73626477319     Delta-E=       -0.000113682687 Rises=F Damp=F
 DIIS: error= 4.28D-05 at cycle   4 NSaved=   4.
 NSaved= 4 IEnMin= 4 EnMin= -1263.73626477319     IErMin= 4 ErrMin= 4.28D-05
 ErrMax= 4.28D-05  0.00D+00 EMaxC= 1.00D-01 BMatC= 2.32D-06 BMatP= 4.00D-05
 IDIUse=1 WtCom= 1.00D+00 WtEn= 0.00D+00
 Coeff-Com: -0.269D-01 0.293D+00 0.187D+00 0.547D+00
 Coeff:     -0.269D-01 0.293D+00 0.187D+00 0.547D+00
 Gap=     0.107 Goal=   None    Shift=    0.000
 RMSDP=5.76D-06 MaxDP=3.03D-04 DE=-1.14D-04 OVMax= 1.06D-03

 Initial convergence to 1.0D-05 achieved.  Increase integral accuracy.
 Cycle   5  Pass 1  IDiag  1:
 E= -1263.73626747730     Delta-E=       -0.000002704110 Rises=F Damp=F
 DIIS: error= 6.70D-05 at cycle   1 NSaved=   1.
 NSaved= 1 IEnMin= 1 EnMin= -1263.73626747730     IErMin= 1 ErrMin= 6.70D-05
 ErrMax= 6.70D-05  0.00D+00 EMaxC= 1.00D-01 BMatC= 1.93D-06 BMatP= 1.93D-06
 IDIUse=1 WtCom= 1.00D+00 WtEn= 0.00D+00
 Coeff-Com:  0.100D+01
 Coeff:      0.100D+01
 Gap=     0.107 Goal=   None    Shift=    0.000
 RMSDP=5.76D-06 MaxDP=3.03D-04 DE=-2.70D-06 OVMax= 6.27D-04

 Cycle   6  Pass 1  IDiag  1:
 RMSU=  3.79D-05    CP:  1.00D+00
 E= -1263.73626663632     Delta-E=        0.000000840984 Rises=F Damp=F
 DIIS: error= 4.74D-05 at cycle   2 NSaved=   2.
 NSaved= 2 IEnMin= 1 EnMin= -1263.73626747730     IErMin= 2 ErrMin= 4.74D-05
 ErrMax= 4.74D-05  0.00D+00 EMaxC= 1.00D-01 BMatC= 2.52D-06 BMatP= 1.93D-06
 IDIUse=1 WtCom= 1.00D+00 WtEn= 0.00D+00
 Coeff-Com:  0.544D+00 0.456D+00
 Coeff:      0.544D+00 0.456D+00
 Gap=     0.107 Goal=   None    Shift=    0.000
 RMSDP=5.84D-06 MaxDP=2.90D-04 DE= 8.41D-07 OVMax= 6.26D-04

 Cycle   7  Pass 1  IDiag  1:
 RMSU=  5.80D-06    CP:  1.00D+00  9.83D-01
 E= -1263.73626853216     Delta-E=       -0.000001895845 Rises=F Damp=F
 DIIS: error= 2.36D-05 at cycle   3 NSaved=   3.
 NSaved= 3 IEnMin= 3 EnMin= -1263.73626853216     IErMin= 3 ErrMin= 2.36D-05
 ErrMax= 2.36D-05  0.00D+00 EMaxC= 1.00D-01 BMatC= 6.78D-07 BMatP= 1.93D-06
 IDIUse=1 WtCom= 1.00D+00 WtEn= 0.00D+00
 Coeff-Com:  0.429D-01 0.336D+00 0.621D+00
 Coeff:      0.429D-01 0.336D+00 0.621D+00
 Gap=     0.107 Goal=   None    Shift=    0.000
 RMSDP=2.31D-06 MaxDP=1.27D-04 DE=-1.90D-06 OVMax= 2.67D-04

 Cycle   8  Pass 1  IDiag  1:
 RMSU=  1.06D-06    CP:  1.00D+00  9.96D-01  6.57D-01
 E= -1263.73626914448     Delta-E=       -0.000000612321 Rises=F Damp=F
 DIIS: error= 8.99D-06 at cycle   4 NSaved=   4.
 NSaved= 4 IEnMin= 4 EnMin= -1263.73626914448     IErMin= 4 ErrMin= 8.99D-06
 ErrMax= 8.99D-06  0.00D+00 EMaxC= 1.00D-01 BMatC= 6.12D-08 BMatP= 6.78D-07
 IDIUse=1 WtCom= 1.00D+00 WtEn= 0.00D+00
 Coeff-Com: -0.272D-02 0.192D+00 0.398D+00 0.413D+00
 Coeff:     -0.272D-02 0.192D+00 0.398D+00 0.413D+00
 Gap=     0.107 Goal=   None    Shift=    0.000
 RMSDP=6.50D-07 MaxDP=2.91D-05 DE=-6.12D-07 OVMax= 8.31D-05

 Cycle   9  Pass 1  IDiag  1:
 RMSU=  1.62D-07    CP:  1.00D+00  9.96D-01  6.76D-01  4.14D-01
 E= -1263.73626920763     Delta-E=       -0.000000063151 Rises=F Damp=F
 DIIS: error= 7.71D-07 at cycle   5 NSaved=   5.
 NSaved= 5 IEnMin= 5 EnMin= -1263.73626920763     IErMin= 5 ErrMin= 7.71D-07
 ErrMax= 7.71D-07  0.00D+00 EMaxC= 1.00D-01 BMatC= 6.46D-10 BMatP= 6.12D-08
 IDIUse=1 WtCom= 1.00D+00 WtEn= 0.00D+00
 Coeff-Com: -0.219D-02 0.102D+00 0.209D+00 0.227D+00 0.464D+00
 Coeff:     -0.219D-02 0.102D+00 0.209D+00 0.227D+00 0.464D+00
 Gap=     0.107 Goal=   None    Shift=    0.000
 RMSDP=8.07D-08 MaxDP=4.48D-06 DE=-6.32D-08 OVMax= 1.00D-05

 Cycle  10  Pass 1  IDiag  1:
 RMSU=  6.81D-08    CP:  1.00D+00  9.96D-01  6.74D-01  4.26D-01  7.60D-01
 E= -1263.73626920824     Delta-E=       -0.000000000608 Rises=F Damp=F
 DIIS: error= 3.10D-07 at cycle   6 NSaved=   6.
 NSaved= 6 IEnMin= 6 EnMin= -1263.73626920824     IErMin= 6 ErrMin= 3.10D-07
 ErrMax= 3.10D-07  0.00D+00 EMaxC= 1.00D-01 BMatC= 6.50D-11 BMatP= 6.46D-10
 IDIUse=1 WtCom= 1.00D+00 WtEn= 0.00D+00
 Coeff-Com: -0.616D-03 0.247D-01 0.491D-01 0.543D-01 0.252D+00 0.620D+00
 Coeff:     -0.616D-03 0.247D-01 0.491D-01 0.543D-01 0.252D+00 0.620D+00
 Gap=     0.107 Goal=   None    Shift=    0.000
 RMSDP=3.44D-08 MaxDP=1.99D-06 DE=-6.08D-10 OVMax= 7.69D-06

 Cycle  11  Pass 1  IDiag  1:
 RMSU=  2.53D-08    CP:  1.00D+00  9.96D-01  6.73D-01  4.30D-01  8.32D-01
                    CP:  7.16D-01
 E= -1263.73626920831     Delta-E=       -0.000000000073 Rises=F Damp=F
 DIIS: error= 1.39D-07 at cycle   7 NSaved=   7.
 NSaved= 7 IEnMin= 7 EnMin= -1263.73626920831     IErMin= 7 ErrMin= 1.39D-07
 ErrMax= 1.39D-07  0.00D+00 EMaxC= 1.00D-01 BMatC= 2.04D-11 BMatP= 6.50D-11
 IDIUse=1 WtCom= 1.00D+00 WtEn= 0.00D+00
 Coeff-Com: -0.123D-03 0.223D-02 0.330D-02 0.273D-02 0.949D-01 0.427D+00
 Coeff-Com:  0.470D+00
 Coeff:     -0.123D-03 0.223D-02 0.330D-02 0.273D-02 0.949D-01 0.427D+00
 Coeff:      0.470D+00
 Gap=     0.107 Goal=   None    Shift=    0.000
 RMSDP=1.31D-08 MaxDP=6.48D-07 DE=-7.32D-11 OVMax= 2.01D-06

 Cycle  12  Pass 1  IDiag  1:
 RMSU=  8.08D-09    CP:  1.00D+00  9.96D-01  6.73D-01  4.30D-01  8.50D-01
                    CP:  8.07D-01  6.99D-01
 E= -1263.73626920836     Delta-E=       -0.000000000046 Rises=F Damp=F
 DIIS: error= 3.11D-08 at cycle   8 NSaved=   8.
 NSaved= 8 IEnMin= 8 EnMin= -1263.73626920836     IErMin= 8 ErrMin= 3.11D-08
 ErrMax= 3.11D-08  0.00D+00 EMaxC= 1.00D-01 BMatC= 1.36D-12 BMatP= 2.04D-11
 IDIUse=1 WtCom= 1.00D+00 WtEn= 0.00D+00
 Coeff-Com:  0.807D-04-0.473D-02-0.103D-01-0.129D-01-0.314D-02 0.141D+00
 Coeff-Com:  0.220D+00 0.670D+00
 Coeff:      0.807D-04-0.473D-02-0.103D-01-0.129D-01-0.314D-02 0.141D+00
 Coeff:      0.220D+00 0.670D+00
 Gap=     0.107 Goal=   None    Shift=    0.000
 RMSDP=4.72D-09 MaxDP=1.82D-07 DE=-4.59D-11 OVMax= 4.80D-07

 SCF Done:  E(RB3LYP) =  -1263.73626921     A.U. after   12 cycles
            NFock= 12  Conv=0.47D-08     -V/T= 2.0093
 KE= 1.252088208928D+03 PE=-7.670537839014D+03 EE= 2.779131725401D+03
 Leave Link  502 at Sat Feb 27 21:04:02 2021, MaxMem=   268435456 cpu:             506.0 elap:              21.1
 (Enter /public3/home/sc30001/g16/l801.exe)
 DoSCS=F DFT=T ScalE2(SS,OS)=  1.000000  1.000000
 Range of M.O.s used for correlation:     1   458
 NBasis=   458 NAE=    98 NBE=    98 NFC=     0 NFV=     0
 NROrb=    458 NOA=    98 NOB=    98 NVA=   360 NVB=   360
 Leave Link  801 at Sat Feb 27 21:04:02 2021, MaxMem=   268435456 cpu:               1.2 elap:               0.1
 (Enter /public3/home/sc30001/g16/l1101.exe)
 Leave Link 1101 at Sat Feb 27 21:04:02 2021, MaxMem=   268435456 cpu:               0.3 elap:               0.0
 (Enter /public3/home/sc30001/g16/l1102.exe)
 Symmetrizing basis deriv contribution to polar:
 IMax=3 JMax=2 DiffMx= 0.00D+00
 Leave Link 1102 at Sat Feb 27 21:04:02 2021, MaxMem=   268435456 cpu:               1.1 elap:               0.1
 (Enter /public3/home/sc30001/g16/l1110.exe)
 Leave Link 1110 at Sat Feb 27 21:04:02 2021, MaxMem=   268435456 cpu:               0.7 elap:               0.0
 (Enter /public3/home/sc30001/g16/l1002.exe)
 Minotr:  Closed shell wavefunction.
 Leave Link 1002 at Sat Feb 27 21:04:02 2021, MaxMem=   268435456 cpu:               0.4 elap:               0.0
 (Enter /public3/home/sc30001/g16/l701.exe)
 ... and contract with generalized density number  0.
 Compute integral first derivatives.
 Leave Link  701 at Sat Feb 27 21:04:03 2021, MaxMem=   268435456 cpu:               6.0 elap:               0.3
 (Enter /public3/home/sc30001/g16/l702.exe)
 L702 exits ... SP integral derivatives will be done elsewhere.
 Leave Link  702 at Sat Feb 27 21:04:03 2021, MaxMem=   268435456 cpu:               0.4 elap:               0.0
 (Enter /public3/home/sc30001/g16/l703.exe)
 Integral derivatives from FoFJK, PRISM(SPDF).
 Compute integral first derivatives, UseDBF=F ICtDFT=           0.
 Calling FoFJK, ICntrl=      2147 FMM=F ISym2X=0 I1Cent= 0 IOpClX= 0 NMat=1 NMatS=1 NMatT=0.
 FoFJK:  IHMeth= 1 ICntrl=    2147 DoSepK=F KAlg= 0 I1Cent=           0 FoldK=F
 IRaf=         0 NMat=       1 IRICut=       1 DoRegI=T DoRafI=F ISym2E= 0 IDoP0=0 IntGTp=1.
 FoFCou: FMM=F IPFlag=           0 FMFlag=      100000 FMFlg1=         800
         NFxFlg=           0 DoJE=F BraDBF=F KetDBF=F FulRan=T
         wScrn=  0.000000 ICntrl=      2147 IOpCl=  0 I1Cent=           0 NGrid=           0
         NMat0=    1 NMatS0=      1 NMatT0=    0 NMatD0=    1 NMtDS0=    0 NMtDT0=    0
 Symmetry not used in FoFCou.
 Leave Link  703 at Sat Feb 27 21:04:09 2021, MaxMem=   268435456 cpu:             146.6 elap:               6.1
 (Enter /public3/home/sc30001/g16/l716.exe)
 Dipole        = 2.97493947D-01 3.23448245D-01 2.75873657D-01
 Polarizability= 0.00000000D+00 0.00000000D+00 0.00000000D+00
                 0.00000000D+00 0.00000000D+00 0.00000000D+00
 -------------------------------------------------------------------
 Center     Atomic                   Forces (Hartrees/Bohr)
 Number     Number              X              Y              Z
 -------------------------------------------------------------------
      1        6           0.000431784    0.000573411    0.000092233
      2        6           0.000583994   -0.000287083    0.001505447
      3        6           0.000451681   -0.000354636    0.000710004
      4        6           0.000284892   -0.000053939    0.000113458
      5        6           0.000105198   -0.000069978   -0.000187131
      6        6           0.000103486    0.000367750   -0.000379973
      7        6           0.000270917   -0.000106822    0.000004089
      8        6           0.000142118   -0.000034519   -0.000090926
      9        6           0.000132468    0.000045290   -0.000071400
     10        8          -0.000041966    0.000012033   -0.000205041
     11        6           0.000021190    0.000037341   -0.000003766
     12        6           0.000028049    0.000064696    0.000012121
     13        6           0.000006626    0.000035652    0.000015016
     14        6           0.000013727    0.000003846    0.000000650
     15        6           0.000011720   -0.000019926   -0.000006087
     16        6           0.000037513   -0.000002376   -0.000008015
     17        8           0.000445696    0.000362502   -0.000010464
     18        8           0.000708758   -0.000277802    0.000996327
     19        6           0.002374735   -0.000492365    0.004614216
     20        6          -0.001479556   -0.000817046   -0.004266681
     21        6          -0.000816227   -0.000422439   -0.001508986
     22        6          -0.000539248    0.000250408    0.000177612
     23        6          -0.000535716    0.000491046    0.000071895
     24        6          -0.000601688    0.000500765   -0.000214760
     25        6          -0.000954227   -0.000168554   -0.001970408
     26        8          -0.000864209    0.001049021    0.000343505
     27        8          -0.000063729   -0.000006503    0.000009289
     28        1           0.000023150    0.000030372   -0.000081082
     29        1           0.000022823   -0.000011500    0.000008289
     30        1           0.000013362    0.000000832   -0.000009917
     31        1           0.000003150    0.000006719   -0.000000067
     32        1           0.000002563    0.000002571    0.000000321
     33        1           0.000001083   -0.000001311   -0.000000425
     34        1           0.000003159    0.000000132   -0.000000928
     35        1          -0.000032959    0.000040080   -0.000070879
     36        1          -0.000061028   -0.000061818   -0.000139101
     37        1          -0.000026906    0.000029041    0.000096327
     38        1          -0.000029445    0.000076156    0.000058447
     39        1          -0.000074331   -0.000016544   -0.000167307
     40        1          -0.000048068    0.000036494   -0.000000389
     41        1           0.000001920    0.000004929   -0.000000413
     42        1           0.000190192   -0.000046619    0.000336480
     43        6           0.000140613   -0.000684915    0.000496508
     44        1           0.000022323    0.000038203   -0.000048890
     45        1          -0.000244871   -0.000266169   -0.000045455
     46        1           0.000033057    0.000039826   -0.000113938
     47        1          -0.000197774    0.000103749   -0.000059804
 -------------------------------------------------------------------
 Cartesian Forces:  Max     0.004614216 RMS     0.000691905
 Z-matrix is all fixed cartesians, so copy forces.
 Leave Link  716 at Sat Feb 27 21:04:09 2021, MaxMem=   268435456 cpu:               1.1 elap:               0.1
 (Enter /public3/home/sc30001/g16/l123.exe)
 IRC-IRC-IRC-IRC-IRC-IRC-IRC-IRC-IRC-IRC-IRC-IRC-IRC-IRC-IRC-IRC-IRC-IRC
 Pt  4 Step number   1 out of a maximum of  20
 Using modified Bulirsch-Stoer corrector integration.
   Using distance weighted interpolants to fit PES.
 PreDWI: IReCr0= 2 IReCr1= 1 IReCr2= 1 IReCr3= 1
 Modified Bulirsch-Stoer Extrapolation Cycles:
    EPS =    0.000010000000000
    Cycle     1 NS=    48
      PEZero:  N= 2 I= 1 D=  1.50D-03 Err=  2.32D-05
    Cycle     2 NS=    64 Truncation Error =  0.000023173
      PEZero:  N= 3 I= 2 D=  1.50D-03 Err=  1.54D-05
      PEZero:  N= 3 I= 1 D=  3.00D-03 Err=  1.01D-07
    Cycle     3 NS=    96 Truncation Error =  0.000000101
 BS completed in    3 cycles and     208 integration steps.
 Maximum DWI energy   std dev =  0.000002061 at pt    36
 Maximum DWI gradient std dev =  0.047578948 at pt    38
 SUMMARY OF CORRECTOR INTEGRATION:
   Predictor End Point Energy = -1263.736269
   Old End Point Energy       = -1263.736269
   Corrected End Point Energy = -1263.736270
   Predictor End-Start Dist.  =     0.287677
   Old End-Start Dist.        =     0.287677
   New End-Start Dist.        =     0.287639
   New End-Old End Dist.      =     0.005662
 CORRECTOR INTEGRATION CONVERGENCE:
   Recorrection delta-x convergence threshold:    0.010000
   Delta-x Convergence Met
 Point Number:   4          Path Number:   1
                    CURRENT STRUCTURE
                Cartesian Coordinates (Ang):                
 ---------------------------------------------------------------------
 Center     Atomic                     Coordinates (Angstroms)
 Number     Number                        X           Y           Z
 ---------------------------------------------------------------------
      1          6                   -1.194030    0.913086    1.219134
      2          6                   -1.813810   -0.338243    0.935205
      3          6                   -1.040143   -1.375399    0.248787
      4          6                    0.405260   -1.115384    0.083481
      5          6                    0.943529    0.119822    0.500542
      6          6                    0.175128    1.142152    1.044867
      7          6                    1.262674   -2.050817   -0.481766
      8          6                    2.626036   -1.779924   -0.613414
      9          6                    3.132394   -0.562983   -0.175787
     10          8                    2.278620    0.346332    0.363082
     11          6                    4.508371   -0.114993   -0.219462
     12          6                    4.871144    1.168403    0.254314
     13          6                    6.182339    1.600321    0.214538
     14          6                    7.182073    0.758215   -0.303218
     15          6                    6.842890   -0.520669   -0.778252
     16          6                    5.527111   -0.946547   -0.735220
     17          8                   -1.992386    1.873225    1.728338
     18          8                   -1.553113   -2.402317   -0.221684
     19          6                   -3.174047   -0.545074    1.279309
     20          6                   -4.170134   -0.605229   -0.679722
     21          6                   -3.973693    0.730105   -1.124544
     22          6                   -5.031207    1.601446   -1.267228
     23          6                   -6.337397    1.152152   -0.986624
     24          6                   -6.565486   -0.168424   -0.555272
     25          6                   -5.496574   -1.035537   -0.431613
     26          8                   -7.330159    2.043248   -1.152522
     27          8                    8.440468    1.236914   -0.314630
     28          1                    0.638905    2.077382    1.339873
     29          1                    0.842523   -2.995549   -0.814069
     30          1                    3.289307   -2.512726   -1.051912
     31          1                    4.109487    1.826127    0.655465
     32          1                    6.463456    2.583298    0.576582
     33          1                    7.612967   -1.175504   -1.178300
     34          1                    5.297209   -1.938957   -1.106872
     35          1                   -1.479713    2.675449    1.922282
     36          1                   -2.966846    1.072377   -1.345025
     37          1                   -4.893793    2.625008   -1.599013
     38          1                   -7.580019   -0.505894   -0.356091
     39          1                   -5.679560   -2.068330   -0.152554
     40          1                   -8.190498    1.640804   -0.946879
     41          1                    9.053368    0.582459   -0.688847
     42          1                   -3.693056    0.333005    1.651782
     43          6                   -3.657451   -1.849119    1.855031
     44          1                   -3.365804   -2.711937    1.257526
     45          1                   -3.174120   -1.948156    2.838631
     46          1                   -4.735679   -1.840756    2.020818
     47          1                   -3.412287   -1.361479   -0.877648
 ---------------------------------------------------------------------
   CHANGE IN THE REACTION COORDINATE =    0.28764
   NET REACTION COORDINATE UP TO THIS POINT =    1.15058
  # OF POINTS ALONG THE PATH =   4
  # OF STEPS =   1

 Calculating another point on the path.
 Point Number  5 in FORWARD path direction.
 Using LQA Reaction Path Following.
   LQA: T_Est iteration completed in    3 iterations.
 IRC-IRC-IRC-IRC-IRC-IRC-IRC-IRC-IRC-IRC-IRC-IRC-IRC-IRC-IRC-IRC-IRC-IRC
 Leave Link  123 at Sat Feb 27 21:04:09 2021, MaxMem=   268435456 cpu:               3.1 elap:               0.2
 (Enter /public3/home/sc30001/g16/l202.exe)
                          Input orientation:                          
 ---------------------------------------------------------------------
 Center     Atomic      Atomic             Coordinates (Angstroms)
 Number     Number       Type             X           Y           Z
 ---------------------------------------------------------------------
      1          6           0       -1.191733    0.916113    1.219640
      2          6           0       -1.811232   -0.340053    0.943052
      3          6           0       -1.037846   -1.377387    0.252543
      4          6           0        0.406808   -1.115654    0.084132
      5          6           0        0.944139    0.119472    0.499535
      6          6           0        0.175625    1.144036    1.042827
      7          6           0        1.264121   -2.051376   -0.481709
      8          6           0        2.626806   -1.780096   -0.613889
      9          6           0        3.133105   -0.562757   -0.176193
     10          8           0        2.278487    0.346407    0.362236
     11          6           0        4.508517   -0.114790   -0.219495
     12          6           0        4.871298    1.168734    0.254367
     13          6           0        6.182390    1.600509    0.214612
     14          6           0        7.182152    0.758240   -0.303214
     15          6           0        6.842972   -0.520762   -0.778280
     16          6           0        5.527318   -0.946551   -0.735260
     17          8           0       -1.990662    1.874558    1.728245
     18          8           0       -1.550226   -2.403386   -0.217639
     19          6           0       -3.160651   -0.547219    1.303321
     20          6           0       -4.179430   -0.608544   -0.701910
     21          6           0       -3.977586    0.727535   -1.131962
     22          6           0       -5.034506    1.602897   -1.266370
     23          6           0       -6.340104    1.154570   -0.986301
     24          6           0       -6.568919   -0.165393   -0.556626
     25          6           0       -5.500724   -1.036482   -0.441676
     26          8           0       -7.333603    2.047457   -1.151067
     27          8           0        8.440238    1.236898   -0.314595
     28          1           0        0.640536    2.079697    1.334676
     29          1           0        0.843980   -2.996297   -0.813446
     30          1           0        3.290224   -2.512653   -1.052546
     31          1           0        4.109704    1.826572    0.655451
     32          1           0        6.463636    2.583461    0.576597
     33          1           0        7.613050   -1.175574   -1.178315
     34          1           0        5.297430   -1.938942   -1.106930
     35          1           0       -1.480661    2.679637    1.917946
     36          1           0       -2.970758    1.068141   -1.355471
     37          1           0       -4.895586    2.627880   -1.593269
     38          1           0       -7.583111   -0.501080   -0.352438
     39          1           0       -5.684422   -2.069800   -0.164800
     40          1           0       -8.193275    1.643379   -0.946806
     41          1           0        9.053503    0.582773   -0.688879
     42          1           0       -3.685380    0.331297    1.666471
     43          6           0       -3.657309   -1.853209    1.856851
     44          1           0       -3.364678   -2.711928    1.254131
     45          1           0       -3.183563   -1.964623    2.844647
     46          1           0       -4.736683   -1.840068    2.013556
     47          1           0       -3.414312   -1.361789   -0.877740
 ---------------------------------------------------------------------
                    Distance matrix (angstroms):
                    1          2          3          4          5
     1  C    0.000000
     2  C    1.427667   0.000000
     3  C    2.493813   1.466626   0.000000
     4  C    2.823613   2.501800   1.477800   0.000000
     5  C    2.390636   2.828417   2.495969   1.409547   0.000000
     6  C    1.397455   2.481950   2.907686   2.465511   1.391227
     7  C    4.210914   3.796889   2.508473   1.389509   2.403708
     8  C    5.021216   4.918737   3.787156   2.420146   2.771180
     9  C    4.779083   5.074326   4.271332   2.793951   2.390318
    10  O    3.619687   4.187407   3.739193   2.391264   1.360454
    11  C    5.968813   6.429735   5.707812   4.232958   3.643717
    12  C    6.144584   6.885269   6.434339   5.017876   4.072301
    13  C    7.473699   8.257990   7.810321   6.383723   5.451048
    14  C    8.512694   9.145512   8.511060   7.040369   6.321806
    15  C    8.403142   8.825582   7.993979   6.520879   6.069510
    16  C    7.241326   7.552410   6.653026   5.188412   4.864839
    17  O    1.347436   2.356528   3.696039   4.170412   3.633609
    18  O    3.635019   2.381737   1.239467   2.362055   3.619532
    19  C    2.454583   1.411964   2.509903   3.812650   4.235546
    20  C    3.865652   2.895919   3.372187   4.680662   5.312667
    21  C    3.650557   3.184104   3.871643   4.909087   5.220622
    22  C    4.628047   4.364184   5.211764   6.230752   6.408055
    23  C    5.606136   5.144607   6.004954   7.198650   7.505953
    24  C    5.765319   4.991505   5.719829   7.069253   7.592277
    25  C    5.013980   4.001854   4.529396   5.931414   6.615011
    26  O    6.680027   6.370410   7.303166   8.452512   8.658096
    27  O    9.758671  10.448019   9.848361   8.380303   7.622529
    28  H    2.173562   3.466948   3.992419   3.439296   2.152235
    29  H    4.856389   4.146211   2.701568   2.129221   3.382598
    30  H    6.083355   5.893001   4.660931   3.399666   3.852422
    31  H    5.408557   6.311456   6.076592   4.763879   3.599904
    32  H    7.861186   8.783774   8.489145   7.114151   6.045001
    33  H    9.362134   9.696154   8.770752   7.316235   6.997621
    34  H    7.461469   7.569145   6.503787   5.100453   5.076312
    35  H    1.918626   3.190333   4.407845   4.618403   3.800788
    36  H    3.133567   2.934403   3.507487   4.271928   4.434799
    37  H    4.955919   4.975419   5.859295   6.703962   6.691363
    38  H    6.732724   5.917669   6.631320   8.025403   8.592144
    39  H    5.569255   4.384171   4.716383   6.170530   7.012280
    40  H    7.365052   6.945217   7.858984   9.090463   9.375848
    41  H   10.426813  11.025302  10.322976   8.845764   8.209066
    42  H    2.599989   2.118130   3.453727   4.619899   4.779023
    43  C    3.762212   2.555908   3.108343   4.494838   5.187206
    44  H    4.229132   2.852324   2.863272   4.259237   5.210772
    45  H    3.860916   2.852820   3.415839   4.607815   5.184682
    46  H    4.559989   3.457497   4.122697   5.541025   6.197080
    47  H    3.811522   2.632317   2.631610   3.948004   4.804905
                    6          7          8          9         10
     6  C    0.000000
     7  C    3.704011   0.000000
     8  C    4.159753   1.395699   0.000000
     9  C    3.625720   2.408824   1.389184   0.000000
    10  O    2.349776   2.736886   2.365620   1.358991   0.000000
    11  C    4.685302   3.787510   2.543546   1.447172   2.350351
    12  C    4.761473   4.891078   3.806207   2.490934   2.722228
    13  C    6.080751   6.165266   4.975649   3.759067   4.103051
    14  C    7.145074   6.553540   5.224064   4.260979   4.965718
    15  C    7.109255   5.792609   4.403295   3.758641   4.784066
    16  C    6.014380   4.411323   3.020347   2.488394   3.664852
    17  O    2.386684   5.557919   6.337436   5.985013   4.735701
    18  O    4.141442   2.848543   4.241828   5.032220   4.749386
    19  C    3.749525   5.002741   6.220155   6.465336   5.591818
    20  C    5.008208   5.635822   6.906889   7.331551   6.614305
    21  C    4.706627   5.968305   7.083403   7.289738   6.443317
    22  C    5.717378   7.324077   8.400362   8.519884   7.596775
    23  C    6.824382   8.267826   9.442268   9.661635   8.760810
    24  C    7.054199   8.057236   9.336589   9.717608   8.909705
    25  C    6.259340   6.840668   8.163293   8.650890   7.941963
    26  O    7.875141   9.548263  10.684029  10.831232   9.878053
    27  O    8.375861   7.895400   6.556510   5.605673   6.262448
    28  H    1.084795   4.555642   4.758169   3.934233   2.575426
    29  H    4.586372   1.086022   2.167357   3.401221   3.822788
    30  H    5.240486   2.154931   1.081288   2.143543   3.346557
    31  H    4.011596   4.942567   4.101008   2.711876   2.372809
    32  H    6.467488   7.045331   5.931202   4.643040   4.750352
    33  H    8.101195   6.446797   5.054370   4.631382   5.757368
    34  H    6.352882   4.083029   2.720397   2.728454   4.061439
    35  H    2.422227   5.972826   6.570440   6.015428   4.689924
    36  H    3.956933   5.331890   6.324169   6.427105   5.570098
    37  H    5.904911   7.814921   8.773586   8.754894   7.777946
    38  H    8.053021   8.982964  10.293038  10.717843   9.923714
    39  H    6.791705   6.955790   8.328392   8.945395   8.338089
    40  H    8.616639  10.164146  11.353641  11.564937  10.632663
    41  H    9.062591   8.225335   6.847716   6.051958   6.860143
    42  H    3.994601   5.898251   7.035745   7.119444   6.104832
    43  C    4.933305   5.452394   6.752777   7.204739   6.504295
    44  H    5.238975   4.987509   6.344737   6.991849   6.480293
    45  H    4.918787   5.554643   6.764311   7.140799   6.429402
    46  H    5.829062   6.502357   7.818442   8.268016   7.531277
    47  H    4.780731   4.745535   6.061328   6.633196   6.071526
                   11         12         13         14         15
    11  C    0.000000
    12  C    1.415482   0.000000
    13  C    2.435682   1.380932   0.000000
    14  C    2.813807   2.412353   1.406088   0.000000
    15  C    2.434489   2.794326   2.433515   1.405908   0.000000
    16  C    1.412726   2.425728   2.796229   2.414840   1.383508
    17  O    7.070398   7.053864   8.316548   9.461158   9.489643
    18  O    6.476577   7.363342   8.718450   9.287499   8.619999
    19  C    7.830843   8.279915   9.648339  10.547926  10.217937
    20  C    8.715328   9.273017  10.634248  11.450440  11.023016
    21  C    8.576483   8.967681  10.285935  11.190510  10.898065
    22  C    9.752727  10.031256  11.314242  12.283641  12.075705
    23  C   10.949514  11.279849  12.587848  13.545298  13.290731
    24  C   11.082681  11.546262  12.896088  13.784384  13.418429
    25  C   10.054043  10.626678  11.994982  12.809978  12.359049
    26  O   12.073896  12.316940  13.592164  14.597537  14.412148
    27  O    4.158670   3.614651   2.347371   1.346115   2.419841
    28  H    4.710891   4.460523   5.674179   6.871802   7.049623
    29  H    4.699435   5.891264   7.119421   7.384396   6.489793
    30  H    2.815663   4.214312   5.185404   5.138807   4.082263
    31  H    2.166442   1.083349   2.131073   3.391210   3.877669
    32  H    3.425903   2.154258   1.084587   2.149829   3.408195
    33  H    3.418000   3.881438   3.419601   2.165897   1.087118
    34  H    2.176570   3.419411   3.880379   3.387171   2.123192
    35  H    6.946058   6.737781   7.923901   9.147111   9.316386
    36  H    7.656979   8.006219   9.302080  10.211996   9.958266
    37  H    9.891747  10.046636  11.271446  12.289489  12.180801
    38  H   12.098527  12.580492  13.936543  14.818950  14.432380
    39  H   10.378876  11.049299  12.427242  13.174433  12.637701
    40  H   12.843507  13.128258  14.422568  15.414325  15.192124
    41  H    4.622100   4.327113   3.177322   1.918719   2.472292
    42  H    8.419965   8.712754  10.054436  11.052836  10.842003
    43  C    8.603141   9.188973  10.556742  11.356912  10.907577
    44  H    8.420446   9.159168  10.527308  11.211735  10.636166
    45  H    8.484041   9.022653  10.360904  11.170097  10.758334
    46  H    9.666273  10.220613  11.588785  12.416813  11.984295
    47  H    8.047330   8.737078  10.102729  10.821721  10.292186
                   16         17         18         19         20
    16  C    0.000000
    17  O    8.399258   0.000000
    18  O    7.244441   4.720302   0.000000
    19  C    8.932865   2.722947   2.890007   0.000000
    20  C    9.712688   4.106355   3.220045   2.250027   0.000000
    21  C    9.659354   3.666648   4.065800   2.867575   1.418025
    22  C   10.878138   4.278610   5.412056   3.838964   2.437262
    23  C   12.054602   5.177334   6.016047   4.271695   2.803206
    24  C   12.122750   5.508400   5.505525   3.901472   2.434574
    25  C   11.032315   5.050074   4.186293   2.959786   1.413036
    26  O   13.211369   6.071849   7.357224   5.492713   4.147879
    27  O    3.664631  10.648168  10.633459  11.848264  12.759768
    28  H    6.109292   2.668367   5.225625   4.620681   5.882720
    29  H    5.112849   6.182282   2.537470   5.149345   5.563133
    30  H    2.749169   7.407306   4.913143   7.143306   7.716496
    31  H    3.410854   6.194164   7.119667   7.675460   8.745397
    32  H    3.880548   8.561776   9.472141  10.146733  11.184737
    33  H    2.144535  10.487263   9.294948  11.073662  11.815713
    34  H    1.084355   8.700419   6.920762   8.904231   9.578355
    35  H    8.324693   0.971720   5.513863   3.689544   4.995912
    36  H    8.755623   3.334697   3.919704   3.116829   2.167788
    37  H   11.052134   4.476442   6.196566   4.634813   3.432469
    38  H   13.123579   6.422490   6.327135   4.722480   3.423262
    39  H   11.282296   5.725857   4.147968   3.292879   2.165353
    40  H   13.964496   6.758827   7.812688   5.932040   4.608914
    41  H    3.843822  11.379138  11.026255  12.427039  13.286456
    42  H    9.605988   2.292933   3.948068   1.085822   2.595499
    43  C    9.586367   4.085400   3.007657   1.502888   2.892932
    44  H    9.281262   4.811295   2.356595   2.174859   2.985656
    45  H    9.472679   4.172371   3.498271   2.094098   3.925400
    46  H   10.663211   4.628226   3.930530   2.158650   3.033305
    47  H    8.952400   4.392252   2.235055   2.341985   1.087980
                   21         22         23         24         25
    21  C    0.000000
    22  C    1.378914   0.000000
    23  C    2.405217   1.408553   0.000000
    24  C    2.800596   2.446427   1.406868   0.000000
    25  C    2.430679   2.804247   2.408710   1.383131   0.000000
    26  O    3.606302   2.344520   1.345896   2.415534   3.656961
    27  O   12.455115  13.513274  14.795827  15.076465  14.125680
    28  H    5.407374   6.260901   7.414319   7.784195   7.112037
    29  H    6.100482   7.477588   8.298834   7.939209   6.650891
    30  H    7.957775   9.288951  10.305151  10.146835   8.934932
    31  H    8.355058   9.346658  10.599313  10.930236  10.087671
    32  H   10.741637  11.686116  12.977679  13.367419  12.541403
    33  H   11.745928  12.949453  14.147684  14.231487  13.135184
    34  H    9.650733  10.923322  12.042283  12.010768  10.856202
    35  H    4.398554   4.891734   5.862992   6.333094   5.961398
    36  H    1.086127   2.133767   3.390612   3.886711   3.415434
    37  H    2.160287   1.084782   2.150741   3.417169   3.888433
    38  H    3.888054   3.428903   2.165184   1.087642   2.151965
    39  H    3.416691   3.889029   3.391363   2.136031   1.085426
    40  H    4.317996   3.175150   1.916960   2.462200   3.832316
    41  H   13.039423  14.136695  15.407094  15.640886  14.646113
    42  H    2.841411   3.469678   3.842204   3.674732   3.100093
    43  C    3.961795   4.857556   4.932305   4.141385   3.057523
    44  H    4.230722   5.268678   5.368659   4.475583   3.200870
    45  H    4.867403   5.749231   5.862532   5.125088   4.126814
    46  H    4.130751   4.764517   4.531882   3.573159   2.694007
    47  H    2.178803   3.400798   3.860584   3.389104   2.156175
                   26         27         28         29         30
    26  O    0.000000
    27  O   15.816787   0.000000
    28  H    8.352655   8.016593   0.000000
    29  H    9.613860   8.710449   5.515572   0.000000
    30  H   11.561575   6.412983   5.814581   2.505033   0.000000
    31  H   11.587130   4.476855   3.544086   6.006886   4.734731
    32  H   13.915313   2.552334   5.893807   8.040302   6.220533
    33  H   15.290230   2.692633   8.094928   7.019151   4.526635
    34  H   13.245238   4.537730   6.617973   4.586649   2.088295
    35  H    6.638933  10.270831   2.280265   6.714215   7.651473
    36  H    4.476076  11.459613   4.615364   5.600507   7.218985
    37  H    2.544869  13.469003   6.286654   8.073544   9.681165
    38  H    2.682369  16.117373   8.782661   8.800824  11.079982
    39  H    4.543603  14.507333   7.711799   6.625645   9.029312
    40  H    0.971615  16.650486   9.134098  10.159545  12.212884
    41  H   16.458924   0.971629   8.781433   8.956647   6.552045
    42  H    4.918664  12.319714   4.677664   6.143124   8.008755
    43  C    6.146373  12.673381   5.849093   5.357121   7.560931
    44  H    6.647488  12.546321   6.245631   4.697717   7.046148
    45  H    7.020353  12.463680   5.767172   5.537788   7.576172
    46  H    5.645502  13.730232   6.688791   6.361808   8.618851
    47  H    5.201780  12.149101   5.760243   4.561666   6.804840
                   31         32         33         34         35
    31  H    0.000000
    32  H    2.473882   0.000000
    33  H    4.964777   4.304790   0.000000
    34  H    4.323862   4.964517   2.439246   0.000000
    35  H    5.794290   8.057315  10.351090   8.742063   0.000000
    36  H    7.399458   9.748686  10.820473   8.801549   3.941138
    37  H    9.316335  11.564698  13.080689  11.179892   4.898268
    38  H   11.964770  14.411405  15.233526  12.982490   7.246482
    39  H   10.572579  13.029882  13.365987  11.022967   6.675821
    40  H   12.408226  14.765824  16.057397  13.959147   7.371555
    41  H    5.272135   3.508788   2.325131   4.543335  11.052646
    42  H    8.001335  10.452876  11.748106   9.671433   3.230902
    43  C    8.678171  11.124596  11.691554   9.432853   5.028740
    44  H    8.764862  11.184631  11.348467   9.011340   5.749708
    45  H    8.506321  10.904017  11.548753   9.356435   5.032674
    46  H    9.671984  12.127638  12.772843  10.508598   5.571226
    47  H    8.314274  10.735640  11.033029   8.733847   5.280908
                   36         37         38         39         40
    36  H    0.000000
    37  H    2.488834   0.000000
    38  H    4.974166   4.307301   0.000000
    39  H    4.316056   4.973025   2.470043   0.000000
    40  H    5.269970   3.501700   2.307440   4.549020   0.000000
    41  H   12.052501  14.127189  16.675277  14.983899  17.281284
    42  H    3.191513   4.167109   4.467790   3.621462   5.373257
    43  C    4.395981   5.789371   4.703310   2.871092   6.376645
    44  H    4.610219   6.242189   5.026339   2.794084   6.864996
    45  H    5.184972   6.611899   5.631992   3.914349   7.244999
    46  H    4.788164   5.744301   3.936111   2.386676   5.731158
    47  H    2.515856   4.315509   4.289015   2.482531   5.645733
                   41         42         43         44         45
    41  H    0.000000
    42  H   12.957240   0.000000
    43  C   13.190129   2.192966   0.000000
    44  H   12.993905   3.087733   1.089175   0.000000
    45  H   12.989258   2.628910   1.101177   1.766637   0.000000
    46  H   14.259823   2.437321   1.090769   1.794230   1.765901
    47  H   12.619960   3.068066   2.789001   2.523928   3.777939
                   46         47
    46  H    0.000000
    47  H    3.215122   0.000000
 Symmetry turned off by external request.
 Stoichiometry    C23H19O5(1+)
 Framework group  C1[X(C23H19O5)]
 Deg. of freedom   135
 Full point group                 C1      NOp   1
 Rotational constants (GHZ):           0.5291112           0.0618598           0.0592437
 Leave Link  202 at Sat Feb 27 21:04:09 2021, MaxMem=   268435456 cpu:               1.7 elap:               0.1
 (Enter /public3/home/sc30001/g16/l301.exe)
 Standard basis: 6-31G(d) (6D, 7F)
 Ernie: Thresh=  0.10000D-02 Tol=  0.10000D-05 Strict=F.
   458 basis functions,   860 primitive gaussians,   458 cartesian basis functions
    98 alpha electrons       98 beta electrons
       nuclear repulsion energy      2374.4367397532 Hartrees.
 IExCor=  402 DFT=T Ex+Corr=B3LYP ExCW=0 ScaHFX=  0.200000
 ScaDFX=  0.800000  0.720000  1.000000  0.810000 ScalE2=  1.000000  1.000000
 IRadAn=      5 IRanWt=     -1 IRanGd=            0 ICorTp=0 IEmpDi=  4
 NAtoms=   47 NActive=   47 NUniq=   47 SFac= 1.00D+00 NAtFMM=   60 NAOKFM=F Big=F
 Integral buffers will be    131072 words long.
 Raffenetti 2 integral format.
 Two-electron integral symmetry is turned off.
 Leave Link  301 at Sat Feb 27 21:04:09 2021, MaxMem=   268435456 cpu:               1.1 elap:               0.1
 (Enter /public3/home/sc30001/g16/l302.exe)
 NPDir=0 NMtPBC=     1 NCelOv=     1 NCel=       1 NClECP=     1 NCelD=      1
         NCelK=      1 NCelE2=     1 NClLst=     1 CellRange=     0.0.
 One-electron integrals computed using PRISM.
 NBasis=   458 RedAO= T EigKep=  3.73D-04  NBF=   458
 NBsUse=   458 1.00D-06 EigRej= -1.00D+00 NBFU=   458
 Precomputing XC quadrature grid using
 IXCGrd= 4 IRadAn=           5 IRanWt=          -1 IRanGd=           0 AccXCQ= 0.00D+00.
 Generated NRdTot=       0 NPtTot=           0 NUsed=           0 NTot=          32
 NSgBfM=   441   441   441   441   441 MxSgAt=    47 MxSgA2=    47.
 Leave Link  302 at Sat Feb 27 21:04:10 2021, MaxMem=   268435456 cpu:              10.5 elap:               0.5
 (Enter /public3/home/sc30001/g16/l303.exe)
 DipDrv:  MaxL=1.
 Leave Link  303 at Sat Feb 27 21:04:10 2021, MaxMem=   268435456 cpu:               1.1 elap:               0.1
 (Enter /public3/home/sc30001/g16/l401.exe)
 Initial guess from the checkpoint file:  "irc1.chk"
 B after Tr=    -0.000083   -0.000032   -0.000065
         Rot=    1.000000   -0.000030    0.000001    0.000000 Ang=  -0.00 deg.
 Guess basis will be translated and rotated to current coordinates.
 JPrj=2 DoOrth=T DoCkMO=T.
 Generating alternative initial guess.
 ExpMin= 1.61D-01 ExpMax= 5.48D+03 ExpMxC= 8.25D+02 IAcc=2 IRadAn=         4 AccDes= 0.00D+00
 Harris functional with IExCor=  402 and IRadAn=       4 diagonalized for initial guess.
 HarFok:  IExCor=  402 AccDes= 0.00D+00 IRadAn=         4 IDoV= 1 UseB2=F ITyADJ=14
 ICtDFT=  3500011 ScaDFX=  1.000000  1.000000  1.000000  1.000000
 FoFCou: FMM=F IPFlag=           0 FMFlag=      100000 FMFlg1=           0
         NFxFlg=           0 DoJE=T BraDBF=F KetDBF=T FulRan=T
         wScrn=  0.000000 ICntrl=       500 IOpCl=  0 I1Cent=   200000004 NGrid=           0
         NMat0=    1 NMatS0=      1 NMatT0=    0 NMatD0=    1 NMtDS0=    0 NMtDT0=    0
 Symmetry not used in FoFCou.
 Harris En= -1263.74925395539    
 Leave Link  401 at Sat Feb 27 21:04:11 2021, MaxMem=   268435456 cpu:              20.8 elap:               0.9
 (Enter /public3/home/sc30001/g16/l502.exe)
 Two-electron integral symmetry not used.
 Closed shell SCF:
 Using DIIS extrapolation, IDIIS=  1040.
 NGot=   268435456 LenX=   268001017 LenY=   267790795
 Requested convergence on RMS density matrix=1.00D-08 within 128 cycles.
 Requested convergence on MAX density matrix=1.00D-06.
 Requested convergence on             energy=1.00D-06.
 No special actions if energy rises.
 Fock matrices will be formed incrementally for  20 cycles.
 Integral accuracy reduced to 1.0D-05 until final iterations.

 Cycle   1  Pass 0  IDiag  1:
 FoFJK:  IHMeth= 1 ICntrl=       0 DoSepK=F KAlg= 0 I1Cent=           0 FoldK=F
 IRaf= 620000000 NMat=       1 IRICut=       1 DoRegI=T DoRafI=F ISym2E= 0 IDoP0=0 IntGTp=1.
 FoFCou: FMM=F IPFlag=           0 FMFlag=      100000 FMFlg1=           0
         NFxFlg=           0 DoJE=F BraDBF=F KetDBF=F FulRan=T
         wScrn=  0.000000 ICntrl=         0 IOpCl=  0 I1Cent=           0 NGrid=           0
         NMat0=    1 NMatS0=      1 NMatT0=    0 NMatD0=    1 NMtDS0=    0 NMtDT0=    0
 Symmetry not used in FoFCou.
 E= -1263.73636417510    
 DIIS: error= 5.74D-04 at cycle   1 NSaved=   1.
 NSaved= 1 IEnMin= 1 EnMin= -1263.73636417510     IErMin= 1 ErrMin= 5.74D-04
 ErrMax= 5.74D-04  0.00D+00 EMaxC= 1.00D-01 BMatC= 2.30D-04 BMatP= 2.30D-04
 IDIUse=3 WtCom= 9.94D-01 WtEn= 5.74D-03
 Coeff-Com:  0.100D+01
 Coeff-En:   0.100D+01
 Coeff:      0.100D+01
 Gap=     1.753 Goal=   None    Shift=    0.000
 RMSDP=1.03D-04 MaxDP=5.07D-03              OVMax= 1.84D-02

 Cycle   2  Pass 0  IDiag  1:
 RMSU=  1.03D-04    CP:  1.00D+00
 E= -1263.73696838861     Delta-E=       -0.000604213516 Rises=F Damp=F
 DIIS: error= 1.77D-04 at cycle   2 NSaved=   2.
 NSaved= 2 IEnMin= 2 EnMin= -1263.73696838861     IErMin= 2 ErrMin= 1.77D-04
 ErrMax= 1.77D-04  0.00D+00 EMaxC= 1.00D-01 BMatC= 3.36D-05 BMatP= 2.30D-04
 IDIUse=3 WtCom= 9.98D-01 WtEn= 1.77D-03
 Coeff-Com:  0.758D-01 0.924D+00
 Coeff-En:   0.000D+00 0.100D+01
 Coeff:      0.756D-01 0.924D+00
 Gap=     0.106 Goal=   None    Shift=    0.000
 RMSDP=4.90D-05 MaxDP=2.13D-03 DE=-6.04D-04 OVMax= 9.36D-03

 Cycle   3  Pass 0  IDiag  1:
 RMSU=  4.86D-05    CP:  1.00D+00  9.40D-01
 E= -1263.73692073462     Delta-E=        0.000047653993 Rises=F Damp=F
 DIIS: error= 3.04D-04 at cycle   3 NSaved=   3.
 NSaved= 3 IEnMin= 2 EnMin= -1263.73696838861     IErMin= 2 ErrMin= 1.77D-04
 ErrMax= 3.04D-04  0.00D+00 EMaxC= 1.00D-01 BMatC= 7.48D-05 BMatP= 3.36D-05
 IDIUse=3 WtCom= 3.64D-01 WtEn= 6.36D-01
 Coeff-Com: -0.404D-01 0.632D+00 0.409D+00
 Coeff-En:   0.000D+00 0.648D+00 0.352D+00
 Coeff:     -0.147D-01 0.642D+00 0.373D+00
 Gap=     0.106 Goal=   None    Shift=    0.000
 RMSDP=2.68D-05 MaxDP=1.38D-03 DE= 4.77D-05 OVMax= 5.92D-03

 Cycle   4  Pass 0  IDiag  1:
 RMSU=  1.07D-05    CP:  1.00D+00  1.02D+00  5.24D-01
 E= -1263.73701622419     Delta-E=       -0.000095489564 Rises=F Damp=F
 DIIS: error= 4.14D-05 at cycle   4 NSaved=   4.
 NSaved= 4 IEnMin= 4 EnMin= -1263.73701622419     IErMin= 4 ErrMin= 4.14D-05
 ErrMax= 4.14D-05  0.00D+00 EMaxC= 1.00D-01 BMatC= 1.86D-06 BMatP= 3.36D-05
 IDIUse=1 WtCom= 1.00D+00 WtEn= 0.00D+00
 Coeff-Com: -0.262D-01 0.288D+00 0.186D+00 0.552D+00
 Coeff:     -0.262D-01 0.288D+00 0.186D+00 0.552D+00
 Gap=     0.106 Goal=   None    Shift=    0.000
 RMSDP=5.17D-06 MaxDP=2.62D-04 DE=-9.55D-05 OVMax= 9.30D-04

 Initial convergence to 1.0D-05 achieved.  Increase integral accuracy.
 Cycle   5  Pass 1  IDiag  1:
 E= -1263.73700884975     Delta-E=        0.000007374435 Rises=F Damp=F
 DIIS: error= 6.83D-05 at cycle   1 NSaved=   1.
 NSaved= 1 IEnMin= 1 EnMin= -1263.73700884975     IErMin= 1 ErrMin= 6.83D-05
 ErrMax= 6.83D-05  0.00D+00 EMaxC= 1.00D-01 BMatC= 1.87D-06 BMatP= 1.87D-06
 IDIUse=1 WtCom= 1.00D+00 WtEn= 0.00D+00
 Coeff-Com:  0.100D+01
 Coeff:      0.100D+01
 Gap=     0.106 Goal=   None    Shift=    0.000
 RMSDP=5.17D-06 MaxDP=2.62D-04 DE= 7.37D-06 OVMax= 4.82D-04

 Cycle   6  Pass 1  IDiag  1:
 RMSU=  3.82D-05    CP:  1.00D+00
 E= -1263.73700842669     Delta-E=        0.000000423056 Rises=F Damp=F
 DIIS: error= 3.99D-05 at cycle   2 NSaved=   2.
 NSaved= 2 IEnMin= 1 EnMin= -1263.73700884975     IErMin= 2 ErrMin= 3.99D-05
 ErrMax= 3.99D-05  0.00D+00 EMaxC= 1.00D-01 BMatC= 2.06D-06 BMatP= 1.87D-06
 IDIUse=1 WtCom= 1.00D+00 WtEn= 0.00D+00
 Coeff-Com:  0.516D+00 0.484D+00
 Coeff:      0.516D+00 0.484D+00
 Gap=     0.106 Goal=   None    Shift=    0.000
 RMSDP=5.51D-06 MaxDP=2.82D-04 DE= 4.23D-07 OVMax= 5.60D-04

 Cycle   7  Pass 1  IDiag  1:
 RMSU=  5.48D-06    CP:  1.00D+00  9.87D-01
 E= -1263.73700976611     Delta-E=       -0.000001339420 Rises=F Damp=F
 DIIS: error= 2.37D-05 at cycle   3 NSaved=   3.
 NSaved= 3 IEnMin= 3 EnMin= -1263.73700976611     IErMin= 3 ErrMin= 2.37D-05
 ErrMax= 2.37D-05  0.00D+00 EMaxC= 1.00D-01 BMatC= 7.40D-07 BMatP= 1.87D-06
 IDIUse=1 WtCom= 1.00D+00 WtEn= 0.00D+00
 Coeff-Com:  0.361D-01 0.369D+00 0.595D+00
 Coeff:      0.361D-01 0.369D+00 0.595D+00
 Gap=     0.106 Goal=   None    Shift=    0.000
 RMSDP=2.35D-06 MaxDP=1.37D-04 DE=-1.34D-06 OVMax= 2.47D-04

 Cycle   8  Pass 1  IDiag  1:
 RMSU=  9.96D-07    CP:  1.00D+00  9.99D-01  6.21D-01
 E= -1263.73701043363     Delta-E=       -0.000000667514 Rises=F Damp=F
 DIIS: error= 7.51D-06 at cycle   4 NSaved=   4.
 NSaved= 4 IEnMin= 4 EnMin= -1263.73701043363     IErMin= 4 ErrMin= 7.51D-06
 ErrMax= 7.51D-06  0.00D+00 EMaxC= 1.00D-01 BMatC= 5.59D-08 BMatP= 7.40D-07
 IDIUse=1 WtCom= 1.00D+00 WtEn= 0.00D+00
 Coeff-Com: -0.279D-02 0.215D+00 0.382D+00 0.406D+00
 Coeff:     -0.279D-02 0.215D+00 0.382D+00 0.406D+00
 Gap=     0.106 Goal=   None    Shift=    0.000
 RMSDP=6.15D-07 MaxDP=2.60D-05 DE=-6.68D-07 OVMax= 7.77D-05

 Cycle   9  Pass 1  IDiag  1:
 RMSU=  1.52D-07    CP:  1.00D+00  1.00D+00  6.42D-01  4.13D-01
 E= -1263.73701049033     Delta-E=       -0.000000056701 Rises=F Damp=F
 DIIS: error= 7.60D-07 at cycle   5 NSaved=   5.
 NSaved= 5 IEnMin= 5 EnMin= -1263.73701049033     IErMin= 5 ErrMin= 7.60D-07
 ErrMax= 7.60D-07  0.00D+00 EMaxC= 1.00D-01 BMatC= 6.48D-10 BMatP= 5.59D-08
 IDIUse=1 WtCom= 1.00D+00 WtEn= 0.00D+00
 Coeff-Com: -0.221D-02 0.117D+00 0.208D+00 0.231D+00 0.446D+00
 Coeff:     -0.221D-02 0.117D+00 0.208D+00 0.231D+00 0.446D+00
 Gap=     0.106 Goal=   None    Shift=    0.000
 RMSDP=8.05D-08 MaxDP=4.29D-06 DE=-5.67D-08 OVMax= 1.24D-05

 Cycle  10  Pass 1  IDiag  1:
 RMSU=  6.80D-08    CP:  1.00D+00  1.00D+00  6.39D-01  4.22D-01  7.36D-01
 E= -1263.73701049094     Delta-E=       -0.000000000615 Rises=F Damp=F
 DIIS: error= 2.64D-07 at cycle   6 NSaved=   6.
 NSaved= 6 IEnMin= 6 EnMin= -1263.73701049094     IErMin= 6 ErrMin= 2.64D-07
 ErrMax= 2.64D-07  0.00D+00 EMaxC= 1.00D-01 BMatC= 5.21D-11 BMatP= 6.48D-10
 IDIUse=1 WtCom= 1.00D+00 WtEn= 0.00D+00
 Coeff-Com: -0.599D-03 0.280D-01 0.480D-01 0.546D-01 0.233D+00 0.637D+00
 Coeff:     -0.599D-03 0.280D-01 0.480D-01 0.546D-01 0.233D+00 0.637D+00
 Gap=     0.106 Goal=   None    Shift=    0.000
 RMSDP=3.29D-08 MaxDP=1.79D-06 DE=-6.15D-10 OVMax= 8.36D-06

 Cycle  11  Pass 1  IDiag  1:
 RMSU=  2.34D-08    CP:  1.00D+00  1.00D+00  6.39D-01  4.26D-01  8.16D-01
                    CP:  7.22D-01
 E= -1263.73701049099     Delta-E=       -0.000000000047 Rises=F Damp=F
 DIIS: error= 1.15D-07 at cycle   7 NSaved=   7.
 NSaved= 7 IEnMin= 7 EnMin= -1263.73701049099     IErMin= 7 ErrMin= 1.15D-07
 ErrMax= 1.15D-07  0.00D+00 EMaxC= 1.00D-01 BMatC= 1.72D-11 BMatP= 5.21D-11
 IDIUse=1 WtCom= 1.00D+00 WtEn= 0.00D+00
 Coeff-Com: -0.932D-04 0.160D-02 0.167D-02 0.127D-02 0.788D-01 0.434D+00
 Coeff-Com:  0.482D+00
 Coeff:     -0.932D-04 0.160D-02 0.167D-02 0.127D-02 0.788D-01 0.434D+00
 Coeff:      0.482D+00
 Gap=     0.106 Goal=   None    Shift=    0.000
 RMSDP=1.22D-08 MaxDP=5.78D-07 DE=-4.73D-11 OVMax= 1.98D-06

 Cycle  12  Pass 1  IDiag  1:
 RMSU=  7.38D-09    CP:  1.00D+00  1.00D+00  6.39D-01  4.26D-01  8.31D-01
                    CP:  8.16D-01  7.06D-01
 E= -1263.73701049100     Delta-E=       -0.000000000008 Rises=F Damp=F
 DIIS: error= 2.66D-08 at cycle   8 NSaved=   8.
 NSaved= 8 IEnMin= 8 EnMin= -1263.73701049100     IErMin= 8 ErrMin= 2.66D-08
 ErrMax= 2.66D-08  0.00D+00 EMaxC= 1.00D-01 BMatC= 1.13D-12 BMatP= 1.72D-11
 IDIUse=1 WtCom= 1.00D+00 WtEn= 0.00D+00
 Coeff-Com:  0.793D-04-0.519D-02-0.969D-02-0.122D-01-0.570D-02 0.150D+00
 Coeff-Com:  0.220D+00 0.663D+00
 Coeff:      0.793D-04-0.519D-02-0.969D-02-0.122D-01-0.570D-02 0.150D+00
 Coeff:      0.220D+00 0.663D+00
 Gap=     0.106 Goal=   None    Shift=    0.000
 RMSDP=4.31D-09 MaxDP=1.58D-07 DE=-8.19D-12 OVMax= 4.17D-07

 SCF Done:  E(RB3LYP) =  -1263.73701049     A.U. after   12 cycles
            NFock= 12  Conv=0.43D-08     -V/T= 2.0093
 KE= 1.252100975980D+03 PE=-7.668204411578D+03 EE= 2.777929685354D+03
 Leave Link  502 at Sat Feb 27 21:04:32 2021, MaxMem=   268435456 cpu:             505.2 elap:              21.1
 (Enter /public3/home/sc30001/g16/l801.exe)
 DoSCS=F DFT=T ScalE2(SS,OS)=  1.000000  1.000000
 Range of M.O.s used for correlation:     1   458
 NBasis=   458 NAE=    98 NBE=    98 NFC=     0 NFV=     0
 NROrb=    458 NOA=    98 NOB=    98 NVA=   360 NVB=   360
 Leave Link  801 at Sat Feb 27 21:04:32 2021, MaxMem=   268435456 cpu:               1.3 elap:               0.1
 (Enter /public3/home/sc30001/g16/l1101.exe)
 Leave Link 1101 at Sat Feb 27 21:04:32 2021, MaxMem=   268435456 cpu:               1.0 elap:               0.1
 (Enter /public3/home/sc30001/g16/l1102.exe)
 Symmetrizing basis deriv contribution to polar:
 IMax=3 JMax=2 DiffMx= 0.00D+00
 Leave Link 1102 at Sat Feb 27 21:04:32 2021, MaxMem=   268435456 cpu:               3.2 elap:               0.2
 (Enter /public3/home/sc30001/g16/l1110.exe)
 Leave Link 1110 at Sat Feb 27 21:04:32 2021, MaxMem=   268435456 cpu:               0.5 elap:               0.0
 (Enter /public3/home/sc30001/g16/l1002.exe)
 Minotr:  Closed shell wavefunction.
 Leave Link 1002 at Sat Feb 27 21:04:32 2021, MaxMem=   268435456 cpu:               1.2 elap:               0.1
 (Enter /public3/home/sc30001/g16/l701.exe)
 ... and contract with generalized density number  0.
 Compute integral first derivatives.
 Leave Link  701 at Sat Feb 27 21:04:33 2021, MaxMem=   268435456 cpu:               5.5 elap:               0.3
 (Enter /public3/home/sc30001/g16/l702.exe)
 L702 exits ... SP integral derivatives will be done elsewhere.
 Leave Link  702 at Sat Feb 27 21:04:33 2021, MaxMem=   268435456 cpu:               0.3 elap:               0.0
 (Enter /public3/home/sc30001/g16/l703.exe)
 Integral derivatives from FoFJK, PRISM(SPDF).
 Compute integral first derivatives, UseDBF=F ICtDFT=           0.
 Calling FoFJK, ICntrl=      2147 FMM=F ISym2X=0 I1Cent= 0 IOpClX= 0 NMat=1 NMatS=1 NMatT=0.
 FoFJK:  IHMeth= 1 ICntrl=    2147 DoSepK=F KAlg= 0 I1Cent=           0 FoldK=F
 IRaf=         0 NMat=       1 IRICut=       1 DoRegI=T DoRafI=F ISym2E= 0 IDoP0=0 IntGTp=1.
 FoFCou: FMM=F IPFlag=           0 FMFlag=      100000 FMFlg1=         800
         NFxFlg=           0 DoJE=F BraDBF=F KetDBF=F FulRan=T
         wScrn=  0.000000 ICntrl=      2147 IOpCl=  0 I1Cent=           0 NGrid=           0
         NMat0=    1 NMatS0=      1 NMatT0=    0 NMatD0=    1 NMtDS0=    0 NMtDT0=    0
 Symmetry not used in FoFCou.
 Leave Link  703 at Sat Feb 27 21:04:39 2021, MaxMem=   268435456 cpu:             146.0 elap:               6.1
 (Enter /public3/home/sc30001/g16/l716.exe)
 Dipole        = 5.62263158D-01 2.81695397D-01 3.54329818D-01
 Polarizability= 0.00000000D+00 0.00000000D+00 0.00000000D+00
                 0.00000000D+00 0.00000000D+00 0.00000000D+00
 -------------------------------------------------------------------
 Center     Atomic                   Forces (Hartrees/Bohr)
 Number     Number              X              Y              Z
 -------------------------------------------------------------------
      1        6           0.000483972    0.000595530    0.000136614
      2        6           0.000679642   -0.000337695    0.001735720
      3        6           0.000517129   -0.000384599    0.000840058
      4        6           0.000340824   -0.000074306    0.000151099
      5        6           0.000129116   -0.000062204   -0.000210453
      6        6           0.000137208    0.000416225   -0.000465186
      7        6           0.000317904   -0.000124289    0.000016727
      8        6           0.000180428   -0.000036200   -0.000107831
      9        6           0.000154553    0.000051265   -0.000092386
     10        8          -0.000020097    0.000026459   -0.000264941
     11        6           0.000037170    0.000046092   -0.000009469
     12        6           0.000035617    0.000073551    0.000011211
     13        6           0.000013983    0.000041774    0.000017043
     14        6           0.000016848    0.000005467    0.000001466
     15        6           0.000021506   -0.000019042   -0.000006157
     16        6           0.000048447    0.000000314   -0.000009915
     17        8           0.000522158    0.000441044   -0.000027772
     18        8           0.000829437   -0.000355534    0.001201534
     19        6           0.002622582   -0.000632830    0.005088086
     20        6          -0.001765053   -0.000779440   -0.004614830
     21        6          -0.000950986   -0.000471312   -0.001747798
     22        6          -0.000636515    0.000288836    0.000156161
     23        6          -0.000637339    0.000580518    0.000075236
     24        6          -0.000720285    0.000567568   -0.000320624
     25        6          -0.001100449   -0.000185417   -0.002295309
     26        8          -0.000988515    0.001237075    0.000466178
     27        8          -0.000063111   -0.000002804    0.000011296
     28        1           0.000023579    0.000034871   -0.000098981
     29        1           0.000026066   -0.000013187    0.000010843
     30        1           0.000016282    0.000001044   -0.000011164
     31        1           0.000003504    0.000007154   -0.000000305
     32        1           0.000003389    0.000002905    0.000000519
     33        1           0.000002071   -0.000001120   -0.000000297
     34        1           0.000003849    0.000000378   -0.000001074
     35        1          -0.000032252    0.000043589   -0.000080615
     36        1          -0.000072561   -0.000064771   -0.000159438
     37        1          -0.000029458    0.000032028    0.000099317
     38        1          -0.000038079    0.000079941    0.000053089
     39        1          -0.000089231   -0.000016441   -0.000196177
     40        1          -0.000054408    0.000046266    0.000004506
     41        1           0.000001982    0.000005486   -0.000000312
     42        1           0.000194130   -0.000017403    0.000421032
     43        6           0.000145595   -0.000836275    0.000578538
     44        1           0.000026509    0.000042801   -0.000053686
     45        1          -0.000273252   -0.000292377   -0.000054656
     46        1           0.000040909    0.000041029   -0.000131621
     47        1          -0.000104797   -0.000001967   -0.000115277
 -------------------------------------------------------------------
 Cartesian Forces:  Max     0.005088086 RMS     0.000773579
 Z-matrix is all fixed cartesians, so copy forces.
 Leave Link  716 at Sat Feb 27 21:04:39 2021, MaxMem=   268435456 cpu:               0.7 elap:               0.0
 (Enter /public3/home/sc30001/g16/l123.exe)
 IRC-IRC-IRC-IRC-IRC-IRC-IRC-IRC-IRC-IRC-IRC-IRC-IRC-IRC-IRC-IRC-IRC-IRC
 Pt  5 Step number   1 out of a maximum of  20
 Using modified Bulirsch-Stoer corrector integration.
   Using distance weighted interpolants to fit PES.
 PreDWI: IReCr0= 2 IReCr1= 1 IReCr2= 1 IReCr3= 1
 Modified Bulirsch-Stoer Extrapolation Cycles:
    EPS =    0.000010000000000
    Cycle     1 NS=    48
      PEZero:  N= 2 I= 1 D=  1.50D-03 Err=  2.61D-05
    Cycle     2 NS=    64 Truncation Error =  0.000026095
      PEZero:  N= 3 I= 2 D=  1.50D-03 Err=  1.74D-05
      PEZero:  N= 3 I= 1 D=  3.00D-03 Err=  6.48D-08
    Cycle     3 NS=    96 Truncation Error =  0.000000065
 BS completed in    3 cycles and     208 integration steps.
 Maximum DWI energy   std dev =  0.000002150 at pt    71
 Maximum DWI gradient std dev =  0.037236485 at pt    38
 SUMMARY OF CORRECTOR INTEGRATION:
   Predictor End Point Energy = -1263.737010
   Old End Point Energy       = -1263.737010
   Corrected End Point Energy = -1263.737011
   Predictor End-Start Dist.  =     0.287680
   Old End-Start Dist.        =     0.287680
   New End-Start Dist.        =     0.287645
   New End-Old End Dist.      =     0.005130
 CORRECTOR INTEGRATION CONVERGENCE:
   Recorrection delta-x convergence threshold:    0.010000
   Delta-x Convergence Met
 Point Number:   5          Path Number:   1
                    CURRENT STRUCTURE
                Cartesian Coordinates (Ang):                
 ---------------------------------------------------------------------
 Center     Atomic                     Coordinates (Angstroms)
 Number     Number                        X           Y           Z
 ---------------------------------------------------------------------
      1          6                   -1.191721    0.916068    1.219696
      2          6                   -1.811158   -0.340050    0.943122
      3          6                   -1.037823   -1.377359    0.252563
      4          6                    0.406825   -1.115670    0.084144
      5          6                    0.944147    0.119483    0.499537
      6          6                    0.175656    1.144049    1.042792
      7          6                    1.264131   -2.051380   -0.481710
      8          6                    2.626824   -1.780095   -0.613899
      9          6                    3.133107   -0.562757   -0.176201
     10          8                    2.278505    0.346411    0.362216
     11          6                    4.508524   -0.114787   -0.219497
     12          6                    4.871298    1.168735    0.254369
     13          6                    6.182392    1.600509    0.214616
     14          6                    7.182149    0.758239   -0.303212
     15          6                    6.842975   -0.520761   -0.778281
     16          6                    5.527319   -0.946549   -0.735262
     17          8                   -1.990647    1.874592    1.728242
     18          8                   -1.550212   -2.403409   -0.217587
     19          6                   -3.160840   -0.547324    1.303272
     20          6                   -4.179250   -0.608592   -0.701733
     21          6                   -3.977672    0.727566   -1.132133
     22          6                   -5.034499    1.602902   -1.266409
     23          6                   -6.340157    1.154628   -0.986292
     24          6                   -6.568953   -0.165427   -0.556680
     25          6                   -5.500872   -1.036488   -0.441847
     26          8                   -7.333614    2.047489   -1.151017
     27          8                    8.440239    1.236899   -0.314592
     28          1                    0.640541    2.079733    1.334560
     29          1                    0.843986   -2.996298   -0.813452
     30          1                    3.290241   -2.512653   -1.052554
     31          1                    4.109700    1.826566    0.655454
     32          1                    6.463641    2.583460    0.576604
     33          1                    7.613055   -1.175570   -1.178317
     34          1                    5.297427   -1.938938   -1.106933
     35          1                   -1.480619    2.679594    1.917993
     36          1                   -2.970837    1.068283   -1.355410
     37          1                   -4.895552    2.627862   -1.593295
     38          1                   -7.583121   -0.501131   -0.352509
     39          1                   -5.684587   -2.069743   -0.164755
     40          1                   -8.193316    1.643437   -0.946775
     41          1                    9.053498    0.582770   -0.688876
     42          1                   -3.684742    0.331091    1.667839
     43          6                   -3.657241   -1.853182    1.856929
     44          1                   -3.364632   -2.711775    1.254091
     45          1                   -3.183790   -1.964726    2.844532
     46          1                   -4.736559   -1.839892    2.013570
     47          1                   -3.414777   -1.361874   -0.878923
 ---------------------------------------------------------------------
   CHANGE IN THE REACTION COORDINATE =    0.28764
   NET REACTION COORDINATE UP TO THIS POINT =    1.43822
  # OF POINTS ALONG THE PATH =   5
  # OF STEPS =   1

 Calculating another point on the path.
 Point Number  6 in FORWARD path direction.
 Using LQA Reaction Path Following.
   LQA: T_Est iteration completed in    3 iterations.
 IRC-IRC-IRC-IRC-IRC-IRC-IRC-IRC-IRC-IRC-IRC-IRC-IRC-IRC-IRC-IRC-IRC-IRC
 Leave Link  123 at Sat Feb 27 21:04:39 2021, MaxMem=   268435456 cpu:               4.5 elap:               0.3
 (Enter /public3/home/sc30001/g16/l202.exe)
                          Input orientation:                          
 ---------------------------------------------------------------------
 Center     Atomic      Atomic             Coordinates (Angstroms)
 Number     Number       Type             X           Y           Z
 ---------------------------------------------------------------------
      1          6           0       -1.189380    0.918955    1.220374
      2          6           0       -1.808480   -0.341943    0.951221
      3          6           0       -1.035425   -1.379349    0.256521
      4          6           0        0.408477   -1.115996    0.084915
      5          6           0        0.944836    0.119169    0.498508
      6          6           0        0.176219    1.145967    1.040586
      7          6           0        1.265654   -2.051965   -0.481593
      8          6           0        2.627679   -1.780262   -0.614403
      9          6           0        3.133869   -0.562519   -0.176670
     10          8           0        2.278456    0.346539    0.361239
     11          6           0        4.508724   -0.114566   -0.219558
     12          6           0        4.871479    1.169077    0.254411
     13          6           0        6.182471    1.600709    0.214694
     14          6           0        7.182245    0.758274   -0.303204
     15          6           0        6.843097   -0.520841   -0.778307
     16          6           0        5.527567   -0.946541   -0.735311
     17          8           0       -1.988821    1.876040    1.728094
     18          8           0       -1.547198   -2.404610   -0.213201
     19          6           0       -3.147882   -0.549764    1.327039
     20          6           0       -4.188252   -0.611869   -0.723235
     21          6           0       -3.981800    0.725063   -1.139892
     22          6           0       -5.037910    1.604380   -1.265806
     23          6           0       -6.343067    1.157230   -0.985990
     24          6           0       -6.572601   -0.162449   -0.558451
     25          6           0       -5.505363   -1.037419   -0.452384
     26          8           0       -7.337136    2.051934   -1.149248
     27          8           0        8.440036    1.236898   -0.314553
     28          1           0        0.642143    2.082244    1.328808
     29          1           0        0.845521   -2.997085   -0.812732
     30          1           0        3.291247   -2.512579   -1.053210
     31          1           0        4.109929    1.827006    0.655426
     32          1           0        6.463855    2.583630    0.576632
     33          1           0        7.613190   -1.175621   -1.178322
     34          1           0        5.297681   -1.938909   -1.106999
     35          1           0       -1.481348    2.683781    1.913573
     36          1           0       -2.975025    1.064259   -1.366141
     37          1           0       -4.897411    2.630702   -1.587888
     38          1           0       -7.586428   -0.496442   -0.349540
     39          1           0       -5.689946   -2.071188   -0.177520
     40          1           0       -8.196244    1.646364   -0.946385
     41          1           0        9.053647    0.583089   -0.688901
     42          1           0       -3.676246    0.328843    1.684562
     43          6           0       -3.657047   -1.857460    1.858853
     44          1           0       -3.363361   -2.711798    1.250698
     45          1           0       -3.193668   -1.981485    2.850545
     46          1           0       -4.737496   -1.839325    2.006165
     47          1           0       -3.417554   -1.362212   -0.880671
 ---------------------------------------------------------------------
                    Distance matrix (angstroms):
                    1          2          3          4          5
     1  C    0.000000
     2  C    1.430242   0.000000
     3  C    2.496981   1.468480   0.000000
     4  C    2.825497   2.502906   1.477720   0.000000
     5  C    2.390737   2.828131   2.495105   1.408678   0.000000
     6  C    1.395965   2.482114   2.908618   2.466521   1.392456
     7  C    4.213104   3.798346   2.508424   1.389865   2.403611
     8  C    5.022163   4.919294   3.786499   2.419743   2.770988
     9  C    4.778805   5.074210   4.270583   2.793300   2.390069
    10  O    3.618240   4.186303   3.737843   2.390018   1.359810
    11  C    5.967408   6.428802   5.706481   4.231737   3.643014
    12  C    6.142447   6.884081   6.433194   5.016839   4.071905
    13  C    7.471303   8.256614   7.809003   6.382502   5.450535
    14  C    8.510653   9.144244   8.509573   7.038996   6.321113
    15  C    8.401692   8.824572   7.992435   6.519487   6.068720
    16  C    7.240314   7.551656   6.651610   5.187154   4.864100
    17  O    1.346439   2.357012   3.697573   4.171253   3.633844
    18  O    3.637204   2.383011   1.238431   2.360945   3.617489
    19  C    2.450356   1.406566   2.509322   3.809354   4.228981
    20  C    3.887708   2.922324   3.389582   4.694376   5.326881
    21  C    3.661428   3.199152   3.880675   4.915707   5.227160
    22  C    4.632719   4.374083   5.219195   6.236026   6.411856
    23  C    5.611177   5.153910   6.012415   7.204008   7.509649
    24  C    5.771717   5.000817   5.727595   7.075211   7.596600
    25  C    5.025258   4.015063   4.538700   5.938717   6.621703
    26  O    6.685331   6.380334   7.311734   8.458928   8.662664
    27  O    9.756164  10.446387   9.846585   8.378641   7.621575
    28  H    2.172435   3.467680   3.993327   3.439565   2.152831
    29  H    4.858982   4.147895   2.701542   2.129618   3.382344
    30  H    6.084458   5.893778   4.660440   3.399432   3.852217
    31  H    5.406145   6.310262   6.075731   4.763139   3.599881
    32  H    7.858598   8.782416   8.488044   7.113131   6.044770
    33  H    9.360888   9.695249   8.769198   7.314863   6.996799
    34  H    7.460966   7.568626   6.502348   5.099232   5.075490
    35  H    1.918432   3.191887   4.410634   4.621009   3.803421
    36  H    3.146379   2.950999   3.516574   4.278686   4.442456
    37  H    4.956401   4.982489   5.864920   6.707344   6.692735
    38  H    6.737225   5.924571   6.637957   8.030635   8.595384
    39  H    5.581233   4.396604   4.725632   6.178351   7.019616
    40  H    7.370218   6.953977   7.866336   9.095902   9.379732
    41  H   10.424862  11.024132  10.321549   8.844470   8.208409
    42  H    2.597731   2.115725   3.454150   4.618591   4.775467
    43  C    3.769020   2.556910   3.109495   4.497233   5.189887
    44  H    4.231959   2.850185   2.860611   4.258215   5.209676
    45  H    3.884222   2.866056   3.427760   4.623119   5.203080
    46  H    4.562314   3.454591   4.120457   5.540347   6.196582
    47  H    3.818752   2.643084   2.639703   3.953667   4.809061
                    6          7          8          9         10
     6  C    0.000000
     7  C    3.705491   0.000000
     8  C    4.160704   1.395197   0.000000
     9  C    3.626062   2.408663   1.389509   0.000000
    10  O    2.349467   2.736596   2.365823   1.359215   0.000000
    11  C    4.684817   3.786777   2.543379   1.446627   2.350327
    12  C    4.760679   4.890683   3.806320   2.490691   2.722452
    13  C    6.079799   6.164571   4.975431   3.758550   4.103139
    14  C    7.144262   6.552505   5.223513   4.260265   4.965698
    15  C    7.108719   5.791395   4.402585   3.757936   4.784022
    16  C    6.014093   4.410242   3.019778   2.487839   3.664860
    17  O    2.386016   5.559096   6.337816   5.984701   4.734693
    18  O    4.141104   2.847547   4.240327   5.030608   4.747045
    19  C    3.742620   5.000706   6.216143   6.459234   5.584020
    20  C    5.024904   5.646004   6.916206   7.342658   6.626685
    21  C    4.713891   5.973358   7.087877   7.295094   6.448836
    22  C    5.719854   7.329309   8.404843   8.524062   7.599912
    23  C    6.827022   8.273209   9.446757   9.665653   8.763727
    24  C    7.058006   8.063152   9.341606   9.722210   8.913255
    25  C    6.267097   6.846665   8.168503   8.656666   7.947651
    26  O    7.878240   9.554881  10.689684  10.836200   9.881779
    27  O    8.374684   7.894066   6.555658   5.604670   6.262148
    28  H    1.084791   4.556095   4.757875   3.933184   2.574176
    29  H    4.587769   1.086009   2.167044   3.401208   3.822477
    30  H    5.241406   2.154516   1.081278   2.143787   3.346785
    31  H    4.010765   4.942584   4.101453   2.711993   2.373314
    32  H    6.466568   7.044848   5.931135   4.642685   4.750635
    33  H    8.100732   6.445512   5.053604   4.630715   5.757309
    34  H    6.352791   4.081808   2.719693   2.728011   4.061369
    35  H    2.423738   5.975795   6.572857   6.017292   4.691329
    36  H    3.966025   5.336350   6.328246   6.432715   5.576561
    37  H    5.903816   7.818864   8.776746   8.757263   7.778790
    38  H    8.055349   8.988684  10.297880  10.721895   9.926317
    39  H    6.800424   6.962270   8.334170   8.951860   8.344525
    40  H    8.619547  10.169620  11.358226  11.569057  10.635731
    41  H    9.061826   8.224313   6.847192   6.051328   6.860172
    42  H    3.990474   5.897698   7.033707   7.115924   6.099998
    43  C    4.938022   5.454219   6.754313   7.206717   6.506202
    44  H    5.239764   4.986380   6.343416   6.990763   6.478786
    45  H    4.940956   5.567195   6.777495   7.156481   6.446742
    46  H    5.830001   6.501690   7.817716   8.267611   7.530430
    47  H    4.785122   4.750521   6.065518   6.637489   6.075088
                   11         12         13         14         15
    11  C    0.000000
    12  C    1.415619   0.000000
    13  C    2.435605   1.380791   0.000000
    14  C    2.813639   2.412330   1.406223   0.000000
    15  C    2.434452   2.794568   2.433814   1.406016   0.000000
    16  C    1.412878   2.426075   2.796407   2.414762   1.383362
    17  O    7.069226   7.052322   8.314818   9.459600   9.488407
    18  O    6.474452   7.361338   8.716275   9.285209   8.617713
    19  C    7.823361   8.271342   9.639364  10.539459  10.210436
    20  C    8.725732   9.284734  10.645521  11.460451  11.031863
    21  C    8.581433   8.973392  10.291456  11.195403  10.902358
    22  C    9.756415  10.034766  11.317634  12.287176  12.079427
    23  C   10.952911  11.282941  12.590767  13.548411  13.294134
    24  C   11.086610  11.549921  12.899548  13.787990  13.422285
    25  C   10.059215  10.632357  12.000423  12.814919  12.363557
    26  O   12.078181  12.320713  13.595725  14.601431  14.416511
    27  O    4.158208   3.614266   2.347138   1.345826   2.419696
    28  H    4.708913   4.458193   5.671716   6.869447   7.047540
    29  H    4.698917   5.891012   7.118872   7.383523   6.488751
    30  H    2.815616   4.214450   5.185160   5.138176   4.081450
    31  H    2.166642   1.083347   2.130935   3.391207   3.877910
    32  H    3.425889   2.154171   1.084579   2.149912   3.408434
    33  H    3.418007   3.881664   3.419862   2.165986   1.087102
    34  H    2.176748   3.419746   3.880544   3.387103   2.123032
    35  H    6.947083   6.738364   7.924226   9.147652   9.317307
    36  H    7.662296   8.012789   9.308413  10.217318   9.962611
    37  H    9.893645  10.047966  11.272710  12.291237  12.183070
    38  H   12.101878  12.583249  13.939117  14.821949  14.435915
    39  H   10.384749  11.055748  12.433461  13.180097  12.642852
    40  H   12.846998  13.131454  14.425590  15.417533  15.195618
    41  H    4.622048   4.327095   3.177371   1.918749   2.472486
    42  H    8.415225   8.707176  10.048505  11.047283  10.837171
    43  C    8.604492   9.190751  10.558329  11.358117  10.908446
    44  H    8.418847   9.157858  10.525869  11.210077  10.634328
    45  H    8.499280   9.039499  10.377466  11.185347  10.772126
    46  H    9.665466  10.220153  11.588308  12.416157  11.983398
    47  H    8.051060   8.740932  10.106394  10.825233  10.295598
                   16         17         18         19         20
    16  C    0.000000
    17  O    8.398298   0.000000
    18  O    7.242296   4.720977   0.000000
    19  C    8.926037   2.718233   2.893957   0.000000
    20  C    9.721589   4.127494   3.232526   2.299968   0.000000
    21  C    9.663643   3.677235   4.071965   2.899370   1.415490
    22  C   10.882000   4.281844   5.418953   3.864633   2.434761
    23  C   12.058219   5.180965   6.023643   4.298039   2.800353
    24  C   12.126835   5.513145   5.513725   3.928585   2.431923
    25  C   11.036930   5.060513   4.194460   2.993638   1.410402
    26  O   13.216005   6.075732   7.366163   5.518213   4.146420
    27  O    3.664277  10.646218  10.630884  11.839207  12.769441
    28  H    6.107495   2.669067   5.225214   4.614299   5.899308
    29  H    5.111973   6.183578   2.536842   5.149298   5.571009
    30  H    2.748574   7.407749   4.912008   7.140071   7.724280
    31  H    3.411218   6.192558   7.117877   7.666546   8.758346
    32  H    3.880714   8.560040   9.470129  10.137395  11.196797
    33  H    2.144426  10.486110   9.292717  11.066581  11.823661
    34  H    1.084340   8.699696   6.918679   8.898416   9.585992
    35  H    8.325906   0.971790   5.515363   3.684721   5.014119
    36  H    8.759870   3.347519   3.924412   3.144546   2.166715
    37  H   11.054579   4.474947   6.202263   4.655429   3.429985
    38  H   13.127386   6.424831   6.334982   4.744940   3.420610
    39  H   11.287540   5.736750   4.156297   3.322728   2.163909
    40  H   13.968203   6.762965   7.820343   5.956290   4.605802
    41  H    3.843848  11.377596  11.024089  12.418724  13.295751
    42  H    9.601695   2.289786   3.950457   1.085790   2.635256
    43  C    9.587314   4.091344   3.007365   1.500714   2.915622
    44  H    9.279491   4.813058   2.352831   2.174087   2.997760
    45  H    9.486275   4.194288   3.503775   2.091170   3.954358
    46  H   10.662283   4.629955   3.927230   2.156630   3.042687
    47  H    8.955953   4.396954   2.242843   2.367864   1.087096
                   21         22         23         24         25
    21  C    0.000000
    22  C    1.380008   0.000000
    23  C    2.405418   1.407720   0.000000
    24  C    2.799643   2.444854   1.406069   0.000000
    25  C    2.429043   2.803439   2.408935   1.384132   0.000000
    26  O    3.608179   2.345279   1.347339   2.415998   3.658567
    27  O   12.459742  13.516469  14.798558  15.079686  14.130310
    28  H    5.414542   6.262857   7.416677   7.787998   7.120166
    29  H    6.104461   7.482882   8.304466   7.945336   6.656115
    30  H    7.961599   9.293514  10.309803  10.152015   8.939655
    31  H    8.361431   9.350062  10.602263  10.933795  10.093860
    32  H   10.747671  11.689487  12.980511  13.370810  12.547232
    33  H   11.749803  12.953239  14.151194  14.235429  13.139350
    34  H    9.654356  10.927239  12.046067  12.015004  10.860339
    35  H    4.405960   4.891083   5.862946   6.335044   5.969738
    36  H    1.086204   2.134782   3.390703   3.885837   3.413885
    37  H    2.161136   1.084811   2.150191   3.415801   3.887684
    38  H    3.887168   3.427528   2.164636   1.087677   2.152688
    39  H    3.415105   3.888357   3.391589   2.137165   1.085496
    40  H    4.318308   3.174723   1.917051   2.461405   3.832436
    41  H   13.044019  14.140291  15.410279  15.644567  14.650828
    42  H    2.868430   3.490816   3.863937   3.696126   3.127119
    43  C    3.970813   4.863601   4.939250   4.149322   3.070920
    44  H    4.231950   5.269374   5.371295   4.480115   3.208147
    45  H    4.885707   5.762292   5.872755   5.132965   4.140595
    46  H    4.128539   4.759743   4.528818   3.571663   2.697616
    47  H    2.177678   3.402139   3.862293   3.390808   2.155891
                   26         27         28         29         30
    26  O    0.000000
    27  O   15.820245   0.000000
    28  H    8.355272   8.013887   0.000000
    29  H    9.620900   8.709274   5.516080   0.000000
    30  H   11.567478   6.412037   5.814135   2.504825   0.000000
    31  H   11.590632   4.476484   3.541770   6.006971   4.735153
    32  H   13.918647   2.552094   5.891476   8.039924   6.220384
    33  H   15.294778   2.692586   8.092891   7.018029   4.525738
    34  H   13.250178   4.537413   6.616409   4.585636   2.087527
    35  H    6.638551  10.270924   2.283202   6.717090   7.653863
    36  H    4.477785  11.464696   4.624170   5.603333   7.222040
    37  H    2.545513  13.470396   6.284471   8.078003   9.684697
    38  H    2.682518  16.119964   8.784979   8.807130  11.085296
    39  H    4.545066  14.512705   7.721099   6.631223   9.034572
    40  H    0.971446  16.653308   9.136935  10.165284  12.217638
    41  H   16.462904   0.971660   8.779067   8.955797   6.551422
    42  H    4.939802  12.313623   4.674340   6.143667   8.007186
    43  C    6.154274  12.674311   5.855360   5.358100   7.562280
    44  H    6.651600  12.544417   6.247640   4.696149   7.044962
    45  H    7.031013  12.478738   5.791634   5.546719   7.587851
    46  H    5.644170  13.729393   6.691639   6.360556   8.618223
    47  H    5.204964  12.152296   5.764304   4.566315   6.808900
                   31         32         33         34         35
    31  H    0.000000
    32  H    2.473794   0.000000
    33  H    4.965001   4.304974   0.000000
    34  H    4.324236   4.964669   2.439114   0.000000
    35  H    5.794772   8.057524  10.352074   8.743475   0.000000
    36  H    7.407097   9.755784  10.824169   8.804762   3.951006
    37  H    9.317219  11.565714  13.083233  11.182688   4.892089
    38  H   11.967170  14.413713  15.237341  12.986714   7.246206
    39  H   10.579569  13.036524  13.370755  11.027664   6.685409
    40  H   12.411298  14.768770  16.060996  13.963022   7.371934
    41  H    5.272086   3.508669   2.325405   4.543409  11.053140
    42  H    7.995507  10.446685  11.743546   9.667827   3.227345
    43  C    8.680406  11.126546  11.692202   9.433455   5.035824
    44  H    8.763855  11.183475  11.346570   9.009425   5.752708
    45  H    8.524417  10.921480  11.561547   9.368403   5.057140
    46  H    9.671785  12.127505  12.771880  10.507449   5.574008
    47  H    8.318275  10.739443  11.036337   8.737226   5.284576
                   36         37         38         39         40
    36  H    0.000000
    37  H    2.489676   0.000000
    38  H    4.973360   4.306200   0.000000
    39  H    4.314469   4.972427   2.471044   0.000000
    40  H    5.270310   3.501821   2.306451   4.548942   0.000000
    41  H   12.057327  14.129152  16.678509  14.989338  17.284548
    42  H    3.215484   4.183148   4.484216   3.644514   5.393341
    43  C    4.404790   5.793283   4.708440   2.885337   6.383608
    44  H    4.610560   6.241250   5.030195   2.804138   6.868589
    45  H    5.206227   6.623798   5.634025   3.925382   7.252843
    46  H    4.786393   5.737939   3.933077   2.393617   5.729792
    47  H    2.513816   4.316653   4.290824   2.482103   5.647276
                   41         42         43         44         45
    41  H    0.000000
    42  H   12.951762   0.000000
    43  C   13.191250   2.193323   0.000000
    44  H   12.992321   3.087334   1.089036   0.000000
    45  H   13.003901   2.632492   1.101615   1.766823   0.000000
    46  H   14.259282   2.435289   1.090596   1.794489   1.765387
    47  H   12.623463   3.083343   2.794212   2.523303   3.788878
                   46         47
    46  H    0.000000
    47  H    3.209939   0.000000
 Symmetry turned off by external request.
 Stoichiometry    C23H19O5(1+)
 Framework group  C1[X(C23H19O5)]
 Deg. of freedom   135
 Full point group                 C1      NOp   1
 Rotational constants (GHZ):           0.5275391           0.0618234           0.0592130
 Leave Link  202 at Sat Feb 27 21:04:39 2021, MaxMem=   268435456 cpu:               2.6 elap:               0.1
 (Enter /public3/home/sc30001/g16/l301.exe)
 Standard basis: 6-31G(d) (6D, 7F)
 Ernie: Thresh=  0.10000D-02 Tol=  0.10000D-05 Strict=F.
   458 basis functions,   860 primitive gaussians,   458 cartesian basis functions
    98 alpha electrons       98 beta electrons
       nuclear repulsion energy      2373.2475725334 Hartrees.
 IExCor=  402 DFT=T Ex+Corr=B3LYP ExCW=0 ScaHFX=  0.200000
 ScaDFX=  0.800000  0.720000  1.000000  0.810000 ScalE2=  1.000000  1.000000
 IRadAn=      5 IRanWt=     -1 IRanGd=            0 ICorTp=0 IEmpDi=  4
 NAtoms=   47 NActive=   47 NUniq=   47 SFac= 1.00D+00 NAtFMM=   60 NAOKFM=F Big=F
 Integral buffers will be    131072 words long.
 Raffenetti 2 integral format.
 Two-electron integral symmetry is turned off.
 Leave Link  301 at Sat Feb 27 21:04:39 2021, MaxMem=   268435456 cpu:               0.9 elap:               0.1
 (Enter /public3/home/sc30001/g16/l302.exe)
 NPDir=0 NMtPBC=     1 NCelOv=     1 NCel=       1 NClECP=     1 NCelD=      1
         NCelK=      1 NCelE2=     1 NClLst=     1 CellRange=     0.0.
 One-electron integrals computed using PRISM.
 NBasis=   458 RedAO= T EigKep=  3.75D-04  NBF=   458
 NBsUse=   458 1.00D-06 EigRej= -1.00D+00 NBFU=   458
 Precomputing XC quadrature grid using
 IXCGrd= 4 IRadAn=           5 IRanWt=          -1 IRanGd=           0 AccXCQ= 0.00D+00.
 Generated NRdTot=       0 NPtTot=           0 NUsed=           0 NTot=          32
 NSgBfM=   442   442   442   442   442 MxSgAt=    47 MxSgA2=    47.
 Leave Link  302 at Sat Feb 27 21:04:40 2021, MaxMem=   268435456 cpu:              10.0 elap:               0.4
 (Enter /public3/home/sc30001/g16/l303.exe)
 DipDrv:  MaxL=1.
 Leave Link  303 at Sat Feb 27 21:04:40 2021, MaxMem=   268435456 cpu:               1.7 elap:               0.1
 (Enter /public3/home/sc30001/g16/l401.exe)
 Initial guess from the checkpoint file:  "irc1.chk"
 B after Tr=    -0.000085   -0.000034   -0.000072
         Rot=    1.000000   -0.000032    0.000001    0.000000 Ang=  -0.00 deg.
 Guess basis will be translated and rotated to current coordinates.
 JPrj=2 DoOrth=T DoCkMO=T.
 Generating alternative initial guess.
 ExpMin= 1.61D-01 ExpMax= 5.48D+03 ExpMxC= 8.25D+02 IAcc=2 IRadAn=         4 AccDes= 0.00D+00
 Harris functional with IExCor=  402 and IRadAn=       4 diagonalized for initial guess.
 HarFok:  IExCor=  402 AccDes= 0.00D+00 IRadAn=         4 IDoV= 1 UseB2=F ITyADJ=14
 ICtDFT=  3500011 ScaDFX=  1.000000  1.000000  1.000000  1.000000
 FoFCou: FMM=F IPFlag=           0 FMFlag=      100000 FMFlg1=           0
         NFxFlg=           0 DoJE=T BraDBF=F KetDBF=T FulRan=T
         wScrn=  0.000000 ICntrl=       500 IOpCl=  0 I1Cent=   200000004 NGrid=           0
         NMat0=    1 NMatS0=      1 NMatT0=    0 NMatD0=    1 NMtDS0=    0 NMtDT0=    0
 Symmetry not used in FoFCou.
 Harris En= -1263.75174714415    
 Leave Link  401 at Sat Feb 27 21:04:41 2021, MaxMem=   268435456 cpu:              22.4 elap:               1.0
 (Enter /public3/home/sc30001/g16/l502.exe)
 Two-electron integral symmetry not used.
 Closed shell SCF:
 Using DIIS extrapolation, IDIIS=  1040.
 NGot=   268435456 LenX=   268001017 LenY=   267790795
 Requested convergence on RMS density matrix=1.00D-08 within 128 cycles.
 Requested convergence on MAX density matrix=1.00D-06.
 Requested convergence on             energy=1.00D-06.
 No special actions if energy rises.
 Fock matrices will be formed incrementally for  20 cycles.
 Integral accuracy reduced to 1.0D-05 until final iterations.

 Cycle   1  Pass 0  IDiag  1:
 FoFJK:  IHMeth= 1 ICntrl=       0 DoSepK=F KAlg= 0 I1Cent=           0 FoldK=F
 IRaf= 620000000 NMat=       1 IRICut=       1 DoRegI=T DoRafI=F ISym2E= 0 IDoP0=0 IntGTp=1.
 FoFCou: FMM=F IPFlag=           0 FMFlag=      100000 FMFlg1=           0
         NFxFlg=           0 DoJE=F BraDBF=F KetDBF=F FulRan=T
         wScrn=  0.000000 ICntrl=         0 IOpCl=  0 I1Cent=           0 NGrid=           0
         NMat0=    1 NMatS0=      1 NMatT0=    0 NMatD0=    1 NMtDS0=    0 NMtDT0=    0
 Symmetry not used in FoFCou.
 E= -1263.73725026915    
 DIIS: error= 5.24D-04 at cycle   1 NSaved=   1.
 NSaved= 1 IEnMin= 1 EnMin= -1263.73725026915     IErMin= 1 ErrMin= 5.24D-04
 ErrMax= 5.24D-04  0.00D+00 EMaxC= 1.00D-01 BMatC= 2.07D-04 BMatP= 2.07D-04
 IDIUse=3 WtCom= 9.95D-01 WtEn= 5.24D-03
 Coeff-Com:  0.100D+01
 Coeff-En:   0.100D+01
 Coeff:      0.100D+01
 Gap=     1.744 Goal=   None    Shift=    0.000
 RMSDP=9.82D-05 MaxDP=4.81D-03              OVMax= 1.84D-02

 Cycle   2  Pass 0  IDiag  1:
 RMSU=  9.82D-05    CP:  1.00D+00
 E= -1263.73779001981     Delta-E=       -0.000539750657 Rises=F Damp=F
 DIIS: error= 1.63D-04 at cycle   2 NSaved=   2.
 NSaved= 2 IEnMin= 2 EnMin= -1263.73779001981     IErMin= 2 ErrMin= 1.63D-04
 ErrMax= 1.63D-04  0.00D+00 EMaxC= 1.00D-01 BMatC= 2.82D-05 BMatP= 2.07D-04
 IDIUse=3 WtCom= 9.98D-01 WtEn= 1.63D-03
 Coeff-Com:  0.664D-01 0.934D+00
 Coeff-En:   0.000D+00 0.100D+01
 Coeff:      0.663D-01 0.934D+00
 Gap=     0.105 Goal=   None    Shift=    0.000
 RMSDP=4.51D-05 MaxDP=1.91D-03 DE=-5.40D-04 OVMax= 8.91D-03

 Cycle   3  Pass 0  IDiag  1:
 RMSU=  4.48D-05    CP:  1.00D+00  9.49D-01
 E= -1263.73774992226     Delta-E=        0.000040097548 Rises=F Damp=F
 DIIS: error= 2.80D-04 at cycle   3 NSaved=   3.
 NSaved= 3 IEnMin= 2 EnMin= -1263.73779001981     IErMin= 2 ErrMin= 1.63D-04
 ErrMax= 2.80D-04  0.00D+00 EMaxC= 1.00D-01 BMatC= 6.32D-05 BMatP= 2.82D-05
 IDIUse=3 WtCom= 3.74D-01 WtEn= 6.26D-01
 Coeff-Com: -0.416D-01 0.634D+00 0.408D+00
 Coeff-En:   0.000D+00 0.650D+00 0.350D+00
 Coeff:     -0.155D-01 0.644D+00 0.372D+00
 Gap=     0.105 Goal=   None    Shift=    0.000
 RMSDP=2.47D-05 MaxDP=1.23D-03 DE= 4.01D-05 OVMax= 5.77D-03

 Cycle   4  Pass 0  IDiag  1:
 RMSU=  9.85D-06    CP:  1.00D+00  1.02D+00  5.22D-01
 E= -1263.73783026290     Delta-E=       -0.000080340641 Rises=F Damp=F
 DIIS: error= 3.88D-05 at cycle   4 NSaved=   4.
 NSaved= 4 IEnMin= 4 EnMin= -1263.73783026290     IErMin= 4 ErrMin= 3.88D-05
 ErrMax= 3.88D-05  0.00D+00 EMaxC= 1.00D-01 BMatC= 1.51D-06 BMatP= 2.82D-05
 IDIUse=1 WtCom= 1.00D+00 WtEn= 0.00D+00
 Coeff-Com: -0.258D-01 0.285D+00 0.183D+00 0.557D+00
 Coeff:     -0.258D-01 0.285D+00 0.183D+00 0.557D+00
 Gap=     0.105 Goal=   None    Shift=    0.000
 RMSDP=4.63D-06 MaxDP=2.29D-04 DE=-8.03D-05 OVMax= 8.18D-04

 Initial convergence to 1.0D-05 achieved.  Increase integral accuracy.
 Cycle   5  Pass 1  IDiag  1:
 E= -1263.73781662830     Delta-E=        0.000013634602 Rises=F Damp=F
 DIIS: error= 6.84D-05 at cycle   1 NSaved=   1.
 NSaved= 1 IEnMin= 1 EnMin= -1263.73781662830     IErMin= 1 ErrMin= 6.84D-05
 ErrMax= 6.84D-05  0.00D+00 EMaxC= 1.00D-01 BMatC= 1.79D-06 BMatP= 1.79D-06
 IDIUse=1 WtCom= 1.00D+00 WtEn= 0.00D+00
 Coeff-Com:  0.100D+01
 Coeff:      0.100D+01
 Gap=     0.105 Goal=   None    Shift=    0.000
 RMSDP=4.63D-06 MaxDP=2.29D-04 DE= 1.36D-05 OVMax= 3.91D-04

 Cycle   6  Pass 1  IDiag  1:
 RMSU=  3.83D-05    CP:  1.00D+00
 E= -1263.73781657480     Delta-E=        0.000000053498 Rises=F Damp=F
 DIIS: error= 3.31D-05 at cycle   2 NSaved=   2.
 NSaved= 2 IEnMin= 1 EnMin= -1263.73781662830     IErMin= 2 ErrMin= 3.31D-05
 ErrMax= 3.31D-05  0.00D+00 EMaxC= 1.00D-01 BMatC= 1.62D-06 BMatP= 1.79D-06
 IDIUse=1 WtCom= 1.00D+00 WtEn= 0.00D+00
 Coeff-Com:  0.483D+00 0.517D+00
 Coeff:      0.483D+00 0.517D+00
 Gap=     0.105 Goal=   None    Shift=    0.000
 RMSDP=5.12D-06 MaxDP=2.68D-04 DE= 5.35D-08 OVMax= 4.73D-04

 Cycle   7  Pass 1  IDiag  1:
 RMSU=  5.11D-06    CP:  1.00D+00  9.91D-01
 E= -1263.73781742640     Delta-E=       -0.000000851594 Rises=F Damp=F
 DIIS: error= 2.58D-05 at cycle   3 NSaved=   3.
 NSaved= 3 IEnMin= 3 EnMin= -1263.73781742640     IErMin= 3 ErrMin= 2.58D-05
 ErrMax= 2.58D-05  0.00D+00 EMaxC= 1.00D-01 BMatC= 7.81D-07 BMatP= 1.62D-06
 IDIUse=1 WtCom= 1.00D+00 WtEn= 0.00D+00
 Coeff-Com:  0.303D-01 0.404D+00 0.566D+00
 Coeff:      0.303D-01 0.404D+00 0.566D+00
 Gap=     0.105 Goal=   None    Shift=    0.000
 RMSDP=2.36D-06 MaxDP=1.43D-04 DE=-8.52D-07 OVMax= 2.41D-04

 Cycle   8  Pass 1  IDiag  1:
 RMSU=  9.34D-07    CP:  1.00D+00  1.00D+00  5.84D-01
 E= -1263.73781812586     Delta-E=       -0.000000699462 Rises=F Damp=F
 DIIS: error= 7.16D-06 at cycle   4 NSaved=   4.
 NSaved= 4 IEnMin= 4 EnMin= -1263.73781812586     IErMin= 4 ErrMin= 7.16D-06
 ErrMax= 7.16D-06  0.00D+00 EMaxC= 1.00D-01 BMatC= 5.02D-08 BMatP= 7.81D-07
 IDIUse=1 WtCom= 1.00D+00 WtEn= 0.00D+00
 Coeff-Com: -0.288D-02 0.238D+00 0.364D+00 0.400D+00
 Coeff:     -0.288D-02 0.238D+00 0.364D+00 0.400D+00
 Gap=     0.105 Goal=   None    Shift=    0.000
 RMSDP=5.81D-07 MaxDP=2.62D-05 DE=-6.99D-07 OVMax= 7.52D-05

 Cycle   9  Pass 1  IDiag  1:
 RMSU=  1.44D-07    CP:  1.00D+00  1.00D+00  6.06D-01  4.09D-01
 E= -1263.73781817621     Delta-E=       -0.000000050354 Rises=F Damp=F
 DIIS: error= 6.89D-07 at cycle   5 NSaved=   5.
 NSaved= 5 IEnMin= 5 EnMin= -1263.73781817621     IErMin= 5 ErrMin= 6.89D-07
 ErrMax= 6.89D-07  0.00D+00 EMaxC= 1.00D-01 BMatC= 6.23D-10 BMatP= 5.02D-08
 IDIUse=1 WtCom= 1.00D+00 WtEn= 0.00D+00
 Coeff-Com: -0.222D-02 0.133D+00 0.203D+00 0.234D+00 0.432D+00
 Coeff:     -0.222D-02 0.133D+00 0.203D+00 0.234D+00 0.432D+00
 Gap=     0.105 Goal=   None    Shift=    0.000
 RMSDP=7.87D-08 MaxDP=4.12D-06 DE=-5.04D-08 OVMax= 1.29D-05

 Cycle  10  Pass 1  IDiag  1:
 RMSU=  6.56D-08    CP:  1.00D+00  1.00D+00  6.04D-01  4.18D-01  7.13D-01
 E= -1263.73781817682     Delta-E=       -0.000000000601 Rises=F Damp=F
 DIIS: error= 2.07D-07 at cycle   6 NSaved=   6.
 NSaved= 6 IEnMin= 6 EnMin= -1263.73781817682     IErMin= 6 ErrMin= 2.07D-07
 ErrMax= 2.07D-07  0.00D+00 EMaxC= 1.00D-01 BMatC= 4.18D-11 BMatP= 6.23D-10
 IDIUse=1 WtCom= 1.00D+00 WtEn= 0.00D+00
 Coeff-Com: -0.601D-03 0.322D-01 0.479D-01 0.562D-01 0.218D+00 0.647D+00
 Coeff:     -0.601D-03 0.322D-01 0.479D-01 0.562D-01 0.218D+00 0.647D+00
 Gap=     0.105 Goal=   None    Shift=    0.000
 RMSDP=3.02D-08 MaxDP=1.44D-06 DE=-6.01D-10 OVMax= 7.97D-06

 Cycle  11  Pass 1  IDiag  1:
 RMSU=  2.12D-08    CP:  1.00D+00  1.00D+00  6.03D-01  4.22D-01  7.95D-01
                    CP:  7.41D-01
 E= -1263.73781817686     Delta-E=       -0.000000000044 Rises=F Damp=F
 DIIS: error= 1.18D-07 at cycle   7 NSaved=   7.
 NSaved= 7 IEnMin= 7 EnMin= -1263.73781817686     IErMin= 7 ErrMin= 1.18D-07
 ErrMax= 1.18D-07  0.00D+00 EMaxC= 1.00D-01 BMatC= 1.46D-11 BMatP= 4.18D-11
 IDIUse=1 WtCom= 1.00D+00 WtEn= 0.00D+00
 Coeff-Com: -0.693D-04 0.912D-03 0.394D-03-0.904D-05 0.661D-01 0.437D+00
 Coeff-Com:  0.496D+00
 Coeff:     -0.693D-04 0.912D-03 0.394D-03-0.904D-05 0.661D-01 0.437D+00
 Coeff:      0.496D+00
 Gap=     0.105 Goal=   None    Shift=    0.000
 RMSDP=1.12D-08 MaxDP=4.88D-07 DE=-4.41D-11 OVMax= 1.71D-06

 Cycle  12  Pass 1  IDiag  1:
 RMSU=  6.82D-09    CP:  1.00D+00  1.00D+00  6.03D-01  4.22D-01  8.07D-01
                    CP:  8.36D-01  7.13D-01
 E= -1263.73781817688     Delta-E=       -0.000000000019 Rises=F Damp=F
 DIIS: error= 2.44D-08 at cycle   8 NSaved=   8.
 NSaved= 8 IEnMin= 8 EnMin= -1263.73781817688     IErMin= 8 ErrMin= 2.44D-08
 ErrMax= 2.44D-08  0.00D+00 EMaxC= 1.00D-01 BMatC= 9.08D-13 BMatP= 1.46D-11
 IDIUse=1 WtCom= 1.00D+00 WtEn= 0.00D+00
 Coeff-Com:  0.766D-04-0.556D-02-0.893D-02-0.115D-01-0.725D-02 0.152D+00
 Coeff-Com:  0.222D+00 0.658D+00
 Coeff:      0.766D-04-0.556D-02-0.893D-02-0.115D-01-0.725D-02 0.152D+00
 Coeff:      0.222D+00 0.658D+00
 Gap=     0.105 Goal=   None    Shift=    0.000
 RMSDP=3.82D-09 MaxDP=1.30D-07 DE=-1.91D-11 OVMax= 3.51D-07

 SCF Done:  E(RB3LYP) =  -1263.73781818     A.U. after   12 cycles
            NFock= 12  Conv=0.38D-08     -V/T= 2.0093
 KE= 1.252110923959D+03 PE=-7.665784974170D+03 EE= 2.776688659500D+03
 Leave Link  502 at Sat Feb 27 21:05:02 2021, MaxMem=   268435456 cpu:             505.3 elap:              21.1
 (Enter /public3/home/sc30001/g16/l801.exe)
 DoSCS=F DFT=T ScalE2(SS,OS)=  1.000000  1.000000
 Range of M.O.s used for correlation:     1   458
 NBasis=   458 NAE=    98 NBE=    98 NFC=     0 NFV=     0
 NROrb=    458 NOA=    98 NOB=    98 NVA=   360 NVB=   360
 Leave Link  801 at Sat Feb 27 21:05:02 2021, MaxMem=   268435456 cpu:               1.2 elap:               0.1
 (Enter /public3/home/sc30001/g16/l1101.exe)
 Leave Link 1101 at Sat Feb 27 21:05:02 2021, MaxMem=   268435456 cpu:               0.4 elap:               0.0
 (Enter /public3/home/sc30001/g16/l1102.exe)
 Symmetrizing basis deriv contribution to polar:
 IMax=3 JMax=2 DiffMx= 0.00D+00
 Leave Link 1102 at Sat Feb 27 21:05:02 2021, MaxMem=   268435456 cpu:               1.0 elap:               0.1
 (Enter /public3/home/sc30001/g16/l1110.exe)
 Leave Link 1110 at Sat Feb 27 21:05:02 2021, MaxMem=   268435456 cpu:               0.4 elap:               0.0
 (Enter /public3/home/sc30001/g16/l1002.exe)
 Minotr:  Closed shell wavefunction.
 Leave Link 1002 at Sat Feb 27 21:05:02 2021, MaxMem=   268435456 cpu:               0.4 elap:               0.0
 (Enter /public3/home/sc30001/g16/l701.exe)
 ... and contract with generalized density number  0.
 Compute integral first derivatives.
 Leave Link  701 at Sat Feb 27 21:05:03 2021, MaxMem=   268435456 cpu:               5.3 elap:               0.2
 (Enter /public3/home/sc30001/g16/l702.exe)
 L702 exits ... SP integral derivatives will be done elsewhere.
 Leave Link  702 at Sat Feb 27 21:05:03 2021, MaxMem=   268435456 cpu:               1.0 elap:               0.1
 (Enter /public3/home/sc30001/g16/l703.exe)
 Integral derivatives from FoFJK, PRISM(SPDF).
 Compute integral first derivatives, UseDBF=F ICtDFT=           0.
 Calling FoFJK, ICntrl=      2147 FMM=F ISym2X=0 I1Cent= 0 IOpClX= 0 NMat=1 NMatS=1 NMatT=0.
 FoFJK:  IHMeth= 1 ICntrl=    2147 DoSepK=F KAlg= 0 I1Cent=           0 FoldK=F
 IRaf=         0 NMat=       1 IRICut=       1 DoRegI=T DoRafI=F ISym2E= 0 IDoP0=0 IntGTp=1.
 FoFCou: FMM=F IPFlag=           0 FMFlag=      100000 FMFlg1=         800
         NFxFlg=           0 DoJE=F BraDBF=F KetDBF=F FulRan=T
         wScrn=  0.000000 ICntrl=      2147 IOpCl=  0 I1Cent=           0 NGrid=           0
         NMat0=    1 NMatS0=      1 NMatT0=    0 NMatD0=    1 NMtDS0=    0 NMtDT0=    0
 Symmetry not used in FoFCou.
 Leave Link  703 at Sat Feb 27 21:05:09 2021, MaxMem=   268435456 cpu:             146.9 elap:               6.2
 (Enter /public3/home/sc30001/g16/l716.exe)
 Dipole        = 8.10194134D-01 2.43463382D-01 4.26502815D-01
 Polarizability= 0.00000000D+00 0.00000000D+00 0.00000000D+00
                 0.00000000D+00 0.00000000D+00 0.00000000D+00
 -------------------------------------------------------------------
 Center     Atomic                   Forces (Hartrees/Bohr)
 Number     Number              X              Y              Z
 -------------------------------------------------------------------
      1        6           0.000519656    0.000582978    0.000186358
      2        6           0.000740613   -0.000372248    0.001897020
      3        6           0.000561141   -0.000403076    0.000940827
      4        6           0.000385338   -0.000092890    0.000191775
      5        6           0.000153310   -0.000050726   -0.000225523
      6        6           0.000165353    0.000445412   -0.000534834
      7        6           0.000353015   -0.000136877    0.000035133
      8        6           0.000213397   -0.000035749   -0.000120268
      9        6           0.000173538    0.000056139   -0.000114366
     10        8           0.000008979    0.000046423   -0.000325549
     11        6           0.000054909    0.000053560   -0.000017746
     12        6           0.000044183    0.000079671    0.000008251
     13        6           0.000022994    0.000046882    0.000018371
     14        6           0.000021976    0.000008184    0.000002473
     15        6           0.000033989   -0.000016230   -0.000005715
     16        6           0.000061305    0.000003796   -0.000012519
     17        8           0.000579647    0.000496077   -0.000046909
     18        8           0.000919965   -0.000424206    0.001386342
     19        6           0.002726036   -0.000752192    0.005325013
     20        6          -0.001849488   -0.000792468   -0.004729442
     21        6          -0.001062709   -0.000484617   -0.001928090
     22        6          -0.000707128    0.000310311    0.000105872
     23        6          -0.000722571    0.000651569    0.000070677
     24        6          -0.000816188    0.000599714   -0.000443641
     25        6          -0.001231109   -0.000192687   -0.002536315
     26        8          -0.001069981    0.001385754    0.000599433
     27        8          -0.000055823    0.000003038    0.000013185
     28        1           0.000023460    0.000039593   -0.000116229
     29        1           0.000028926   -0.000014729    0.000013913
     30        1           0.000018993    0.000001140   -0.000012163
     31        1           0.000003926    0.000007437   -0.000000677
     32        1           0.000004316    0.000003233    0.000000778
     33        1           0.000003343   -0.000000779   -0.000000070
     34        1           0.000004754    0.000000693   -0.000001296
     35        1          -0.000025519    0.000052169   -0.000086639
     36        1          -0.000080618   -0.000065895   -0.000177455
     37        1          -0.000031875    0.000035269    0.000097983
     38        1          -0.000048764    0.000080952    0.000043467
     39        1          -0.000102952   -0.000017636   -0.000221386
     40        1          -0.000060190    0.000056476    0.000011195
     41        1           0.000002259    0.000005967   -0.000000149
     42        1           0.000204901   -0.000006247    0.000491327
     43        6           0.000153418   -0.000940263    0.000632630
     44        1           0.000031190    0.000044464   -0.000056461
     45        1          -0.000290265   -0.000314036   -0.000047310
     46        1           0.000042785    0.000040471   -0.000145535
     47        1          -0.000106435   -0.000023820   -0.000165735
 -------------------------------------------------------------------
 Cartesian Forces:  Max     0.005325013 RMS     0.000821022
 Z-matrix is all fixed cartesians, so copy forces.
 Leave Link  716 at Sat Feb 27 21:05:09 2021, MaxMem=   268435456 cpu:               1.0 elap:               0.1
 (Enter /public3/home/sc30001/g16/l123.exe)
 IRC-IRC-IRC-IRC-IRC-IRC-IRC-IRC-IRC-IRC-IRC-IRC-IRC-IRC-IRC-IRC-IRC-IRC
 Pt  6 Step number   1 out of a maximum of  20
 Using modified Bulirsch-Stoer corrector integration.
   Using distance weighted interpolants to fit PES.
 PreDWI: IReCr0= 2 IReCr1= 1 IReCr2= 1 IReCr3= 1
 Modified Bulirsch-Stoer Extrapolation Cycles:
    EPS =    0.000010000000000
    Cycle     1 NS=    48
      PEZero:  N= 2 I= 1 D=  1.50D-03 Err=  3.15D-05
    Cycle     2 NS=    64 Truncation Error =  0.000031545
      PEZero:  N= 3 I= 2 D=  1.50D-03 Err=  2.10D-05
      PEZero:  N= 3 I= 1 D=  3.00D-03 Err=  6.81D-08
    Cycle     3 NS=    96 Truncation Error =  0.000000068
 BS completed in    3 cycles and     208 integration steps.
 Maximum DWI energy   std dev =  0.000001879 at pt    71
 Maximum DWI gradient std dev =  0.035356191 at pt    38
 SUMMARY OF CORRECTOR INTEGRATION:
   Predictor End Point Energy = -1263.737818
   Old End Point Energy       = -1263.737818
   Corrected End Point Energy = -1263.737819
   Predictor End-Start Dist.  =     0.287682
   Old End-Start Dist.        =     0.287682
   New End-Start Dist.        =     0.287641
   New End-Old End Dist.      =     0.005118
 CORRECTOR INTEGRATION CONVERGENCE:
   Recorrection delta-x convergence threshold:    0.010000
   Delta-x Convergence Met
 Point Number:   6          Path Number:   1
                    CURRENT STRUCTURE
                Cartesian Coordinates (Ang):                
 ---------------------------------------------------------------------
 Center     Atomic                     Coordinates (Angstroms)
 Number     Number                        X           Y           Z
 ---------------------------------------------------------------------
      1          6                   -1.189371    0.918897    1.220431
      2          6                   -1.808405   -0.341931    0.951275
      3          6                   -1.035413   -1.379314    0.256533
      4          6                    0.408488   -1.116010    0.084928
      5          6                    0.944842    0.119184    0.498513
      6          6                    0.176250    1.145974    1.040553
      7          6                    1.265659   -2.051967   -0.481592
      8          6                    2.627696   -1.780260   -0.614411
      9          6                    3.133868   -0.562520   -0.176678
     10          8                    2.278475    0.346544    0.361220
     11          6                    4.508732   -0.114563   -0.219560
     12          6                    4.871479    1.169076    0.254412
     13          6                    6.182474    1.600709    0.214696
     14          6                    7.182242    0.758274   -0.303203
     15          6                    6.843101   -0.520839   -0.778307
     16          6                    5.527568   -0.946538   -0.735312
     17          8                   -1.988810    1.876069    1.728091
     18          8                   -1.547189   -2.404634   -0.213154
     19          6                   -3.148058   -0.549865    1.326972
     20          6                   -4.188081   -0.611911   -0.723050
     21          6                   -3.981883    0.725098   -1.140053
     22          6                   -5.037897    1.604383   -1.265841
     23          6                   -6.343114    1.157280   -0.985984
     24          6                   -6.572631   -0.162483   -0.558495
     25          6                   -5.505502   -1.037421   -0.452533
     26          8                   -7.337140    2.051955   -1.149203
     27          8                    8.440038    1.236900   -0.314550
     28          1                    0.642140    2.082275    1.328695
     29          1                    0.845524   -2.997084   -0.812733
     30          1                    3.291262   -2.512579   -1.053215
     31          1                    4.109924    1.826998    0.655428
     32          1                    6.463860    2.583629    0.576637
     33          1                    7.613196   -1.175617   -1.178322
     34          1                    5.297678   -1.938906   -1.107000
     35          1                   -1.481304    2.683740    1.913601
     36          1                   -2.975097    1.064385   -1.366092
     37          1                   -4.897374    2.630685   -1.587908
     38          1                   -7.586438   -0.496492   -0.349598
     39          1                   -5.690095   -2.071137   -0.177486
     40          1                   -8.196281    1.646419   -0.946361
     41          1                    9.053642    0.583085   -0.688899
     42          1                   -3.675612    0.328666    1.685954
     43          6                   -3.656981   -1.857429    1.858931
     44          1                   -3.363309   -2.711637    1.250660
     45          1                   -3.193904   -1.981580    2.850436
     46          1                   -4.737376   -1.839130    2.006145
     47          1                   -3.418027   -1.362325   -0.881932
 ---------------------------------------------------------------------
   CHANGE IN THE REACTION COORDINATE =    0.28764
   NET REACTION COORDINATE UP TO THIS POINT =    1.72587
  # OF POINTS ALONG THE PATH =   6
  # OF STEPS =   1

 Calculating another point on the path.
 Point Number  7 in FORWARD path direction.
 Using LQA Reaction Path Following.
   LQA: T_Est iteration completed in    3 iterations.
 IRC-IRC-IRC-IRC-IRC-IRC-IRC-IRC-IRC-IRC-IRC-IRC-IRC-IRC-IRC-IRC-IRC-IRC
 Leave Link  123 at Sat Feb 27 21:05:09 2021, MaxMem=   268435456 cpu:               4.7 elap:               0.3
 (Enter /public3/home/sc30001/g16/l202.exe)
                          Input orientation:                          
 ---------------------------------------------------------------------
 Center     Atomic      Atomic             Coordinates (Angstroms)
 Number     Number       Type             X           Y           Z
 ---------------------------------------------------------------------
      1          6           0       -1.186987    0.921605    1.221299
      2          6           0       -1.805625   -0.343906    0.959603
      3          6           0       -1.032923   -1.381300    0.260703
      4          6           0        0.410245   -1.116397    0.085847
      5          6           0        0.945619    0.118916    0.497463
      6          6           0        0.176885    1.147917    1.038168
      7          6           0        1.267259   -2.052578   -0.481387
      8          6           0        2.628642   -1.780420   -0.614938
      9          6           0        3.134684   -0.562267   -0.177223
     10          8           0        2.278525    0.346742    0.360088
     11          6           0        4.508998   -0.114323   -0.219659
     12          6           0        4.871694    1.169429    0.254435
     13          6           0        6.182590    1.600921    0.214775
     14          6           0        7.182367    0.758323   -0.303191
     15          6           0        6.843277   -0.520903   -0.778329
     16          6           0        5.527869   -0.946516   -0.735372
     17          8           0       -1.986878    1.877623    1.727886
     18          8           0       -1.544047   -2.405992   -0.208380
     19          6           0       -3.135574   -0.552619    1.350394
     20          6           0       -4.196773   -0.615119   -0.743733
     21          6           0       -3.986268    0.722679   -1.148167
     22          6           0       -5.041431    1.605888   -1.265528
     23          6           0       -6.346240    1.160067   -0.985711
     24          6           0       -6.576519   -0.159569   -0.560732
     25          6           0       -5.510362   -1.038327   -0.463545
     26          8           0       -7.340725    2.056653   -1.147066
     27          8           0        8.439875    1.236921   -0.314507
     28          1           0        0.643690    2.085013    1.322290
     29          1           0        0.847144   -2.997921   -0.811869
     30          1           0        3.292360   -2.512503   -1.053884
     31          1           0        4.110173    1.827433    0.655376
     32          1           0        6.464116    2.583808    0.576676
     33          1           0        7.613398   -1.175645   -1.178311
     34          1           0        5.297978   -1.938861   -1.107075
     35          1           0       -1.481802    2.687947    1.908985
     36          1           0       -2.979589    1.060537   -1.377250
     37          1           0       -4.899323    2.633499   -1.582872
     38          1           0       -7.590006   -0.491933   -0.347406
     39          1           0       -5.695999   -2.072590   -0.190935
     40          1           0       -8.199366    1.649758   -0.945586
     41          1           0        9.053815    0.583414   -0.688917
     42          1           0       -3.666232    0.325852    1.704870
     43          6           0       -3.656747   -1.861914    1.860949
     44          1           0       -3.361832   -2.711704    1.247285
     45          1           0       -3.204367   -1.998658    2.856504
     46          1           0       -4.738289   -1.838713    1.998418
     47          1           0       -3.421660   -1.362707   -0.885563
 ---------------------------------------------------------------------
                    Distance matrix (angstroms):
                    1          2          3          4          5
     1  C    0.000000
     2  C    1.432730   0.000000
     3  C    2.499970   1.470278   0.000000
     4  C    2.827340   2.504051   1.477661   0.000000
     5  C    2.390869   2.827918   2.494260   1.407854   0.000000
     6  C    1.394597   2.482349   2.909473   2.467487   1.393613
     7  C    4.215237   3.799819   2.508415   1.390202   2.403536
     8  C    5.023119   4.919906   3.785909   2.419362   2.770826
     9  C    4.778554   5.074122   4.269842   2.792640   2.389815
    10  O    3.616894   4.185295   3.736535   2.388818   1.359196
    11  C    5.966049   6.427894   5.705161   4.230515   3.642297
    12  C    6.140347   6.882880   6.432011   5.015771   4.071450
    13  C    7.468951   8.255223   7.807649   6.381255   5.449965
    14  C    8.508632   9.142952   8.508053   7.037583   6.320357
    15  C    8.400266   8.823561   7.990895   6.518076   6.067897
    16  C    7.239317   7.550908   6.650202   5.185878   4.863336
    17  O    1.345522   2.357606   3.699086   4.172128   3.634079
    18  O    3.639282   2.384283   1.237449   2.359848   3.615496
    19  C    2.446834   1.401800   2.509040   3.806542   4.223102
    20  C    3.909179   2.948304   3.406739   4.707876   5.340747
    21  C    3.672862   3.214887   3.890230   4.922836   5.234132
    22  C    4.637811   4.384443   5.226931   6.241620   6.415917
    23  C    5.616552   5.163658   6.020252   7.209758   7.513655
    24  C    5.778550   5.010672   5.735751   7.081558   7.601309
    25  C    5.037023   4.028975   4.548585   5.946554   6.628909
    26  O    6.690739   6.390468   7.320499   8.465570   8.667342
    27  O    9.753696  10.444742   9.844788   8.376953   7.620571
    28  H    2.171427   3.468477   3.994162   3.439813   2.153378
    29  H    4.861495   4.149589   2.701578   2.130001   3.382118
    30  H    6.085565   5.894608   4.660025   3.399219   3.852043
    31  H    5.403766   6.309035   6.074798   4.762348   3.599773
    32  H    7.856070   8.781046   8.486903   7.112088   6.044483
    33  H    9.359666   9.694352   8.767664   7.313482   6.995955
    34  H    7.460453   7.568105   6.500923   5.097984   5.074644
    35  H    1.918279   3.193481   4.413287   4.623495   3.805876
    36  H    3.159934   2.968423   3.526325   4.286102   4.450669
    37  H    4.957359   4.989999   5.870812   6.711026   6.694347
    38  H    6.742224   5.932052   6.645006   8.036273   8.599060
    39  H    5.593818   4.409887   4.735624   6.186852   7.027637
    40  H    7.375571   6.963071   7.874030   9.101695   9.383849
    41  H   10.422923  11.022930  10.320086   8.843128   8.207685
    42  H    2.595268   2.113257   3.454606   4.617248   4.771774
    43  C    3.775824   2.558012   3.110663   4.499689   5.192741
    44  H    4.234567   2.847983   2.857819   4.257053   5.208529
    45  H    3.907896   2.879743   3.440128   4.639002   5.222220
    46  H    4.564539   3.451681   4.118084   5.539591   6.196127
    47  H    3.827625   2.655968   2.649592   3.960784   4.814676
                    6          7          8          9         10
     6  C    0.000000
     7  C    3.706903   0.000000
     8  C    4.161614   1.394730   0.000000
     9  C    3.626359   2.408489   1.389809   0.000000
    10  O    2.349162   2.736325   2.366025   1.359415   0.000000
    11  C    4.684291   3.786054   2.543199   1.446095   2.350255
    12  C    4.759825   4.890268   3.806403   2.490442   2.722592
    13  C    6.078789   6.163861   4.975182   3.758028   4.103146
    14  C    7.143375   6.551445   5.222912   4.259526   4.965583
    15  C    7.108122   5.790180   4.401843   3.757219   4.783907
    16  C    6.013744   4.409158   3.019174   2.487269   3.664803
    17  O    2.385383   5.560285   6.338228   5.984389   4.733723
    18  O    4.140744   2.846555   4.238864   5.028998   4.744760
    19  C    3.736536   4.999024   6.212585   6.453670   5.576919
    20  C    5.041067   5.656037   6.925375   7.353502   6.638756
    21  C    4.721518   5.978811   7.092734   7.300807   6.454749
    22  C    5.722550   7.334768   8.409541   8.528433   7.603277
    23  C    6.829890   8.278937   9.451585   9.669954   8.766940
    24  C    7.062187   8.069364   9.346930   9.727113   8.917178
    25  C    6.275315   6.853113   8.174167   8.662877   7.953838
    26  O    7.881340   9.561710  10.695540  10.841289   9.885610
    27  O    8.373449   7.892723   6.554772   5.603657   6.261768
    28  H    1.084795   4.556506   4.757569   3.932135   2.572956
    29  H    4.589102   1.085997   2.166755   3.401180   3.822186
    30  H    5.242285   2.154140   1.081268   2.144019   3.347008
    31  H    4.009865   4.942557   4.101857   2.712096   2.373726
    32  H    6.465604   7.044352   5.931045   4.642334   4.750848
    33  H    8.100213   6.444238   5.052814   4.630042   5.757187
    34  H    6.352626   4.080578   2.718944   2.727540   4.061237
    35  H    2.425130   5.978611   6.575123   6.018979   4.692588
    36  H    3.975576   5.341327   6.332805   6.438780   5.583512
    37  H    5.902940   7.823000   8.780083   8.759797   7.779837
    38  H    8.058134   8.994704  10.303036  10.726271   9.929341
    39  H    6.809782   6.969342   8.340552   8.958920   8.351636
    40  H    8.622569  10.175448  11.363151  11.573423  10.639023
    41  H    9.060981   8.223258   6.846607   6.050663   6.860101
    42  H    3.986205   5.897116   7.031595   7.112207   6.094998
    43  C    4.942954   5.456072   6.755944   7.208798   6.508317
    44  H    5.240508   4.985101   6.341998   6.989565   6.477255
    45  H    4.963884   5.580310   6.791357   7.172886   6.464912
    46  H    5.831036   6.500905   7.816950   8.267191   7.529675
    47  H    4.790982   4.756600   6.070740   6.642899   6.079965
                   11         12         13         14         15
    11  C    0.000000
    12  C    1.415745   0.000000
    13  C    2.435510   1.380654   0.000000
    14  C    2.813431   2.412295   1.406348   0.000000
    15  C    2.434395   2.794810   2.434112   1.406114   0.000000
    16  C    1.413012   2.426419   2.796583   2.414668   1.383217
    17  O    7.068040   7.050717   8.313019   9.457969   9.487132
    18  O    6.472343   7.359319   8.714088   9.282897   8.615428
    19  C    7.816435   8.263348   9.630969  10.531516  10.203428
    20  C    8.735897   9.296131  10.656489  11.470190  11.040506
    21  C    8.586748   8.979441  10.297310  11.200610  10.906984
    22  C    9.760310  10.038468  11.321218  12.290879  12.083331
    23  C   10.956601  11.286279  12.593931  13.551769  13.297820
    24  C   11.090855  11.553888  12.903318  13.791875  13.426423
    25  C   10.064831  10.638457  12.006285  12.820259  12.368476
    26  O   12.082598  12.324551  13.599352  14.605410  14.421015
    27  O    4.157722   3.613885   2.346906   1.345552   2.419546
    28  H    4.706941   4.455853   5.669246   6.867066   7.045443
    29  H    4.698406   5.890740   7.118310   7.382627   6.487708
    30  H    2.815565   4.214573   5.184900   5.137509   4.080614
    31  H    2.166833   1.083345   2.130810   3.391199   3.878150
    32  H    3.425865   2.154092   1.084572   2.149988   3.408670
    33  H    3.417999   3.881891   3.420120   2.166069   1.087088
    34  H    2.176909   3.420072   3.880706   3.387027   2.122882
    35  H    6.947915   6.738720   7.924322   9.147951   9.318010
    36  H    7.668066   8.019782   9.315153  10.223027   9.967364
    37  H    9.895726  10.049477  11.274154  12.293133  12.185491
    38  H   12.105569  12.586354  13.942040  14.825252  14.439743
    39  H   10.391227  11.062784  12.440264  13.186319  12.648565
    40  H   12.850737  13.134815  14.428772  15.420928  15.199369
    41  H    4.621948   4.327062   3.177407   1.918774   2.472648
    42  H    8.410229   8.701239  10.042185  11.041352  10.832038
    43  C    8.605951   9.192619  10.560004  11.359381  10.909381
    44  H    8.417141   9.156413  10.524296  11.208265  10.632354
    45  H    8.515251   9.057058  10.394742  11.201289  10.786608
    46  H    9.664662  10.219695  11.587841  12.415476  11.982471
    47  H    8.055882   8.745916  10.111156  10.829743  10.299955
                   16         17         18         19         20
    16  C    0.000000
    17  O    8.397310   0.000000
    18  O    7.240151   4.721714   0.000000
    19  C    8.919687   2.714421   2.897883   0.000000
    20  C    9.730290   4.148047   3.245117   2.348492   0.000000
    21  C    9.668268   3.688243   4.078752   2.931360   1.413358
    22  C   10.886043   4.285400   5.426273   3.890307   2.432815
    23  C   12.062123   5.184837   6.031756   4.324241   2.798222
    24  C   12.131199   5.518399   5.522349   3.955628   2.429857
    25  C   11.041958   5.071496   4.203245   3.027524   1.408235
    26  O   13.220788   6.079563   7.375487   5.543366   4.145537
    27  O    3.663919  10.644202  10.628300  11.830696  12.778856
    28  H    6.105681   2.669720   5.224774   4.608767   5.915171
    29  H    5.111096   6.184898   2.536212   5.149459   5.578843
    30  H    2.747957   7.408226   4.910912   7.137229   7.731971
    31  H    3.411573   6.190866   7.116049   7.658234   8.770913
    32  H    3.880878   8.558229   9.468109  10.128666  11.208531
    33  H    2.144325  10.484929   9.290496  11.059969  11.831449
    34  H    1.084325   8.698947   6.916587   8.893010   9.593467
    35  H    8.326910   0.971866   5.516822   3.680796   5.031722
    36  H    8.764536   3.360799   3.929867   3.172798   2.165804
    37  H   11.057174   4.473791   6.208347   4.676132   3.428010
    38  H   13.131481   6.427805   6.343230   4.767407   3.418520
    39  H   11.293346   5.748360   4.165353   3.352877   2.162750
    40  H   13.972179   6.767154   7.828527   5.980298   4.603385
    41  H    3.843845  11.375976  11.021894  12.410906  13.304795
    42  H    9.597145   2.286647   3.953121   1.085801   2.676295
    43  C    9.588326   4.097598   3.006933   1.498846   2.937770
    44  H    9.277585   4.814915   2.348779   2.173355   3.009477
    45  H    9.500554   4.216826   3.509430   2.089050   3.982557
    46  H   10.661314   4.631912   3.923639   2.154685   3.051198
    47  H    8.960460   4.403233   2.252210   2.395327   1.086188
                   21         22         23         24         25
    21  C    0.000000
    22  C    1.381015   0.000000
    23  C    2.405654   1.406976   0.000000
    24  C    2.798722   2.443374   1.405374   0.000000
    25  C    2.427491   2.802668   2.409208   1.385046   0.000000
    26  O    3.609969   2.346056   1.348667   2.416494   3.660100
    27  O   12.464688  13.519844  14.801541  15.083200  14.135348
    28  H    5.421773   6.264740   7.418997   7.792005   7.128591
    29  H    6.108831   7.488402   8.310466   7.951734   6.661772
    30  H    7.965784   9.298280  10.314797  10.157474   8.944809
    31  H    8.368130   9.353652  10.605428  10.937663  10.100457
    32  H   10.754041  11.693060  12.983579  13.374528  12.553487
    33  H   11.754012  12.957208  14.155004  14.239648  13.143927
    34  H    9.658297  10.931319  12.050141  12.019487  10.864865
    35  H    4.413707   4.890741   5.863143   6.337507   5.978571
    36  H    1.086292   2.135669   3.390804   3.885006   3.412462
    37  H    2.161914   1.084844   2.149691   3.414526   3.886974
    38  H    3.886313   3.426228   2.164138   1.087717   2.153359
    39  H    3.413649   3.887725   3.391836   2.138156   1.085577
    40  H    4.318647   3.174404   1.917154   2.460774   3.832610
    41  H   13.048911  14.144041  15.413706  15.648508  14.655923
    42  H    2.898226   3.514673   3.888134   3.719995   3.156552
    43  C    3.980387   4.870098   4.946637   4.157834   3.085037
    44  H    4.233568   5.270378   5.374344   4.485146   3.216102
    45  H    4.904532   5.775700   5.883157   5.141125   4.154825
    46  H    4.126410   4.755051   4.525838   3.570415   2.701476
    47  H    2.176368   3.403026   3.863623   3.392078   2.155457
                   26         27         28         29         30
    26  O    0.000000
    27  O   15.823794   0.000000
    28  H    8.357596   8.011171   0.000000
    29  H    9.628202   8.708089   5.516543   0.000000
    30  H   11.573607   6.411066   5.813675   2.504653   0.000000
    31  H   11.594154   4.476125   3.539438   6.007013   4.735550
    32  H   13.922027   2.551849   5.889151   8.039536   6.220222
    33  H   15.299495   2.692526   8.090842   7.016920   4.524825
    34  H   13.255284   4.537099   6.614814   4.584614   2.086720
    35  H    6.638145  10.270787   2.285926   6.719831   7.656102
    36  H    4.479369  11.470165   4.633057   5.606658   7.225547
    37  H    2.546198  13.471948   6.282182   8.082649   9.688387
    38  H    2.682702  16.122875   8.787621   8.813693  11.090884
    39  H    4.546423  14.518646   7.730923   6.637358   9.040399
    40  H    0.971299  16.656321   9.139603  10.171437  12.222762
    41  H   16.466976   0.971688   8.776671   8.954917   6.550746
    42  H    4.962975  12.307142   4.670807   6.144266   8.005560
    43  C    6.162387  12.675317   5.861923   5.359058   7.563703
    44  H    6.655956  12.542373   6.249666   4.694412   7.043673
    45  H    7.041562  12.494505   5.817020   5.556098   7.600174
    46  H    5.642750  13.728552   6.694660   6.359130   8.617532
    47  H    5.207637  12.156488   5.769616   4.571875   6.813841
                   31         32         33         34         35
    31  H    0.000000
    32  H    2.473732   0.000000
    33  H    4.965226   4.305150   0.000000
    34  H    4.324590   4.964819   2.439005   0.000000
    35  H    5.795015   8.057513  10.352845   8.744678   0.000000
    36  H    7.415147   9.763285  10.828271   8.808376   3.961208
    37  H    9.318289  11.566930  13.085926  11.185607   4.886255
    38  H   11.969929  14.416396  15.241436  12.991183   7.246592
    39  H   10.587135  13.043760  13.376079  11.032893   6.695658
    40  H   12.414482  14.771846  16.064886  13.967195   7.372386
    41  H    5.272031   3.508539   2.325639   4.543461  11.053388
    42  H    7.989283  10.440074  11.738709   9.664006   3.223800
    43  C    8.682726  11.128597  11.692914   9.434097   5.043206
    44  H    8.762703  11.182192  11.344543   9.007364   5.755744
    45  H    8.543209  10.939661  11.575022   9.381013   5.082252
    46  H    9.671590  12.127404  12.770882  10.506225   5.577038
    47  H    8.323461  10.744380  11.040526   8.741460   5.289646
                   36         37         38         39         40
    36  H    0.000000
    37  H    2.490356   0.000000
    38  H    4.972594   4.305169   0.000000
    39  H    4.313086   4.971866   2.471886   0.000000
    40  H    5.270634   3.502022   2.305641   4.548869   0.000000
    41  H   12.062515  14.131245  16.682020  14.995312  17.288008
    42  H    3.242022   4.201785   4.502956   3.669681   5.415436
    43  C    4.414204   5.797641   4.714255   2.900545   6.390920
    44  H    4.611301   6.240582   5.034668   2.815188   6.872610
    45  H    5.228181   6.636100   5.636408   3.937079   7.260636
    46  H    4.784748   5.731688   3.930521   2.401078   5.728493
    47  H    2.511831   4.317336   4.292198   2.481745   5.648452
                   41         42         43         44         45
    41  H    0.000000
    42  H   12.945893   0.000000
    43  C   13.192416   2.193347   0.000000
    44  H   12.990572   3.086874   1.088899   0.000000
    45  H   13.019222   2.634944   1.102034   1.767150   0.000000
    46  H   14.258703   2.433273   1.090490   1.794700   1.764883
    47  H   12.627888   3.101837   2.801393   2.524364   3.801936
                   46         47
    46  H    0.000000
    47  H    3.205844   0.000000
 Symmetry turned off by external request.
 Stoichiometry    C23H19O5(1+)
 Framework group  C1[X(C23H19O5)]
 Deg. of freedom   135
 Full point group                 C1      NOp   1
 Rotational constants (GHZ):           0.5259224           0.0617848           0.0591802
 Leave Link  202 at Sat Feb 27 21:05:09 2021, MaxMem=   268435456 cpu:               0.4 elap:               0.0
 (Enter /public3/home/sc30001/g16/l301.exe)
 Standard basis: 6-31G(d) (6D, 7F)
 Ernie: Thresh=  0.10000D-02 Tol=  0.10000D-05 Strict=F.
   458 basis functions,   860 primitive gaussians,   458 cartesian basis functions
    98 alpha electrons       98 beta electrons
       nuclear repulsion energy      2372.0119813917 Hartrees.
 IExCor=  402 DFT=T Ex+Corr=B3LYP ExCW=0 ScaHFX=  0.200000
 ScaDFX=  0.800000  0.720000  1.000000  0.810000 ScalE2=  1.000000  1.000000
 IRadAn=      5 IRanWt=     -1 IRanGd=            0 ICorTp=0 IEmpDi=  4
 NAtoms=   47 NActive=   47 NUniq=   47 SFac= 1.00D+00 NAtFMM=   60 NAOKFM=F Big=F
 Integral buffers will be    131072 words long.
 Raffenetti 2 integral format.
 Two-electron integral symmetry is turned off.
 Leave Link  301 at Sat Feb 27 21:05:09 2021, MaxMem=   268435456 cpu:               1.0 elap:               0.1
 (Enter /public3/home/sc30001/g16/l302.exe)
 NPDir=0 NMtPBC=     1 NCelOv=     1 NCel=       1 NClECP=     1 NCelD=      1
         NCelK=      1 NCelE2=     1 NClLst=     1 CellRange=     0.0.
 One-electron integrals computed using PRISM.
 NBasis=   458 RedAO= T EigKep=  3.78D-04  NBF=   458
 NBsUse=   458 1.00D-06 EigRej= -1.00D+00 NBFU=   458
 Precomputing XC quadrature grid using
 IXCGrd= 4 IRadAn=           5 IRanWt=          -1 IRanGd=           0 AccXCQ= 0.00D+00.
 Generated NRdTot=       0 NPtTot=           0 NUsed=           0 NTot=          32
 NSgBfM=   442   441   441   442   442 MxSgAt=    47 MxSgA2=    47.
 Leave Link  302 at Sat Feb 27 21:05:10 2021, MaxMem=   268435456 cpu:              10.1 elap:               0.4
 (Enter /public3/home/sc30001/g16/l303.exe)
 DipDrv:  MaxL=1.
 Leave Link  303 at Sat Feb 27 21:05:10 2021, MaxMem=   268435456 cpu:               1.1 elap:               0.1
 (Enter /public3/home/sc30001/g16/l401.exe)
 Initial guess from the checkpoint file:  "irc1.chk"
 B after Tr=    -0.000092   -0.000036   -0.000085
         Rot=    1.000000   -0.000035    0.000002    0.000001 Ang=  -0.00 deg.
 Guess basis will be translated and rotated to current coordinates.
 JPrj=2 DoOrth=T DoCkMO=T.
 Generating alternative initial guess.
 ExpMin= 1.61D-01 ExpMax= 5.48D+03 ExpMxC= 8.25D+02 IAcc=2 IRadAn=         4 AccDes= 0.00D+00
 Harris functional with IExCor=  402 and IRadAn=       4 diagonalized for initial guess.
 HarFok:  IExCor=  402 AccDes= 0.00D+00 IRadAn=         4 IDoV= 1 UseB2=F ITyADJ=14
 ICtDFT=  3500011 ScaDFX=  1.000000  1.000000  1.000000  1.000000
 FoFCou: FMM=F IPFlag=           0 FMFlag=      100000 FMFlg1=           0
         NFxFlg=           0 DoJE=T BraDBF=F KetDBF=T FulRan=T
         wScrn=  0.000000 ICntrl=       500 IOpCl=  0 I1Cent=   200000004 NGrid=           0
         NMat0=    1 NMatS0=      1 NMatT0=    0 NMatD0=    1 NMtDS0=    0 NMtDT0=    0
 Symmetry not used in FoFCou.
 Harris En= -1263.75426250948    
 Leave Link  401 at Sat Feb 27 21:05:11 2021, MaxMem=   268435456 cpu:              20.0 elap:               0.9
 (Enter /public3/home/sc30001/g16/l502.exe)
 Two-electron integral symmetry not used.
 Closed shell SCF:
 Using DIIS extrapolation, IDIIS=  1040.
 NGot=   268435456 LenX=   268001017 LenY=   267790795
 Requested convergence on RMS density matrix=1.00D-08 within 128 cycles.
 Requested convergence on MAX density matrix=1.00D-06.
 Requested convergence on             energy=1.00D-06.
 No special actions if energy rises.
 Fock matrices will be formed incrementally for  20 cycles.
 Integral accuracy reduced to 1.0D-05 until final iterations.

 Cycle   1  Pass 0  IDiag  1:
 FoFJK:  IHMeth= 1 ICntrl=       0 DoSepK=F KAlg= 0 I1Cent=           0 FoldK=F
 IRaf= 620000000 NMat=       1 IRICut=       1 DoRegI=T DoRafI=F ISym2E= 0 IDoP0=0 IntGTp=1.
 FoFCou: FMM=F IPFlag=           0 FMFlag=      100000 FMFlg1=           0
         NFxFlg=           0 DoJE=F BraDBF=F KetDBF=F FulRan=T
         wScrn=  0.000000 ICntrl=         0 IOpCl=  0 I1Cent=           0 NGrid=           0
         NMat0=    1 NMatS0=      1 NMatT0=    0 NMatD0=    1 NMtDS0=    0 NMtDT0=    0
 Symmetry not used in FoFCou.
 E= -1263.73816384336    
 DIIS: error= 4.82D-04 at cycle   1 NSaved=   1.
 NSaved= 1 IEnMin= 1 EnMin= -1263.73816384336     IErMin= 1 ErrMin= 4.82D-04
 ErrMax= 4.82D-04  0.00D+00 EMaxC= 1.00D-01 BMatC= 1.85D-04 BMatP= 1.85D-04
 IDIUse=3 WtCom= 9.95D-01 WtEn= 4.82D-03
 Coeff-Com:  0.100D+01
 Coeff-En:   0.100D+01
 Coeff:      0.100D+01
 Gap=     1.736 Goal=   None    Shift=    0.000
 RMSDP=9.32D-05 MaxDP=4.50D-03              OVMax= 1.82D-02

 Cycle   2  Pass 0  IDiag  1:
 RMSU=  9.32D-05    CP:  1.00D+00
 E= -1263.73864375549     Delta-E=       -0.000479912128 Rises=F Damp=F
 DIIS: error= 1.32D-04 at cycle   2 NSaved=   2.
 NSaved= 2 IEnMin= 2 EnMin= -1263.73864375549     IErMin= 2 ErrMin= 1.32D-04
 ErrMax= 1.32D-04  0.00D+00 EMaxC= 1.00D-01 BMatC= 2.34D-05 BMatP= 1.85D-04
 IDIUse=3 WtCom= 9.99D-01 WtEn= 1.32D-03
 Coeff-Com:  0.567D-01 0.943D+00
 Coeff-En:   0.000D+00 0.100D+01
 Coeff:      0.567D-01 0.943D+00
 Gap=     0.103 Goal=   None    Shift=    0.000
 RMSDP=4.13D-05 MaxDP=1.69D-03 DE=-4.80D-04 OVMax= 8.30D-03

 Cycle   3  Pass 0  IDiag  1:
 RMSU=  4.11D-05    CP:  1.00D+00  9.57D-01
 E= -1263.73860982279     Delta-E=        0.000033932698 Rises=F Damp=F
 DIIS: error= 2.49D-04 at cycle   3 NSaved=   3.
 NSaved= 3 IEnMin= 2 EnMin= -1263.73864375549     IErMin= 2 ErrMin= 1.32D-04
 ErrMax= 2.49D-04  0.00D+00 EMaxC= 1.00D-01 BMatC= 5.34D-05 BMatP= 2.34D-05
 IDIUse=3 WtCom= 3.88D-01 WtEn= 6.12D-01
 Coeff-Com: -0.429D-01 0.637D+00 0.406D+00
 Coeff-En:   0.000D+00 0.653D+00 0.347D+00
 Coeff:     -0.167D-01 0.647D+00 0.370D+00
 Gap=     0.103 Goal=   None    Shift=    0.000
 RMSDP=2.26D-05 MaxDP=1.08D-03 DE= 3.39D-05 OVMax= 5.48D-03

 Cycle   4  Pass 0  IDiag  1:
 RMSU=  8.98D-06    CP:  1.00D+00  1.03D+00  5.19D-01
 E= -1263.73867729059     Delta-E=       -0.000067467796 Rises=F Damp=F
 DIIS: error= 3.60D-05 at cycle   4 NSaved=   4.
 NSaved= 4 IEnMin= 4 EnMin= -1263.73867729059     IErMin= 4 ErrMin= 3.60D-05
 ErrMax= 3.60D-05  0.00D+00 EMaxC= 1.00D-01 BMatC= 1.21D-06 BMatP= 2.34D-05
 IDIUse=1 WtCom= 1.00D+00 WtEn= 0.00D+00
 Coeff-Com: -0.254D-01 0.283D+00 0.181D+00 0.562D+00
 Coeff:     -0.254D-01 0.283D+00 0.181D+00 0.562D+00
 Gap=     0.103 Goal=   None    Shift=    0.000
 RMSDP=4.16D-06 MaxDP=1.95D-04 DE=-6.75D-05 OVMax= 7.23D-04

 Initial convergence to 1.0D-05 achieved.  Increase integral accuracy.
 Cycle   5  Pass 1  IDiag  1:
 E= -1263.73866129366     Delta-E=        0.000015996935 Rises=F Damp=F
 DIIS: error= 6.77D-05 at cycle   1 NSaved=   1.
 NSaved= 1 IEnMin= 1 EnMin= -1263.73866129366     IErMin= 1 ErrMin= 6.77D-05
 ErrMax= 6.77D-05  0.00D+00 EMaxC= 1.00D-01 BMatC= 1.71D-06 BMatP= 1.71D-06
 IDIUse=1 WtCom= 1.00D+00 WtEn= 0.00D+00
 Coeff-Com:  0.100D+01
 Coeff:      0.100D+01
 Gap=     0.103 Goal=   None    Shift=    0.000
 RMSDP=4.16D-06 MaxDP=1.95D-04 DE= 1.60D-05 OVMax= 3.75D-04

 Cycle   6  Pass 1  IDiag  1:
 RMSU=  3.84D-05    CP:  1.00D+00
 E= -1263.73866152810     Delta-E=       -0.000000234440 Rises=F Damp=F
 DIIS: error= 3.38D-05 at cycle   2 NSaved=   2.
 NSaved= 2 IEnMin= 2 EnMin= -1263.73866152810     IErMin= 2 ErrMin= 3.38D-05
 ErrMax= 3.38D-05  0.00D+00 EMaxC= 1.00D-01 BMatC= 1.26D-06 BMatP= 1.71D-06
 IDIUse=1 WtCom= 1.00D+00 WtEn= 0.00D+00
 Coeff-Com:  0.446D+00 0.554D+00
 Coeff:      0.446D+00 0.554D+00
 Gap=     0.103 Goal=   None    Shift=    0.000
 RMSDP=4.73D-06 MaxDP=2.38D-04 DE=-2.34D-07 OVMax= 4.57D-04

 Cycle   7  Pass 1  IDiag  1:
 RMSU=  4.72D-06    CP:  1.00D+00  9.95D-01
 E= -1263.73866200931     Delta-E=       -0.000000481218 Rises=F Damp=F
 DIIS: error= 2.70D-05 at cycle   3 NSaved=   3.
 NSaved= 3 IEnMin= 3 EnMin= -1263.73866200931     IErMin= 3 ErrMin= 2.70D-05
 ErrMax= 2.70D-05  0.00D+00 EMaxC= 1.00D-01 BMatC= 7.91D-07 BMatP= 1.26D-06
 IDIUse=1 WtCom= 1.00D+00 WtEn= 0.00D+00
 Coeff-Com:  0.249D-01 0.436D+00 0.539D+00
 Coeff:      0.249D-01 0.436D+00 0.539D+00
 Gap=     0.103 Goal=   None    Shift=    0.000
 RMSDP=2.33D-06 MaxDP=1.37D-04 DE=-4.81D-07 OVMax= 2.37D-04

 Cycle   8  Pass 1  IDiag  1:
 RMSU=  8.72D-07    CP:  1.00D+00  1.00D+00  5.50D-01
 E= -1263.73866271936     Delta-E=       -0.000000710049 Rises=F Damp=F
 DIIS: error= 5.35D-06 at cycle   4 NSaved=   4.
 NSaved= 4 IEnMin= 4 EnMin= -1263.73866271936     IErMin= 4 ErrMin= 5.35D-06
 ErrMax= 5.35D-06  0.00D+00 EMaxC= 1.00D-01 BMatC= 4.42D-08 BMatP= 7.91D-07
 IDIUse=1 WtCom= 1.00D+00 WtEn= 0.00D+00
 Coeff-Com: -0.300D-02 0.260D+00 0.348D+00 0.395D+00
 Coeff:     -0.300D-02 0.260D+00 0.348D+00 0.395D+00
 Gap=     0.103 Goal=   None    Shift=    0.000
 RMSDP=5.46D-07 MaxDP=2.58D-05 DE=-7.10D-07 OVMax= 7.50D-05

 Cycle   9  Pass 1  IDiag  1:
 RMSU=  1.37D-07    CP:  1.00D+00  1.00D+00  5.72D-01  4.06D-01
 E= -1263.73866276346     Delta-E=       -0.000000044099 Rises=F Damp=F
 DIIS: error= 6.07D-07 at cycle   5 NSaved=   5.
 NSaved= 5 IEnMin= 5 EnMin= -1263.73866276346     IErMin= 5 ErrMin= 6.07D-07
 ErrMax= 6.07D-07  0.00D+00 EMaxC= 1.00D-01 BMatC= 5.71D-10 BMatP= 4.42D-08
 IDIUse=1 WtCom= 1.00D+00 WtEn= 0.00D+00
 Coeff-Com: -0.224D-02 0.148D+00 0.198D+00 0.235D+00 0.421D+00
 Coeff:     -0.224D-02 0.148D+00 0.198D+00 0.235D+00 0.421D+00
 Gap=     0.103 Goal=   None    Shift=    0.000
 RMSDP=7.52D-08 MaxDP=4.04D-06 DE=-4.41D-08 OVMax= 1.19D-05

 Cycle  10  Pass 1  IDiag  1:
 RMSU=  6.19D-08    CP:  1.00D+00  1.00D+00  5.71D-01  4.13D-01  6.97D-01
 E= -1263.73866276402     Delta-E=       -0.000000000553 Rises=F Damp=F
 DIIS: error= 2.00D-07 at cycle   6 NSaved=   6.
 NSaved= 6 IEnMin= 6 EnMin= -1263.73866276402     IErMin= 6 ErrMin= 2.00D-07
 ErrMax= 2.00D-07  0.00D+00 EMaxC= 1.00D-01 BMatC= 3.44D-11 BMatP= 5.71D-10
 IDIUse=1 WtCom= 1.00D+00 WtEn= 0.00D+00
 Coeff-Com: -0.625D-03 0.375D-01 0.492D-01 0.594D-01 0.210D+00 0.645D+00
 Coeff:     -0.625D-03 0.375D-01 0.492D-01 0.594D-01 0.210D+00 0.645D+00
 Gap=     0.103 Goal=   None    Shift=    0.000
 RMSDP=2.71D-08 MaxDP=1.16D-06 DE=-5.53D-10 OVMax= 7.00D-06

 Cycle  11  Pass 1  IDiag  1:
 RMSU=  1.91D-08    CP:  1.00D+00  1.00D+00  5.70D-01  4.18D-01  7.78D-01
                    CP:  7.60D-01
 E= -1263.73866276405     Delta-E=       -0.000000000030 Rises=F Damp=F
 DIIS: error= 1.07D-07 at cycle   7 NSaved=   7.
 NSaved= 7 IEnMin= 7 EnMin= -1263.73866276405     IErMin= 7 ErrMin= 1.07D-07
 ErrMax= 1.07D-07  0.00D+00 EMaxC= 1.00D-01 BMatC= 1.26D-11 BMatP= 3.44D-11
 IDIUse=1 WtCom= 1.00D+00 WtEn= 0.00D+00
 Coeff-Com: -0.517D-04 0.295D-03-0.374D-03-0.841D-03 0.576D-01 0.435D+00
 Coeff-Com:  0.508D+00
 Coeff:     -0.517D-04 0.295D-03-0.374D-03-0.841D-03 0.576D-01 0.435D+00
 Coeff:      0.508D+00
 Gap=     0.103 Goal=   None    Shift=    0.000
[truncated: 2,263,897 more chars]
