# Supplementary material for: Mass Spectrometric Behavior and Molecular Mechanisms of Fermented Deoxyanthocyanidins to Alleviate Ulcerative Colitis Based on Network Pharmacology
Source: Int J Anal Chem. 2022 Mar 21;2022:9293208. doi: 10.1155/2022/9293208 (PMC8960007; doi:10.1155/2022/9293208)
Supplement: Supplementary Materials — Table S1. UC-related targets from Genecard and Drugbank. Table S2. First five vina scores and cavity information of the docking simulation pose for deoxyanthocyanins and targeted proteins. File S1. The Gaussian file for the TS1 structure of compound 7. File S2. The Gaussian file for the IRC test of compound 7's TS1. File S3. The Gaussian file for the TS2 structure of compound 7. File S4. The Gaussian file for the IRC test of compound 7's TS2. Figure S1. The optimized geometrical structures by DFT calculations. (A) Apigeninidin; (B) compound 7 (vinylphenol-deoxyanthocyanidin); (C) compound 9 (pyrano-deoxyanthocyanidin). Figure S2. Tandem MS spectra of compound 7 (vinylphenol-deoxyanthocyanidin) by LTQ-Orbitrap MS. (A) Non-deuterated compound 7; (B) deuterated compound 7. Figure S3. Compound-disease regulatory networks about the targeted relationship between the deoxyanthocyanidins and the intersection genes. (A) Before fermentation; (B) after fermentation. Figure S4. GO enrichment analysis of deoxyanthocyanidins targets in treating UC. The horizontal axis of the BP, CC, and MF column represents the number of genes enriched in each item, and the color represents the enrichment significance based on the corrected p value. Figure S5. Schematic diagram of molecular docking. (A) PTGS2-apigeninidin; (B) PTGS2-compound 7; (C) PTGS2-compound 9; (D) ESR1-apigeninidin; (E) ESR1-compound 7; (F) ESR1-compound 9; (G) EGFR-apigeninidin; (H) EGFR-compound 7; (I) EGFR-compound 9. [file 9293208.f1.zip › 9293208.f1/File S3.txt]

 Entering Gaussian System, Link 0=/public3/home/sc30001/g16/g16
 Input=ts2.gjf
 Output=ts2.log
 Initial command:
 /public3/home/sc30001/g16/l1.exe "./tmp/Gau-28167.inp" -scrdir="./tmp/"
 Entering Link 1 = /public3/home/sc30001/g16/l1.exe PID=     28168.
  
 Copyright (c) 1988,1990,1992,1993,1995,1998,2003,2009,2016,
            Gaussian, Inc.  All Rights Reserved.
  
 This is part of the Gaussian(R) 16 program.  It is based on
 the Gaussian(R) 09 system (copyright 2009, Gaussian, Inc.),
 the Gaussian(R) 03 system (copyright 2003, Gaussian, Inc.),
 the Gaussian(R) 98 system (copyright 1998, Gaussian, Inc.),
 the Gaussian(R) 94 system (copyright 1995, Gaussian, Inc.),
 the Gaussian 92(TM) system (copyright 1992, Gaussian, Inc.),
 the Gaussian 90(TM) system (copyright 1990, Gaussian, Inc.),
 the Gaussian 88(TM) system (copyright 1988, Gaussian, Inc.),
 the Gaussian 86(TM) system (copyright 1986, Carnegie Mellon
 University), and the Gaussian 82(TM) system (copyright 1983,
 Carnegie Mellon University). Gaussian is a federally registered
 trademark of Gaussian, Inc.
  
 This software contains proprietary and confidential information,
 including trade secrets, belonging to Gaussian, Inc.
  
 This software is provided under written license and may be
 used, copied, transmitted, or stored only in accord with that
 written license.
  
 The following legend is applicable only to US Government
 contracts under FAR:
  
                    RESTRICTED RIGHTS LEGEND
  
 Use, reproduction and disclosure by the US Government is
 subject to restrictions as set forth in subparagraphs (a)
 and (c) of the Commercial Computer Software - Restricted
 Rights clause in FAR 52.227-19.
  
 Gaussian, Inc.
 340 Quinnipiac St., Bldg. 40, Wallingford CT 06492
  
  
 ---------------------------------------------------------------
 Warning -- This program may not be used in any manner that
 competes with the business of Gaussian, Inc. or will provide
 assistance to any competitor of Gaussian, Inc.  The licensee
 of this program is prohibited from giving any competitor of
 Gaussian, Inc. access to this program.  By using this program,
 the user acknowledges that Gaussian, Inc. is engaged in the
 business of creating and licensing software in the field of
 computational chemistry and represents and warrants to the
 licensee that it is not a competitor of Gaussian, Inc. and that
 it will not use this program in any manner prohibited above.
 ---------------------------------------------------------------
  

 Cite this work as:
 Gaussian 16, Revision A.03,
 M. J. Frisch, G. W. Trucks, H. B. Schlegel, G. E. Scuseria, 
 M. A. Robb, J. R. Cheeseman, G. Scalmani, V. Barone, 
 G. A. Petersson, H. Nakatsuji, X. Li, M. Caricato, A. V. Marenich, 
 J. Bloino, B. G. Janesko, R. Gomperts, B. Mennucci, H. P. Hratchian, 
 J. V. Ortiz, A. F. Izmaylov, J. L. Sonnenberg, D. Williams-Young, 
 F. Ding, F. Lipparini, F. Egidi, J. Goings, B. Peng, A. Petrone, 
 T. Henderson, D. Ranasinghe, V. G. Zakrzewski, J. Gao, N. Rega, 
 G. Zheng, W. Liang, M. Hada, M. Ehara, K. Toyota, R. Fukuda, 
 J. Hasegawa, M. Ishida, T. Nakajima, Y. Honda, O. Kitao, H. Nakai, 
 T. Vreven, K. Throssell, J. A. Montgomery, Jr., J. E. Peralta, 
 F. Ogliaro, M. J. Bearpark, J. J. Heyd, E. N. Brothers, K. N. Kudin, 
 V. N. Staroverov, T. A. Keith, R. Kobayashi, J. Normand, 
 K. Raghavachari, A. P. Rendell, J. C. Burant, S. S. Iyengar, 
 J. Tomasi, M. Cossi, J. M. Millam, M. Klene, C. Adamo, R. Cammi, 
 J. W. Ochterski, R. L. Martin, K. Morokuma, O. Farkas, 
 J. B. Foresman, and D. J. Fox, Gaussian, Inc., Wallingford CT, 2016.
 
 ******************************************
 Gaussian 16:  ES64L-G16RevA.03 25-Dec-2016
                 1-Mar-2021 
 ******************************************
 %chk=ts2
 %nprocshared=24
 Will use up to   24 processors via shared memory.
 %mem=2GB
 ---------------------------------------------
 #p b3lyp/6-31g(d) opt(ts,calcfc,noeigen) freq
 ---------------------------------------------
 1/5=1,10=4,11=1,18=20,26=3,38=1/1,3;
 2/9=110,12=2,17=6,18=5,40=1/2;
 3/5=1,6=6,7=1,11=2,25=1,30=1,71=2,74=-5,140=1/1,2,3;
 4//1;
 5/5=2,38=5/2;
 8/6=4,10=90,11=11/1;
 11/6=1,8=1,9=11,15=111,16=1/1,2,10;
 10/6=1,13=1/2;
 6/7=2,8=2,9=2,10=2,28=1/1;
 7/10=1,18=20,25=1/1,2,3,16;
 1/5=1,10=4,11=1,18=20,26=3/3(2);
 2/9=110/2;
 99//99;
 2/9=110/2;
 3/5=1,6=6,7=1,11=2,25=1,30=1,71=1,74=-5/1,2,3;
 4/5=5,16=3,69=1/1;
 5/5=2,38=5/2;
 7//1,2,3,16;
 1/5=1,11=1,18=20,26=3/3(-5);
 2/9=110/2;
 6/7=2,8=2,9=2,10=2,19=2,28=1/1;
 99/9=1/99;
 Leave Link    1 at Mon Mar  1 08:28:13 2021, MaxMem=   268435456 cpu:               4.0 elap:               0.2
 (Enter /public3/home/sc30001/g16/l101.exe)
 -------------
 1hb1 opt freq
 -------------
 Symbolic Z-matrix:
 Charge =  1 Multiplicity = 1
 C                    -1.56387   1.8989    0.27482 
 C                    -2.11128   0.7255    0.80456 
 C                    -1.28239  -0.42247   0.97664 
 C                     0.1516   -0.25833   0.73524 
 C                     0.63801   0.99021   0.2557 
 C                    -0.18458   2.06407   0.00694 
 C                     1.06028  -1.2933    0.91509 
 C                     2.42237  -1.09974   0.66347 
 C                     2.86625   0.13235   0.20492 
 O                     1.97933   1.13712   0.02281 
 C                     4.23768   0.49753  -0.09475 
 C                     4.61404   1.85177  -0.24262 
 C                     5.92525   2.19997  -0.50701 
 C                     6.90207   1.19822  -0.64211 
 C                     6.54148  -0.15422  -0.5209 
 C                     5.22567  -0.49613  -0.25416 
 O                    -2.43137   2.91553   0.03832 
 O                    -1.74606  -1.56615   1.3131 
 C                    -3.61314   0.68726   1.08826 
 O                     8.1632    1.60327  -0.89648 
 H                     0.21763   3.00075  -0.36379 
 H                     0.68551  -2.25023   1.26594 
 H                     3.14202  -1.88311   0.86159 
 H                     3.86778   2.63008  -0.12993 
 H                     6.22363   3.23755  -0.61133 
 H                     7.2902   -0.93182  -0.65095 
 H                     4.9554   -1.5465   -0.21466 
 H                    -1.96681   3.66501  -0.36811 
 H                     8.75822   0.83894  -0.96892 
 H                    -3.89868   1.64593   1.53052 
 C                    -3.96419  -0.44837   2.09622 
 H                    -3.27451  -1.3903    1.77092 
 H                    -3.45163  -0.37053   3.06743 
 H                    -4.31056  -1.23534   0.96933 
 H                    -5.03195  -0.5381    2.33111 
 C                    -4.47967   0.17726  -0.00882 
 C                    -3.90447   0.2335   -1.27864 
 C                    -5.86756   0.15043   0.12752 
 C                    -4.71706   0.26358  -2.41178 
 H                    -2.81026   0.25541  -1.38576 
 C                    -6.68053   0.17952  -1.0059 
 H                    -6.32108   0.10592   1.12826 
 C                    -6.10554   0.23622  -2.27543 
 H                    -4.26376   0.30854  -3.41268 
 H                    -7.77478   0.15794  -0.89811 
 O                    -6.93842   0.267    -3.43744 
 H                    -7.86039   0.24216  -3.17106 
 
 Add virtual bond connecting atoms H34        and C31        Dist= 2.68D+00.
 Add virtual bond connecting atoms H34        and H32        Dist= 2.49D+00.
 ITRead=  0  0  0  0  0  0  0  0  0  0  0  0  0  0  0  0  0  0  0  0
 ITRead=  0  0  0  0  0  0  0  0  0  0  0  0  0  0  0  0  0  0  0  0
 ITRead=  0  0  0  0  0  0  0
 MicOpt= -1 -1 -1 -1 -1 -1 -1 -1 -1 -1 -1 -1 -1 -1 -1 -1 -1 -1 -1 -1
 MicOpt= -1 -1 -1 -1 -1 -1 -1 -1 -1 -1 -1 -1 -1 -1 -1 -1 -1 -1 -1 -1
 MicOpt= -1 -1 -1 -1 -1 -1 -1
 NAtoms=     47 NQM=       47 NQMF=       0 NMMI=      0 NMMIF=      0
                NMic=       0 NMicF=      0.
                    Isotopes and Nuclear Properties:
 (Nuclear quadrupole moments (NQMom) in fm**2, nuclear magnetic moments (NMagM)
  in nuclear magnetons)

  Atom         1           2           3           4           5           6           7           8           9          10
 IAtWgt=          12          12          12          12          12          12          12          12          12          16
 AtmWgt=  12.0000000  12.0000000  12.0000000  12.0000000  12.0000000  12.0000000  12.0000000  12.0000000  12.0000000  15.9949146
 NucSpn=           0           0           0           0           0           0           0           0           0           0
 AtZEff=  -0.0000000  -0.0000000  -0.0000000  -0.0000000  -0.0000000  -0.0000000  -0.0000000  -0.0000000  -0.0000000  -0.0000000
 NQMom=    0.0000000   0.0000000   0.0000000   0.0000000   0.0000000   0.0000000   0.0000000   0.0000000   0.0000000   0.0000000
 NMagM=    0.0000000   0.0000000   0.0000000   0.0000000   0.0000000   0.0000000   0.0000000   0.0000000   0.0000000   0.0000000
 AtZNuc=   6.0000000   6.0000000   6.0000000   6.0000000   6.0000000   6.0000000   6.0000000   6.0000000   6.0000000   8.0000000

  Atom        11          12          13          14          15          16          17          18          19          20
 IAtWgt=          12          12          12          12          12          12          16          16          12          16
 AtmWgt=  12.0000000  12.0000000  12.0000000  12.0000000  12.0000000  12.0000000  15.9949146  15.9949146  12.0000000  15.9949146
 NucSpn=           0           0           0           0           0           0           0           0           0           0
 AtZEff=  -0.0000000  -0.0000000  -0.0000000  -0.0000000  -0.0000000  -0.0000000  -0.0000000  -0.0000000  -0.0000000  -0.0000000
 NQMom=    0.0000000   0.0000000   0.0000000   0.0000000   0.0000000   0.0000000   0.0000000   0.0000000   0.0000000   0.0000000
 NMagM=    0.0000000   0.0000000   0.0000000   0.0000000   0.0000000   0.0000000   0.0000000   0.0000000   0.0000000   0.0000000
 AtZNuc=   6.0000000   6.0000000   6.0000000   6.0000000   6.0000000   6.0000000   8.0000000   8.0000000   6.0000000   8.0000000

  Atom        21          22          23          24          25          26          27          28          29          30
 IAtWgt=           1           1           1           1           1           1           1           1           1           1
 AtmWgt=   1.0078250   1.0078250   1.0078250   1.0078250   1.0078250   1.0078250   1.0078250   1.0078250   1.0078250   1.0078250
 NucSpn=           1           1           1           1           1           1           1           1           1           1
 AtZEff=  -0.0000000  -0.0000000  -0.0000000  -0.0000000  -0.0000000  -0.0000000  -0.0000000  -0.0000000  -0.0000000  -0.0000000
 NQMom=    0.0000000   0.0000000   0.0000000   0.0000000   0.0000000   0.0000000   0.0000000   0.0000000   0.0000000   0.0000000
 NMagM=    2.7928460   2.7928460   2.7928460   2.7928460   2.7928460   2.7928460   2.7928460   2.7928460   2.7928460   2.7928460
 AtZNuc=   1.0000000   1.0000000   1.0000000   1.0000000   1.0000000   1.0000000   1.0000000   1.0000000   1.0000000   1.0000000

  Atom        31          32          33          34          35          36          37          38          39          40
 IAtWgt=          12           1           1           1           1          12          12          12          12           1
 AtmWgt=  12.0000000   1.0078250   1.0078250   1.0078250   1.0078250  12.0000000  12.0000000  12.0000000  12.0000000   1.0078250
 NucSpn=           0           1           1           1           1           0           0           0           0           1
 AtZEff=  -0.0000000  -0.0000000  -0.0000000  -0.0000000  -0.0000000  -0.0000000  -0.0000000  -0.0000000  -0.0000000  -0.0000000
 NQMom=    0.0000000   0.0000000   0.0000000   0.0000000   0.0000000   0.0000000   0.0000000   0.0000000   0.0000000   0.0000000
 NMagM=    0.0000000   2.7928460   2.7928460   2.7928460   2.7928460   0.0000000   0.0000000   0.0000000   0.0000000   2.7928460
 AtZNuc=   6.0000000   1.0000000   1.0000000   1.0000000   1.0000000   6.0000000   6.0000000   6.0000000   6.0000000   1.0000000

  Atom        41          42          43          44          45          46          47
 IAtWgt=          12           1          12           1           1          16           1
 AtmWgt=  12.0000000   1.0078250  12.0000000   1.0078250   1.0078250  15.9949146   1.0078250
 NucSpn=           0           1           0           1           1           0           1
 AtZEff=  -0.0000000  -0.0000000  -0.0000000  -0.0000000  -0.0000000  -0.0000000  -0.0000000
 NQMom=    0.0000000   0.0000000   0.0000000   0.0000000   0.0000000   0.0000000   0.0000000
 NMagM=    0.0000000   2.7928460   0.0000000   2.7928460   2.7928460   0.0000000   2.7928460
 AtZNuc=   6.0000000   1.0000000   6.0000000   1.0000000   1.0000000   8.0000000   1.0000000
 Leave Link  101 at Mon Mar  1 08:28:13 2021, MaxMem=   268435456 cpu:               5.0 elap:               0.2
 (Enter /public3/home/sc30001/g16/l103.exe)

 GradGradGradGradGradGradGradGradGradGradGradGradGradGradGradGradGradGrad
 Berny optimization.
 Initialization pass.
                           ----------------------------
                           !    Initial Parameters    !
                           ! (Angstroms and Degrees)  !
 --------------------------                            --------------------------
 ! Name  Definition              Value          Derivative Info.                !
 --------------------------------------------------------------------------------
 ! R1    R(1,2)                  1.399          calculate D2E/DX2 analytically  !
 ! R2    R(1,6)                  1.4147         calculate D2E/DX2 analytically  !
 ! R3    R(1,17)                 1.3572         calculate D2E/DX2 analytically  !
 ! R4    R(2,3)                  1.4264         calculate D2E/DX2 analytically  !
 ! R5    R(2,19)                 1.5289         calculate D2E/DX2 analytically  !
 ! R6    R(3,4)                  1.4634         calculate D2E/DX2 analytically  !
 ! R7    R(3,18)                 1.2791         calculate D2E/DX2 analytically  !
 ! R8    R(4,5)                  1.4232         calculate D2E/DX2 analytically  !
 ! R9    R(4,7)                  1.389          calculate D2E/DX2 analytically  !
 ! R10   R(5,6)                  1.3754         calculate D2E/DX2 analytically  !
 ! R11   R(5,10)                 1.3693         calculate D2E/DX2 analytically  !
 ! R12   R(6,21)                 1.0847         calculate D2E/DX2 analytically  !
 ! R13   R(7,8)                  1.3986         calculate D2E/DX2 analytically  !
 ! R14   R(7,22)                 1.0859         calculate D2E/DX2 analytically  !
 ! R15   R(8,9)                  1.3876         calculate D2E/DX2 analytically  !
 ! R16   R(8,23)                 1.082          calculate D2E/DX2 analytically  !
 ! R17   R(9,10)                 1.3525         calculate D2E/DX2 analytically  !
 ! R18   R(9,11)                 1.4505         calculate D2E/DX2 analytically  !
 ! R19   R(11,12)                1.4133         calculate D2E/DX2 analytically  !
 ! R20   R(11,16)                1.4103         calculate D2E/DX2 analytically  !
 ! R21   R(12,13)                1.3822         calculate D2E/DX2 analytically  !
 ! R22   R(12,24)                1.0841         calculate D2E/DX2 analytically  !
 ! R23   R(13,14)                1.4057         calculate D2E/DX2 analytically  !
 ! R24   R(13,25)                1.0847         calculate D2E/DX2 analytically  !
 ! R25   R(14,15)                1.4049         calculate D2E/DX2 analytically  !
 ! R26   R(14,20)                1.3488         calculate D2E/DX2 analytically  !
 ! R27   R(15,16)                1.3854         calculate D2E/DX2 analytically  !
 ! R28   R(15,26)                1.0873         calculate D2E/DX2 analytically  !
 ! R29   R(16,27)                1.0853         calculate D2E/DX2 analytically  !
 ! R30   R(17,28)                0.9709         calculate D2E/DX2 analytically  !
 ! R31   R(19,30)                1.0937         calculate D2E/DX2 analytically  !
 ! R32   R(19,31)                1.5585         calculate D2E/DX2 analytically  !
 ! R33   R(19,36)                1.4881         calculate D2E/DX2 analytically  !
 ! R34   R(20,29)                0.9713         calculate D2E/DX2 analytically  !
 ! R35   R(31,32)                1.2119         calculate D2E/DX2 analytically  !
 ! R36   R(31,33)                1.1009         calculate D2E/DX2 analytically  !
 ! R37   R(31,34)                1.4175         calculate D2E/DX2 analytically  !
 ! R38   R(31,35)                1.097          calculate D2E/DX2 analytically  !
 ! R39   R(32,34)                1.3191         calculate D2E/DX2 analytically  !
 ! R40   R(36,37)                1.3952         calculate D2E/DX2 analytically  !
 ! R41   R(36,38)                1.3948         calculate D2E/DX2 analytically  !
 ! R42   R(37,39)                1.3947         calculate D2E/DX2 analytically  !
 ! R43   R(37,40)                1.0997         calculate D2E/DX2 analytically  !
 ! R44   R(38,41)                1.3951         calculate D2E/DX2 analytically  !
 ! R45   R(38,42)                1.0996         calculate D2E/DX2 analytically  !
 ! R46   R(39,43)                1.3954         calculate D2E/DX2 analytically  !
 ! R47   R(39,44)                1.0997         calculate D2E/DX2 analytically  !
 ! R48   R(41,43)                1.3948         calculate D2E/DX2 analytically  !
 ! R49   R(41,45)                1.0998         calculate D2E/DX2 analytically  !
 ! R50   R(43,46)                1.43           calculate D2E/DX2 analytically  !
 ! R51   R(46,47)                0.96           calculate D2E/DX2 analytically  !
 ! A1    A(2,1,6)              123.4432         calculate D2E/DX2 analytically  !
 ! A2    A(2,1,17)             116.3692         calculate D2E/DX2 analytically  !
 ! A3    A(6,1,17)             120.1797         calculate D2E/DX2 analytically  !
 ! A4    A(1,2,3)              119.5607         calculate D2E/DX2 analytically  !
 ! A5    A(1,2,19)             118.3995         calculate D2E/DX2 analytically  !
 ! A6    A(3,2,19)             121.8923         calculate D2E/DX2 analytically  !
 ! A7    A(2,3,4)              117.3396         calculate D2E/DX2 analytically  !
 ! A8    A(2,3,18)             122.7301         calculate D2E/DX2 analytically  !
 ! A9    A(4,3,18)             119.9259         calculate D2E/DX2 analytically  !
 ! A10   A(3,4,5)              119.268          calculate D2E/DX2 analytically  !
 ! A11   A(3,4,7)              122.4203         calculate D2E/DX2 analytically  !
 ! A12   A(5,4,7)              118.2777         calculate D2E/DX2 analytically  !
 ! A13   A(4,5,6)              122.7857         calculate D2E/DX2 analytically  !
 ! A14   A(4,5,10)             119.0928         calculate D2E/DX2 analytically  !
 ! A15   A(6,5,10)             118.1207         calculate D2E/DX2 analytically  !
 ! A16   A(1,6,5)              117.2381         calculate D2E/DX2 analytically  !
 ! A17   A(1,6,21)             121.8058         calculate D2E/DX2 analytically  !
 ! A18   A(5,6,21)             120.9486         calculate D2E/DX2 analytically  !
 ! A19   A(4,7,8)              120.7118         calculate D2E/DX2 analytically  !
 ! A20   A(4,7,22)             118.2083         calculate D2E/DX2 analytically  !
 ! A21   A(8,7,22)             121.0765         calculate D2E/DX2 analytically  !
 ! A22   A(7,8,9)              119.5965         calculate D2E/DX2 analytically  !
 ! A23   A(7,8,23)             120.9701         calculate D2E/DX2 analytically  !
 ! A24   A(9,8,23)             119.3801         calculate D2E/DX2 analytically  !
 ! A25   A(8,9,10)             119.6279         calculate D2E/DX2 analytically  !
 ! A26   A(8,9,11)             126.4613         calculate D2E/DX2 analytically  !
 ! A27   A(10,9,11)            113.9006         calculate D2E/DX2 analytically  !
 ! A28   A(5,10,9)             122.6666         calculate D2E/DX2 analytically  !
 ! A29   A(9,11,12)            120.9726         calculate D2E/DX2 analytically  !
 ! A30   A(9,11,16)            120.5529         calculate D2E/DX2 analytically  !
 ! A31   A(12,11,16)           118.4731         calculate D2E/DX2 analytically  !
 ! A32   A(11,12,13)           120.932          calculate D2E/DX2 analytically  !
 ! A33   A(11,12,24)           119.5851         calculate D2E/DX2 analytically  !
 ! A34   A(13,12,24)           119.474          calculate D2E/DX2 analytically  !
 ! A35   A(12,13,14)           119.8737         calculate D2E/DX2 analytically  !
 ! A36   A(12,13,25)           121.3551         calculate D2E/DX2 analytically  !
 ! A37   A(14,13,25)           118.7709         calculate D2E/DX2 analytically  !
 ! A38   A(13,14,15)           119.9586         calculate D2E/DX2 analytically  !
 ! A39   A(13,14,20)           116.992          calculate D2E/DX2 analytically  !
 ! A40   A(15,14,20)           123.0478         calculate D2E/DX2 analytically  !
 ! A41   A(14,15,16)           119.8641         calculate D2E/DX2 analytically  !
 ! A42   A(14,15,26)           120.0929         calculate D2E/DX2 analytically  !
 ! A43   A(16,15,26)           120.0365         calculate D2E/DX2 analytically  !
 ! A44   A(11,16,15)           120.8797         calculate D2E/DX2 analytically  !
 ! A45   A(11,16,27)           120.2204         calculate D2E/DX2 analytically  !
 ! A46   A(15,16,27)           118.8404         calculate D2E/DX2 analytically  !
 ! A47   A(1,17,28)            110.2017         calculate D2E/DX2 analytically  !
 ! A48   A(2,19,30)            108.0328         calculate D2E/DX2 analytically  !
 ! A49   A(2,19,31)            111.0697         calculate D2E/DX2 analytically  !
 ! A50   A(2,19,36)            116.3447         calculate D2E/DX2 analytically  !
 ! A51   A(30,19,31)           108.5651         calculate D2E/DX2 analytically  !
 ! A52   A(30,19,36)           116.5183         calculate D2E/DX2 analytically  !
 ! A53   A(31,19,36)            95.5041         calculate D2E/DX2 analytically  !
 ! A54   A(14,20,29)           110.5199         calculate D2E/DX2 analytically  !
 ! A55   A(19,31,32)           105.3409         calculate D2E/DX2 analytically  !
 ! A56   A(19,31,33)           114.4671         calculate D2E/DX2 analytically  !
 ! A57   A(19,31,34)            86.8714         calculate D2E/DX2 analytically  !
 ! A58   A(19,31,35)           114.667          calculate D2E/DX2 analytically  !
 ! A59   A(32,31,33)            91.5357         calculate D2E/DX2 analytically  !
 ! A60   A(32,31,35)           123.2178         calculate D2E/DX2 analytically  !
 ! A61   A(33,31,34)           148.6894         calculate D2E/DX2 analytically  !
 ! A62   A(33,31,35)           105.6684         calculate D2E/DX2 analytically  !
 ! A63   A(34,31,35)            83.509          calculate D2E/DX2 analytically  !
 ! A64   A(19,36,37)           114.6517         calculate D2E/DX2 analytically  !
 ! A65   A(19,36,38)           120.9257         calculate D2E/DX2 analytically  !
 ! A66   A(37,36,38)           119.9985         calculate D2E/DX2 analytically  !
 ! A67   A(36,37,39)           120.0086         calculate D2E/DX2 analytically  !
 ! A68   A(36,37,40)           119.9808         calculate D2E/DX2 analytically  !
 ! A69   A(39,37,40)           120.0106         calculate D2E/DX2 analytically  !
 ! A70   A(36,38,41)           120.0            calculate D2E/DX2 analytically  !
 ! A71   A(36,38,42)           120.008          calculate D2E/DX2 analytically  !
 ! A72   A(41,38,42)           119.992          calculate D2E/DX2 analytically  !
 ! A73   A(37,39,43)           119.9942         calculate D2E/DX2 analytically  !
 ! A74   A(37,39,44)           120.0128         calculate D2E/DX2 analytically  !
 ! A75   A(43,39,44)           119.993          calculate D2E/DX2 analytically  !
 ! A76   A(38,41,43)           120.0047         calculate D2E/DX2 analytically  !
 ! A77   A(38,41,45)           119.984          calculate D2E/DX2 analytically  !
 ! A78   A(43,41,45)           120.0113         calculate D2E/DX2 analytically  !
 ! A79   A(39,43,41)           119.994          calculate D2E/DX2 analytically  !
 ! A80   A(39,43,46)           119.9811         calculate D2E/DX2 analytically  !
 ! A81   A(41,43,46)           120.0249         calculate D2E/DX2 analytically  !
 ! A82   A(43,46,47)           109.4712         calculate D2E/DX2 analytically  !
 ! D1    D(6,1,2,3)             -6.1494         calculate D2E/DX2 analytically  !
 ! D2    D(6,1,2,19)           178.181          calculate D2E/DX2 analytically  !
 ! D3    D(17,1,2,3)           174.8661         calculate D2E/DX2 analytically  !
 ! D4    D(17,1,2,19)           -0.8034         calculate D2E/DX2 analytically  !
 ! D5    D(2,1,6,5)              1.7157         calculate D2E/DX2 analytically  !
 ! D6    D(2,1,6,21)          -177.2974         calculate D2E/DX2 analytically  !
 ! D7    D(17,1,6,5)          -179.3369         calculate D2E/DX2 analytically  !
 ! D8    D(17,1,6,21)            1.65           calculate D2E/DX2 analytically  !
 ! D9    D(2,1,17,28)         -177.146          calculate D2E/DX2 analytically  !
 ! D10   D(6,1,17,28)            3.8343         calculate D2E/DX2 analytically  !
 ! D11   D(1,2,3,4)              7.2197         calculate D2E/DX2 analytically  !
 ! D12   D(1,2,3,18)          -172.0106         calculate D2E/DX2 analytically  !
 ! D13   D(19,2,3,4)          -177.2672         calculate D2E/DX2 analytically  !
 ! D14   D(19,2,3,18)            3.5025         calculate D2E/DX2 analytically  !
 ! D15   D(1,2,19,30)          -41.4273         calculate D2E/DX2 analytically  !
 ! D16   D(1,2,19,31)         -160.39           calculate D2E/DX2 analytically  !
 ! D17   D(1,2,19,36)           91.8226         calculate D2E/DX2 analytically  !
 ! D18   D(3,2,19,30)          143.0094         calculate D2E/DX2 analytically  !
 ! D19   D(3,2,19,31)           24.0466         calculate D2E/DX2 analytically  !
 ! D20   D(3,2,19,36)          -83.7407         calculate D2E/DX2 analytically  !
 ! D21   D(2,3,4,5)             -4.3774         calculate D2E/DX2 analytically  !
 ! D22   D(2,3,4,7)            177.7804         calculate D2E/DX2 analytically  !
 ! D23   D(18,3,4,5)           174.8755         calculate D2E/DX2 analytically  !
 ! D24   D(18,3,4,7)            -2.9667         calculate D2E/DX2 analytically  !
 ! D25   D(3,4,5,6)              0.1001         calculate D2E/DX2 analytically  !
 ! D26   D(3,4,5,10)          -179.5804         calculate D2E/DX2 analytically  !
 ! D27   D(7,4,5,6)            178.0319         calculate D2E/DX2 analytically  !
 ! D28   D(7,4,5,10)            -1.6487         calculate D2E/DX2 analytically  !
 ! D29   D(3,4,7,8)            179.4863         calculate D2E/DX2 analytically  !
 ! D30   D(3,4,7,22)            -1.1789         calculate D2E/DX2 analytically  !
 ! D31   D(5,4,7,8)              1.6237         calculate D2E/DX2 analytically  !
 ! D32   D(5,4,7,22)          -179.0415         calculate D2E/DX2 analytically  !
 ! D33   D(4,5,6,1)              1.3289         calculate D2E/DX2 analytically  !
 ! D34   D(4,5,6,21)          -179.649          calculate D2E/DX2 analytically  !
 ! D35   D(10,5,6,1)          -178.9876         calculate D2E/DX2 analytically  !
 ! D36   D(10,5,6,21)            0.0345         calculate D2E/DX2 analytically  !
 ! D37   D(4,5,10,9)             1.3323         calculate D2E/DX2 analytically  !
 ! D38   D(6,5,10,9)          -178.3632         calculate D2E/DX2 analytically  !
 ! D39   D(4,7,8,9)             -1.2345         calculate D2E/DX2 analytically  !
 ! D40   D(4,7,8,23)           176.0963         calculate D2E/DX2 analytically  !
 ! D41   D(22,7,8,9)           179.45           calculate D2E/DX2 analytically  !
 ! D42   D(22,7,8,23)           -3.2192         calculate D2E/DX2 analytically  !
 ! D43   D(7,8,9,10)             0.8411         calculate D2E/DX2 analytically  !
 ! D44   D(7,8,9,11)           179.6049         calculate D2E/DX2 analytically  !
 ! D45   D(23,8,9,10)         -176.5324         calculate D2E/DX2 analytically  !
 ! D46   D(23,8,9,11)            2.2313         calculate D2E/DX2 analytically  !
 ! D47   D(8,9,10,5)            -0.9227         calculate D2E/DX2 analytically  !
 ! D48   D(11,9,10,5)         -179.8352         calculate D2E/DX2 analytically  !
 ! D49   D(8,9,11,12)         -164.5806         calculate D2E/DX2 analytically  !
 ! D50   D(8,9,11,16)           15.8487         calculate D2E/DX2 analytically  !
 ! D51   D(10,9,11,12)          14.244          calculate D2E/DX2 analytically  !
 ! D52   D(10,9,11,16)        -165.3267         calculate D2E/DX2 analytically  !
 ! D53   D(9,11,12,13)         178.9563         calculate D2E/DX2 analytically  !
 ! D54   D(9,11,12,24)           0.0457         calculate D2E/DX2 analytically  !
 ! D55   D(16,11,12,13)         -1.4643         calculate D2E/DX2 analytically  !
 ! D56   D(16,11,12,24)        179.6251         calculate D2E/DX2 analytically  !
 ! D57   D(9,11,16,15)        -179.0381         calculate D2E/DX2 analytically  !
 ! D58   D(9,11,16,27)           3.7998         calculate D2E/DX2 analytically  !
 ! D59   D(12,11,16,15)          1.3806         calculate D2E/DX2 analytically  !
 ! D60   D(12,11,16,27)       -175.7815         calculate D2E/DX2 analytically  !
 ! D61   D(11,12,13,14)          0.4849         calculate D2E/DX2 analytically  !
 ! D62   D(11,12,13,25)       -179.3414         calculate D2E/DX2 analytically  !
 ! D63   D(24,12,13,14)        179.3967         calculate D2E/DX2 analytically  !
 ! D64   D(24,12,13,25)         -0.4296         calculate D2E/DX2 analytically  !
 ! D65   D(12,13,14,15)          0.6071         calculate D2E/DX2 analytically  !
 ! D66   D(12,13,14,20)       -179.8424         calculate D2E/DX2 analytically  !
 ! D67   D(25,13,14,15)       -179.5621         calculate D2E/DX2 analytically  !
 ! D68   D(25,13,14,20)         -0.0116         calculate D2E/DX2 analytically  !
 ! D69   D(13,14,15,16)         -0.6888         calculate D2E/DX2 analytically  !
 ! D70   D(13,14,15,26)        178.3882         calculate D2E/DX2 analytically  !
 ! D71   D(20,14,15,16)        179.789          calculate D2E/DX2 analytically  !
 ! D72   D(20,14,15,26)         -1.134          calculate D2E/DX2 analytically  !
 ! D73   D(13,14,20,29)        179.839          calculate D2E/DX2 analytically  !
 ! D74   D(15,14,20,29)         -0.6256         calculate D2E/DX2 analytically  !
 ! D75   D(14,15,16,11)         -0.3218         calculate D2E/DX2 analytically  !
 ! D76   D(14,15,16,27)        176.8788         calculate D2E/DX2 analytically  !
 ! D77   D(26,15,16,11)       -179.3993         calculate D2E/DX2 analytically  !
 ! D78   D(26,15,16,27)         -2.1988         calculate D2E/DX2 analytically  !
 ! D79   D(2,19,31,32)         -40.4796         calculate D2E/DX2 analytically  !
 ! D80   D(2,19,31,33)          58.4583         calculate D2E/DX2 analytically  !
 ! D81   D(2,19,31,34)         -97.7737         calculate D2E/DX2 analytically  !
 ! D82   D(2,19,31,35)        -179.1649         calculate D2E/DX2 analytically  !
 ! D83   D(30,19,31,32)       -159.1222         calculate D2E/DX2 analytically  !
 ! D84   D(30,19,31,33)        -60.1843         calculate D2E/DX2 analytically  !
 ! D85   D(30,19,31,34)        143.5837         calculate D2E/DX2 analytically  !
 ! D86   D(30,19,31,35)         62.1925         calculate D2E/DX2 analytically  !
 ! D87   D(36,19,31,32)         80.5107         calculate D2E/DX2 analytically  !
 ! D88   D(36,19,31,33)        179.4486         calculate D2E/DX2 analytically  !
 ! D89   D(36,19,31,34)         23.2166         calculate D2E/DX2 analytically  !
 ! D90   D(36,19,31,35)        -58.1746         calculate D2E/DX2 analytically  !
 ! D91   D(2,19,36,37)         -21.075          calculate D2E/DX2 analytically  !
 ! D92   D(2,19,36,38)        -177.455          calculate D2E/DX2 analytically  !
 ! D93   D(30,19,36,37)        108.208          calculate D2E/DX2 analytically  !
 ! D94   D(30,19,36,38)        -48.172          calculate D2E/DX2 analytically  !
 ! D95   D(31,19,36,37)       -137.8665         calculate D2E/DX2 analytically  !
 ! D96   D(31,19,36,38)         65.7535         calculate D2E/DX2 analytically  !
 ! D97   D(19,36,37,39)       -156.5848         calculate D2E/DX2 analytically  !
 ! D98   D(19,36,37,40)         23.3361         calculate D2E/DX2 analytically  !
 ! D99   D(38,36,37,39)          0.0323         calculate D2E/DX2 analytically  !
 ! D100  D(38,36,37,40)        179.9532         calculate D2E/DX2 analytically  !
 ! D101  D(19,36,38,41)        155.15           calculate D2E/DX2 analytically  !
 ! D102  D(19,36,38,42)        -24.8757         calculate D2E/DX2 analytically  !
 ! D103  D(37,36,38,41)          0.0149         calculate D2E/DX2 analytically  !
 ! D104  D(37,36,38,42)        179.9892         calculate D2E/DX2 analytically  !
 ! D105  D(36,37,39,43)         -0.0568         calculate D2E/DX2 analytically  !
 ! D106  D(36,37,39,44)        179.9619         calculate D2E/DX2 analytically  !
 ! D107  D(40,37,39,43)       -179.9777         calculate D2E/DX2 analytically  !
 ! D108  D(40,37,39,44)          0.041          calculate D2E/DX2 analytically  !
 ! D109  D(36,38,41,43)         -0.0376         calculate D2E/DX2 analytically  !
 ! D110  D(36,38,41,45)        179.975          calculate D2E/DX2 analytically  !
 ! D111  D(42,38,41,43)        179.9881         calculate D2E/DX2 analytically  !
 ! D112  D(42,38,41,45)          0.0007         calculate D2E/DX2 analytically  !
 ! D113  D(37,39,43,41)          0.0341         calculate D2E/DX2 analytically  !
 ! D114  D(37,39,43,46)       -179.9964         calculate D2E/DX2 analytically  !
 ! D115  D(44,39,43,41)       -179.9846         calculate D2E/DX2 analytically  !
 ! D116  D(44,39,43,46)         -0.0151         calculate D2E/DX2 analytically  !
 ! D117  D(38,41,43,39)          0.0131         calculate D2E/DX2 analytically  !
 ! D118  D(38,41,43,46)       -179.9563         calculate D2E/DX2 analytically  !
 ! D119  D(45,41,43,39)       -179.9995         calculate D2E/DX2 analytically  !
 ! D120  D(45,41,43,46)          0.0311         calculate D2E/DX2 analytically  !
 ! D121  D(39,43,46,47)        180.0            calculate D2E/DX2 analytically  !
 ! D122  D(41,43,46,47)         -0.0306         calculate D2E/DX2 analytically  !
 --------------------------------------------------------------------------------
 Trust Radius=3.00D-01 FncErr=1.00D-07 GrdErr=1.00D-06 EigMax=2.50D+02 EigMin=1.00D-04
 Number of steps in this run=    265 maximum allowed number of steps=    282.
 Search for a saddle point of order  1.
 GradGradGradGradGradGradGradGradGradGradGradGradGradGradGradGradGradGrad

 Leave Link  103 at Mon Mar  1 08:28:13 2021, MaxMem=   268435456 cpu:               1.2 elap:               0.1
 (Enter /public3/home/sc30001/g16/l202.exe)
                          Input orientation:                          
 ---------------------------------------------------------------------
 Center     Atomic      Atomic             Coordinates (Angstroms)
 Number     Number       Type             X           Y           Z
 ---------------------------------------------------------------------
      1          6           0       -1.563873    1.898896    0.274822
      2          6           0       -2.111280    0.725501    0.804564
      3          6           0       -1.282391   -0.422475    0.976643
      4          6           0        0.151602   -0.258327    0.735244
      5          6           0        0.638006    0.990212    0.255701
      6          6           0       -0.184578    2.064067    0.006943
      7          6           0        1.060279   -1.293299    0.915091
      8          6           0        2.422370   -1.099739    0.663472
      9          6           0        2.866246    0.132351    0.204923
     10          8           0        1.979329    1.137117    0.022808
     11          6           0        4.237676    0.497531   -0.094749
     12          6           0        4.614037    1.851773   -0.242623
     13          6           0        5.925250    2.199966   -0.507014
     14          6           0        6.902066    1.198223   -0.642113
     15          6           0        6.541478   -0.154224   -0.520896
     16          6           0        5.225668   -0.496133   -0.254159
     17          8           0       -2.431369    2.915526    0.038325
     18          8           0       -1.746055   -1.566145    1.313096
     19          6           0       -3.613141    0.687256    1.088263
     20          8           0        8.163195    1.603269   -0.896478
     21          1           0        0.217630    3.000750   -0.363794
     22          1           0        0.685512   -2.250226    1.265942
     23          1           0        3.142023   -1.883109    0.861593
     24          1           0        3.867778    2.630085   -0.129925
     25          1           0        6.223625    3.237549   -0.611330
     26          1           0        7.290199   -0.931821   -0.650955
     27          1           0        4.955396   -1.546498   -0.214656
     28          1           0       -1.966809    3.665006   -0.368112
     29          1           0        8.758221    0.838940   -0.968915
     30          1           0       -3.898676    1.645933    1.530517
     31          6           0       -3.964186   -0.448367    2.096224
     32          1           0       -3.274515   -1.390299    1.770921
     33          1           0       -3.451626   -0.370531    3.067435
     34          1           0       -4.310559   -1.235342    0.969328
     35          1           0       -5.031948   -0.538104    2.331105
     36          6           0       -4.479674    0.177256   -0.008818
     37          6           0       -3.904469    0.233496   -1.278640
     38          6           0       -5.867564    0.150427    0.127525
     39          6           0       -4.717060    0.263578   -2.411783
     40          1           0       -2.810264    0.255412   -1.385763
     41          6           0       -6.680528    0.179517   -1.005901
     42          1           0       -6.321079    0.105922    1.128261
     43          6           0       -6.105540    0.236222   -2.275433
     44          1           0       -4.263760    0.308540   -3.412680
     45          1           0       -7.774781    0.157938   -0.898110
     46          8           0       -6.938424    0.267000   -3.437438
     47          1           0       -7.860393    0.242164   -3.171063
 ---------------------------------------------------------------------
                    Distance matrix (angstroms):
                    1          2          3          4          5
     1  C    0.000000
     2  C    1.398977   0.000000
     3  C    2.441423   1.426365   0.000000
     4  C    2.794360   2.468473   1.463404   0.000000
     5  C    2.382088   2.816008   2.490656   1.423165   0.000000
     6  C    1.414742   2.477931   2.885897   2.457021   1.375387
     7  C    4.181653   3.761191   2.500045   1.388959   2.414027
     8  C    5.003298   4.889314   3.779155   2.422708   2.778151
     9  C    4.769855   5.048481   4.256121   2.793414   2.388212
    10  O    3.632919   4.184932   3.739110   2.407367   1.369294
    11  C    5.979830   6.416384   5.697844   4.237477   3.650092
    12  C    6.199721   6.898911   6.436355   5.032104   4.098711
    13  C    7.535839   8.275271   7.812075   6.396986   5.477242
    14  C    8.544228   9.140939   8.498963   7.041834   6.331491
    15  C    8.399117   8.797783   7.970414   6.513005   6.063317
    16  C    7.218992   7.512929   6.623830   5.175096   4.849311
    17  O    1.357209   2.342176   3.652785   4.150997   3.629759
    18  O    3.621838   2.375634   1.279128   2.376006   3.651958
    19  C    2.515802   1.528899   2.583865   3.897696   4.342487
    20  O    9.801795  10.451262   9.840290   8.385326   7.637527
    21  H    2.189901   3.459139   3.970554   3.440033   2.145403
    22  H    4.822579   4.109729   2.701298   2.129405   3.394596
    23  H    6.065750   5.865603   4.660700   3.405658   3.859168
    24  H    5.495569   6.344276   6.088255   4.785541   3.642707
    25  H    7.951251   8.819626   8.500454   7.134696   6.082878
    26  H    9.341553   9.656763   8.740584   7.303062   6.983402
    27  H    7.389938   7.492576   6.449233   5.063411   5.029511
    28  H    1.922204   3.168080   4.357097   4.593212   3.785331
    29  H   10.450647  11.013817  10.304866   8.842062   8.213432
    30  H    2.663094   2.137519   3.380834   4.545703   4.757795
    31  C    3.819509   2.545507   2.906227   4.339134   5.161124
    32  H    3.997926   2.600686   2.352896   3.753966   4.823955
    33  H    4.063570   2.849280   3.013252   4.293594   5.146121
    34  H    4.224934   2.951081   3.135380   4.573864   5.472719
    35  H    4.711137   3.529494   3.988373   5.430860   6.228277
    36  C    3.397998   2.563484   3.399033   4.710846   5.188595
    37  C    3.265761   2.792370   3.520212   4.555143   4.853958
    38  C    4.647644   3.859891   4.698194   6.063560   6.560801
    39  C    4.453616   4.165135   4.873299   5.820655   6.026624
    40  H    2.648031   2.346719   2.893939   3.679027   3.889075
    41  C    5.547672   4.945089   5.782106   7.064084   7.470596
    42  H    5.155009   4.267442   5.068586   6.494823   7.069102
    43  C    5.467634   5.067532   5.854284   6.961363   7.242275
    44  H    4.839038   4.753122   5.356220   6.084573   6.160277
    45  H    6.556072   5.941082   6.782529   8.103620   8.532230
    46  O    6.732738   6.442524   7.207648   8.243525   8.459587
    47  H    7.366481   7.006534   7.804827   8.927586   9.193753
                    6          7          8          9         10
     6  C    0.000000
     7  C    3.694091   0.000000
     8  C    4.151731   1.398595   0.000000
     9  C    3.616386   2.407972   1.387565   0.000000
    10  O    2.354141   2.747315   2.368598   1.352532   0.000000
    11  C    4.692622   3.784534   2.534069   1.450510   2.350111
    12  C    4.809787   4.884769   3.786269   2.492284   2.742785
    13  C    6.132913   6.155747   4.952601   3.760239   4.120759
    14  C    7.168785   6.539040   5.201237   4.259272   4.967816
    15  C    7.102060   5.779540   4.389052   3.757162   4.772460
    16  C    5.991123   4.399214   3.010792   2.484476   3.644576
    17  O    2.402922   5.538459   6.330240   5.986530   4.755758
    18  O    4.162053   2.847520   4.244445   5.038478   4.780267
    19  C    3.849663   5.078725   6.308818   6.562824   5.710805
    20  O    8.409151   7.881833   6.534277   5.606635   6.269177
    21  H    1.084708   4.558997   4.767616   3.945417   2.593487
    22  H    4.577691   1.085936   2.168702   3.399711   3.833202
    23  H    5.232294   2.164347   1.082045   2.137603   3.343229
    24  H    4.093983   4.936298   4.078022   2.711801   2.412161
    25  H    6.544035   7.036951   5.906499   4.645484   4.777866
    26  H    8.079633   6.433900   5.044966   4.629941   5.739321
    27  H    6.285269   4.063541   2.717889   2.712771   4.014368
    28  H    2.424875   5.949341   6.559867   6.013854   4.702664
    29  H    9.078926   8.206962   6.823942   6.049177   6.857536
    30  H    4.036166   5.797333   6.945941   7.057783   6.089583
    31  C    4.996284   5.230127   6.577625   7.111192   6.491392
    32  H    4.959029   4.419535   5.810797   6.517649   6.086592
    33  H    5.095830   5.083441   6.388631   6.954306   6.406093
    34  H    5.369917   5.371425   6.741236   7.345844   6.788752
    35  H    5.972438   6.300052   7.659196   8.206804   7.569188
    36  C    4.691285   5.805792   7.051305   7.349166   6.530011
    37  C    4.340658   5.638465   6.751164   6.932083   6.093388
    38  C    5.997740   7.120366   8.400783   8.734171   7.909377
    39  C    5.443840   6.846137   7.892229   8.023147   7.178574
    40  H    3.479237   4.761673   5.780679   5.896455   5.069682
    41  C    6.839206   8.110455   9.342700   9.623367   8.773161
    42  H    6.538221   7.515830   8.838413   9.233644   8.436952
    43  C    6.603639   7.991735   9.118508   9.308914   8.453320
    44  H    5.604946   7.045628   7.956293   7.997191   7.173930
    45  H    7.878047   9.135210  10.392409  10.698074   9.846296
    46  O    7.791511   9.238955  10.310669  10.460233   9.605036
    47  H    8.505128   9.931399  11.056201  11.245894  10.383732
                   11         12         13         14         15
    11  C    0.000000
    12  C    1.413324   0.000000
    13  C    2.432315   1.382180   0.000000
    14  C    2.808835   2.412840   1.405671   0.000000
    15  C    2.431849   2.795798   2.433544   1.404931   0.000000
    16  C    1.410287   2.426291   2.796838   2.414884   1.385426
    17  O    7.095108   7.130795   8.404909   9.514470   9.499898
    18  O    6.484275   7.386013   8.737581   9.287334   8.604664
    19  C    7.941715   8.415094   9.788468  10.668874  10.315705
    20  O    4.156336   3.617431   2.348644   1.348781   2.420704
    21  H    4.743338   4.545681   5.765301   6.928798   7.068917
    22  H    4.692496   5.876689   7.099468   7.360572   6.471348
    23  H    2.789712   4.163587   5.127469   5.088582   4.056675
    24  H    2.164682   1.084146   2.135507   3.394035   3.879936
    25  H    3.423237   2.155713   1.084660   2.149437   3.407834
    26  H    3.416184   3.882909   3.419342   2.165137   1.087271
    27  H    2.169690   3.415487   3.880990   3.392011   2.132573
    28  H    6.971604   6.827231   8.028090   9.209617   9.327422
    29  H    4.616932   4.327540   3.176707   1.918644   2.470030
    30  H    8.376189   8.697854  10.048284  11.026187  10.790999
    31  C    8.541991   9.184048  10.563685  11.326304  10.830734
    32  H    7.967285   8.763254  10.134824  10.774320  10.155492
    33  H    8.359324   8.997223  10.359051  11.109486  10.620029
    34  H    8.786776   9.520898  10.897372  11.586283  11.007101
    35  H    9.637595  10.265506  11.645263  12.420771  11.925832
    36  C    8.723654   9.249553  10.611409  11.444975  11.038020
    37  C    8.232001   8.732531  10.054143  10.868168  10.480568
    38  C   10.113642  10.625231  11.986397  12.835641  12.429705
    39  C    9.252603   9.710663  10.983465  11.790224  11.423864
    40  H    7.169295   7.679542   8.992368   9.786279   9.400578
    41  C   10.960771  11.443173  12.776413  13.625599  13.235106
    42  H   10.636560  11.158139  12.531230  13.385773  12.970457
    43  C   10.573825  11.029580  12.317609  13.144999  12.774110
    44  H    9.127913   9.552282  10.762728  11.538772  11.195076
    45  H   12.044078  12.521243  13.856900  14.715895  14.324629
    46  O   11.667558  12.090397  13.334086  14.150625  13.798239
    47  H   12.485680  12.914256  14.176534  15.007993  14.649041
                   16         17         18         19         20
    16  C    0.000000
    17  O    8.387799   0.000000
    18  O    7.225382   4.709573   0.000000
    19  C    9.018151   2.732059   2.935026   0.000000
    20  O    3.667305  10.716373  10.635819  11.977494   0.000000
    21  H    6.109063   2.680701   5.246385   4.704842   8.085092
    22  H    5.099075   6.156865   2.526402   5.209490   8.685691
    23  H    2.740471   7.400498   4.919109   7.231210   6.360646
    24  H    3.410651   6.307854   7.155821   7.824494   4.482473
    25  H    3.881220   8.685314   9.502353  10.303135   2.552276
    26  H    2.146989  10.477885   9.268968  11.159262   2.692413
    27  H    1.085299   8.633536   6.873417   8.950256   4.547075
    28  H    8.310222   0.970942   5.499103   3.701140  10.351179
    29  H    3.843466  11.425133  11.015073  12.542153   0.971340
    30  H    9.540816   2.447753   3.872789   1.093701  12.303693
    31  C    9.485778   4.230869   2.604385   1.558478  12.658548
    32  H    8.783712   4.717299   1.605214   2.212899  12.120135
    33  H    9.292158   4.584169   2.723264   2.249916  12.430308
    34  H    9.642768   4.650573   2.608503   2.048638  12.928012
    35  H   10.578471   4.893610   3.590307   2.249261  13.751894
    36  C    9.731768   3.419927   3.501367   1.488141  12.753964
    37  C    9.216362   3.331322   3.822899   2.427550  12.151167
    38  C   11.118611   4.411481   4.619419   2.508710  14.142897
    39  C   10.202467   4.273200   5.103869   3.694383  13.038094
    40  H    8.149942   3.041019   3.425558   2.636647  11.066748
    41  C   11.949021   5.160572   5.724867   3.748624  14.912248
    42  H   11.644781   4.920537   4.874506   2.769923  14.701558
    43  C   11.533350   5.102125   5.927155   4.210693  14.400247
    44  H   10.033593   4.697176   5.673292   4.563466  12.745070
    45  H   13.032810   6.085495   6.648866   4.641670  16.003376
    46  O   12.596856   6.277672   7.272461   5.631704  15.372085
    47  H   13.427524   6.849915   7.795049   6.031510  16.241359
                   21         22         23         24         25
    21  H    0.000000
    22  H    5.517944   0.000000
    23  H    5.822863   2.516490   0.000000
    24  H    3.676365   5.991051   4.677472   0.000000
    25  H    6.015757   8.019384   6.155235   2.480077   0.000000
    26  H    8.097457   7.002470   4.516649   4.967053   4.303812
    27  H    6.568571   4.573763   2.135401   4.316704   4.965165
    28  H    2.283206   6.685425   7.641592   5.930446   8.205187
    29  H    8.830702   8.927831   6.503998   5.275277   3.507901
    30  H    4.729473   6.022029   7.903989   8.002713  10.468130
    31  C    5.952787   5.055270   7.353979   8.704726  11.167288
    32  H    6.002782   4.083661   6.499361   8.413622  10.830825
    33  H    6.049984   4.888204   7.115465   8.532319  10.961845
    34  H    6.342412   5.106730   7.481456   9.112358  11.553107
    35  H    6.880701   6.062614   8.413222   9.762131  12.231166
    36  C    5.492066   5.847805   7.943109   8.701206  11.148499
    37  C    5.048400   5.806178   7.662485   8.214074  10.585270
    38  C    6.737605   7.071204   9.265354  10.049470  12.500924
    39  C    6.003127   7.002332   8.780002   9.192750  11.479753
    40  H    4.213009   5.052743   6.712198   7.198085   9.544844
    41  C    7.480390   8.082293  10.209038  10.864592  13.267419
    42  H    7.304860   7.393423   9.673554  10.572002  13.046182
    43  C    7.160968   8.052462   9.992493  10.478589  12.797871
    44  H    6.051988   7.275444   8.827138   9.071270  11.243305
    45  H    8.499748   9.058638  11.244511  11.926893  14.336025
    46  O    8.254077   9.304978  11.167813  11.545467  13.785884
    47  H    8.985823   9.946433  11.909336  12.349116  14.624779
                   26         27         28         29         30
    26  H    0.000000
    27  H    2.453465   0.000000
    28  H   10.339392   8.666039   0.000000
    29  H    2.322022   4.552000  11.107380   0.000000
    30  H   11.687368   9.572452   3.378396  12.926541   0.000000
    31  C   11.594908   9.279277   5.194449  13.149596   2.170347
    32  H   10.848450   8.467487   5.642842  12.540452   3.109032
    33  H   11.381049   9.101265   5.503928  12.916474   2.574509
    34  H   11.717296   9.346473   5.594222  13.373573   2.964174
    35  H   12.683967  10.355906   5.860630  14.246233   2.587521
    36  C   11.839438   9.593447   4.313697  13.289149   2.205476
    37  C   11.272647   9.099321   4.044608  12.680940   3.144261
    38  C   13.225129  10.960524   5.273880  14.682977   2.842789
    39  C   12.194415  10.082665   4.828062  13.564516   4.257040
    40  H   10.196510   8.057533   3.656824  11.590691   3.409235
    41  C   14.019353  11.789822   5.896995  15.452869   4.040111
    42  H   13.766242  11.475748   5.819440  15.242072   2.898531
    43  C   13.544337  11.391628   5.702940  14.933240   4.619826
    44  H   11.944019   9.932842   5.080476  13.259913   5.133917
    45  H   15.106365  12.861944   6.805363  16.547173   4.810047
    46  O   14.548381  12.455442   6.759006  15.899855   5.985157
    47  H   15.403559  13.273436   7.369309  16.774503   6.306396
                   31         32         33         34         35
    31  C    0.000000
    32  H    1.211901   0.000000
    33  H    1.100921   1.658989   0.000000
    34  H    1.417462   1.319072   2.426461   0.000000
    35  H    1.096968   2.031899   1.751479   1.691443   0.000000
    36  C    2.255733   2.660283   3.289420   1.726500   2.508383
    37  C    3.443574   3.511890   4.411154   2.715834   3.859641
    38  C    2.803066   3.434893   3.840732   2.247944   2.455218
    39  C    4.625560   4.723479   5.659085   3.720742   4.820460
    40  H    3.735113   3.590062   4.542479   3.165389   4.402347
    41  C    4.170843   4.666475   5.226894   3.394129   3.790568
    42  H    2.607515   3.454452   3.495878   2.422073   1.877089
    43  C    4.915835   5.199351   5.996469   3.989478   4.792950
    44  H    5.568722   5.543859   6.566017   4.646263   5.856448
    45  H    4.884084   5.456478   5.890203   4.174852   4.293650
    46  O    6.322915   6.580112   7.407940   5.346241   6.128534
    47  H    6.587987   6.936744   7.663646   5.650415   6.235605
                   36         37         38         39         40
    36  C    0.000000
    37  C    1.395160   0.000000
    38  C    1.394829   2.416183   0.000000
    39  C    2.416205   1.394712   2.790080   0.000000
    40  H    2.165414   1.099655   3.412938   2.165330   0.000000
    41  C    2.416183   2.789946   1.395138   2.416356   3.889601
    42  H    2.165365   3.413128   1.099604   3.889684   4.320704
    43  C    2.790065   2.416260   2.416236   1.395427   3.413316
    44  H    3.413229   2.165375   3.889760   1.099680   2.494768
    45  H    3.413055   3.889707   2.165516   3.413506   4.989362
    46  O    4.220065   3.723763   3.724149   2.446720   4.609904
    47  H    4.629608   4.385279   3.854927   3.233808   5.356424
                   41         42         43         44         45
    41  C    0.000000
    42  H    2.165471   0.000000
    43  C    1.394825   3.412999   0.000000
    44  H    3.413209   4.989364   2.165806   0.000000
    45  H    1.099761   2.494420   2.165528   4.321228   0.000000
    46  O    2.446740   4.610061   1.430000   2.675101   2.675738
    47  H    2.466563   4.568614   1.970203   3.605351   2.276123
                   46         47
    46  O    0.000000
    47  H    0.960000   0.000000
 Stoichiometry    C23H19O5(1+)
 Framework group  C1[X(C23H19O5)]
 Deg. of freedom   135
 Full point group                 C1      NOp   1
 Largest Abelian subgroup         C1      NOp   1
 Largest concise Abelian subgroup C1      NOp   1
                         Standard orientation:                         
 ---------------------------------------------------------------------
 Center     Atomic      Atomic             Coordinates (Angstroms)
 Number     Number       Type             X           Y           Z
 ---------------------------------------------------------------------
      1          6           0        1.235186   -0.536624    1.451380
      2          6           0        1.817470    0.607414    0.895268
      3          6           0        1.040055    1.452089    0.048707
      4          6           0       -0.388961    1.157892   -0.064936
      5          6           0       -0.916197    0.006819    0.585027
      6          6           0       -0.138191   -0.852122    1.325713
      7          6           0       -1.251925    1.938472   -0.823352
      8          6           0       -2.610221    1.618180   -0.915613
      9          6           0       -3.095080    0.493866   -0.262799
     10          8           0       -2.252239   -0.269822    0.469144
     11          6           0       -4.469197    0.029492   -0.250944
     12          6           0       -4.905734   -0.926535    0.694007
     13          6           0       -6.220394   -1.352566    0.718271
     14          6           0       -7.139828   -0.839910   -0.213250
     15          6           0       -6.718005    0.094050   -1.174299
     16          6           0       -5.399168    0.518038   -1.191894
     17          8           0        2.060333   -1.350387    2.157735
     18          8           0        1.545383    2.425826   -0.609053
     19          6           0        3.306199    0.856936    1.138083
     20          8           0       -8.407748   -1.293196   -0.135008
     21          1           0       -0.570494   -1.724375    1.804129
     22          1           0       -0.845169    2.807605   -1.331698
     23          1           0       -3.297800    2.257592   -1.453397
     24          1           0       -4.204354   -1.318806    1.421718
     25          1           0       -6.565229   -2.078020    1.447170
     26          1           0       -7.421151    0.472247   -1.912344
     27          1           0       -5.079032    1.200484   -1.972697
     28          1           0        1.576586   -2.134788    2.463400
     29          1           0       -8.960590   -0.877673   -0.817069
     30          1           0        3.525097    0.610588    2.180953
     31          6           0        3.670660    2.352491    0.894488
     32          1           0        3.042755    2.679404   -0.089162
     33          1           0        3.114701    3.065450    1.522680
     34          1           0        4.102459    1.956420   -0.396200
     35          1           0        4.730800    2.594693    1.038643
     36          6           0        4.242079    0.313727    0.116508
     37          6           0        3.718406   -0.718970   -0.661807
     38          6           0        5.622674    0.440280    0.269771
     39          6           0        4.575184   -1.625266   -1.286130
     40          1           0        2.629898   -0.818928   -0.781813
     41          6           0        6.479887   -0.465622   -0.355479
     42          1           0        6.035587    1.254254    0.883024
     43          6           0        5.956394   -1.498379   -1.133236
     44          1           0        4.162471   -2.439649   -1.899111
     45          1           0        7.568397   -0.365348   -0.234793
     46          8           0        6.834596   -2.427716   -1.773543
     47          1           0        7.744715   -2.201320   -1.568532
 ---------------------------------------------------------------------
 Rotational constants (GHZ):           0.4985607           0.0635438           0.0614350
 Leave Link  202 at Mon Mar  1 08:28:13 2021, MaxMem=   268435456 cpu:               0.2 elap:               0.0
 (Enter /public3/home/sc30001/g16/l301.exe)
 Standard basis: 6-31G(d) (6D, 7F)
 Ernie: Thresh=  0.10000D-02 Tol=  0.10000D-05 Strict=F.
 There are   458 symmetry adapted cartesian basis functions of A   symmetry.
 There are   458 symmetry adapted basis functions of A   symmetry.
   458 basis functions,   860 primitive gaussians,   458 cartesian basis functions
    98 alpha electrons       98 beta electrons
       nuclear repulsion energy      2399.4879182878 Hartrees.
 IExCor=  402 DFT=T Ex+Corr=B3LYP ExCW=0 ScaHFX=  0.200000
 ScaDFX=  0.800000  0.720000  1.000000  0.810000 ScalE2=  1.000000  1.000000
 IRadAn=      5 IRanWt=     -1 IRanGd=            0 ICorTp=0 IEmpDi=  4
 NAtoms=   47 NActive=   47 NUniq=   47 SFac= 1.00D+00 NAtFMM=   60 NAOKFM=F Big=F
 Integral buffers will be    131072 words long.
 Raffenetti 2 integral format.
 Two-electron integral symmetry is turned on.
 Leave Link  301 at Mon Mar  1 08:28:13 2021, MaxMem=   268435456 cpu:               1.3 elap:               0.1
 (Enter /public3/home/sc30001/g16/l302.exe)
 NPDir=0 NMtPBC=     1 NCelOv=     1 NCel=       1 NClECP=     1 NCelD=      1
         NCelK=      1 NCelE2=     1 NClLst=     1 CellRange=     0.0.
 One-electron integrals computed using PRISM.
 One-electron integral symmetry used in STVInt
 NBasis=   458 RedAO= T EigKep=  3.38D-04  NBF=   458
 NBsUse=   458 1.00D-06 EigRej= -1.00D+00 NBFU=   458
 Precomputing XC quadrature grid using
 IXCGrd= 4 IRadAn=           5 IRanWt=          -1 IRanGd=           0 AccXCQ= 0.00D+00.
 Generated NRdTot=       0 NPtTot=           0 NUsed=           0 NTot=          32
 NSgBfM=   445   445   445   445   445 MxSgAt=    47 MxSgA2=    47.
 Leave Link  302 at Mon Mar  1 08:28:14 2021, MaxMem=   268435456 cpu:              12.7 elap:               0.6
 (Enter /public3/home/sc30001/g16/l303.exe)
 DipDrv:  MaxL=1.
 Leave Link  303 at Mon Mar  1 08:28:14 2021, MaxMem=   268435456 cpu:               1.9 elap:               0.1
 (Enter /public3/home/sc30001/g16/l401.exe)
 ExpMin= 1.61D-01 ExpMax= 5.48D+03 ExpMxC= 8.25D+02 IAcc=3 IRadAn=         5 AccDes= 0.00D+00
 Harris functional with IExCor=  402 and IRadAn=       5 diagonalized for initial guess.
 HarFok:  IExCor=  402 AccDes= 0.00D+00 IRadAn=         5 IDoV= 1 UseB2=F ITyADJ=14
 ICtDFT=  3500011 ScaDFX=  1.000000  1.000000  1.000000  1.000000
 FoFCou: FMM=F IPFlag=           0 FMFlag=      100000 FMFlg1=           0
         NFxFlg=           0 DoJE=T BraDBF=F KetDBF=T FulRan=T
         wScrn=  0.000000 ICntrl=       500 IOpCl=  0 I1Cent=   200000004 NGrid=           0
         NMat0=    1 NMatS0=      1 NMatT0=    0 NMatD0=    1 NMtDS0=    0 NMtDT0=    0
 Petite list used in FoFCou.
 Harris En= -1263.62438506380    
 JPrj=0 DoOrth=F DoCkMO=F.
 Leave Link  401 at Mon Mar  1 08:28:16 2021, MaxMem=   268435456 cpu:              29.6 elap:               1.3
 (Enter /public3/home/sc30001/g16/l502.exe)
 Integral symmetry usage will be decided dynamically.
 Closed shell SCF:
 Using DIIS extrapolation, IDIIS=  1040.
 NGot=   268435456 LenX=   267999857 LenY=   267789635
 Requested convergence on RMS density matrix=1.00D-08 within 128 cycles.
 Requested convergence on MAX density matrix=1.00D-06.
 Requested convergence on             energy=1.00D-06.
 No special actions if energy rises.
 Fock matrices will be formed incrementally for  20 cycles.
 Integral accuracy reduced to 1.0D-05 until final iterations.

 Cycle   1  Pass 0  IDiag  1:
 FoFJK:  IHMeth= 1 ICntrl=       0 DoSepK=F KAlg= 0 I1Cent=           0 FoldK=F
 IRaf= 620000000 NMat=       1 IRICut=       1 DoRegI=T DoRafI=F ISym2E= 0 IDoP0=0 IntGTp=1.
 FoFCou: FMM=F IPFlag=           0 FMFlag=      100000 FMFlg1=           0
         NFxFlg=           0 DoJE=F BraDBF=F KetDBF=F FulRan=T
         wScrn=  0.000000 ICntrl=         0 IOpCl=  0 I1Cent=           0 NGrid=           0
         NMat0=    1 NMatS0=      1 NMatT0=    0 NMatD0=    1 NMtDS0=    0 NMtDT0=    0
 Symmetry not used in FoFCou.
 E= -1263.05834480871    
 DIIS: error= 2.71D-02 at cycle   1 NSaved=   1.
 NSaved= 1 IEnMin= 1 EnMin= -1263.05834480871     IErMin= 1 ErrMin= 2.71D-02
 ErrMax= 2.71D-02  0.00D+00 EMaxC= 1.00D-01 BMatC= 5.92D-01 BMatP= 5.92D-01
 IDIUse=3 WtCom= 7.29D-01 WtEn= 2.71D-01
 Coeff-Com:  0.100D+01
 Coeff-En:   0.100D+01
 Coeff:      0.100D+01
 Gap=     0.062 Goal=   None    Shift=    0.000
 GapD=    0.062 DampG=0.500 DampE=0.500 DampFc=0.2500 IDamp=-1.
 Damping current iteration by 2.50D-01
 RMSDP=4.61D-03 MaxDP=3.00D-01              OVMax= 4.15D-01

 Cycle   2  Pass 0  IDiag  1:
 RMSU=  1.14D-03    CP:  9.89D-01
 E= -1263.24547150506     Delta-E=       -0.187126696345 Rises=F Damp=T
 DIIS: error= 1.50D-02 at cycle   2 NSaved=   2.
 NSaved= 2 IEnMin= 2 EnMin= -1263.24547150506     IErMin= 2 ErrMin= 1.50D-02
 ErrMax= 1.50D-02  0.00D+00 EMaxC= 1.00D-01 BMatC= 1.50D-01 BMatP= 5.92D-01
 IDIUse=3 WtCom= 8.50D-01 WtEn= 1.50D-01
 Coeff-Com: -0.641D+00 0.164D+01
 Coeff-En:   0.000D+00 0.100D+01
 Coeff:     -0.545D+00 0.154D+01
 Gap=     0.177 Goal=   None    Shift=    0.000
 RMSDP=1.82D-03 MaxDP=5.39D-02 DE=-1.87D-01 OVMax= 4.55D-01

 Cycle   3  Pass 0  IDiag  1:
 RMSU=  1.75D-03    CP:  9.64D-01  1.26D+00
 E= -1263.45219555529     Delta-E=       -0.206724050235 Rises=F Damp=F
 DIIS: error= 1.15D-02 at cycle   3 NSaved=   3.
 NSaved= 3 IEnMin= 3 EnMin= -1263.45219555529     IErMin= 3 ErrMin= 1.15D-02
 ErrMax= 1.15D-02  0.00D+00 EMaxC= 1.00D-01 BMatC= 1.71D-01 BMatP= 1.50D-01
 IDIUse=2 WtCom= 0.00D+00 WtEn= 1.00D+00
 Coeff-En:   0.000D+00 0.497D-01 0.950D+00
 Coeff:      0.000D+00 0.497D-01 0.950D+00
 Gap=     0.180 Goal=   None    Shift=    0.000
 RMSDP=4.43D-03 MaxDP=3.65D-01 DE=-2.07D-01 OVMax= 9.23D-01

 Cycle   4  Pass 0  IDiag  1:
 RMSU=  3.58D-03    CP:  9.55D-01  2.39D+00 -2.93D-01
 E= -1259.97826572383     Delta-E=        3.473929831462 Rises=F Damp=F
 DIIS: error= 4.60D-02 at cycle   4 NSaved=   4.
 NSaved= 4 IEnMin= 3 EnMin= -1263.45219555529     IErMin= 3 ErrMin= 1.15D-02
 ErrMax= 4.60D-02  0.00D+00 EMaxC= 1.00D-01 BMatC= 2.48D+00 BMatP= 1.50D-01
 IDIUse=2 WtCom= 0.00D+00 WtEn= 1.00D+00
 Coeff-En:   0.000D+00 0.000D+00 0.907D+00 0.927D-01
 Coeff:      0.000D+00 0.000D+00 0.907D+00 0.927D-01
 Gap=     0.042 Goal=   None    Shift=    0.000
 RMSDP=3.59D-03 MaxDP=2.34D-01 DE= 3.47D+00 OVMax= 9.51D-01

 Cycle   5  Pass 0  IDiag  1:
 RMSU=  1.14D-03    CP:  9.70D-01  2.12D+00 -6.84D-02  6.07D-02
 E= -1263.36665886449     Delta-E=       -3.388393140660 Rises=F Damp=F
 DIIS: error= 1.45D-02 at cycle   5 NSaved=   5.
 NSaved= 5 IEnMin= 3 EnMin= -1263.45219555529     IErMin= 3 ErrMin= 1.15D-02
 ErrMax= 1.45D-02  0.00D+00 EMaxC= 1.00D-01 BMatC= 2.64D-01 BMatP= 1.50D-01
 IDIUse=2 WtCom= 0.00D+00 WtEn= 1.00D+00
 Coeff-En:   0.000D+00 0.000D+00 0.572D+00 0.000D+00 0.428D+00
 Coeff:      0.000D+00 0.000D+00 0.572D+00 0.000D+00 0.428D+00
 Gap=     0.139 Goal=   None    Shift=    0.000
 RMSDP=1.32D-03 MaxDP=7.79D-02 DE=-3.39D+00 OVMax= 2.37D-01

 Cycle   6  Pass 0  IDiag  1:
 RMSU=  3.46D-04    CP:  9.69D-01  1.54D+00  4.67D-01  1.69D-02  5.45D-01
 E= -1263.61882085658     Delta-E=       -0.252161992093 Rises=F Damp=F
 DIIS: error= 1.66D-03 at cycle   6 NSaved=   6.
 NSaved= 6 IEnMin= 6 EnMin= -1263.61882085658     IErMin= 6 ErrMin= 1.66D-03
 ErrMax= 1.66D-03  0.00D+00 EMaxC= 1.00D-01 BMatC= 2.67D-03 BMatP= 1.50D-01
 IDIUse=3 WtCom= 9.83D-01 WtEn= 1.66D-02
 Coeff-Com: -0.694D-01 0.112D+00 0.156D+00-0.574D-02 0.853D-01 0.721D+00
 Coeff-En:   0.000D+00 0.000D+00 0.000D+00 0.000D+00 0.000D+00 0.100D+01
 Coeff:     -0.683D-01 0.110D+00 0.154D+00-0.565D-02 0.839D-01 0.726D+00
 Gap=     0.113 Goal=   None    Shift=    0.000
 RMSDP=2.30D-04 MaxDP=8.74D-03 DE=-2.52D-01 OVMax= 3.51D-02

 Cycle   7  Pass 0  IDiag  1:
 RMSU=  1.93D-04    CP:  9.68D-01  1.56D+00  5.12D-01  1.45D-02  5.35D-01
                    CP:  7.36D-01
 E= -1263.61975490070     Delta-E=       -0.000934044116 Rises=F Damp=F
 DIIS: error= 2.25D-03 at cycle   7 NSaved=   7.
 NSaved= 7 IEnMin= 7 EnMin= -1263.61975490070     IErMin= 6 ErrMin= 1.66D-03
 ErrMax= 2.25D-03  0.00D+00 EMaxC= 1.00D-01 BMatC= 1.86D-03 BMatP= 2.67D-03
 IDIUse=3 WtCom= 9.83D-01 WtEn= 1.66D-02
 Coeff-Com: -0.478D-01 0.641D-01 0.269D-01 0.167D-03-0.194D-01 0.497D+00
 Coeff-Com:  0.479D+00
 Coeff-En:   0.000D+00 0.000D+00 0.000D+00 0.000D+00 0.000D+00 0.408D+00
 Coeff-En:   0.592D+00
 Coeff:     -0.470D-01 0.630D-01 0.265D-01 0.165D-03-0.191D-01 0.495D+00
 Coeff:      0.481D+00
 Gap=     0.110 Goal=   None    Shift=    0.000
 RMSDP=1.19D-04 MaxDP=4.43D-03 DE=-9.34D-04 OVMax= 1.40D-02

 Cycle   8  Pass 0  IDiag  1:
 RMSU=  3.63D-05    CP:  9.68D-01  1.56D+00  5.12D-01  1.33D-02  5.15D-01
                    CP:  9.22D-01  5.32D-01
 E= -1263.62168203821     Delta-E=       -0.001927137512 Rises=F Damp=F
 DIIS: error= 3.66D-04 at cycle   8 NSaved=   8.
 NSaved= 8 IEnMin= 8 EnMin= -1263.62168203821     IErMin= 8 ErrMin= 3.66D-04
 ErrMax= 3.66D-04  0.00D+00 EMaxC= 1.00D-01 BMatC= 6.61D-05 BMatP= 1.86D-03
 IDIUse=3 WtCom= 9.96D-01 WtEn= 3.66D-03
 Coeff-Com: -0.272D-01 0.355D-01 0.930D-02 0.356D-03-0.133D-01 0.271D+00
 Coeff-Com:  0.282D+00 0.443D+00
 Coeff-En:   0.000D+00 0.000D+00 0.000D+00 0.000D+00 0.000D+00 0.000D+00
 Coeff-En:   0.000D+00 0.100D+01
 Coeff:     -0.271D-01 0.354D-01 0.927D-02 0.355D-03-0.133D-01 0.270D+00
 Coeff:      0.281D+00 0.445D+00
 Gap=     0.110 Goal=   None    Shift=    0.000
 RMSDP=2.25D-05 MaxDP=9.73D-04 DE=-1.93D-03 OVMax= 2.86D-03

 Cycle   9  Pass 0  IDiag  1:
 RMSU=  1.56D-05    CP:  9.68D-01  1.56D+00  5.10D-01  1.35D-02  5.20D-01
                    CP:  9.20D-01  5.67D-01  6.37D-01
 E= -1263.62174308936     Delta-E=       -0.000061051151 Rises=F Damp=F
 DIIS: error= 1.52D-04 at cycle   9 NSaved=   9.
 NSaved= 9 IEnMin= 9 EnMin= -1263.62174308936     IErMin= 9 ErrMin= 1.52D-04
 ErrMax= 1.52D-04  0.00D+00 EMaxC= 1.00D-01 BMatC= 7.62D-06 BMatP= 6.61D-05
 IDIUse=3 WtCom= 9.98D-01 WtEn= 1.52D-03
 Coeff-Com: -0.779D-02 0.103D-01-0.101D-02 0.144D-03-0.308D-02 0.530D-01
 Coeff-Com:  0.626D-01 0.236D+00 0.650D+00
 Coeff-En:   0.000D+00 0.000D+00 0.000D+00 0.000D+00 0.000D+00 0.000D+00
 Coeff-En:   0.000D+00 0.000D+00 0.100D+01
 Coeff:     -0.778D-02 0.103D-01-0.101D-02 0.144D-03-0.308D-02 0.529D-01
 Coeff:      0.625D-01 0.236D+00 0.650D+00
 Gap=     0.110 Goal=   None    Shift=    0.000
 RMSDP=8.51D-06 MaxDP=3.71D-04 DE=-6.11D-05 OVMax= 9.97D-04

 Initial convergence to 1.0D-05 achieved.  Increase integral accuracy.
 Cycle  10  Pass 1  IDiag  1:
 E= -1263.62174000808     Delta-E=        0.000003081278 Rises=F Damp=F
 DIIS: error= 5.85D-05 at cycle   1 NSaved=   1.
 NSaved= 1 IEnMin= 1 EnMin= -1263.62174000808     IErMin= 1 ErrMin= 5.85D-05
 ErrMax= 5.85D-05  0.00D+00 EMaxC= 1.00D-01 BMatC= 3.24D-06 BMatP= 3.24D-06
 IDIUse=1 WtCom= 1.00D+00 WtEn= 0.00D+00
 Coeff-Com:  0.100D+01
 Coeff:      0.100D+01
 Gap=     0.110 Goal=   None    Shift=    0.000
 RMSDP=8.51D-06 MaxDP=3.71D-04 DE= 3.08D-06 OVMax= 1.22D-03

 Cycle  11  Pass 1  IDiag  1:
 RMSU=  4.36D-05    CP:  1.00D+00
 E= -1263.62173546258     Delta-E=        0.000004545502 Rises=F Damp=F
 DIIS: error= 9.09D-05 at cycle   2 NSaved=   2.
 NSaved= 2 IEnMin= 1 EnMin= -1263.62174000808     IErMin= 1 ErrMin= 5.85D-05
 ErrMax= 9.09D-05  0.00D+00 EMaxC= 1.00D-01 BMatC= 8.10D-06 BMatP= 3.24D-06
 IDIUse=1 WtCom= 1.00D+00 WtEn= 0.00D+00
 Coeff-Com:  0.630D+00 0.370D+00
 Coeff:      0.630D+00 0.370D+00
 Gap=     0.110 Goal=   None    Shift=    0.000
 RMSDP=9.11D-06 MaxDP=5.83D-04 DE= 4.55D-06 OVMax= 1.08D-03

 Cycle  12  Pass 1  IDiag  1:
 RMSU=  8.84D-06    CP:  1.00D+00  9.51D-01
 E= -1263.62174248800     Delta-E=       -0.000007025417 Rises=F Damp=F
 DIIS: error= 2.36D-05 at cycle   3 NSaved=   3.
 NSaved= 3 IEnMin= 3 EnMin= -1263.62174248800     IErMin= 3 ErrMin= 2.36D-05
 ErrMax= 2.36D-05  0.00D+00 EMaxC= 1.00D-01 BMatC= 5.39D-07 BMatP= 3.24D-06
 IDIUse=1 WtCom= 1.00D+00 WtEn= 0.00D+00
 Coeff-Com:  0.104D+00 0.209D+00 0.688D+00
 Coeff:      0.104D+00 0.209D+00 0.688D+00
 Gap=     0.110 Goal=   None    Shift=    0.000
 RMSDP=2.65D-06 MaxDP=1.69D-04 DE=-7.03D-06 OVMax= 3.82D-04

 Cycle  13  Pass 1  IDiag  1:
 RMSU=  1.62D-06    CP:  1.00D+00  9.68D-01  7.79D-01
 E= -1263.62174283916     Delta-E=       -0.000000351162 Rises=F Damp=F
 DIIS: error= 1.21D-05 at cycle   4 NSaved=   4.
 NSaved= 4 IEnMin= 4 EnMin= -1263.62174283916     IErMin= 4 ErrMin= 1.21D-05
 ErrMax= 1.21D-05  0.00D+00 EMaxC= 1.00D-01 BMatC= 1.44D-07 BMatP= 5.39D-07
 IDIUse=1 WtCom= 1.00D+00 WtEn= 0.00D+00
 Coeff-Com:  0.892D-03 0.986D-01 0.458D+00 0.443D+00
 Coeff:      0.892D-03 0.986D-01 0.458D+00 0.443D+00
 Gap=     0.110 Goal=   None    Shift=    0.000
 RMSDP=1.04D-06 MaxDP=4.26D-05 DE=-3.51D-07 OVMax= 1.17D-04

 Cycle  14  Pass 1  IDiag  1:
 RMSU=  3.44D-07    CP:  1.00D+00  9.68D-01  8.11D-01  4.21D-01
 E= -1263.62174297599     Delta-E=       -0.000000136828 Rises=F Damp=F
 DIIS: error= 2.90D-06 at cycle   5 NSaved=   5.
 NSaved= 5 IEnMin= 5 EnMin= -1263.62174297599     IErMin= 5 ErrMin= 2.90D-06
 ErrMax= 2.90D-06  0.00D+00 EMaxC= 1.00D-01 BMatC= 6.42D-09 BMatP= 1.44D-07
 IDIUse=1 WtCom= 1.00D+00 WtEn= 0.00D+00
 Coeff-Com: -0.302D-02 0.595D-01 0.284D+00 0.294D+00 0.366D+00
 Coeff:     -0.302D-02 0.595D-01 0.284D+00 0.294D+00 0.366D+00
 Gap=     0.110 Goal=   None    Shift=    0.000
 RMSDP=2.07D-07 MaxDP=7.39D-06 DE=-1.37D-07 OVMax= 2.33D-05

 Cycle  15  Pass 1  IDiag  1:
 RMSU=  1.09D-07    CP:  1.00D+00  9.68D-01  8.11D-01  4.66D-01  5.34D-01
 E= -1263.62174298253     Delta-E=       -0.000000006542 Rises=F Damp=F
 DIIS: error= 3.86D-07 at cycle   6 NSaved=   6.
 NSaved= 6 IEnMin= 6 EnMin= -1263.62174298253     IErMin= 6 ErrMin= 3.86D-07
 ErrMax= 3.86D-07  0.00D+00 EMaxC= 1.00D-01 BMatC= 1.13D-10 BMatP= 6.42D-09
 IDIUse=1 WtCom= 1.00D+00 WtEn= 0.00D+00
 Coeff-Com: -0.158D-02 0.261D-01 0.123D+00 0.128D+00 0.172D+00 0.553D+00
 Coeff:     -0.158D-02 0.261D-01 0.123D+00 0.128D+00 0.172D+00 0.553D+00
 Gap=     0.110 Goal=   None    Shift=    0.000
 RMSDP=5.02D-08 MaxDP=1.58D-06 DE=-6.54D-09 OVMax= 8.75D-06

 Cycle  16  Pass 1  IDiag  1:
 RMSU=  4.52D-08    CP:  1.00D+00  9.68D-01  8.11D-01  4.61D-01  5.72D-01
                    CP:  8.57D-01
 E= -1263.62174298265     Delta-E=       -0.000000000115 Rises=F Damp=F
 DIIS: error= 2.11D-07 at cycle   7 NSaved=   7.
 NSaved= 7 IEnMin= 7 EnMin= -1263.62174298265     IErMin= 7 ErrMin= 2.11D-07
 ErrMax= 2.11D-07  0.00D+00 EMaxC= 1.00D-01 BMatC= 4.88D-11 BMatP= 1.13D-10
 IDIUse=1 WtCom= 1.00D+00 WtEn= 0.00D+00
 Coeff-Com: -0.133D-03-0.128D-03-0.289D-02-0.333D-02-0.941D-02 0.386D+00
 Coeff-Com:  0.630D+00
 Coeff:     -0.133D-03-0.128D-03-0.289D-02-0.333D-02-0.941D-02 0.386D+00
 Coeff:      0.630D+00
 Gap=     0.110 Goal=   None    Shift=    0.000
 RMSDP=2.50D-08 MaxDP=8.44D-07 DE=-1.15D-10 OVMax= 3.82D-06

 Cycle  17  Pass 1  IDiag  1:
 RMSU=  1.44D-08    CP:  1.00D+00  9.68D-01  8.11D-01  4.63D-01  5.84D-01
                    CP:  9.95D-01  7.22D-01
 E= -1263.62174298269     Delta-E=       -0.000000000044 Rises=F Damp=F
 DIIS: error= 8.46D-08 at cycle   8 NSaved=   8.
 NSaved= 8 IEnMin= 8 EnMin= -1263.62174298269     IErMin= 8 ErrMin= 8.46D-08
 ErrMax= 8.46D-08  0.00D+00 EMaxC= 1.00D-01 BMatC= 5.41D-12 BMatP= 4.88D-11
 IDIUse=1 WtCom= 1.00D+00 WtEn= 0.00D+00
 Coeff-Com:  0.120D-03-0.330D-02-0.171D-01-0.180D-01-0.306D-01 0.167D+00
 Coeff-Com:  0.365D+00 0.537D+00
 Coeff:      0.120D-03-0.330D-02-0.171D-01-0.180D-01-0.306D-01 0.167D+00
 Coeff:      0.365D+00 0.537D+00
 Gap=     0.110 Goal=   None    Shift=    0.000
 RMSDP=8.56D-09 MaxDP=2.85D-07 DE=-4.41D-11 OVMax= 1.30D-06

 SCF Done:  E(RB3LYP) =  -1263.62174298     A.U. after   17 cycles
            NFock= 17  Conv=0.86D-08     -V/T= 2.0093
 KE= 1.251968554907D+03 PE=-7.718427412317D+03 EE= 2.803349196139D+03
 Leave Link  502 at Mon Mar  1 08:28:43 2021, MaxMem=   268435456 cpu:             649.2 elap:              27.1
 (Enter /public3/home/sc30001/g16/l801.exe)
 DoSCS=F DFT=T ScalE2(SS,OS)=  1.000000  1.000000
 Range of M.O.s used for correlation:     1   458
 NBasis=   458 NAE=    98 NBE=    98 NFC=     0 NFV=     0
 NROrb=    458 NOA=    98 NOB=    98 NVA=   360 NVB=   360
 Leave Link  801 at Mon Mar  1 08:28:43 2021, MaxMem=   268435456 cpu:               1.4 elap:               0.1
 (Enter /public3/home/sc30001/g16/l1101.exe)
 Using compressed storage, NAtomX=    47.
 Will process     48 centers per pass.
 PrsmSu:  requested number of processors reduced to:  15 ShMem   1 Linda.
 Leave Link 1101 at Mon Mar  1 08:28:44 2021, MaxMem=   268435456 cpu:              13.8 elap:               0.7
 (Enter /public3/home/sc30001/g16/l1102.exe)
 Symmetrizing basis deriv contribution to polar:
 IMax=3 JMax=2 DiffMx= 0.00D+00
 Leave Link 1102 at Mon Mar  1 08:28:44 2021, MaxMem=   268435456 cpu:               1.9 elap:               0.1
 (Enter /public3/home/sc30001/g16/l1110.exe)
 Forming Gx(P) for the SCF density, NAtomX=    47.
 Integral derivatives from FoFJK, PRISM(SPDF).
 Do as many integral derivatives as possible in FoFJK.
 G2DrvN: MDV=     268431842.
 G2DrvN: will do    24 centers at a time, making    2 passes.
 G2DrvN:  IPasSy=1 do centers    0 through   23.
 Calling FoFCou, ICntrl=  3107 FMM=F I1Cent=   0 AccDes= 0.00D+00.
 FoFJK:  IHMeth= 1 ICntrl=    3107 DoSepK=F KAlg= 0 I1Cent=           0 FoldK=F
 IRaf=         0 NMat=       1 IRICut=       1 DoRegI=T DoRafI=F ISym2E= 0 IDoP0=0 IntGTp=1.
 FoFCou: FMM=F IPFlag=           0 FMFlag=      100000 FMFlg1=           0
         NFxFlg=           0 DoJE=F BraDBF=F KetDBF=F FulRan=T
         wScrn=  0.000000 ICntrl=      3107 IOpCl=  0 I1Cent=           0 NGrid=           0
         NMat0=    1 NMatS0=      1 NMatT0=    0 NMatD0=    1 NMtDS0=    0 NMtDT0=    0
 Symmetry not used in FoFCou.
 G2DrvN:  IPasSy=1 do centers   24 through   47.
 Calling FoFCou, ICntrl=  3107 FMM=F I1Cent=   0 AccDes= 0.00D+00.
 End of G2Drv F.D. properties file   721 does not exist.
 End of G2Drv F.D. properties file   722 does not exist.
 End of G2Drv F.D. properties file   788 does not exist.
 Leave Link 1110 at Mon Mar  1 08:30:11 2021, MaxMem=   268435456 cpu:            2089.2 elap:              87.2
 (Enter /public3/home/sc30001/g16/l1002.exe)
 Minotr:  Closed shell wavefunction.
          IDoAtm=11111111111111111111111111111111111111111111111
          Direct CPHF calculation.
          Differentiating once with respect to nuclear coordinates.
          Requested convergence is 1.0D-08 RMS, and 1.0D-07 maximum.
          Secondary convergence is 1.0D-12 RMS, and 1.0D-12 maximum.
          NewPWx=T KeepS1=F KeepF1=F KeepIn=T MapXYZ=F SortEE=F KeepMc=T.
        14364 words used for storage of precomputed grid.
 Two-electron integrals replicated using symmetry.
          MDV=     268435456 using IRadAn=       1.
          Solving linear equations simultaneously, MaxMat=     384.
 FoF2E skips out because all densities are zero.
 CalDSu exits because no D1Ps are significant.
 FoFJK:  IHMeth= 1 ICntrl=       0 DoSepK=F KAlg= 0 I1Cent=           0 FoldK=F
 IRaf= 590000000 NMat=      24 IRICut=       1 DoRegI=T DoRafI=F ISym2E= 2 IDoP0=0 IntGTp=1.
 FoFCou: FMM=F IPFlag=           0 FMFlag=      100000 FMFlg1=           0
         NFxFlg=           0 DoJE=F BraDBF=F KetDBF=F FulRan=T
         wScrn=  0.000000 ICntrl=         0 IOpCl=  0 I1Cent=           0 NGrid=           0
         NMat0=   24 NMatS0=     24 NMatT0=    0 NMatD0=   24 NMtDS0=    0 NMtDT0=    0
 Integrals replicated using symmetry in FoFCou.
          There are   144 degrees of freedom in the 1st order CPHF.  IDoFFX=6 NUNeed=     0.
    141 vectors produced by pass  0 Test12= 3.53D-14 1.00D-09 XBig12= 1.79D-01 1.30D-01.
 AX will form    24 AO Fock derivatives at one time.
    141 vectors produced by pass  1 Test12= 3.53D-14 1.00D-09 XBig12= 5.66D-02 5.20D-02.
    138 vectors produced by pass  2 Test12= 3.53D-14 1.00D-09 XBig12= 4.00D-04 3.48D-03.
    138 vectors produced by pass  3 Test12= 3.53D-14 1.00D-09 XBig12= 1.61D-06 1.28D-04.
    138 vectors produced by pass  4 Test12= 3.53D-14 1.00D-09 XBig12= 2.83D-09 4.31D-06.
    131 vectors produced by pass  5 Test12= 3.53D-14 1.00D-09 XBig12= 3.19D-12 1.33D-07.
     20 vectors produced by pass  6 Test12= 3.53D-14 1.00D-09 XBig12= 2.81D-15 4.52D-09.
 InvSVY:  IOpt=1 It=  1 EMax= 6.66D-16
 Solved reduced A of dimension   847 with   144 vectors.
 End of Minotr F.D. properties file   721 does not exist.
 End of Minotr F.D. properties file   722 does not exist.
 End of Minotr F.D. properties file   788 does not exist.
 Leave Link 1002 at Mon Mar  1 08:34:27 2021, MaxMem=   268435456 cpu:            6118.9 elap:             255.3
 (Enter /public3/home/sc30001/g16/l601.exe)
 Copying SCF densities to generalized density rwf, IOpCl= 0 IROHF=0.

 **********************************************************************

            Population analysis using the SCF density.

 **********************************************************************

 Orbital symmetries:
       Occupied  (A) (A) (A) (A) (A) (A) (A) (A) (A) (A) (A) (A)
                 (A) (A) (A) (A) (A) (A) (A) (A) (A) (A) (A) (A)
                 (A) (A) (A) (A) (A) (A) (A) (A) (A) (A) (A) (A)
                 (A) (A) (A) (A) (A) (A) (A) (A) (A) (A) (A) (A)
                 (A) (A) (A) (A) (A) (A) (A) (A) (A) (A) (A) (A)
                 (A) (A) (A) (A) (A) (A) (A) (A) (A) (A) (A) (A)
                 (A) (A) (A) (A) (A) (A) (A) (A) (A) (A) (A) (A)
                 (A) (A) (A) (A) (A) (A) (A) (A) (A) (A) (A) (A)
                 (A) (A)
       Virtual   (A) (A) (A) (A) (A) (A) (A) (A) (A) (A) (A) (A)
                 (A) (A) (A) (A) (A) (A) (A) (A) (A) (A) (A) (A)
                 (A) (A) (A) (A) (A) (A) (A) (A) (A) (A) (A) (A)
                 (A) (A) (A) (A) (A) (A) (A) (A) (A) (A) (A) (A)
                 (A) (A) (A) (A) (A) (A) (A) (A) (A) (A) (A) (A)
                 (A) (A) (A) (A) (A) (A) (A) (A) (A) (A) (A) (A)
                 (A) (A) (A) (A) (A) (A) (A) (A) (A) (A) (A) (A)
                 (A) (A) (A) (A) (A) (A) (A) (A) (A) (A) (A) (A)
                 (A) (A) (A) (A) (A) (A) (A) (A) (A) (A) (A) (A)
                 (A) (A) (A) (A) (A) (A) (A) (A) (A) (A) (A) (A)
                 (A) (A) (A) (A) (A) (A) (A) (A) (A) (A) (A) (A)
                 (A) (A) (A) (A) (A) (A) (A) (A) (A) (A) (A) (A)
                 (A) (A) (A) (A) (A) (A) (A) (A) (A) (A) (A) (A)
                 (A) (A) (A) (A) (A) (A) (A) (A) (A) (A) (A) (A)
                 (A) (A) (A) (A) (A) (A) (A) (A) (A) (A) (A) (A)
                 (A) (A) (A) (A) (A) (A) (A) (A) (A) (A) (A) (A)
                 (A) (A) (A) (A) (A) (A) (A) (A) (A) (A) (A) (A)
                 (A) (A) (A) (A) (A) (A) (A) (A) (A) (A) (A) (A)
                 (A) (A) (A) (A) (A) (A) (A) (A) (A) (A) (A) (A)
                 (A) (A) (A) (A) (A) (A) (A) (A) (A) (A) (A) (A)
                 (A) (A) (A) (A) (A) (A) (A) (A) (A) (A) (A) (A)
                 (A) (A) (A) (A) (A) (A) (A) (A) (A) (A) (A) (A)
                 (A) (A) (A) (A) (A) (A) (A) (A) (A) (A) (A) (A)
                 (A) (A) (A) (A) (A) (A) (A) (A) (A) (A) (A) (A)
                 (A) (A) (A) (A) (A) (A) (A) (A) (A) (A) (A) (A)
                 (A) (A) (A) (A) (A) (A) (A) (A) (A) (A) (A) (A)
                 (A) (A) (A) (A) (A) (A) (A) (A) (A) (A) (A) (A)
                 (A) (A) (A) (A) (A) (A) (A) (A) (A) (A) (A) (A)
                 (A) (A) (A) (A) (A) (A) (A) (A) (A) (A) (A) (A)
                 (A) (A) (A) (A) (A) (A) (A) (A) (A) (A) (A) (A)
 The electronic state is 1-A.
 Alpha  occ. eigenvalues --  -19.34969 -19.30218 -19.28573 -19.28481 -19.22003
 Alpha  occ. eigenvalues --  -10.40252 -10.38660 -10.37974 -10.37799 -10.36471
 Alpha  occ. eigenvalues --  -10.36467 -10.33520 -10.33515 -10.32664 -10.32559
 Alpha  occ. eigenvalues --  -10.31557 -10.31549 -10.31419 -10.31354 -10.31254
 Alpha  occ. eigenvalues --  -10.31153 -10.31011 -10.30790 -10.30431 -10.29902
 Alpha  occ. eigenvalues --  -10.29790 -10.29566 -10.29087  -1.24009  -1.18437
 Alpha  occ. eigenvalues --   -1.16924  -1.14688  -1.11006  -0.99681  -0.97730
 Alpha  occ. eigenvalues --   -0.96396  -0.94351  -0.93739  -0.89667  -0.87171
 Alpha  occ. eigenvalues --   -0.86118  -0.85366  -0.85006  -0.83784  -0.79610
 Alpha  occ. eigenvalues --   -0.77430  -0.75519  -0.74078  -0.73633  -0.72565
 Alpha  occ. eigenvalues --   -0.71415  -0.70211  -0.67365  -0.65607  -0.65532
 Alpha  occ. eigenvalues --   -0.64639  -0.63930  -0.63439  -0.62234  -0.60671
 Alpha  occ. eigenvalues --   -0.59374  -0.58959  -0.57745  -0.57340  -0.57032
 Alpha  occ. eigenvalues --   -0.56149  -0.55308  -0.54959  -0.54693  -0.54333
 Alpha  occ. eigenvalues --   -0.53200  -0.53071  -0.52164  -0.51655  -0.51369
 Alpha  occ. eigenvalues --   -0.51131  -0.50585  -0.49999  -0.49492  -0.48822
 Alpha  occ. eigenvalues --   -0.48491  -0.48091  -0.48077  -0.46761  -0.46153
 Alpha  occ. eigenvalues --   -0.45807  -0.45095  -0.44193  -0.42955  -0.42560
 Alpha  occ. eigenvalues --   -0.41465  -0.37355  -0.36209  -0.36142  -0.35810
 Alpha  occ. eigenvalues --   -0.34284  -0.32358  -0.30636
 Alpha virt. eigenvalues --   -0.19638  -0.18383  -0.13854  -0.12734  -0.10715
 Alpha virt. eigenvalues --   -0.09073  -0.08354  -0.07280  -0.04036  -0.03076
 Alpha virt. eigenvalues --   -0.02528  -0.02317  -0.02210  -0.01438  -0.00071
 Alpha virt. eigenvalues --    0.00285   0.01692   0.01975   0.03020   0.03590
 Alpha virt. eigenvalues --    0.03884   0.05248   0.05556   0.05749   0.06695
 Alpha virt. eigenvalues --    0.07238   0.07742   0.07884   0.09068   0.09939
 Alpha virt. eigenvalues --    0.10369   0.10652   0.11813   0.12716   0.13218
 Alpha virt. eigenvalues --    0.14229   0.15361   0.16036   0.16712   0.17258
 Alpha virt. eigenvalues --    0.18743   0.19469   0.20121   0.21319   0.21747
 Alpha virt. eigenvalues --    0.22132   0.23589   0.24041   0.24964   0.25980
 Alpha virt. eigenvalues --    0.27000   0.29967   0.30983   0.32230   0.33243
 Alpha virt. eigenvalues --    0.35083   0.37629   0.38209   0.38752   0.39220
 Alpha virt. eigenvalues --    0.40061   0.40638   0.41167   0.41642   0.42023
 Alpha virt. eigenvalues --    0.42760   0.42921   0.43683   0.43846   0.44716
 Alpha virt. eigenvalues --    0.45142   0.45823   0.46069   0.46888   0.47171
 Alpha virt. eigenvalues --    0.47336   0.47868   0.48092   0.48255   0.48520
 Alpha virt. eigenvalues --    0.49075   0.49636   0.49918   0.50194   0.50369
 Alpha virt. eigenvalues --    0.50875   0.51606   0.52014   0.52167   0.52560
 Alpha virt. eigenvalues --    0.53229   0.53484   0.54627   0.55190   0.55822
 Alpha virt. eigenvalues --    0.56329   0.57781   0.58191   0.59936   0.60264
 Alpha virt. eigenvalues --    0.62148   0.62630   0.63247   0.64211   0.65012
 Alpha virt. eigenvalues --    0.65043   0.65244   0.67558   0.68173   0.68577
 Alpha virt. eigenvalues --    0.69180   0.69813   0.71336   0.71644   0.72246
 Alpha virt. eigenvalues --    0.72694   0.72915   0.73684   0.74078   0.74958
 Alpha virt. eigenvalues --    0.75208   0.75540   0.76662   0.77627   0.77759
 Alpha virt. eigenvalues --    0.78975   0.79349   0.79608   0.80153   0.80710
 Alpha virt. eigenvalues --    0.81246   0.81703   0.82530   0.83399   0.84380
 Alpha virt. eigenvalues --    0.85433   0.85712   0.85946   0.86439   0.87900
 Alpha virt. eigenvalues --    0.88475   0.89288   0.90008   0.90501   0.91261
 Alpha virt. eigenvalues --    0.91951   0.93274   0.93803   0.94729   0.95340
 Alpha virt. eigenvalues --    0.98176   0.98352   0.99415   1.00061   1.01873
 Alpha virt. eigenvalues --    1.03996   1.04899   1.05320   1.06099   1.06497
 Alpha virt. eigenvalues --    1.07798   1.08714   1.09805   1.10218   1.11549
 Alpha virt. eigenvalues --    1.12955   1.13266   1.14781   1.15212   1.16005
 Alpha virt. eigenvalues --    1.17190   1.17499   1.20056   1.20689   1.21495
 Alpha virt. eigenvalues --    1.23343   1.24662   1.25416   1.25743   1.26252
 Alpha virt. eigenvalues --    1.26564   1.27224   1.29103   1.29940   1.30127
 Alpha virt. eigenvalues --    1.31398   1.32440   1.33227   1.33671   1.33989
 Alpha virt. eigenvalues --    1.34963   1.35992   1.36843   1.37359   1.38435
 Alpha virt. eigenvalues --    1.38601   1.40231   1.40937   1.42117   1.45541
 Alpha virt. eigenvalues --    1.48488   1.52013   1.54997   1.55700   1.57559
 Alpha virt. eigenvalues --    1.59301   1.61375   1.61546   1.62186   1.62993
 Alpha virt. eigenvalues --    1.63252   1.63765   1.64474   1.65705   1.66334
 Alpha virt. eigenvalues --    1.67338   1.68218   1.68453   1.69264   1.69601
 Alpha virt. eigenvalues --    1.70091   1.71339   1.72579   1.72977   1.73878
 Alpha virt. eigenvalues --    1.74765   1.76225   1.76783   1.78042   1.78549
 Alpha virt. eigenvalues --    1.80309   1.80914   1.81548   1.82166   1.83261
 Alpha virt. eigenvalues --    1.84240   1.84407   1.85355   1.85681   1.86318
 Alpha virt. eigenvalues --    1.86512   1.87271   1.87623   1.88969   1.91183
 Alpha virt. eigenvalues --    1.92714   1.93470   1.95110   1.95366   1.97013
 Alpha virt. eigenvalues --    1.97847   1.98740   2.00361   2.01075   2.01773
 Alpha virt. eigenvalues --    2.02400   2.03438   2.03919   2.04386   2.05460
 Alpha virt. eigenvalues --    2.05787   2.10832   2.12158   2.12344   2.13390
 Alpha virt. eigenvalues --    2.14102   2.14796   2.15882   2.17018   2.18452
 Alpha virt. eigenvalues --    2.20059   2.20568   2.21282   2.21429   2.23450
 Alpha virt. eigenvalues --    2.23527   2.24948   2.26742   2.27280   2.28844
 Alpha virt. eigenvalues --    2.30094   2.31738   2.32558   2.33538   2.34711
 Alpha virt. eigenvalues --    2.35042   2.36169   2.38118   2.39718   2.41201
 Alpha virt. eigenvalues --    2.42725   2.43723   2.45596   2.49812   2.50634
 Alpha virt. eigenvalues --    2.51238   2.52535   2.53479   2.54011   2.54646
 Alpha virt. eigenvalues --    2.54842   2.55632   2.56704   2.59194   2.59987
 Alpha virt. eigenvalues --    2.60594   2.62460   2.64297   2.65514   2.67813
 Alpha virt. eigenvalues --    2.68974   2.71731   2.73709   2.76444   2.76839
 Alpha virt. eigenvalues --    2.77332   2.80538   2.82262   2.84282   2.84455
 Alpha virt. eigenvalues --    2.86186   2.88790   2.91040   2.96834   2.98200
 Alpha virt. eigenvalues --    3.01001   3.05924   3.13957   3.27249   3.29304
 Alpha virt. eigenvalues --    3.33592   3.38848   3.81790   3.84167   3.87255
 Alpha virt. eigenvalues --    3.94420   3.98311   3.98648   3.99587   3.99920
 Alpha virt. eigenvalues --    4.00963   4.03643   4.05810   4.09642   4.11975
 Alpha virt. eigenvalues --    4.12058   4.15254   4.20867   4.21943   4.24614
 Alpha virt. eigenvalues --    4.27436   4.32969   4.40058   4.43763   4.50302
 Alpha virt. eigenvalues --    4.53014   4.61187   4.66724   4.68320   4.79619
          Condensed to atoms (all electrons):
               1          2          3          4          5          6
     1  C    4.613494   0.434275   0.029004  -0.034376   0.028626   0.409920
     2  C    0.434275   5.371870   0.322174  -0.068469  -0.045800  -0.059189
     3  C    0.029004   0.322174   4.695358   0.315459   0.011053  -0.060775
     4  C   -0.034376  -0.068469   0.315459   5.146592   0.414704  -0.070771
     5  C    0.028626  -0.045800   0.011053   0.414704   4.679231   0.445902
     6  C    0.409920  -0.059189  -0.060775  -0.070771   0.445902   5.378069
     7  C   -0.001640   0.017503  -0.051635   0.425570  -0.070831   0.012787
     8  C    0.000067  -0.000327   0.006519  -0.019355  -0.025986   0.001073
     9  C    0.000024  -0.000000   0.000699  -0.020929  -0.023147  -0.000086
    10  O    0.002048  -0.000098   0.003541  -0.029221   0.244456  -0.051522
    11  C   -0.000000  -0.000000   0.000022   0.001639   0.001199  -0.000612
    12  C    0.000001   0.000000  -0.000000   0.000081   0.000078  -0.000021
    13  C    0.000000   0.000000  -0.000000   0.000000   0.000001  -0.000001
    14  C    0.000000  -0.000000   0.000000   0.000000   0.000000  -0.000000
    15  C    0.000000   0.000000   0.000000   0.000000   0.000001  -0.000000
    16  C   -0.000000   0.000000  -0.000000  -0.000100   0.000082   0.000006
    17  O    0.303664  -0.066793   0.002421   0.000167   0.004535  -0.058440
    18  O    0.005573  -0.093007   0.444984  -0.096931   0.003678  -0.000058
    19  C   -0.064672   0.320707  -0.047093   0.008195  -0.000601   0.008980
    20  O   -0.000000  -0.000000  -0.000000  -0.000000  -0.000000  -0.000000
    21  H   -0.035268   0.003738   0.000338   0.005272  -0.017697   0.334395
    22  H   -0.000044   0.000909  -0.006786  -0.039375   0.004336  -0.000134
    23  H   -0.000001   0.000002  -0.000111   0.002211   0.000782   0.000019
    24  H    0.000000   0.000000  -0.000001   0.000008   0.000073   0.000017
    25  H   -0.000000  -0.000000   0.000000   0.000000  -0.000000  -0.000000
    26  H   -0.000000   0.000000  -0.000000  -0.000000  -0.000000   0.000000
    27  H   -0.000000   0.000000  -0.000000  -0.000002  -0.000001   0.000000
    28  H   -0.029224   0.007423   0.000077  -0.000048   0.000939  -0.005503
    29  H   -0.000000   0.000000  -0.000000  -0.000000   0.000000   0.000000
    30  H   -0.009989  -0.027339   0.003391  -0.000161   0.000012   0.000063
    31  C    0.005157  -0.016440  -0.005335  -0.001124   0.000060  -0.000169
    32  H    0.000231  -0.010792  -0.015875   0.002487  -0.000016  -0.000034
    33  H   -0.000345  -0.002181   0.003341  -0.000149  -0.000014   0.000004
    34  H   -0.000610  -0.007974   0.003961  -0.000225  -0.000005   0.000018
    35  H    0.000039   0.002742   0.000245   0.000018   0.000000   0.000001
    36  C   -0.003508  -0.062363   0.001034  -0.000026   0.000014  -0.000029
    37  C   -0.004027  -0.017545  -0.003018   0.000081  -0.000064  -0.000153
    38  C    0.000142   0.005573  -0.000042   0.000003   0.000000   0.000002
    39  C   -0.000031   0.000441   0.000128  -0.000001  -0.000001  -0.000005
    40  H    0.003186   0.019256  -0.001115   0.000108  -0.000064   0.000660
    41  C   -0.000013  -0.000116  -0.000001   0.000000  -0.000000   0.000000
    42  H    0.000002   0.000131  -0.000012  -0.000000   0.000000  -0.000000
    43  C   -0.000004  -0.000064  -0.000001   0.000000  -0.000000   0.000000
    44  H    0.000012   0.000022  -0.000000  -0.000000  -0.000000  -0.000002
    45  H    0.000000   0.000002  -0.000000   0.000000   0.000000   0.000000
    46  O    0.000000   0.000000   0.000000   0.000000   0.000000  -0.000000
    47  H    0.000000   0.000000  -0.000000   0.000000   0.000000   0.000000
               7          8          9         10         11         12
     1  C   -0.001640   0.000067   0.000024   0.002048  -0.000000   0.000001
     2  C    0.017503  -0.000327  -0.000000  -0.000098  -0.000000   0.000000
     3  C   -0.051635   0.006519   0.000699   0.003541   0.000022  -0.000000
     4  C    0.425570  -0.019355  -0.020929  -0.029221   0.001639   0.000081
     5  C   -0.070831  -0.025986  -0.023147   0.244456   0.001199   0.000078
     6  C    0.012787   0.001073  -0.000086  -0.051522  -0.000612  -0.000021
     7  C    5.069986   0.405160  -0.009379  -0.023399   0.004441  -0.000264
     8  C    0.405160   5.162052   0.469896  -0.059852  -0.069542   0.009951
     9  C   -0.009379   0.469896   4.681610   0.308649   0.377188  -0.042476
    10  O   -0.023399  -0.059852   0.308649   8.174251  -0.060488  -0.003526
    11  C    0.004441  -0.069542   0.377188  -0.060488   4.834836   0.466734
    12  C   -0.000264   0.009951  -0.042476  -0.003526   0.466734   4.991986
    13  C    0.000002  -0.000175   0.004735   0.000510  -0.018648   0.517590
    14  C    0.000000  -0.000006   0.000621  -0.000002  -0.030187  -0.018215
    15  C   -0.000011   0.000286   0.007304  -0.000058  -0.023025  -0.036400
    16  C    0.000722  -0.014193  -0.044242   0.002627   0.529546  -0.064545
    17  O    0.000000   0.000000   0.000000  -0.000011  -0.000000  -0.000000
    18  O    0.002595   0.000859  -0.000017  -0.000009  -0.000000   0.000000
    19  C   -0.000105   0.000001  -0.000000   0.000000  -0.000000   0.000000
    20  O    0.000000  -0.000000  -0.000001   0.000000   0.000132   0.002959
    21  H   -0.000202   0.000024   0.000132  -0.001184  -0.000026  -0.000015
    22  H    0.359838  -0.037834   0.002833  -0.000067  -0.000099   0.000002
    23  H   -0.028996   0.359963  -0.030661   0.002602  -0.009624  -0.000180
    24  H    0.000018   0.000161  -0.013112   0.009443  -0.041617   0.360698
    25  H   -0.000000   0.000002  -0.000122  -0.000003   0.003235  -0.035709
    26  H    0.000000   0.000008  -0.000197   0.000000   0.002893   0.000656
    27  H    0.000184   0.005981  -0.012340  -0.000023  -0.035929   0.005330
    28  H   -0.000002   0.000000   0.000000  -0.000003   0.000000  -0.000000
    29  H    0.000000   0.000000  -0.000001   0.000000  -0.000030  -0.000185
    30  H    0.000002  -0.000000   0.000000   0.000000   0.000000   0.000000
    31  C    0.000001   0.000000  -0.000000  -0.000000   0.000000  -0.000000
    32  H   -0.000104  -0.000001   0.000000   0.000000   0.000000  -0.000000
    33  H    0.000016   0.000000  -0.000000  -0.000000  -0.000000   0.000000
    34  H    0.000011   0.000000  -0.000000  -0.000000  -0.000000   0.000000
    35  H   -0.000001  -0.000000   0.000000   0.000000   0.000000  -0.000000
    36  C    0.000001  -0.000000  -0.000000   0.000000   0.000000   0.000000
    37  C    0.000001  -0.000000   0.000000   0.000000  -0.000000   0.000000
    38  C   -0.000000  -0.000000   0.000000   0.000000   0.000000  -0.000000
    39  C   -0.000000   0.000000   0.000000   0.000000  -0.000000  -0.000000
    40  H    0.000003   0.000000  -0.000000  -0.000001  -0.000000   0.000000
    41  C   -0.000000  -0.000000   0.000000  -0.000000  -0.000000   0.000000
    42  H    0.000000   0.000000   0.000000   0.000000   0.000000  -0.000000
    43  C    0.000000   0.000000  -0.000000  -0.000000   0.000000   0.000000
    44  H   -0.000000   0.000000   0.000000   0.000000  -0.000000  -0.000000
    45  H   -0.000000   0.000000   0.000000   0.000000   0.000000  -0.000000
    46  O   -0.000000  -0.000000   0.000000   0.000000   0.000000   0.000000
    47  H    0.000000  -0.000000  -0.000000  -0.000000   0.000000   0.000000
              13         14         15         16         17         18
     1  C    0.000000   0.000000   0.000000  -0.000000   0.303664   0.005573
     2  C    0.000000  -0.000000   0.000000   0.000000  -0.066793  -0.093007
     3  C   -0.000000   0.000000   0.000000  -0.000000   0.002421   0.444984
     4  C    0.000000   0.000000   0.000000  -0.000100   0.000167  -0.096931
     5  C    0.000001   0.000000   0.000001   0.000082   0.004535   0.003678
     6  C   -0.000001  -0.000000  -0.000000   0.000006  -0.058440  -0.000058
     7  C    0.000002   0.000000  -0.000011   0.000722   0.000000   0.002595
     8  C   -0.000175  -0.000006   0.000286  -0.014193   0.000000   0.000859
     9  C    0.004735   0.000621   0.007304  -0.044242   0.000000  -0.000017
    10  O    0.000510  -0.000002  -0.000058   0.002627  -0.000011  -0.000009
    11  C   -0.018648  -0.030187  -0.023025   0.529546  -0.000000  -0.000000
    12  C    0.517590  -0.018215  -0.036400  -0.064545  -0.000000   0.000000
    13  C    4.958374   0.522545  -0.067359  -0.034015  -0.000000   0.000000
    14  C    0.522545   4.458457   0.486861  -0.009889  -0.000000  -0.000000
    15  C   -0.067359   0.486861   5.085027   0.482345  -0.000000   0.000000
    16  C   -0.034015  -0.009889   0.482345   4.980448   0.000000   0.000000
    17  O   -0.000000  -0.000000  -0.000000   0.000000   8.190897  -0.000010
    18  O    0.000000  -0.000000   0.000000   0.000000  -0.000010   8.324773
    19  C    0.000000  -0.000000   0.000000   0.000000  -0.000958  -0.005972
    20  O   -0.052874   0.307306  -0.058900   0.004814   0.000000   0.000000
    21  H    0.000001   0.000000  -0.000000   0.000000  -0.004723   0.000001
    22  H   -0.000000  -0.000000  -0.000000   0.000001   0.000000   0.014306
    23  H    0.000001  -0.000004   0.000310   0.003809   0.000000  -0.000000
    24  H   -0.038442   0.004183   0.000184   0.005488  -0.000000   0.000000
    25  H    0.352519  -0.032309   0.006206   0.000202   0.000000  -0.000000
    26  H    0.004573  -0.040777   0.349524  -0.027672   0.000000   0.000000
    27  H    0.000313   0.002859  -0.032201   0.348300   0.000000   0.000000
    28  H    0.000000   0.000000  -0.000000  -0.000000   0.247780   0.000001
    29  H    0.006235  -0.028882  -0.004311   0.000604   0.000000  -0.000000
    30  H   -0.000000   0.000000   0.000000  -0.000000   0.007985  -0.000043
    31  C   -0.000000   0.000000  -0.000000  -0.000000   0.000277  -0.064431
    32  H   -0.000000   0.000000  -0.000000  -0.000000  -0.000003   0.108306
    33  H    0.000000  -0.000000   0.000000   0.000000  -0.000000  -0.004784
    34  H    0.000000  -0.000000   0.000000   0.000000  -0.000001  -0.017437
    35  H   -0.000000   0.000000  -0.000000  -0.000000  -0.000002   0.002804
    36  C    0.000000  -0.000000   0.000000   0.000000  -0.001339   0.001611
    37  C    0.000000   0.000000  -0.000000  -0.000000   0.004066   0.000403
    38  C   -0.000000   0.000000  -0.000000  -0.000000  -0.000133   0.000128
    39  C   -0.000000   0.000000   0.000000  -0.000000  -0.000156   0.000000
    40  H    0.000000  -0.000000   0.000000   0.000000  -0.001761  -0.000076
    41  C    0.000000   0.000000   0.000000  -0.000000   0.000004   0.000001
    42  H   -0.000000   0.000000   0.000000  -0.000000  -0.000000  -0.000001
    43  C    0.000000   0.000000   0.000000   0.000000  -0.000001  -0.000000
    44  H   -0.000000   0.000000   0.000000  -0.000000  -0.000001  -0.000000
    45  H    0.000000   0.000000   0.000000   0.000000  -0.000000  -0.000000
    46  O    0.000000   0.000000   0.000000   0.000000  -0.000000  -0.000000
    47  H    0.000000   0.000000   0.000000   0.000000   0.000000   0.000000
              19         20         21         22         23         24
     1  C   -0.064672  -0.000000  -0.035268  -0.000044  -0.000001   0.000000
     2  C    0.320707  -0.000000   0.003738   0.000909   0.000002   0.000000
     3  C   -0.047093  -0.000000   0.000338  -0.006786  -0.000111  -0.000001
     4  C    0.008195  -0.000000   0.005272  -0.039375   0.002211   0.000008
     5  C   -0.000601  -0.000000  -0.017697   0.004336   0.000782   0.000073
     6  C    0.008980  -0.000000   0.334395  -0.000134   0.000019   0.000017
     7  C   -0.000105   0.000000  -0.000202   0.359838  -0.028996   0.000018
     8  C    0.000001  -0.000000   0.000024  -0.037834   0.359963   0.000161
     9  C   -0.000000  -0.000001   0.000132   0.002833  -0.030661  -0.013112
    10  O    0.000000   0.000000  -0.001184  -0.000067   0.002602   0.009443
    11  C   -0.000000   0.000132  -0.000026  -0.000099  -0.009624  -0.041617
    12  C    0.000000   0.002959  -0.000015   0.000002  -0.000180   0.360698
    13  C    0.000000  -0.052874   0.000001  -0.000000   0.000001  -0.038442
    14  C   -0.000000   0.307306   0.000000  -0.000000  -0.000004   0.004183
    15  C    0.000000  -0.058900  -0.000000  -0.000000   0.000310   0.000184
    16  C    0.000000   0.004814   0.000000   0.000001   0.003809   0.005488
    17  O   -0.000958   0.000000  -0.004723   0.000000   0.000000  -0.000000
    18  O   -0.005972   0.000000   0.000001   0.014306  -0.000000   0.000000
    19  C    5.280033   0.000000  -0.000101   0.000003  -0.000000  -0.000000
    20  O    0.000000   8.164013  -0.000000  -0.000000  -0.000000  -0.000054
    21  H   -0.000101  -0.000000   0.549775   0.000002  -0.000000   0.000316
    22  H    0.000003  -0.000000   0.000002   0.498725  -0.003460   0.000000
    23  H   -0.000000  -0.000000  -0.000000  -0.003460   0.515587  -0.000016
    24  H   -0.000000  -0.000054   0.000316   0.000000  -0.000016   0.551296
    25  H    0.000000  -0.001330  -0.000000   0.000000   0.000000  -0.005341
    26  H   -0.000000  -0.004753   0.000000   0.000000  -0.000004   0.000014
    27  H    0.000000  -0.000053   0.000000   0.000004   0.003428  -0.000146
    28  H   -0.000279   0.000000   0.005668  -0.000000  -0.000000   0.000000
    29  H    0.000000   0.245320   0.000000   0.000000   0.000000   0.000005
    30  H    0.376552   0.000000  -0.000001   0.000000   0.000000   0.000000
    31  C    0.215006   0.000000   0.000001   0.000017   0.000000   0.000000
    32  H   -0.021790   0.000000  -0.000000  -0.000105  -0.000000  -0.000000
    33  H   -0.018624   0.000000   0.000000   0.000005   0.000000   0.000000
    34  H   -0.075889   0.000000   0.000000   0.000006   0.000000   0.000000
    35  H   -0.023234   0.000000  -0.000000  -0.000000  -0.000000  -0.000000
    36  C    0.300913   0.000000  -0.000001  -0.000001   0.000000   0.000000
    37  C   -0.054249   0.000000   0.000000  -0.000000  -0.000000  -0.000000
    38  C   -0.061365   0.000000  -0.000000  -0.000000  -0.000000  -0.000000
    39  C    0.007706   0.000000  -0.000000   0.000000  -0.000000  -0.000000
    40  H   -0.020040   0.000000   0.000016  -0.000000   0.000000  -0.000000
    41  C    0.004412   0.000000  -0.000000   0.000000  -0.000000   0.000000
    42  H   -0.004769   0.000000  -0.000000  -0.000000   0.000000   0.000000
    43  C    0.000357   0.000000   0.000000   0.000000   0.000000  -0.000000
    44  H   -0.000183   0.000000  -0.000000   0.000000  -0.000000   0.000000
    45  H   -0.000148   0.000000  -0.000000  -0.000000  -0.000000  -0.000000
    46  O    0.000001   0.000000  -0.000000  -0.000000   0.000000   0.000000
    47  H   -0.000001   0.000000  -0.000000  -0.000000  -0.000000  -0.000000
              25         26         27         28         29         30
     1  C   -0.000000  -0.000000  -0.000000  -0.029224  -0.000000  -0.009989
     2  C   -0.000000   0.000000   0.000000   0.007423   0.000000  -0.027339
     3  C    0.000000  -0.000000  -0.000000   0.000077  -0.000000   0.003391
     4  C    0.000000  -0.000000  -0.000002  -0.000048  -0.000000  -0.000161
     5  C   -0.000000  -0.000000  -0.000001   0.000939   0.000000   0.000012
     6  C   -0.000000   0.000000   0.000000  -0.005503   0.000000   0.000063
     7  C   -0.000000   0.000000   0.000184  -0.000002   0.000000   0.000002
     8  C    0.000002   0.000008   0.005981   0.000000   0.000000  -0.000000
     9  C   -0.000122  -0.000197  -0.012340   0.000000  -0.000001   0.000000
    10  O   -0.000003   0.000000  -0.000023  -0.000003   0.000000   0.000000
    11  C    0.003235   0.002893  -0.035929   0.000000  -0.000030   0.000000
    12  C   -0.035709   0.000656   0.005330  -0.000000  -0.000185   0.000000
    13  C    0.352519   0.004573   0.000313   0.000000   0.006235  -0.000000
    14  C   -0.032309  -0.040777   0.002859   0.000000  -0.028882   0.000000
    15  C    0.006206   0.349524  -0.032201  -0.000000  -0.004311   0.000000
    16  C    0.000202  -0.027672   0.348300  -0.000000   0.000604  -0.000000
    17  O    0.000000   0.000000   0.000000   0.247780   0.000000   0.007985
    18  O   -0.000000   0.000000   0.000000   0.000001  -0.000000  -0.000043
    19  C    0.000000  -0.000000   0.000000  -0.000279   0.000000   0.376552
    20  O   -0.001330  -0.004753  -0.000053   0.000000   0.245320   0.000000
    21  H   -0.000000   0.000000   0.000000   0.005668   0.000000  -0.000001
    22  H    0.000000   0.000000   0.000004  -0.000000   0.000000   0.000000
    23  H    0.000000  -0.000004   0.003428  -0.000000   0.000000   0.000000
    24  H   -0.005341   0.000014  -0.000146   0.000000   0.000005   0.000000
    25  H    0.536424  -0.000146   0.000014  -0.000000  -0.000280   0.000000
    26  H   -0.000146   0.557686  -0.005174   0.000000   0.006037  -0.000000
    27  H    0.000014  -0.005174   0.557548   0.000000  -0.000014   0.000000
    28  H   -0.000000   0.000000   0.000000   0.340977  -0.000000  -0.000192
    29  H   -0.000280   0.006037  -0.000014  -0.000000   0.347127   0.000000
    30  H    0.000000  -0.000000   0.000000  -0.000192   0.000000   0.515298
    31  C   -0.000000   0.000000  -0.000000  -0.000002   0.000000  -0.039726
    32  H    0.000000  -0.000000  -0.000000   0.000001   0.000000   0.001601
    33  H    0.000000   0.000000   0.000000  -0.000000   0.000000   0.000753
    34  H    0.000000  -0.000000   0.000000  -0.000000   0.000000   0.006996
    35  H    0.000000  -0.000000  -0.000000   0.000000   0.000000  -0.004404
    36  C   -0.000000   0.000000  -0.000000   0.000029   0.000000  -0.029337
    37  C    0.000000  -0.000000   0.000000  -0.000054   0.000000  -0.001117
    38  C    0.000000   0.000000  -0.000000   0.000003   0.000000  -0.005149
    39  C    0.000000  -0.000000   0.000000   0.000009   0.000000  -0.000051
    40  H   -0.000000   0.000000  -0.000000   0.000016  -0.000000   0.000110
    41  C    0.000000   0.000000  -0.000000  -0.000000   0.000000   0.000191
    42  H    0.000000   0.000000   0.000000   0.000000   0.000000   0.000708
    43  C    0.000000   0.000000   0.000000  -0.000000   0.000000   0.000061
    44  H    0.000000  -0.000000   0.000000   0.000000   0.000000   0.000002
    45  H    0.000000   0.000000   0.000000  -0.000000   0.000000  -0.000010
    46  O    0.000000   0.000000   0.000000  -0.000000   0.000000  -0.000000
    47  H    0.000000   0.000000   0.000000   0.000000   0.000000  -0.000000
              31         32         33         34         35         36
     1  C    0.005157   0.000231  -0.000345  -0.000610   0.000039  -0.003508
     2  C   -0.016440  -0.010792  -0.002181  -0.007974   0.002742  -0.062363
     3  C   -0.005335  -0.015875   0.003341   0.003961   0.000245   0.001034
     4  C   -0.001124   0.002487  -0.000149  -0.000225   0.000018  -0.000026
     5  C    0.000060  -0.000016  -0.000014  -0.000005   0.000000   0.000014
     6  C   -0.000169  -0.000034   0.000004   0.000018   0.000001  -0.000029
     7  C    0.000001  -0.000104   0.000016   0.000011  -0.000001   0.000001
     8  C    0.000000  -0.000001   0.000000   0.000000  -0.000000  -0.000000
     9  C   -0.000000   0.000000  -0.000000  -0.000000   0.000000  -0.000000
    10  O   -0.000000   0.000000  -0.000000  -0.000000   0.000000   0.000000
    11  C    0.000000   0.000000  -0.000000  -0.000000   0.000000   0.000000
    12  C   -0.000000  -0.000000   0.000000   0.000000  -0.000000   0.000000
    13  C   -0.000000  -0.000000   0.000000   0.000000  -0.000000   0.000000
    14  C    0.000000   0.000000  -0.000000  -0.000000   0.000000  -0.000000
    15  C   -0.000000  -0.000000   0.000000   0.000000  -0.000000   0.000000
    16  C   -0.000000  -0.000000   0.000000   0.000000  -0.000000   0.000000
    17  O    0.000277  -0.000003  -0.000000  -0.000001  -0.000002  -0.001339
    18  O   -0.064431   0.108306  -0.004784  -0.017437   0.002804   0.001611
    19  C    0.215006  -0.021790  -0.018624  -0.075889  -0.023234   0.300913
    20  O    0.000000   0.000000   0.000000   0.000000   0.000000   0.000000
    21  H    0.000001  -0.000000   0.000000   0.000000  -0.000000  -0.000001
    22  H    0.000017  -0.000105   0.000005   0.000006  -0.000000  -0.000001
    23  H    0.000000  -0.000000   0.000000   0.000000  -0.000000   0.000000
    24  H    0.000000  -0.000000   0.000000   0.000000  -0.000000   0.000000
    25  H   -0.000000   0.000000   0.000000   0.000000   0.000000  -0.000000
    26  H    0.000000  -0.000000   0.000000  -0.000000  -0.000000   0.000000
    27  H   -0.000000  -0.000000   0.000000   0.000000  -0.000000  -0.000000
    28  H   -0.000002   0.000001  -0.000000  -0.000000   0.000000   0.000029
    29  H    0.000000   0.000000   0.000000   0.000000   0.000000   0.000000
    30  H   -0.039726   0.001601   0.000753   0.006996  -0.004404  -0.029337
    31  C    5.779821   0.211326   0.323947   0.116943   0.340814  -0.161293
    32  H    0.211326   0.436426  -0.021583   0.009939  -0.009848  -0.025697
    33  H    0.323947  -0.021583   0.473386   0.005081  -0.020349   0.012060
    34  H    0.116943   0.009939   0.005081   0.577005  -0.033922   0.134791
    35  H    0.340814  -0.009848  -0.020349  -0.033922   0.517279  -0.015245
    36  C   -0.161293  -0.025697   0.012060   0.134791  -0.015245   5.103753
    37  C   -0.001545  -0.000823  -0.000070   0.001891   0.000451   0.542650
    38  C   -0.004679   0.000849  -0.000306   0.002707   0.007382   0.436163
    39  C   -0.000563   0.000020   0.000005  -0.001224   0.000038  -0.028242
    40  H    0.001148  -0.000001  -0.000022  -0.000318  -0.000024  -0.036693
    41  C    0.000257  -0.000029  -0.000003  -0.003050   0.000930  -0.029480
    42  H    0.001671   0.000434  -0.000401  -0.002431   0.005124  -0.055963
    43  C    0.000073   0.000006   0.000000  -0.000077  -0.000047  -0.036827
    44  H    0.000006   0.000001  -0.000000  -0.000014   0.000000   0.004820
    45  H    0.000013  -0.000000  -0.000000  -0.000085   0.000027   0.003867
    46  O    0.000000  -0.000000   0.000000   0.000002  -0.000000   0.000072
    47  H    0.000000   0.000000  -0.000000  -0.000000   0.000000  -0.000011
              37         38         39         40         41         42
     1  C   -0.004027   0.000142  -0.000031   0.003186  -0.000013   0.000002
     2  C   -0.017545   0.005573   0.000441   0.019256  -0.000116   0.000131
     3  C   -0.003018  -0.000042   0.000128  -0.001115  -0.000001  -0.000012
     4  C    0.000081   0.000003  -0.000001   0.000108   0.000000  -0.000000
     5  C   -0.000064   0.000000  -0.000001  -0.000064  -0.000000   0.000000
     6  C   -0.000153   0.000002  -0.000005   0.000660   0.000000  -0.000000
     7  C    0.000001  -0.000000  -0.000000   0.000003  -0.000000   0.000000
     8  C   -0.000000  -0.000000   0.000000   0.000000  -0.000000   0.000000
     9  C    0.000000   0.000000   0.000000  -0.000000   0.000000   0.000000
    10  O    0.000000   0.000000   0.000000  -0.000001  -0.000000   0.000000
    11  C   -0.000000   0.000000  -0.000000  -0.000000  -0.000000   0.000000
    12  C    0.000000  -0.000000  -0.000000   0.000000   0.000000  -0.000000
    13  C    0.000000  -0.000000  -0.000000   0.000000   0.000000  -0.000000
    14  C    0.000000   0.000000   0.000000  -0.000000   0.000000   0.000000
    15  C   -0.000000  -0.000000   0.000000   0.000000   0.000000   0.000000
    16  C   -0.000000  -0.000000  -0.000000   0.000000  -0.000000  -0.000000
    17  O    0.004066  -0.000133  -0.000156  -0.001761   0.000004  -0.000000
    18  O    0.000403   0.000128   0.000000  -0.000076   0.000001  -0.000001
    19  C   -0.054249  -0.061365   0.007706  -0.020040   0.004412  -0.004769
    20  O    0.000000   0.000000   0.000000   0.000000   0.000000   0.000000
    21  H    0.000000  -0.000000  -0.000000   0.000016  -0.000000  -0.000000
    22  H   -0.000000  -0.000000   0.000000  -0.000000   0.000000  -0.000000
    23  H   -0.000000  -0.000000  -0.000000   0.000000  -0.000000   0.000000
    24  H   -0.000000  -0.000000  -0.000000  -0.000000   0.000000   0.000000
    25  H    0.000000   0.000000   0.000000  -0.000000   0.000000   0.000000
    26  H   -0.000000   0.000000  -0.000000   0.000000   0.000000   0.000000
    27  H    0.000000  -0.000000   0.000000  -0.000000  -0.000000   0.000000
    28  H   -0.000054   0.000003   0.000009   0.000016  -0.000000   0.000000
    29  H    0.000000   0.000000   0.000000  -0.000000   0.000000   0.000000
    30  H   -0.001117  -0.005149  -0.000051   0.000110   0.000191   0.000708
    31  C   -0.001545  -0.004679  -0.000563   0.001148   0.000257   0.001671
    32  H   -0.000823   0.000849   0.000020  -0.000001  -0.000029   0.000434
    33  H   -0.000070  -0.000306   0.000005  -0.000022  -0.000003  -0.000401
    34  H    0.001891   0.002707  -0.001224  -0.000318  -0.003050  -0.002431
    35  H    0.000451   0.007382   0.000038  -0.000024   0.000930   0.005124
    36  C    0.542650   0.436163  -0.028242  -0.036693  -0.029480  -0.055963
    37  C    4.916245  -0.047203   0.518628   0.353867  -0.036399   0.004365
    38  C   -0.047203   4.995813  -0.036395   0.005460   0.488709   0.355179
    39  C    0.518628  -0.036395   4.964944  -0.037586  -0.065623   0.000462
    40  H    0.353867   0.005460  -0.037586   0.541076   0.000249  -0.000141
    41  C   -0.036399   0.488709  -0.065623   0.000249   5.060999  -0.022691
    42  H    0.004365   0.355179   0.000462  -0.000141  -0.022691   0.548345
    43  C   -0.014238  -0.005868   0.519370   0.003602   0.485241   0.002649
    44  H   -0.037626   0.000150   0.350618  -0.004702   0.005977   0.000015
    45  H    0.000571  -0.032142   0.004787   0.000011   0.351646  -0.004569
    46  O    0.002661   0.004716  -0.043936  -0.000037  -0.052985  -0.000045
    47  H   -0.000160   0.000535   0.004793   0.000003  -0.001854  -0.000008
              43         44         45         46         47
     1  C   -0.000004   0.000012   0.000000   0.000000   0.000000
     2  C   -0.000064   0.000022   0.000002   0.000000   0.000000
     3  C   -0.000001  -0.000000  -0.000000   0.000000  -0.000000
     4  C    0.000000  -0.000000   0.000000   0.000000   0.000000
     5  C   -0.000000  -0.000000   0.000000   0.000000   0.000000
     6  C    0.000000  -0.000002   0.000000  -0.000000   0.000000
     7  C    0.000000  -0.000000  -0.000000  -0.000000   0.000000
     8  C    0.000000   0.000000   0.000000  -0.000000  -0.000000
     9  C   -0.000000   0.000000   0.000000   0.000000  -0.000000
    10  O   -0.000000   0.000000   0.000000   0.000000  -0.000000
    11  C    0.000000  -0.000000   0.000000   0.000000   0.000000
    12  C    0.000000  -0.000000  -0.000000   0.000000   0.000000
    13  C    0.000000  -0.000000   0.000000   0.000000   0.000000
    14  C    0.000000   0.000000   0.000000   0.000000   0.000000
    15  C    0.000000   0.000000   0.000000   0.000000   0.000000
    16  C    0.000000  -0.000000   0.000000   0.000000   0.000000
    17  O   -0.000001  -0.000001  -0.000000  -0.000000   0.000000
    18  O   -0.000000  -0.000000  -0.000000  -0.000000   0.000000
    19  C    0.000357  -0.000183  -0.000148   0.000001  -0.000001
    20  O    0.000000   0.000000   0.000000   0.000000   0.000000
    21  H    0.000000  -0.000000  -0.000000  -0.000000  -0.000000
    22  H    0.000000   0.000000  -0.000000  -0.000000  -0.000000
    23  H    0.000000  -0.000000  -0.000000   0.000000  -0.000000
    24  H   -0.000000   0.000000  -0.000000   0.000000  -0.000000
    25  H    0.000000   0.000000   0.000000   0.000000   0.000000
    26  H    0.000000  -0.000000   0.000000   0.000000   0.000000
    27  H    0.000000   0.000000   0.000000   0.000000   0.000000
    28  H   -0.000000   0.000000  -0.000000  -0.000000   0.000000
    29  H    0.000000   0.000000   0.000000   0.000000   0.000000
    30  H    0.000061   0.000002  -0.000010  -0.000000  -0.000000
    31  C    0.000073   0.000006   0.000013   0.000000   0.000000
    32  H    0.000006   0.000001  -0.000000  -0.000000   0.000000
    33  H    0.000000  -0.000000  -0.000000   0.000000  -0.000000
    34  H   -0.000077  -0.000014  -0.000085   0.000002  -0.000000
    35  H   -0.000047   0.000000   0.000027  -0.000000   0.000000
    36  C   -0.036827   0.004820   0.003867   0.000072  -0.000011
    37  C   -0.014238  -0.037626   0.000571   0.002661  -0.000160
    38  C   -0.005868   0.000150  -0.032142   0.004716   0.000535
    39  C    0.519370   0.350618   0.004787  -0.043936   0.004793
    40  H    0.003602  -0.004702   0.000011  -0.000037   0.000003
    41  C    0.485241   0.005977   0.351646  -0.052985  -0.001854
    42  H    0.002649   0.000015  -0.004569  -0.000045  -0.000008
    43  C    4.476287  -0.033925  -0.040986   0.287738  -0.024524
    44  H   -0.033925   0.536713  -0.000128  -0.001562  -0.000160
    45  H   -0.040986  -0.000128   0.553175  -0.005594   0.005790
    46  O    0.287738  -0.001562  -0.005594   8.197592   0.241371
    47  H   -0.024524  -0.000160   0.005790   0.241371   0.346998
 Mulliken charges:
               1
     1  C    0.348284
     2  C   -0.028270
     3  C    0.348052
     4  C    0.058670
     5  C    0.344464
     6  C   -0.284412
     7  C   -0.112273
     8  C   -0.194733
     9  C    0.343020
    10  O   -0.518664
    11  C    0.067963
    12  C   -0.154529
    13  C   -0.155886
    14  C    0.377438
    15  C   -0.195783
    16  C   -0.164339
    17  O   -0.627467
    18  O   -0.627248
    19  C   -0.122794
    20  O   -0.606580
    21  H    0.159538
    22  H    0.206918
    23  H    0.184344
    24  H    0.166825
    25  H    0.176638
    26  H    0.157333
    27  H    0.161921
    28  H    0.432385
    29  H    0.428372
    30  H    0.203793
    31  C   -0.701231
    32  H    0.335073
    33  H    0.250233
    34  H    0.283910
    35  H    0.229180
    36  C   -0.055722
    37  C   -0.127592
    38  C   -0.110231
    39  C   -0.158136
    40  H    0.173808
    41  C   -0.186371
    42  H    0.171947
    43  C    0.381178
    44  H    0.179967
    45  H    0.163776
    46  O   -0.629995
    47  H    0.427229
 Sum of Mulliken charges =   1.00000
 Mulliken charges with hydrogens summed into heavy atoms:
               1
     1  C    0.348284
     2  C   -0.028270
     3  C    0.348052
     4  C    0.058670
     5  C    0.344464
     6  C   -0.124874
     7  C    0.094645
     8  C   -0.010389
     9  C    0.343020
    10  O   -0.518664
    11  C    0.067963
    12  C    0.012296
    13  C    0.020752
    14  C    0.377438
    15  C   -0.038451
    16  C   -0.002418
    17  O   -0.195082
    18  O   -0.627248
    19  C    0.080999
    20  O   -0.178208
    31  C    0.397164
    36  C   -0.055722
    37  C    0.046217
    38  C    0.061716
    39  C    0.021831
    41  C   -0.022596
    43  C    0.381178
    46  O   -0.202766
 APT charges:
               1
     1  C   -0.077029
     2  C    0.065545
     3  C   -0.352072
     4  C   -0.354018
     5  C   -0.148035
     6  C   -0.469732
     7  C   -0.430220
     8  C   -0.485768
     9  C   -0.067326
    10  O   -0.383958
    11  C   -0.882026
    12  C   -0.748741
    13  C   -0.357848
    14  C    0.367451
    15  C   -0.190806
    16  C   -0.694029
    17  O   -0.495948
    18  O   -0.076550
    19  C   -0.309529
    20  O   -0.379345
    21  H    0.529017
    22  H    0.612370
    23  H    0.848214
    24  H    0.023853
    25  H    0.885583
    26  H    1.075406
    27  H    0.327092
    28  H    0.731584
    29  H    1.339266
    30  H    0.587379
    31  C   -1.584904
    32  H    0.329944
    33  H    0.362782
    34  H    0.344922
    35  H    0.930594
    36  C   -0.488771
    37  C   -0.899947
    38  C   -0.936284
    39  C   -0.522661
    40  H   -0.174328
    41  C   -0.290446
    42  H    0.754034
    43  C    0.371535
    44  H    0.375592
    45  H    1.289453
    46  O   -0.820340
    47  H    1.469048
 Sum of APT charges =   1.00000
 APT charges with hydrogens summed into heavy atoms:
               1
     1  C   -0.077029
     2  C    0.065545
     3  C   -0.352072
     4  C   -0.354018
     5  C   -0.148035
     6  C    0.059285
     7  C    0.182149
     8  C    0.362446
     9  C   -0.067326
    10  O   -0.383958
    11  C   -0.882026
    12  C   -0.724888
    13  C    0.527736
    14  C    0.367451
    15  C    0.884600
    16  C   -0.366938
    17  O    0.235636
    18  O   -0.076550
    19  C    0.277849
    20  O    0.959921
    31  C    0.383337
    36  C   -0.488771
    37  C   -1.074275
    38  C   -0.182250
    39  C   -0.147069
    41  C    0.999008
    43  C    0.371535
    46  O    0.648708
 Electronic spatial extent (au):  <R**2>=          16620.4822
 Charge=              1.0000 electrons
 Dipole moment (field-independent basis, Debye):
    X=              1.8447    Y=              0.9153    Z=              0.3293  Tot=              2.0855
 Quadrupole moment (field-independent basis, Debye-Ang):
   XX=              3.5378   YY=           -142.8680   ZZ=           -147.4333
   XY=              1.5617   XZ=             18.8249   YZ=             -5.2895
 Traceless Quadrupole moment (field-independent basis, Debye-Ang):
   XX=             99.1256   YY=            -47.2801   ZZ=            -51.8455
   XY=              1.5617   XZ=             18.8249   YZ=             -5.2895
 Octapole moment (field-independent basis, Debye-Ang**2):
  XXX=              4.8204  YYY=             -4.6785  ZZZ=             14.8899  XYY=             29.9567
  XXY=             18.0920  XXZ=           -154.3575  XZZ=            -30.6967  YZZ=            -13.1615
  YYZ=             24.4728  XYZ=             38.7588
 Hexadecapole moment (field-independent basis, Debye-Ang**3):
 XXXX=          -9047.9502 YYYY=          -1689.5710 ZZZZ=          -1046.7512 XXXY=           -328.4137
 XXXZ=            898.2359 YYYX=             35.0763 YYYZ=            -52.3431 ZZZX=             47.9030
 ZZZY=            -59.1256 XXYY=          -3298.3055 XXZZ=          -3108.4310 YYZZ=           -405.4732
 XXYZ=             39.8358 YYXZ=             54.5048 ZZXY=              5.8220
 N-N= 2.399487918288D+03 E-N=-7.718427415773D+03  KE= 1.251968554907D+03
  Exact polarizability:   0.000   0.000   0.000   0.000   0.000   0.000
 Approx polarizability: 787.058  30.788 463.283  42.181 -55.547 316.694
 No NMR shielding tensors so no spin-rotation constants.
 Leave Link  601 at Mon Mar  1 08:34:27 2021, MaxMem=   268435456 cpu:               7.4 elap:               0.4
 (Enter /public3/home/sc30001/g16/l701.exe)
 ... and contract with generalized density number  0.
 Compute integral second derivatives.
 Leave Link  701 at Mon Mar  1 08:34:28 2021, MaxMem=   268435456 cpu:              10.4 elap:               0.5
 (Enter /public3/home/sc30001/g16/l702.exe)
 L702 exits ... SP integral derivatives will be done elsewhere.
 Leave Link  702 at Mon Mar  1 08:34:28 2021, MaxMem=   268435456 cpu:               1.1 elap:               0.1
 (Enter /public3/home/sc30001/g16/l703.exe)
 Integral derivatives from FoFJK, PRISM(SPDF).
 Compute integral second derivatives, UseDBF=F ICtDFT=           0.
 Calling FoFJK, ICntrl=    100147 FMM=F ISym2X=0 I1Cent= 0 IOpClX= 0 NMat=1 NMatS=1 NMatT=0.
 FoFJK:  IHMeth= 1 ICntrl=  100147 DoSepK=F KAlg= 0 I1Cent=           0 FoldK=F
 IRaf=         0 NMat=       1 IRICut=       1 DoRegI=T DoRafI=F ISym2E= 0 IDoP0=0 IntGTp=1.
 FoFCou: FMM=F IPFlag=           0 FMFlag=      100000 FMFlg1=         800
         NFxFlg=           0 DoJE=F BraDBF=F KetDBF=F FulRan=T
         wScrn=  0.000000 ICntrl=    100147 IOpCl=  0 I1Cent=           0 NGrid=           0
         NMat0=    1 NMatS0=      1 NMatT0=    0 NMatD0=    1 NMtDS0=    0 NMtDT0=    0
 Symmetry not used in FoFCou.
 Leave Link  703 at Mon Mar  1 08:36:23 2021, MaxMem=   268435456 cpu:            2741.9 elap:             114.4
 (Enter /public3/home/sc30001/g16/l716.exe)
 Dipole        = 7.25778243D-01 3.60101637D-01 1.29561344D-01
 Polarizability= 0.00000000D+00 0.00000000D+00 0.00000000D+00
                 0.00000000D+00 0.00000000D+00 0.00000000D+00
 ***** Axes restored to original set *****
 -------------------------------------------------------------------
 Center     Atomic                   Forces (Hartrees/Bohr)
 Number     Number              X              Y              Z
 -------------------------------------------------------------------
      1        6           0.003512587    0.003992520    0.004290758
      2        6          -0.005752217    0.003500822    0.000607236
      3        6          -0.006539068   -0.004336420    0.001205106
      4        6          -0.001318326   -0.000133851   -0.001963030
      5        6           0.000527791   -0.001177219    0.001400483
      6        6          -0.000889779    0.000568929    0.000217294
      7        6           0.001682615   -0.000370079    0.000579240
      8        6          -0.001676093   -0.000290479    0.000778316
      9        6           0.001749292    0.001013955    0.000617137
     10        8          -0.000932352   -0.000855220   -0.001082273
     11        6          -0.001594690   -0.000202594   -0.000744734
     12        6           0.000586829    0.000448634    0.000446190
     13        6          -0.000342746    0.000087641    0.000004620
     14        6           0.000529174    0.000371264   -0.000106674
     15        6          -0.000569710   -0.000632388   -0.000125749
     16        6           0.000733110    0.000157390   -0.000723284
     17        8           0.000847384   -0.001756036   -0.000613962
     18        8           0.001063989   -0.000231673    0.000904843
     19        6           0.011931839   -0.028464347    0.044009438
     20        8          -0.000584643   -0.000192947    0.000101218
     21        1          -0.000110943   -0.000097261   -0.000388782
     22        1           0.000168736    0.000173696    0.000425508
     23        1          -0.000897277   -0.000396133   -0.000737038
     24        1           0.000214483   -0.000117490   -0.000050298
     25        1           0.000020841   -0.000011981    0.000113559
     26        1          -0.000038818    0.000011417   -0.000050539
     27        1           0.000992687    0.000246627    0.001041098
     28        1           0.000050461    0.000500539    0.000824098
     29        1           0.000096637   -0.000019833   -0.000015466
     30        1          -0.005959369    0.001212242   -0.007587326
     31        6          -0.001197377    0.001948286    0.005792022
     32        1           0.011745401    0.002737561   -0.009901314
     33        1           0.000742888   -0.009968678    0.005276506
     34        1           0.011432088    0.010681933    0.015185247
     35        1           0.004215330    0.006757156    0.004463503
     36        6           0.013003935    0.024322879   -0.020413819
     37        6          -0.008385232   -0.006471678   -0.038523750
     38        6          -0.027346237   -0.000791125   -0.005832006
     39        6           0.019396926   -0.005004962   -0.013219029
     40        1          -0.013010475    0.002203045   -0.000083403
     41        6          -0.010511863   -0.004817843    0.013981479
     42        1          -0.000056770    0.005084115   -0.011013856
     43        6          -0.040351433    0.001582296   -0.034468104
     44        1          -0.006200618   -0.000515761    0.007428570
     45        1           0.008355961   -0.000504336   -0.000474706
     46        8           0.050460075   -0.000039229    0.032643774
     47        1          -0.009795025   -0.000203387    0.005781899
 -------------------------------------------------------------------
 Cartesian Forces:  Max     0.050460075 RMS     0.010537814
 FormGI is forming the generalized inverse of G from B-inverse, IUseBI=4.
 Leave Link  716 at Mon Mar  1 08:36:24 2021, MaxMem=   268435456 cpu:               1.9 elap:               0.1
 (Enter /public3/home/sc30001/g16/l103.exe)

 GradGradGradGradGradGradGradGradGradGradGradGradGradGradGradGradGradGrad
 Berny optimization.
 Red2BG is reusing G-inverse.
 Internal  Forces:  Max     0.056468514 RMS     0.008175174
 Search for a saddle point.
 Step number   1 out of a maximum of  265
 All quantities printed in internal units (Hartrees-Bohrs-Radians)
 Swapping is turned off.
 Second derivative matrix not updated -- analytic derivatives used.
 ITU=  0
     Eigenvalues ---   -0.24609   0.00191   0.00397   0.00658   0.00694
     Eigenvalues ---    0.00896   0.00967   0.01022   0.01174   0.01240
     Eigenvalues ---    0.01280   0.01317   0.01411   0.01456   0.01573
     Eigenvalues ---    0.01635   0.01661   0.01681   0.01769   0.01779
     Eigenvalues ---    0.01790   0.01868   0.02042   0.02053   0.02059
     Eigenvalues ---    0.02104   0.02144   0.02227   0.02271   0.02498
     Eigenvalues ---    0.02671   0.02699   0.02741   0.02816   0.02847
     Eigenvalues ---    0.02902   0.02947   0.02983   0.03222   0.03319
     Eigenvalues ---    0.03370   0.03862   0.04198   0.04749   0.05552
     Eigenvalues ---    0.06340   0.08020   0.08800   0.10383   0.11039
     Eigenvalues ---    0.11082   0.11146   0.11206   0.11787   0.11921
     Eigenvalues ---    0.12026   0.12217   0.12294   0.13020   0.13145
     Eigenvalues ---    0.14324   0.15271   0.16120   0.16679   0.17123
     Eigenvalues ---    0.17240   0.17482   0.17614   0.18014   0.18184
     Eigenvalues ---    0.18535   0.18989   0.19314   0.19545   0.19811
     Eigenvalues ---    0.20076   0.20135   0.20728   0.21671   0.22002
     Eigenvalues ---    0.22568   0.22712   0.23007   0.24742   0.26890
     Eigenvalues ---    0.27386   0.28198   0.29713   0.30101   0.31463
     Eigenvalues ---    0.32018   0.32574   0.32937   0.33090   0.33429
     Eigenvalues ---    0.33593   0.33795   0.33837   0.33890   0.34249
     Eigenvalues ---    0.35347   0.35940   0.36502   0.36635   0.36710
     Eigenvalues ---    0.36752   0.36796   0.37182   0.37853   0.38928
     Eigenvalues ---    0.39254   0.39497   0.41178   0.42094   0.42954
     Eigenvalues ---    0.43186   0.44731   0.45437   0.45605   0.45678
     Eigenvalues ---    0.46799   0.47764   0.49162   0.49742   0.50043
     Eigenvalues ---    0.50418   0.50680   0.51079   0.51864   0.52276
     Eigenvalues ---    0.52808   0.54710   0.56819   0.59214   0.84835
 Eigenvectors required to have negative eigenvalues:
                          A57       R35       R37       A61       A60
   1                    0.43173   0.42122  -0.38932  -0.28987   0.24159
                          A49       A53       D87       R39       D83
   1                   -0.18564   0.18070   0.17369  -0.16785   0.16570
 RFO step:  Lambda0=3.514962917D-03 Lambda=-4.39743882D-02.
 Linear search not attempted -- option 19 set.
 Maximum step size (   0.300) exceeded in Quadratic search.
    -- Step size scaled by   0.807
 Iteration  1 RMS(Cart)=  0.06727831 RMS(Int)=  0.00231177
 Iteration  2 RMS(Cart)=  0.00311996 RMS(Int)=  0.00029726
 Iteration  3 RMS(Cart)=  0.00001002 RMS(Int)=  0.00029713
 Iteration  4 RMS(Cart)=  0.00000001 RMS(Int)=  0.00029713
 ITry= 1 IFail=0 DXMaxC= 3.42D-01 DCOld= 1.00D+10 DXMaxT= 3.00D-01 DXLimC= 3.00D+00 Rises=F
 Variable       Old X    -DE/DX   Delta X   Delta X   Delta X     New X
                                 (Linear)    (Quad)   (Total)
    R1        2.64368   0.00091   0.00000   0.00423   0.00423   2.64792
    R2        2.67348  -0.00070   0.00000  -0.00213  -0.00213   2.67135
    R3        2.56475  -0.00155   0.00000  -0.00249  -0.00249   2.56226
    R4        2.69544   0.00003   0.00000   0.00523   0.00523   2.70067
    R5        2.88920  -0.00960   0.00000  -0.01419  -0.01419   2.87501
    R6        2.76543  -0.00103   0.00000   0.00011   0.00011   2.76554
    R7        2.41720   0.00006   0.00000  -0.00154  -0.00154   2.41566
    R8        2.68939  -0.00014   0.00000  -0.00303  -0.00303   2.68636
    R9        2.62475   0.00059   0.00000   0.00130   0.00130   2.62605
   R10        2.59911   0.00179   0.00000   0.00117   0.00117   2.60028
   R11        2.58759  -0.00042   0.00000  -0.00107  -0.00107   2.58652
   R12        2.04980   0.00001   0.00000   0.00002   0.00002   2.04982
   R13        2.64296  -0.00120   0.00000  -0.00197  -0.00197   2.64099
   R14        2.05212  -0.00007   0.00000  -0.00022  -0.00022   2.05190
   R15        2.62212   0.00114   0.00000   0.00138   0.00138   2.62350
   R16        2.04477  -0.00044   0.00000  -0.00059  -0.00059   2.04418
   R17        2.55591   0.00011   0.00000   0.00034   0.00034   2.55625
   R18        2.74107   0.00010   0.00000  -0.00057  -0.00057   2.74050
   R19        2.67080   0.00052   0.00000   0.00106   0.00106   2.67186
   R20        2.66506   0.00091   0.00000   0.00116   0.00116   2.66622
   R21        2.61194  -0.00033   0.00000  -0.00050  -0.00050   2.61144
   R22        2.04874  -0.00024   0.00000  -0.00052  -0.00052   2.04822
   R23        2.65633  -0.00008   0.00000  -0.00016  -0.00016   2.65617
   R24        2.04971  -0.00002   0.00000  -0.00002  -0.00002   2.04969
   R25        2.65493   0.00011   0.00000   0.00030   0.00030   2.65523
   R26        2.54883  -0.00054   0.00000  -0.00085  -0.00085   2.54798
   R27        2.61808  -0.00059   0.00000  -0.00096  -0.00096   2.61712
   R28        2.05464  -0.00003   0.00000  -0.00005  -0.00005   2.05460
   R29        2.05092  -0.00045   0.00000  -0.00067  -0.00067   2.05025
   R30        1.83481   0.00007   0.00000  -0.00004  -0.00004   1.83477
   R31        2.06680  -0.00045   0.00000  -0.00173  -0.00173   2.06507
   R32        2.94510  -0.00146   0.00000  -0.02082  -0.02082   2.92427
   R33        2.81218   0.05647   0.00000   0.08541   0.08541   2.89759
   R34        1.83557   0.00008   0.00000   0.00008   0.00008   1.83565
   R35        2.29016   0.00912   0.00000   0.01619   0.01617   2.30633
   R36        2.08044   0.00430   0.00000   0.00453   0.00453   2.08497
   R37        2.67861  -0.01770   0.00000   0.00875   0.00871   2.68732
   R38        2.07297  -0.00370   0.00000  -0.00702  -0.00702   2.06595
   R39        2.49268  -0.00508   0.00000   0.03319   0.03324   2.52593
   R40        2.63647   0.02948   0.00000   0.04147   0.04163   2.67810
   R41        2.63584   0.02808   0.00000   0.04365   0.04382   2.67966
   R42        2.63562  -0.00918   0.00000  -0.02516  -0.02517   2.61046
   R43        2.07805  -0.01289   0.00000  -0.02118  -0.02118   2.05687
   R44        2.63643  -0.00712   0.00000  -0.02118  -0.02118   2.61525
   R45        2.07795  -0.01021   0.00000  -0.01844  -0.01844   2.05951
   R46        2.63697   0.00108   0.00000   0.01797   0.01781   2.65478
   R47        2.07809  -0.00934   0.00000  -0.02086  -0.02086   2.05723
   R48        2.63584   0.00374   0.00000   0.01805   0.01789   2.65373
   R49        2.07825  -0.00835   0.00000  -0.01723  -0.01723   2.06102
   R50        2.70231  -0.05491   0.00000  -0.15660  -0.15660   2.54571
   R51        1.81414   0.01102   0.00000   0.01563   0.01563   1.82977
    A1        2.15449  -0.00211   0.00000   0.00283   0.00283   2.15732
    A2        2.03103   0.00076   0.00000  -0.00233  -0.00233   2.02869
    A3        2.09753   0.00135   0.00000  -0.00047  -0.00047   2.09706
    A4        2.08673   0.00287   0.00000  -0.00384  -0.00385   2.08288
    A5        2.06646   0.01327   0.00000   0.01278   0.01277   2.07923
    A6        2.12742  -0.01607   0.00000  -0.00841  -0.00842   2.11900
    A7        2.04796  -0.00141   0.00000  -0.00059  -0.00059   2.04738
    A8        2.14204   0.00196   0.00000   0.01343   0.01343   2.15548
    A9        2.09310  -0.00055   0.00000  -0.01285  -0.01286   2.08025
   A10        2.08162  -0.00001   0.00000   0.00287   0.00286   2.08448
   A11        2.13664   0.00005   0.00000  -0.00104  -0.00104   2.13560
   A12        2.06434  -0.00002   0.00000  -0.00167  -0.00168   2.06265
   A13        2.14301   0.00095   0.00000  -0.00068  -0.00068   2.14233
   A14        2.07856  -0.00034   0.00000   0.00105   0.00105   2.07961
   A15        2.06160  -0.00061   0.00000  -0.00038  -0.00037   2.06122
   A16        2.04619  -0.00018   0.00000  -0.00024  -0.00024   2.04595
   A17        2.12591   0.00003   0.00000  -0.00019  -0.00019   2.12572
   A18        2.11095   0.00015   0.00000   0.00047   0.00047   2.11142
   A19        2.10682   0.00016   0.00000   0.00105   0.00105   2.10787
   A20        2.06312   0.00001   0.00000  -0.00017  -0.00017   2.06295
   A21        2.11318  -0.00016   0.00000  -0.00087  -0.00087   2.11231
   A22        2.08735   0.00031   0.00000   0.00115   0.00115   2.08850
   A23        2.11133  -0.00084   0.00000  -0.00360  -0.00360   2.10772
   A24        2.08358   0.00055   0.00000   0.00265   0.00265   2.08622
   A25        2.08790  -0.00097   0.00000  -0.00346  -0.00346   2.08444
   A26        2.20717   0.00179   0.00000   0.00502   0.00502   2.21218
   A27        1.98794  -0.00081   0.00000  -0.00152  -0.00152   1.98642
   A28        2.14094   0.00088   0.00000   0.00207   0.00207   2.14300
   A29        2.11137  -0.00070   0.00000  -0.00121  -0.00121   2.11016
   A30        2.10405   0.00143   0.00000   0.00338   0.00338   2.10742
   A31        2.06775  -0.00073   0.00000  -0.00215  -0.00215   2.06559
   A32        2.11066   0.00037   0.00000   0.00133   0.00133   2.11199
   A33        2.08715  -0.00011   0.00000  -0.00031  -0.00031   2.08684
   A34        2.08522  -0.00026   0.00000  -0.00099  -0.00099   2.08422
   A35        2.09219   0.00001   0.00000   0.00003   0.00003   2.09222
   A36        2.11805  -0.00000   0.00000  -0.00011  -0.00011   2.11794
   A37        2.07294  -0.00001   0.00000   0.00008   0.00008   2.07303
   A38        2.09367  -0.00001   0.00000  -0.00054  -0.00054   2.09313
   A39        2.04190   0.00002   0.00000   0.00042   0.00042   2.04232
   A40        2.14759   0.00000   0.00000   0.00013   0.00013   2.14772
   A41        2.09202   0.00009   0.00000   0.00037   0.00037   2.09239
   A42        2.09602  -0.00003   0.00000  -0.00006  -0.00006   2.09596
   A43        2.09503  -0.00006   0.00000  -0.00028  -0.00028   2.09475
   A44        2.10975   0.00028   0.00000   0.00107   0.00107   2.11082
   A45        2.09824   0.00059   0.00000   0.00257   0.00257   2.10081
   A46        2.07416  -0.00085   0.00000  -0.00342  -0.00342   2.07073
   A47        1.92338   0.00035   0.00000   0.00051   0.00051   1.92389
   A48        1.88553   0.01251   0.00000   0.01166   0.01110   1.89663
   A49        1.93853  -0.03425   0.00000  -0.01742  -0.01719   1.92134
   A50        2.03060  -0.00360   0.00000  -0.02720  -0.02731   2.00329
   A51        1.89482   0.00168   0.00000   0.04068   0.04101   1.93583
   A52        2.03363  -0.01428   0.00000  -0.02920  -0.03020   2.00343
   A53        1.66686   0.03667   0.00000   0.02820   0.02810   1.69496
   A54        1.92894   0.00012   0.00000   0.00042   0.00042   1.92935
   A55        1.83855  -0.01904   0.00000  -0.05308  -0.05307   1.78547
   A56        1.99783   0.01342   0.00000   0.04888   0.04828   2.04611
   A57        1.51619  -0.00943   0.00000  -0.13615  -0.13754   1.37865
   A58        2.00132   0.00138   0.00000  -0.01322  -0.01384   1.98748
   A59        1.59760  -0.00055   0.00000   0.00851   0.01021   1.60781
   A60        2.15056   0.01366   0.00000   0.02336   0.02219   2.17275
   A61        2.59512  -0.00407   0.00000   0.04767   0.04558   2.64070
   A62        1.84426  -0.00627   0.00000   0.00163   0.00160   1.84586
   A63        1.45751   0.00375   0.00000   0.05062   0.05026   1.50777
   A64        2.00105   0.02986   0.00000   0.07452   0.07451   2.07556
   A65        2.11055  -0.00446   0.00000  -0.01756  -0.01798   2.09257
   A66        2.09437  -0.02328   0.00000  -0.04246  -0.04257   2.05180
   A67        2.09455   0.01141   0.00000   0.02508   0.02527   2.11982
   A68        2.09406  -0.00421   0.00000  -0.01730  -0.01741   2.07665
   A69        2.09458  -0.00720   0.00000  -0.00777  -0.00788   2.08670
   A70        2.09440   0.00890   0.00000   0.02338   0.02359   2.11798
   A71        2.09453   0.00034   0.00000  -0.00599  -0.00612   2.08841
   A72        2.09426  -0.00923   0.00000  -0.01739  -0.01751   2.07674
   A73        2.09429  -0.00189   0.00000  -0.00361  -0.00373   2.09056
   A74        2.09462   0.00363   0.00000   0.01786   0.01791   2.11253
   A75        2.09427  -0.00174   0.00000  -0.01425  -0.01420   2.08008
   A76        2.09448  -0.00055   0.00000  -0.00415  -0.00426   2.09022
   A77        2.09411  -0.00011   0.00000   0.00415   0.00421   2.09832
   A78        2.09459   0.00066   0.00000   0.00000   0.00006   2.09465
   A79        2.09429   0.00541   0.00000   0.00177   0.00149   2.09579
   A80        2.09407  -0.01458   0.00000  -0.04082  -0.04068   2.05339
   A81        2.09483   0.00917   0.00000   0.03904   0.03918   2.13401
   A82        1.91063  -0.00514   0.00000   0.02100   0.02100   1.93163
    D1       -0.10733   0.00094   0.00000   0.00419   0.00419  -0.10314
    D2        3.10985   0.00055   0.00000  -0.00316  -0.00319   3.10666
    D3        3.05199   0.00046   0.00000   0.00217   0.00217   3.05416
    D4       -0.01402   0.00007   0.00000  -0.00518  -0.00521  -0.01923
    D5        0.02994  -0.00041   0.00000  -0.00197  -0.00198   0.02796
    D6       -3.09442  -0.00063   0.00000  -0.00457  -0.00457  -3.09900
    D7       -3.13002   0.00008   0.00000   0.00011   0.00010  -3.12992
    D8        0.02880  -0.00014   0.00000  -0.00249  -0.00250   0.02630
    D9       -3.09178  -0.00060   0.00000  -0.01320  -0.01321  -3.10499
   D10        0.06692  -0.00103   0.00000  -0.01519  -0.01519   0.05173
   D11        0.12601  -0.00088   0.00000  -0.00341  -0.00340   0.12260
   D12       -3.00215  -0.00127   0.00000  -0.00262  -0.00259  -3.00475
   D13       -3.09390   0.00087   0.00000   0.00515   0.00510  -3.08879
   D14        0.06113   0.00049   0.00000   0.00595   0.00591   0.06704
   D15       -0.72304   0.00288   0.00000   0.07017   0.07041  -0.65264
   D16       -2.79933   0.01311   0.00000   0.02345   0.02348  -2.77585
   D17        1.60261  -0.00866   0.00000   0.01474   0.01449   1.61710
   D18        2.49599   0.00158   0.00000   0.06241   0.06263   2.55862
   D19        0.41969   0.01181   0.00000   0.01569   0.01571   0.43540
   D20       -1.46155  -0.00996   0.00000   0.00698   0.00671  -1.45484
   D21       -0.07640   0.00047   0.00000   0.00036   0.00036  -0.07604
   D22        3.10285  -0.00007   0.00000  -0.00461  -0.00461   3.09824
   D23        3.05215   0.00086   0.00000  -0.00020  -0.00021   3.05195
   D24       -0.05178   0.00033   0.00000  -0.00518  -0.00518  -0.05696
   D25        0.00175   0.00030   0.00000   0.00157   0.00157   0.00332
   D26       -3.13427   0.00013   0.00000   0.00287   0.00287  -3.13140
   D27        3.10724   0.00082   0.00000   0.00635   0.00635   3.11359
   D28       -0.02877   0.00065   0.00000   0.00765   0.00764  -0.02113
   D29        3.13263   0.00006   0.00000   0.00028   0.00027   3.13290
   D30       -0.02058   0.00013   0.00000   0.00054   0.00053  -0.02004
   D31        0.02834  -0.00047   0.00000  -0.00474  -0.00474   0.02360
   D32       -3.12486  -0.00040   0.00000  -0.00448  -0.00447  -3.12934
   D33        0.02319  -0.00033   0.00000  -0.00076  -0.00076   0.02244
   D34       -3.13547  -0.00012   0.00000   0.00181   0.00181  -3.13366
   D35       -3.12392  -0.00016   0.00000  -0.00204  -0.00203  -3.12596
   D36        0.00060   0.00006   0.00000   0.00053   0.00053   0.00113
   D37        0.02325  -0.00051   0.00000  -0.00750  -0.00751   0.01574
   D38       -3.11303  -0.00068   0.00000  -0.00627  -0.00628  -3.11930
   D39       -0.02155   0.00018   0.00000   0.00144   0.00144  -0.02011
   D40        3.07346   0.00054   0.00000   0.00660   0.00659   3.08006
   D41        3.13199   0.00010   0.00000   0.00116   0.00116   3.13315
   D42       -0.05619   0.00047   0.00000   0.00632   0.00632  -0.04987
   D43        0.01468  -0.00004   0.00000  -0.00103  -0.00103   0.01365
   D44        3.13470   0.00008   0.00000   0.00124   0.00125   3.13595
   D45       -3.08107  -0.00036   0.00000  -0.00595  -0.00595  -3.08702
   D46        0.03894  -0.00025   0.00000  -0.00367  -0.00367   0.03527
   D47       -0.01610   0.00021   0.00000   0.00421   0.00421  -0.01190
   D48       -3.13872   0.00008   0.00000   0.00213   0.00213  -3.13659
   D49       -2.87247  -0.00027   0.00000  -0.00632  -0.00632  -2.87879
   D50        0.27661  -0.00049   0.00000  -0.00923  -0.00923   0.26738
   D51        0.24861  -0.00016   0.00000  -0.00418  -0.00417   0.24443
   D52       -2.88549  -0.00038   0.00000  -0.00709  -0.00709  -2.89259
   D53        3.12338   0.00005   0.00000   0.00087   0.00087   3.12424
   D54        0.00080  -0.00005   0.00000  -0.00062  -0.00062   0.00018
   D55       -0.02556   0.00027   0.00000   0.00374   0.00374  -0.02182
   D56        3.13505   0.00017   0.00000   0.00226   0.00225   3.13730
   D57       -3.12480  -0.00012   0.00000  -0.00163  -0.00162  -3.12643
   D58        0.06632  -0.00048   0.00000  -0.00698  -0.00698   0.05934
   D59        0.02410  -0.00033   0.00000  -0.00447  -0.00447   0.01963
   D60       -3.06797  -0.00070   0.00000  -0.00982  -0.00983  -3.07779
   D61        0.00846  -0.00004   0.00000  -0.00065  -0.00065   0.00781
   D62       -3.13010  -0.00003   0.00000  -0.00042  -0.00042  -3.13051
   D63        3.13106   0.00006   0.00000   0.00084   0.00084   3.13191
   D64       -0.00750   0.00008   0.00000   0.00108   0.00108  -0.00642
   D65        0.01060  -0.00012   0.00000  -0.00178  -0.00178   0.00882
   D66       -3.13884  -0.00001   0.00000  -0.00041  -0.00041  -3.13925
   D67       -3.13395  -0.00013   0.00000  -0.00200  -0.00201  -3.13596
   D68       -0.00020  -0.00003   0.00000  -0.00064  -0.00064  -0.00084
   D69       -0.01202   0.00006   0.00000   0.00106   0.00106  -0.01096
   D70        3.11346   0.00022   0.00000   0.00306   0.00305   3.11652
   D71        3.13791  -0.00005   0.00000  -0.00039  -0.00039   3.13752
   D72       -0.01979   0.00010   0.00000   0.00160   0.00160  -0.01819
   D73        3.13878  -0.00006   0.00000  -0.00075  -0.00075   3.13804
   D74       -0.01092   0.00005   0.00000   0.00066   0.00066  -0.01026
   D75       -0.00562   0.00016   0.00000   0.00209   0.00210  -0.00352
   D76        3.08712   0.00056   0.00000   0.00754   0.00753   3.09465
   D77       -3.13111   0.00001   0.00000   0.00010   0.00010  -3.13101
   D78       -0.03838   0.00041   0.00000   0.00554   0.00553  -0.03284
   D79       -0.70650   0.00027   0.00000  -0.01405  -0.01329  -0.71979
   D80        1.02029  -0.00527   0.00000  -0.01391  -0.01384   1.00645
   D81       -1.70647  -0.00206   0.00000   0.01140   0.01103  -1.69545
   D82       -3.12702  -0.00159   0.00000   0.01806   0.01769  -3.10932
   D83       -2.77721   0.00422   0.00000  -0.04332  -0.04230  -2.81951
   D84       -1.05041  -0.00132   0.00000  -0.04318  -0.04286  -1.09327
   D85        2.50601   0.00188   0.00000  -0.01787  -0.01799   2.48802
   D86        1.08546   0.00235   0.00000  -0.01121  -0.01132   1.07414
   D87        1.40518   0.00305   0.00000  -0.03635  -0.03590   1.36927
   D88        3.13197  -0.00249   0.00000  -0.03620  -0.03646   3.09551
   D89        0.40521   0.00072   0.00000  -0.01090  -0.01159   0.39362
   D90       -1.01534   0.00119   0.00000  -0.00424  -0.00492  -1.02026
   D91       -0.36783  -0.00339   0.00000   0.06120   0.06129  -0.30654
   D92       -3.09717  -0.00363   0.00000   0.03348   0.03252  -3.06465
   D93        1.88859  -0.00297   0.00000   0.01991   0.02109   1.90967
   D94       -0.84076  -0.00321   0.00000  -0.00782  -0.00768  -0.84844
   D95       -2.40622   0.01591   0.00000   0.07434   0.07464  -2.33159
   D96        1.14761   0.01567   0.00000   0.04661   0.04587   1.19349
   D97       -2.73292  -0.00527   0.00000  -0.05705  -0.05726  -2.79018
   D98        0.40729  -0.00454   0.00000  -0.04916  -0.04917   0.35812
   D99        0.00056  -0.00038   0.00000  -0.02358  -0.02373  -0.02317
   D100       3.14078   0.00036   0.00000  -0.01569  -0.01564   3.12514
   D101       2.70788   0.01224   0.00000   0.07595   0.07514   2.78302
   D102      -0.43416   0.01158   0.00000   0.06603   0.06517  -0.36899
   D103       0.00026  -0.00059   0.00000   0.01936   0.01953   0.01979
   D104       3.14140  -0.00125   0.00000   0.00944   0.00957  -3.13221
   D105      -0.00099   0.00127   0.00000   0.01618   0.01649   0.01550
   D106       3.14093   0.00036   0.00000   0.00986   0.01009  -3.13217
   D107      -3.14120   0.00053   0.00000   0.00830   0.00836  -3.13284
   D108       0.00072  -0.00038   0.00000   0.00198   0.00196   0.00268
   D109      -0.00066   0.00068   0.00000  -0.00772  -0.00819  -0.00885
   D110       3.14116  -0.00008   0.00000  -0.00902  -0.00925   3.13191
   D111       3.14138   0.00134   0.00000   0.00219   0.00170  -3.14010
   D112       0.00001   0.00058   0.00000   0.00090   0.00065   0.00066
   D113       0.00060  -0.00119   0.00000  -0.00456  -0.00432  -0.00372
   D114      -3.14153  -0.00091   0.00000  -0.00523  -0.00517   3.13649
   D115      -3.14132  -0.00027   0.00000   0.00177   0.00197  -3.13936
   D116      -0.00026   0.00000   0.00000   0.00110   0.00112   0.00085
   D117       0.00023   0.00021   0.00000   0.00032   0.00021   0.00044
   D118      -3.14083  -0.00006   0.00000   0.00102   0.00112  -3.13971
   D119      -3.14158   0.00097   0.00000   0.00162   0.00126  -3.14032
   D120       0.00054   0.00070   0.00000   0.00231   0.00218   0.00272
   D121       3.14159   0.00001   0.00000   0.00288   0.00298  -3.13862
   D122      -0.00053   0.00028   0.00000   0.00220   0.00210   0.00156
         Item               Value     Threshold  Converged?
 Maximum Force            0.056469     0.000450     NO 
 RMS     Force            0.008175     0.000300     NO 
 Maximum Displacement     0.341981     0.001800     NO 
 RMS     Displacement     0.066748     0.001200     NO 
 Predicted change in Energy=-2.231807D-02
 Lowest energy point so far.  Saving SCF results.
 GradGradGradGradGradGradGradGradGradGradGradGradGradGradGradGradGradGrad

 Leave Link  103 at Mon Mar  1 08:36:24 2021, MaxMem=   268435456 cpu:               1.8 elap:               0.1
 (Enter /public3/home/sc30001/g16/l202.exe)
                          Input orientation:                          
 ---------------------------------------------------------------------
 Center     Atomic      Atomic             Coordinates (Angstroms)
 Number     Number       Type             X           Y           Z
 ---------------------------------------------------------------------
      1          6           0       -1.549929    1.942193    0.342255
      2          6           0       -2.114385    0.758455    0.835776
      3          6           0       -1.295431   -0.405047    0.969943
      4          6           0        0.139260   -0.247765    0.727764
      5          6           0        0.639549    1.007122    0.285267
      6          6           0       -0.170893    2.098860    0.073876
      7          6           0        1.038334   -1.296678    0.877989
      8          6           0        2.400838   -1.111928    0.627787
      9          6           0        2.859225    0.127159    0.201270
     10          8           0        1.980710    1.144429    0.048956
     11          6           0        4.231792    0.489517   -0.095145
     12          6           0        4.615448    1.845142   -0.214138
     13          6           0        5.926766    2.193511   -0.476393
     14          6           0        6.898621    1.190982   -0.637958
     15          6           0        6.532369   -0.162203   -0.542978
     16          6           0        5.216830   -0.504020   -0.277421
     17          8           0       -2.404530    2.975555    0.141599
     18          8           0       -1.753867   -1.559554    1.271650
     19          6           0       -3.606076    0.716546    1.131968
     20          8           0        8.160042    1.595584   -0.889178
     21          1           0        0.240734    3.041252   -0.271199
     22          1           0        0.654696   -2.258453    1.204808
     23          1           0        3.108321   -1.912118    0.799008
     24          1           0        3.873843    2.624444   -0.081904
     25          1           0        6.229105    3.231912   -0.558702
     26          1           0        7.277358   -0.940208   -0.690640
     27          1           0        4.947397   -1.554676   -0.252179
     28          1           0       -1.929820    3.736460   -0.230370
     29          1           0        8.751618    0.830539   -0.980463
     30          1           0       -3.907779    1.681874    1.545849
     31          6           0       -3.919308   -0.431042    2.121692
     32          1           0       -3.208321   -1.332583    1.707878
     33          1           0       -3.400685   -0.413689    3.095368
     34          1           0       -4.219612   -1.054374    0.879291
     35          1           0       -4.982396   -0.537723    2.353362
     36          6           0       -4.477112    0.212589   -0.024947
     37          6           0       -3.934391    0.194373   -1.333973
     38          6           0       -5.889635    0.217583    0.099636
     39          6           0       -4.746643    0.154587   -2.450626
     40          1           0       -2.852952    0.205865   -1.456760
     41          6           0       -6.710801    0.181773   -1.013767
     42          1           0       -6.343554    0.240354    1.090192
     43          6           0       -6.143154    0.150271   -2.297833
     44          1           0       -4.322297    0.132011   -3.452902
     45          1           0       -7.795096    0.177186   -0.896346
     46          8           0       -6.894255    0.116941   -3.415643
     47          1           0       -7.836889    0.119779   -3.194321
 ---------------------------------------------------------------------
                    Distance matrix (angstroms):
                    1          2          3          4          5
     1  C    0.000000
     2  C    1.401217   0.000000
     3  C    2.443010   1.429134   0.000000
     4  C    2.792470   2.470437   1.463463   0.000000
     5  C    2.381474   2.819406   2.491415   1.421561   0.000000
     6  C    1.413616   2.480794   2.887399   2.455690   1.376007
     7  C    4.180478   3.763641   2.499984   1.389648   2.412021
     8  C    5.001774   4.891711   3.778777   2.423120   2.776659
     9  C    4.770206   5.053507   4.258552   2.795707   2.389216
    10  O    3.631510   4.187824   3.739277   2.406226   1.368725
    11  C    5.977448   6.419728   5.699548   4.239055   3.649225
    12  C    6.191192   6.897380   6.434585   5.030278   4.093831
    13  C    7.525577   8.272925   7.810539   6.395705   5.471956
    14  C    8.538333   9.142934   8.501478   7.044441   6.329465
    15  C    8.398551   8.804257   7.976362   6.518739   6.064539
    16  C    7.221979   7.521952   6.631384   5.182449   4.853006
    17  O    1.355892   2.341281   3.653043   4.147800   3.627917
    18  O    3.628718   2.386027   1.278310   2.366544   3.645438
    19  C    2.520634   1.521390   2.573578   3.888550   4.338971
    20  O    9.793881  10.451799   9.841993   8.387216   7.634358
    21  H    2.188773   3.461668   3.972054   3.438875   2.146251
    22  H    4.821804   4.111658   2.700605   2.129815   3.392604
    23  H    6.063301   5.866001   4.657629   3.404478   3.857555
    24  H    5.482944   6.339001   6.083222   4.780404   3.634722
    25  H    7.936527   8.813421   8.496050   7.130874   6.074958
    26  H    9.343238   9.665414   8.748522   7.310526   6.986057
    27  H    7.402478   7.510192   6.464373   5.078039   5.040755
    28  H    1.921357   3.168477   4.358357   4.590551   3.783758
    29  H   10.445440  11.016985  10.308925   8.846101   8.212120
    30  H    2.660049   2.138497   3.392826   4.557553   4.766817
    31  C    3.796393   2.515200   2.865647   4.295183   5.120933
    32  H    3.916548   2.515889   2.250338   3.652910   4.722727
    33  H    4.068797   2.852060   2.991589   4.261958   5.122388
    34  H    4.049078   2.778529   2.996779   4.435464   5.311693
    35  H    4.687895   3.494085   3.940198   5.381264   6.186261
    36  C    3.419762   2.573187   3.390335   4.699935   5.187267
    37  C    3.398569   2.887631   3.554074   4.587033   4.919698
    38  C    4.676131   3.884193   4.717183   6.079364   6.579368
    39  C    4.605942   4.253689   4.891252   5.842610   6.101065
    40  H    2.819425   2.471144   2.947536   3.732460   3.984249
    41  C    5.618940   4.988027   5.797043   7.081015   7.509750
    42  H    5.141450   4.268375   5.090634   6.511259   7.071037
    43  C    5.592743   5.140075   5.872577   6.984368   7.308329
    44  H    5.036467   4.864161   5.386270   6.125984   6.273727
    45  H    6.606928   5.967294   6.787318   8.110014   8.557351
    46  O    6.783448   6.429095   7.131106   8.171362   8.440815
    47  H    7.440056   7.028274   7.772208   8.895886   9.205700
                    6          7          8          9         10
     6  C    0.000000
     7  C    3.693035   0.000000
     8  C    4.150877   1.397551   0.000000
     9  C    3.617382   2.408506   1.388298   0.000000
    10  O    2.353924   2.744881   2.367002   1.352711   0.000000
    11  C    4.690650   3.786246   2.537647   1.450209   2.348839
    12  C    4.801707   4.884620   3.789142   2.491656   2.738989
    13  C    6.123169   6.157315   4.957551   3.760165   4.116785
    14  C    7.163029   6.544425   5.209180   4.260603   4.965870
    15  C    7.101172   5.787106   4.397979   3.758939   4.772344
    16  C    5.993827   4.407165   3.019729   2.487133   3.646420
    17  O    2.400481   5.536023   6.327358   5.985318   4.753097
    18  O    4.162266   2.832042   4.228061   5.027060   4.770070
    19  C    3.851082   5.068345   6.299249   6.558483   5.706854
    20  O    8.401503   7.887128   6.542189   5.607496   6.266401
    21  H    1.084719   4.557898   4.766879   3.946095   2.593830
    22  H    4.576765   1.085817   2.167137   3.399732   3.830654
    23  H    5.231349   2.160983   1.081736   2.139624   3.343137
    24  H    4.081715   4.933224   4.078466   2.710363   2.406558
    25  H    6.530233   7.036783   5.910358   4.644690   4.772389
    26  H    8.080648   6.443064   5.054521   4.631919   5.739964
    27  H    6.296946   4.077329   2.730444   2.719310   4.022074
    28  H    2.422421   5.947342   6.557278   6.012348   4.699883
    29  H    9.073670   8.214234   6.833159   6.050746   6.855904
    30  H    4.037932   5.812215   6.960375   7.072296   6.099495
    31  C    4.964329   5.184046   6.529900   7.067398   6.448919
    32  H    4.865257   4.327133   5.716463   6.419955   5.984451
    33  H    5.086636   5.039973   6.343040   6.917716   6.377129
    34  H    5.194584   5.263527   6.625476   7.208722   6.630851
    35  H    5.941227   6.245152   7.603911   8.158712   7.524943
    36  C    4.702266   5.789069   7.034671   7.340321   6.525125
    37  C    4.446686   5.643049   6.759441   6.965250   6.148456
    38  C    6.020289   7.134114   8.412995   8.749918   7.924894
    39  C    5.575912   6.830213   7.884616   8.054970   7.244652
    40  H    3.622115   4.780251   5.803811   5.948465   5.149017
    41  C    6.901347   8.112562   9.348280   9.647005   8.808999
    42  H    6.526000   7.543194   8.860411   9.246304   8.437707
    43  C    6.714901   7.984565   9.118783   9.342852   8.514279
    44  H    5.791443   7.038049   7.962409   8.057745   7.281202
    45  H    7.922287   9.129624  10.389508  10.710828   9.868918
    46  O    7.829964   9.130146  10.210691  10.402526   9.582494
    47  H    8.565358   9.867099  10.997121  11.222164  10.390092
                   11         12         13         14         15
    11  C    0.000000
    12  C    1.413885   0.000000
    13  C    2.433492   1.381917   0.000000
    14  C    2.810458   2.412556   1.405585   0.000000
    15  C    2.432683   2.795024   2.433223   1.405087   0.000000
    16  C    1.410900   2.425743   2.796475   2.414838   1.384920
    17  O    7.090642   7.119302   8.390709   9.504789   9.496438
    18  O    6.472630   7.373445   8.725438   9.277801   8.596928
    19  C    7.936594   8.407091   9.779740  10.663319  10.313375
    20  O    4.157526   3.616920   2.348496   1.348332   2.420534
    21  H    4.740348   4.535643   5.752541   6.919933   7.065455
    22  H    4.694340   5.877112   7.102192   7.367563   6.480437
    23  H    2.798133   4.173116   5.140668   5.104946   4.072743
    24  H    2.164767   1.083870   2.134436   3.393124   3.878885
    25  H    3.424161   2.155400   1.084648   2.149402   3.407672
    26  H    3.416752   3.882138   3.419093   2.165223   1.087246
    27  H    2.171514   3.416197   3.880508   3.390389   2.129715
    28  H    6.966089   6.813067   8.010441   9.197117   9.322336
    29  H    4.618323   4.327191   3.176723   1.918548   2.470222
    30  H    8.388516   8.704573  10.053333  11.035772  10.805578
    31  C    8.497189   9.136693  10.515868  11.281587  10.789360
    32  H    7.869322   8.660452  10.032656  10.678089  10.065644
    33  H    8.321650   8.961781  10.322611  11.071964  10.581416
    34  H    8.646350   9.362749  10.739442  11.443722  10.882276
    35  H    9.589143  10.217079  11.596420  12.373155  11.879378
    36  C    8.713589   9.239895  10.600402  11.434174  11.028032
    37  C    8.264886   8.779453  10.098238  10.901000  10.502661
    38  C   10.126953  10.635044  11.994309  12.846441  12.444412
    39  C    9.288314   9.772850  11.044296  11.830979  11.443583
    40  H    7.219976   7.746505   9.055126   9.835348   9.436881
    41  C   10.985396  11.475631  12.807965  13.651963  13.256000
    42  H   10.644485  11.152414  12.523169  13.388256  12.985326
    43  C   10.611618  11.088818  12.376407  13.188107  12.800236
    44  H    9.196455   9.659591  10.869806  11.616984  11.241797
    45  H   12.057592  12.540697  13.875570  14.730916  14.335841
    46  O   11.616947  12.071022  13.316528  14.110724  13.733331
    47  H   12.465740  12.919716  14.181879  14.993923  14.614538
                   16         17         18         19         20
    16  C    0.000000
    17  O    8.388572   0.000000
    18  O    7.218337   4.718854   0.000000
    19  C    9.017751   2.743659   2.937826   0.000000
    20  O    3.666754  10.704065  10.625896  11.970768   0.000000
    21  H    6.109871   2.678085   5.246545   4.708618   8.073865
    22  H    5.107651   6.155007   2.508805   5.197125   8.693020
    23  H    2.754496   7.396827   4.897811   7.218300   6.377604
    24  H    3.410151   6.292154   7.142063   7.814266   4.481266
    25  H    3.880852   8.665783   9.488739  10.291561   2.552509
    26  H    2.146342  10.476868   9.262677  11.158667   2.692358
    27  H    1.084946   8.644586   6.872336   8.957466   4.544337
    28  H    8.310144   0.970921   5.507702   3.712907  10.335507
    29  H    3.843182  11.415768  11.006806  12.537462   0.971385
    30  H    9.558291   2.430079   3.901459   1.092785  12.311341
    31  C    9.446167   4.221401   2.585584   1.547458  12.612821
    32  H    8.695464   4.653962   1.535333   2.165367  12.023250
    33  H    9.254482   4.604785   2.711266   2.274765  12.392102
    34  H    9.522989   4.480964   2.547362   1.891145  12.783020
    35  H   10.533108   4.886758   3.554946   2.226937  13.703603
    36  C    9.723671   3.457935   3.498245   1.533339  12.741948
    37  C    9.238446   3.500394   3.823639   2.541912  12.183454
    38  C   11.136267   4.444562   4.651496   2.555253  14.151681
    39  C   10.218971   4.490321   5.074478   3.801535  13.080410
    40  H    8.186340   3.229089   3.430585   2.743994  11.114833
    41  C   11.970000   5.261565   5.729446   3.811756  14.938419
    42  H   11.664773   4.888462   4.933339   2.778901  14.700642
    43  C   11.556790   5.283026   5.910208   4.303599  14.444884
    44  H   10.073885   4.968301   5.637342   4.677145  12.826672
    45  H   13.044437   6.161689   6.649280   4.685388  16.018063
    46  O   12.526468   6.401818   7.155763   5.643794  15.336273
    47  H   13.390183   6.985295   7.730991   6.080517  16.229402
                   21         22         23         24         25
    21  H    0.000000
    22  H    5.516959   0.000000
    23  H    5.822738   2.510955   0.000000
    24  H    3.661836   5.988423   4.684274   0.000000
    25  H    5.998300   8.020481   6.167959   2.478631   0.000000
    26  H    8.095803   7.013568   4.532607   4.966006   4.303816
    27  H    6.578418   4.587525   2.148246   4.318165   4.964691
    28  H    2.279536   6.684193   7.638646   5.911102   8.181102
    29  H    8.821874   8.937417   6.521924   5.274295   3.508211
    30  H    4.728607   6.038101   7.918346   8.005726  10.468437
    31  C    5.923572   5.010151   7.302783   8.655925  11.117195
    32  H    5.911274   4.004150   6.407953   8.307733  10.725531
    33  H    6.044032   4.839782   7.062982   8.499651  10.925909
    34  H    6.163803   5.031367   7.378399   8.942126  11.384892
    35  H    6.854084   6.004739   8.352525   9.714051  12.181462
    36  C    5.506364   5.826989   7.920358   8.692453  11.136619
    37  C    5.163901   5.789774   7.654194   8.272934  10.635993
    38  C    6.759590   7.083815   9.272969  10.057407  12.505337
    39  C    6.160898   6.954094   8.748248   9.274902  11.554928
    40  H    4.360719   5.045830   6.716481   7.279390   9.614949
    41  C    7.553269   8.070151  10.202239  10.902738  13.302316
    42  H    7.283630   7.431869   9.698240  10.557125  13.028432
    43  C    7.295138   8.017557   9.971643  10.553298  12.868329
    44  H    6.277592   7.223506   8.801777   9.206115  11.371802
    45  H    8.553844   9.041359  11.230491  11.950587  14.357005
    46  O    8.327496   9.163936  11.042277  11.547871  13.787231
    47  H    9.073458   9.854712  11.826787  12.373428  14.645274
                   26         27         28         29         30
    26  H    0.000000
    27  H    2.449191   0.000000
    28  H   10.337079   8.677137   0.000000
    29  H    2.322281   4.548818  11.095050   0.000000
    30  H   11.704037   9.598036   3.359851  12.937054   0.000000
    31  C   11.555681   9.247500   5.182502  13.106003   2.190010
    32  H   10.763656   8.390880   5.575533  12.447747   3.098782
    33  H   11.341590   9.066333   5.517944  12.877848   2.655096
    34  H   11.604225   9.250112   5.424627  13.238746   2.833477
    35  H   12.638413  10.316192   5.853420  14.198932   2.594897
    36  C   11.829609   9.591466   4.352994  13.277582   2.224936
    37  C   11.287358   9.116775   4.216945  12.706868   3.241410
    38  C   13.241402  10.986625   5.307686  14.693830   2.857173
    39  C   12.201341  10.086087   5.068909  13.594902   4.359829
    40  H   10.223678   8.086777   3.849845  11.631128   3.508122
    41  C   14.036803  11.811386   6.008934  15.476060   4.081528
    42  H   13.787470  11.511284   5.783397  15.247956   2.866811
    43  C   13.560323  11.405782   5.906550  14.968383   4.702829
    44  H   11.972123   9.950717   5.394507  13.323969   5.249896
    45  H   15.115216  12.875769   6.892998  16.559822   4.831112
    46  O   14.469893  12.370389   6.920440  15.850321   5.998705
    47  H   15.356837  13.224899   7.533847  16.750669   6.351949
                   31         32         33         34         35
    31  C    0.000000
    32  H    1.220459   0.000000
    33  H    1.103319   1.675260   0.000000
    34  H    1.422071   1.336663   2.447879   0.000000
    35  H    1.093256   2.048364   1.751504   1.738289   0.000000
    36  C    2.309430   2.645765   3.359655   1.577703   2.544530
    37  C    3.511836   3.480176   4.502625   2.557197   3.902655
    38  C    2.896829   3.489829   3.945603   2.239356   2.544180
    39  C    4.683326   4.676673   5.735206   3.581577   4.859339
    40  H    3.787886   3.536671   4.626632   2.985481   4.427694
    41  C    4.242533   4.687003   5.310031   3.364187   3.852612
    42  H    2.718775   3.561651   3.620633   2.496383   2.013394
    43  C    4.981528   5.182454   6.076660   3.904523   4.842965
    44  H    5.617431   5.479017   6.635284   4.492878   5.881919
    45  H    4.949771   5.486337   5.966051   4.177764   4.356946
    46  O    6.309729   6.475933   7.408094   5.193472   6.112709
    47  H    6.626526   6.896706   7.715223   5.572938   6.273533
                   36         37         38         39         40
    36  C    0.000000
    37  C    1.417190   0.000000
    38  C    1.418016   2.424614   0.000000
    39  C    2.441297   1.381395   2.795395   0.000000
    40  H    2.165185   1.088447   3.412323   2.139267   0.000000
    41  C    2.442966   2.794843   1.383930   2.433766   3.883275
    42  H    2.174376   3.418005   1.089845   3.885212   4.321163
    43  C    2.818793   2.410313   2.411775   1.404852   3.396458
    44  H    3.432395   2.155046   3.883864   1.088640   2.479720
    45  H    3.430687   3.885468   2.150440   3.421895   4.973899
    46  O    4.165159   3.619412   3.657400   2.354764   4.491911
    47  H    4.619702   4.323882   3.827730   3.178665   5.278840
                   41         42         43         44         45
    41  C    0.000000
    42  H    2.136573   0.000000
    43  C    1.404293   3.395141   0.000000
    44  H    3.414207   4.973622   2.156395   0.000000
    45  H    1.090644   2.461158   2.166518   4.312581   0.000000
    46  O    2.409744   4.541040   1.347131   2.572272   2.676192
    47  H    2.454940   4.538902   1.916601   3.524113   2.299071
                   46         47
    46  O    0.000000
    47  H    0.968272   0.000000
 Stoichiometry    C23H19O5(1+)
 Framework group  C1[X(C23H19O5)]
 Deg. of freedom   135
 Full point group                 C1      NOp   1
 RotChk:  IX=0 Diff= 3.37D-02
 Largest Abelian subgroup         C1      NOp   1
 Largest concise Abelian subgroup C1      NOp   1
                         Standard orientation:                         
 ---------------------------------------------------------------------
 Center     Atomic      Atomic             Coordinates (Angstroms)
 Number     Number       Type             X           Y           Z
 ---------------------------------------------------------------------
      1          6           0        1.210354   -0.480518    1.539807
      2          6           0        1.813894    0.626884    0.929225
      3          6           0        1.051415    1.430838    0.026615
      4          6           0       -0.377872    1.138560   -0.089308
      5          6           0       -0.923255    0.029380    0.612913
      6          6           0       -0.162254   -0.793208    1.411424
      7          6           0       -1.226919    1.886265   -0.896263
      8          6           0       -2.585264    1.571280   -0.990242
      9          6           0       -3.088701    0.484490   -0.288237
     10          8           0       -2.258437   -0.245932    0.490847
     11          6           0       -4.464329    0.025817   -0.268916
     12          6           0       -4.912357   -0.884957    0.715376
     13          6           0       -6.227605   -1.307740    0.748121
     14          6           0       -7.138382   -0.837347   -0.213589
     15          6           0       -6.706821    0.052716   -1.211493
     16          6           0       -5.387842    0.474214   -1.236750
     17          8           0        2.017985   -1.259321    2.301149
     18          8           0        1.555834    2.367041   -0.682724
     19          6           0        3.291766    0.893181    1.173374
     20          8           0       -8.407233   -1.284951   -0.126028
     21          1           0       -0.607120   -1.636490    1.928712
     22          1           0       -0.808195    2.726518   -1.441832
     23          1           0       -3.256947    2.186880   -1.573363
     24          1           0       -4.218483   -1.245341    1.466000
     25          1           0       -6.579612   -1.998348    1.506813
     26          1           0       -7.403481    0.399978   -1.970557
     27          1           0       -5.065599    1.126472   -2.041627
     28          1           0        1.520738   -2.015237    2.653320
     29          1           0       -8.953902   -0.899963   -0.830674
     30          1           0        3.525076    0.644873    2.211685
     31          6           0        3.621619    2.374770    0.872177
     32          1           0        2.976638    2.583609   -0.142665
     33          1           0        3.061758    3.141137    1.434806
     34          1           0        4.006541    1.757066   -0.349528
     35          1           0        4.677966    2.627159    0.997238
     36          6           0        4.236296    0.273750    0.136408
     37          6           0        3.751549   -0.763259   -0.699090
     38          6           0        5.640062    0.374459    0.309806
     39          6           0        4.611637   -1.629580   -1.345611
     40          1           0        2.677189   -0.871472   -0.836053
     41          6           0        6.508698   -0.491627   -0.330999
     42          1           0        6.049547    1.153903    0.952106
     43          6           0        5.998707   -1.500774   -1.163807
     44          1           0        4.232147   -2.418424   -1.992797
     45          1           0        7.585779   -0.391844   -0.191552
     46          8           0        6.797496   -2.372077   -1.809974
     47          1           0        7.728420   -2.194116   -1.611834
 ---------------------------------------------------------------------
 Rotational constants (GHZ):           0.4929371           0.0632876           0.0616379
 Leave Link  202 at Mon Mar  1 08:36:24 2021, MaxMem=   268435456 cpu:               2.1 elap:               0.1
 (Enter /public3/home/sc30001/g16/l301.exe)
 Standard basis: 6-31G(d) (6D, 7F)
 Ernie: Thresh=  0.10000D-02 Tol=  0.10000D-05 Strict=F.
 There are   458 symmetry adapted cartesian basis functions of A   symmetry.
 There are   458 symmetry adapted basis functions of A   symmetry.
   458 basis functions,   860 primitive gaussians,   458 cartesian basis functions
    98 alpha electrons       98 beta electrons
       nuclear repulsion energy      2397.4866715736 Hartrees.
 IExCor=  402 DFT=T Ex+Corr=B3LYP ExCW=0 ScaHFX=  0.200000
 ScaDFX=  0.800000  0.720000  1.000000  0.810000 ScalE2=  1.000000  1.000000
 IRadAn=      5 IRanWt=     -1 IRanGd=            0 ICorTp=0 IEmpDi=  4
 NAtoms=   47 NActive=   47 NUniq=   47 SFac= 1.00D+00 NAtFMM=   60 NAOKFM=F Big=F
 Integral buffers will be    131072 words long.
 Raffenetti 2 integral format.
 Two-electron integral symmetry is turned on.
 Leave Link  301 at Mon Mar  1 08:36:24 2021, MaxMem=   268435456 cpu:               1.5 elap:               0.1
 (Enter /public3/home/sc30001/g16/l302.exe)
 NPDir=0 NMtPBC=     1 NCelOv=     1 NCel=       1 NClECP=     1 NCelD=      1
         NCelK=      1 NCelE2=     1 NClLst=     1 CellRange=     0.0.
 One-electron integrals computed using PRISM.
 One-electron integral symmetry used in STVInt
 NBasis=   458 RedAO= T EigKep=  3.39D-04  NBF=   458
 NBsUse=   458 1.00D-06 EigRej= -1.00D+00 NBFU=   458
 Precomputing XC quadrature grid using
 IXCGrd= 4 IRadAn=           5 IRanWt=          -1 IRanGd=           0 AccXCQ= 0.00D+00.
 Generated NRdTot=       0 NPtTot=           0 NUsed=           0 NTot=          32
 NSgBfM=   442   442   442   442   442 MxSgAt=    47 MxSgA2=    47.
 Leave Link  302 at Mon Mar  1 08:36:24 2021, MaxMem=   268435456 cpu:              10.8 elap:               0.5
 (Enter /public3/home/sc30001/g16/l303.exe)
 DipDrv:  MaxL=1.
 Leave Link  303 at Mon Mar  1 08:36:25 2021, MaxMem=   268435456 cpu:               2.0 elap:               0.1
 (Enter /public3/home/sc30001/g16/l401.exe)
 Initial guess from the checkpoint file:  "ts2.chk"
 B after Tr=    -0.000000    0.000000   -0.000000
         Rot=    0.999946    0.010405    0.000719    0.000069 Ang=   1.20 deg.
 Guess basis will be translated and rotated to current coordinates.
 JPrj=2 DoOrth=T DoCkMO=T.
 Generating alternative initial guess.
 ExpMin= 1.61D-01 ExpMax= 5.48D+03 ExpMxC= 8.25D+02 IAcc=2 IRadAn=         4 AccDes= 0.00D+00
 Harris functional with IExCor=  402 and IRadAn=       4 diagonalized for initial guess.
 HarFok:  IExCor=  402 AccDes= 0.00D+00 IRadAn=         4 IDoV= 1 UseB2=F ITyADJ=14
 ICtDFT=  3500011 ScaDFX=  1.000000  1.000000  1.000000  1.000000
 FoFCou: FMM=F IPFlag=           0 FMFlag=      100000 FMFlg1=           0
         NFxFlg=           0 DoJE=T BraDBF=F KetDBF=T FulRan=T
         wScrn=  0.000000 ICntrl=       500 IOpCl=  0 I1Cent=   200000004 NGrid=           0
         NMat0=    1 NMatS0=      1 NMatT0=    0 NMatD0=    1 NMtDS0=    0 NMtDT0=    0
 Petite list used in FoFCou.
 Harris En= -1263.63877423205    
 Leave Link  401 at Mon Mar  1 08:36:25 2021, MaxMem=   268435456 cpu:              20.1 elap:               0.9
 (Enter /public3/home/sc30001/g16/l502.exe)
 Integral symmetry usage will be decided dynamically.
 Closed shell SCF:
 Using DIIS extrapolation, IDIIS=  1040.
 NGot=   268435456 LenX=   267999857 LenY=   267789635
 Requested convergence on RMS density matrix=1.00D-08 within 128 cycles.
 Requested convergence on MAX density matrix=1.00D-06.
 Requested convergence on             energy=1.00D-06.
 No special actions if energy rises.
 Fock matrices will be formed incrementally for  20 cycles.
 Integral accuracy reduced to 1.0D-05 until final iterations.

 Cycle   1  Pass 0  IDiag  1:
 FoFJK:  IHMeth= 1 ICntrl=       0 DoSepK=F KAlg= 0 I1Cent=           0 FoldK=F
 IRaf= 620000000 NMat=       1 IRICut=       1 DoRegI=T DoRafI=F ISym2E= 0 IDoP0=0 IntGTp=1.
 FoFCou: FMM=F IPFlag=           0 FMFlag=      100000 FMFlg1=           0
         NFxFlg=           0 DoJE=F BraDBF=F KetDBF=F FulRan=T
         wScrn=  0.000000 ICntrl=         0 IOpCl=  0 I1Cent=           0 NGrid=           0
         NMat0=    1 NMatS0=      1 NMatT0=    0 NMatD0=    1 NMtDS0=    0 NMtDT0=    0
 Symmetry not used in FoFCou.
 E= -1263.62108762680    
 DIIS: error= 2.93D-03 at cycle   1 NSaved=   1.
 NSaved= 1 IEnMin= 1 EnMin= -1263.62108762680     IErMin= 1 ErrMin= 2.93D-03
 ErrMax= 2.93D-03  0.00D+00 EMaxC= 1.00D-01 BMatC= 1.10D-02 BMatP= 1.10D-02
 IDIUse=3 WtCom= 9.71D-01 WtEn= 2.93D-02
 Coeff-Com:  0.100D+01
 Coeff-En:   0.100D+01
 Coeff:      0.100D+01
 Gap=     1.663 Goal=   None    Shift=    0.000
 GapD=    1.663 DampG=2.000 DampE=1.000 DampFc=2.0000 IDamp=-1.
 RMSDP=5.71D-04 MaxDP=2.89D-02              OVMax= 4.88D-02

 Cycle   2  Pass 0  IDiag  1:
 RMSU=  5.70D-04    CP:  9.99D-01
 E= -1263.64241891994     Delta-E=       -0.021331293131 Rises=F Damp=F
 DIIS: error= 1.07D-03 at cycle   2 NSaved=   2.
 NSaved= 2 IEnMin= 2 EnMin= -1263.64241891994     IErMin= 2 ErrMin= 1.07D-03
 ErrMax= 1.07D-03  0.00D+00 EMaxC= 1.00D-01 BMatC= 8.04D-04 BMatP= 1.10D-02
 IDIUse=3 WtCom= 9.89D-01 WtEn= 1.07D-02
 Coeff-Com:  0.447D-01 0.955D+00
 Coeff-En:   0.000D+00 0.100D+01
 Coeff:      0.443D-01 0.956D+00
 Gap=     0.108 Goal=   None    Shift=    0.000
 RMSDP=2.51D-04 MaxDP=1.23D-02 DE=-2.13D-02 OVMax= 2.65D-02

 Cycle   3  Pass 0  IDiag  1:
 RMSU=  2.46D-04    CP:  9.99D-01  9.10D-01
 E= -1263.64081309932     Delta-E=        0.001605820616 Rises=F Damp=F
 DIIS: error= 1.80D-03 at cycle   3 NSaved=   3.
 NSaved= 3 IEnMin= 2 EnMin= -1263.64241891994     IErMin= 2 ErrMin= 1.07D-03
 ErrMax= 1.80D-03  0.00D+00 EMaxC= 1.00D-01 BMatC= 2.37D-03 BMatP= 8.04D-04
 IDIUse=3 WtCom= 1.91D-01 WtEn= 8.09D-01
 Coeff-Com: -0.269D-01 0.659D+00 0.368D+00
 Coeff-En:   0.000D+00 0.697D+00 0.303D+00
 Coeff:     -0.512D-02 0.690D+00 0.315D+00
 Gap=     0.110 Goal=   None    Shift=    0.000
 RMSDP=1.45D-04 MaxDP=6.12D-03 DE= 1.61D-03 OVMax= 1.91D-02

 Cycle   4  Pass 0  IDiag  1:
 RMSU=  4.82D-05    CP:  9.99D-01  9.89D-01  4.75D-01
 E= -1263.64343627900     Delta-E=       -0.002623179681 Rises=F Damp=F
 DIIS: error= 1.74D-04 at cycle   4 NSaved=   4.
 NSaved= 4 IEnMin= 4 EnMin= -1263.64343627900     IErMin= 4 ErrMin= 1.74D-04
 ErrMax= 1.74D-04  0.00D+00 EMaxC= 1.00D-01 BMatC= 4.72D-05 BMatP= 8.04D-04
 IDIUse=3 WtCom= 9.98D-01 WtEn= 1.74D-03
 Coeff-Com: -0.221D-01 0.269D+00 0.128D+00 0.625D+00
 Coeff-En:   0.000D+00 0.000D+00 0.000D+00 0.100D+01
 Coeff:     -0.220D-01 0.268D+00 0.128D+00 0.626D+00
 Gap=     0.110 Goal=   None    Shift=    0.000
 RMSDP=3.01D-05 MaxDP=1.86D-03 DE=-2.62D-03 OVMax= 3.10D-03

 Cycle   5  Pass 0  IDiag  1:
 RMSU=  2.15D-05    CP:  9.99D-01  1.01D+00  4.35D-01  6.74D-01
 E= -1263.64347334086     Delta-E=       -0.000037061860 Rises=F Damp=F
 DIIS: error= 9.43D-05 at cycle   5 NSaved=   5.
 NSaved= 5 IEnMin= 5 EnMin= -1263.64347334086     IErMin= 5 ErrMin= 9.43D-05
 ErrMax= 9.43D-05  0.00D+00 EMaxC= 1.00D-01 BMatC= 1.43D-05 BMatP= 4.72D-05
 IDIUse=1 WtCom= 1.00D+00 WtEn= 0.00D+00
 Coeff-Com: -0.108D-01 0.103D+00 0.455D-01 0.387D+00 0.476D+00
 Coeff:     -0.108D-01 0.103D+00 0.455D-01 0.387D+00 0.476D+00
 Gap=     0.110 Goal=   None    Shift=    0.000
 RMSDP=1.16D-05 MaxDP=6.26D-04 DE=-3.71D-05 OVMax= 1.50D-03

 Cycle   6  Pass 0  IDiag  1:
 RMSU=  7.60D-06    CP:  9.99D-01  1.01D+00  4.34D-01  7.91D-01  6.86D-01
 E= -1263.64348463008     Delta-E=       -0.000011289218 Rises=F Damp=F
 DIIS: error= 4.40D-05 at cycle   6 NSaved=   6.
 NSaved= 6 IEnMin= 6 EnMin= -1263.64348463008     IErMin= 6 ErrMin= 4.40D-05
 ErrMax= 4.40D-05  0.00D+00 EMaxC= 1.00D-01 BMatC= 1.68D-06 BMatP= 1.43D-05
 IDIUse=1 WtCom= 1.00D+00 WtEn= 0.00D+00
 Coeff-Com: -0.234D-02 0.129D-01 0.569D-02 0.129D+00 0.288D+00 0.567D+00
 Coeff:     -0.234D-02 0.129D-01 0.569D-02 0.129D+00 0.288D+00 0.567D+00
 Gap=     0.110 Goal=   None    Shift=    0.000
 RMSDP=4.55D-06 MaxDP=1.96D-04 DE=-1.13D-05 OVMax= 4.98D-04

 Initial convergence to 1.0D-05 achieved.  Increase integral accuracy.
 Cycle   7  Pass 1  IDiag  1:
 E= -1263.64347516201     Delta-E=        0.000009468071 Rises=F Damp=F
 DIIS: error= 6.46D-05 at cycle   1 NSaved=   1.
 NSaved= 1 IEnMin= 1 EnMin= -1263.64347516201     IErMin= 1 ErrMin= 6.46D-05
 ErrMax= 6.46D-05  0.00D+00 EMaxC= 1.00D-01 BMatC= 1.67D-06 BMatP= 1.67D-06
 IDIUse=1 WtCom= 1.00D+00 WtEn= 0.00D+00
 Coeff-Com:  0.100D+01
 Coeff:      0.100D+01
 Gap=     0.110 Goal=   None    Shift=    0.000
 RMSDP=4.55D-06 MaxDP=1.96D-04 DE= 9.47D-06 OVMax= 6.52D-04

 Cycle   8  Pass 1  IDiag  1:
 RMSU=  3.89D-05    CP:  1.00D+00
 E= -1263.64347517811     Delta-E=       -0.000000016099 Rises=F Damp=F
 DIIS: error= 5.62D-05 at cycle   2 NSaved=   2.
 NSaved= 2 IEnMin= 2 EnMin= -1263.64347517811     IErMin= 2 ErrMin= 5.62D-05
 ErrMax= 5.62D-05  0.00D+00 EMaxC= 1.00D-01 BMatC= 1.36D-06 BMatP= 1.67D-06
 IDIUse=1 WtCom= 1.00D+00 WtEn= 0.00D+00
 Coeff-Com:  0.463D+00 0.537D+00
 Coeff:      0.463D+00 0.537D+00
 Gap=     0.110 Goal=   None    Shift=    0.000
 RMSDP=5.12D-06 MaxDP=1.98D-04 DE=-1.61D-08 OVMax= 6.93D-04

 Cycle   9  Pass 1  IDiag  1:
 RMSU=  5.11D-06    CP:  1.00D+00  9.93D-01
 E= -1263.64347582106     Delta-E=       -0.000000642958 Rises=F Damp=F
 DIIS: error= 4.09D-05 at cycle   3 NSaved=   3.
 NSaved= 3 IEnMin= 3 EnMin= -1263.64347582106     IErMin= 3 ErrMin= 4.09D-05
 ErrMax= 4.09D-05  0.00D+00 EMaxC= 1.00D-01 BMatC= 7.66D-07 BMatP= 1.36D-06
 IDIUse=1 WtCom= 1.00D+00 WtEn= 0.00D+00
 Coeff-Com:  0.121D-01 0.426D+00 0.562D+00
 Coeff:      0.121D-01 0.426D+00 0.562D+00
 Gap=     0.110 Goal=   None    Shift=    0.000
 RMSDP=2.38D-06 MaxDP=1.06D-04 DE=-6.43D-07 OVMax= 2.66D-04

 Cycle  10  Pass 1  IDiag  1:
 RMSU=  6.30D-07    CP:  1.00D+00  1.00D+00  5.59D-01
 E= -1263.64347660475     Delta-E=       -0.000000783691 Rises=F Damp=F
 DIIS: error= 3.82D-06 at cycle   4 NSaved=   4.
 NSaved= 4 IEnMin= 4 EnMin= -1263.64347660475     IErMin= 4 ErrMin= 3.82D-06
 ErrMax= 3.82D-06  0.00D+00 EMaxC= 1.00D-01 BMatC= 2.60D-08 BMatP= 7.66D-07
 IDIUse=1 WtCom= 1.00D+00 WtEn= 0.00D+00
 Coeff-Com: -0.246D-02 0.259D+00 0.354D+00 0.389D+00
 Coeff:     -0.246D-02 0.259D+00 0.354D+00 0.389D+00
 Gap=     0.110 Goal=   None    Shift=    0.000
 RMSDP=4.38D-07 MaxDP=2.56D-05 DE=-7.84D-07 OVMax= 5.87D-05

 Cycle  11  Pass 1  IDiag  1:
 RMSU=  1.64D-07    CP:  1.00D+00  1.00D+00  5.80D-01  3.82D-01
 E= -1263.64347662713     Delta-E=       -0.000000022375 Rises=F Damp=F
 DIIS: error= 1.08D-06 at cycle   5 NSaved=   5.
 NSaved= 5 IEnMin= 5 EnMin= -1263.64347662713     IErMin= 5 ErrMin= 1.08D-06
 ErrMax= 1.08D-06  0.00D+00 EMaxC= 1.00D-01 BMatC= 1.04D-09 BMatP= 2.60D-08
 IDIUse=1 WtCom= 1.00D+00 WtEn= 0.00D+00
 Coeff-Com: -0.204D-02 0.147D+00 0.200D+00 0.247D+00 0.408D+00
 Coeff:     -0.204D-02 0.147D+00 0.200D+00 0.247D+00 0.408D+00
 Gap=     0.110 Goal=   None    Shift=    0.000
 RMSDP=1.05D-07 MaxDP=6.17D-06 DE=-2.24D-08 OVMax= 1.46D-05

 Cycle  12  Pass 1  IDiag  1:
 RMSU=  6.35D-08    CP:  1.00D+00  1.00D+00  5.79D-01  4.35D-01  5.31D-01
 E= -1263.64347662803     Delta-E=       -0.000000000898 Rises=F Damp=F
 DIIS: error= 2.71D-07 at cycle   6 NSaved=   6.
 NSaved= 6 IEnMin= 6 EnMin= -1263.64347662803     IErMin= 6 ErrMin= 2.71D-07
 ErrMax= 2.71D-07  0.00D+00 EMaxC= 1.00D-01 BMatC= 7.75D-11 BMatP= 1.04D-09
 IDIUse=1 WtCom= 1.00D+00 WtEn= 0.00D+00
 Coeff-Com: -0.921D-03 0.555D-01 0.747D-01 0.101D+00 0.257D+00 0.513D+00
 Coeff:     -0.921D-03 0.555D-01 0.747D-01 0.101D+00 0.257D+00 0.513D+00
 Gap=     0.110 Goal=   None    Shift=    0.000
 RMSDP=2.90D-08 MaxDP=1.40D-06 DE=-8.98D-10 OVMax= 3.52D-06

 Cycle  13  Pass 1  IDiag  1:
 RMSU=  1.82D-08    CP:  1.00D+00  1.00D+00  5.78D-01  4.27D-01  6.01D-01
                    CP:  7.37D-01
 E= -1263.64347662809     Delta-E=       -0.000000000064 Rises=F Damp=F
 DIIS: error= 5.86D-08 at cycle   7 NSaved=   7.
 NSaved= 7 IEnMin= 7 EnMin= -1263.64347662809     IErMin= 7 ErrMin= 5.86D-08
 ErrMax= 5.86D-08  0.00D+00 EMaxC= 1.00D-01 BMatC= 3.11D-12 BMatP= 7.75D-11
 IDIUse=1 WtCom= 1.00D+00 WtEn= 0.00D+00
 Coeff-Com: -0.256D-03 0.133D-01 0.176D-01 0.271D-01 0.872D-01 0.222D+00
 Coeff-Com:  0.634D+00
 Coeff:     -0.256D-03 0.133D-01 0.176D-01 0.271D-01 0.872D-01 0.222D+00
 Coeff:      0.634D+00
 Gap=     0.110 Goal=   None    Shift=    0.000
 RMSDP=7.24D-09 MaxDP=2.84D-07 DE=-6.41D-11 OVMax= 9.41D-07

 SCF Done:  E(RB3LYP) =  -1263.64347663     A.U. after   13 cycles
            NFock= 13  Conv=0.72D-08     -V/T= 2.0092
 KE= 1.252069335365D+03 PE=-7.714523964667D+03 EE= 2.801324481100D+03
 Leave Link  502 at Mon Mar  1 08:36:48 2021, MaxMem=   268435456 cpu:             529.1 elap:              22.1
 (Enter /public3/home/sc30001/g16/l701.exe)
 ... and contract with generalized density number  0.
 Compute integral first derivatives.
 Leave Link  701 at Mon Mar  1 08:36:48 2021, MaxMem=   268435456 cpu:               5.5 elap:               0.3
 (Enter /public3/home/sc30001/g16/l702.exe)
 L702 exits ... SP integral derivatives will be done elsewhere.
 Leave Link  702 at Mon Mar  1 08:36:48 2021, MaxMem=   268435456 cpu:               0.8 elap:               0.1
 (Enter /public3/home/sc30001/g16/l703.exe)
 Integral derivatives from FoFJK, PRISM(SPDF).
 Compute integral first derivatives, UseDBF=F ICtDFT=           0.
 Calling FoFJK, ICntrl=      2127 FMM=F ISym2X=0 I1Cent= 0 IOpClX= 0 NMat=1 NMatS=1 NMatT=0.
 FoFJK:  IHMeth= 1 ICntrl=    2127 DoSepK=F KAlg= 0 I1Cent=           0 FoldK=F
 IRaf=         0 NMat=       1 IRICut=       1 DoRegI=T DoRafI=F ISym2E= 0 IDoP0=0 IntGTp=1.
 FoFCou: FMM=F IPFlag=           0 FMFlag=      100000 FMFlg1=         800
         NFxFlg=           0 DoJE=F BraDBF=F KetDBF=F FulRan=T
         wScrn=  0.000000 ICntrl=      2127 IOpCl=  0 I1Cent=           0 NGrid=           0
         NMat0=    1 NMatS0=      1 NMatT0=    0 NMatD0=    1 NMtDS0=    0 NMtDT0=    0
 Symmetry not used in FoFCou.
 Leave Link  703 at Mon Mar  1 08:36:57 2021, MaxMem=   268435456 cpu:             211.2 elap:               8.8
 (Enter /public3/home/sc30001/g16/l716.exe)
 Dipole        = 1.01426759D+00-1.34409158D-01-6.76556952D-02
 ***** Axes restored to original set *****
 -------------------------------------------------------------------
 Center     Atomic                   Forces (Hartrees/Bohr)
 Number     Number              X              Y              Z
 -------------------------------------------------------------------
      1        6           0.001867561    0.001960934    0.003467599
      2        6          -0.002197431    0.001600748   -0.001678821
      3        6          -0.001612555   -0.000958408   -0.000951170
      4        6          -0.000670974   -0.000292959   -0.001513607
      5        6           0.000328488   -0.000273166    0.000964323
      6        6          -0.000335922    0.000217842    0.000305732
      7        6           0.000597898   -0.000061861    0.000494050
      8        6          -0.000488270    0.000055052    0.000329736
      9        6           0.000695249    0.000484490    0.000646476
     10        8          -0.000429475   -0.000452631   -0.000958797
     11        6          -0.000614422   -0.000098360   -0.000593500
     12        6           0.000229302    0.000112559    0.000319798
     13        6          -0.000119302    0.000036381   -0.000031588
     14        6           0.000189954    0.000123776   -0.000015159
     15        6          -0.000184292   -0.000218369   -0.000150622
     16        6           0.000094184    0.000149861   -0.000412370
     17        8           0.000185406   -0.000833893   -0.000873689
     18        8           0.001238999   -0.000269352   -0.000301706
     19        6           0.005963598   -0.011019725    0.021914242
     20        8          -0.000182009   -0.000074293    0.000001266
     21        1          -0.000071788   -0.000081072   -0.000305695
     22        1           0.000108114    0.000105941    0.000349433
     23        1          -0.000358232   -0.000301592   -0.000640873
     24        1           0.000068296   -0.000028099   -0.000021911
     25        1           0.000015627   -0.000001583    0.000103248
     26        1          -0.000016768    0.000002354   -0.000033077
     27        1           0.000458740    0.000022048    0.000899092
     28        1           0.000118254    0.000349578    0.000815098
     29        1           0.000034413    0.000001729   -0.000004875
     30        1          -0.004281456    0.001305086   -0.005944244
     31        6           0.000006700    0.000884231    0.006029650
     32        1           0.003096731   -0.000052469   -0.003020127
     33        1           0.001244689   -0.003218340    0.000330269
     34        1           0.001059963    0.001977084    0.001506440
     35        1           0.001298475    0.002585762    0.002335896
     36        6           0.004830060    0.010080694   -0.009491959
     37        6          -0.003079059   -0.003861591   -0.011644939
     38        6          -0.008280546    0.001219617   -0.002323753
     39        6           0.007681235   -0.003632693   -0.002760361
     40        1          -0.003499455    0.001900201   -0.000086218
     41        6          -0.002988619   -0.002627992    0.005455993
     42        1          -0.000320602    0.002791765   -0.003272801
     43        6          -0.005931090    0.000615748   -0.002878464
     44        1          -0.002057354   -0.000183144    0.001805792
     45        1           0.002166820   -0.000371251   -0.000233959
     46        8           0.007549843    0.000178960    0.001347081
     47        1          -0.003408979    0.000150401    0.000723071
 -------------------------------------------------------------------
 Cartesian Forces:  Max     0.021914242 RMS     0.003334836
 Leave Link  716 at Mon Mar  1 08:36:57 2021, MaxMem=   268435456 cpu:               1.7 elap:               0.1
 (Enter /public3/home/sc30001/g16/l103.exe)

 GradGradGradGradGradGradGradGradGradGradGradGradGradGradGradGradGradGrad
 Berny optimization.
 FormGI is forming the generalized inverse of G from B-inverse, IUseBI=4.
 Internal  Forces:  Max     0.019735869 RMS     0.002370104
 Search for a saddle point.
 Step number   2 out of a maximum of  265
 All quantities printed in internal units (Hartrees-Bohrs-Radians)
 Swapping is turned off.
 Update second derivatives using D2CorX and points    1    2
 ITU=  0  0
     Eigenvalues ---   -0.24787   0.00192   0.00385   0.00483   0.00694
     Eigenvalues ---    0.00875   0.00956   0.00967   0.01033   0.01241
     Eigenvalues ---    0.01278   0.01314   0.01409   0.01456   0.01569
     Eigenvalues ---    0.01635   0.01661   0.01679   0.01762   0.01778
     Eigenvalues ---    0.01789   0.01868   0.02043   0.02053   0.02059
     Eigenvalues ---    0.02103   0.02140   0.02227   0.02285   0.02496
     Eigenvalues ---    0.02669   0.02698   0.02725   0.02812   0.02827
     Eigenvalues ---    0.02894   0.02945   0.02983   0.03222   0.03318
     Eigenvalues ---    0.03369   0.03842   0.04193   0.04755   0.05565
     Eigenvalues ---    0.06319   0.07998   0.08858   0.10375   0.11038
     Eigenvalues ---    0.11078   0.11146   0.11206   0.11787   0.11931
     Eigenvalues ---    0.12026   0.12230   0.12294   0.13020   0.13136
     Eigenvalues ---    0.14495   0.16051   0.16085   0.16674   0.17123
     Eigenvalues ---    0.17297   0.17486   0.17616   0.18058   0.18177
     Eigenvalues ---    0.18560   0.18975   0.19314   0.19544   0.19807
     Eigenvalues ---    0.20062   0.20133   0.20723   0.21670   0.22022
     Eigenvalues ---    0.22569   0.22709   0.23005   0.24743   0.26889
     Eigenvalues ---    0.27414   0.28285   0.30076   0.31455   0.31698
     Eigenvalues ---    0.32030   0.32593   0.32939   0.33142   0.33514
     Eigenvalues ---    0.33609   0.33813   0.33871   0.33895   0.34248
     Eigenvalues ---    0.35354   0.35941   0.36532   0.36637   0.36710
     Eigenvalues ---    0.36752   0.36796   0.37189   0.37859   0.38909
     Eigenvalues ---    0.39272   0.39637   0.41180   0.42101   0.42959
     Eigenvalues ---    0.43187   0.44733   0.45435   0.45575   0.45664
     Eigenvalues ---    0.46813   0.47764   0.48993   0.49742   0.50043
     Eigenvalues ---    0.50418   0.50680   0.51079   0.51863   0.52137
     Eigenvalues ---    0.52807   0.54702   0.56321   0.59250   0.84985
 Eigenvectors required to have negative eigenvalues:
                          A57       R35       R37       A61       A60
   1                   -0.43311  -0.42775   0.37879   0.25938  -0.24384
                          R39       A49       D87       D83       A53
   1                    0.18991   0.18337  -0.18245  -0.17926  -0.17723
 RFO step:  Lambda0=7.869908300D-05 Lambda=-1.18795687D-02.
 Linear search not attempted -- option 19 set.
 Iteration  1 RMS(Cart)=  0.16184360 RMS(Int)=  0.00658533
 Iteration  2 RMS(Cart)=  0.01480624 RMS(Int)=  0.00052646
 Iteration  3 RMS(Cart)=  0.00014971 RMS(Int)=  0.00052417
 Iteration  4 RMS(Cart)=  0.00000023 RMS(Int)=  0.00052417
 ITry= 1 IFail=0 DXMaxC= 9.15D-01 DCOld= 1.00D+10 DXMaxT= 3.00D-01 DXLimC= 3.00D+00 Rises=F
 Variable       Old X    -DE/DX   Delta X   Delta X   Delta X     New X
                                 (Linear)    (Quad)   (Total)
    R1        2.64792   0.00072   0.00000   0.00242   0.00242   2.65034
    R2        2.67135  -0.00036   0.00000  -0.00161  -0.00160   2.66974
    R3        2.56226  -0.00055   0.00000  -0.00357  -0.00357   2.55869
    R4        2.70067   0.00086   0.00000  -0.00503  -0.00503   2.69564
    R5        2.87501  -0.00104   0.00000  -0.01378  -0.01378   2.86123
    R6        2.76554  -0.00028   0.00000  -0.00576  -0.00576   2.75978
    R7        2.41566  -0.00027   0.00000   0.00634   0.00634   2.42199
    R8        2.68636  -0.00034   0.00000  -0.00114  -0.00116   2.68520
    R9        2.62605   0.00025   0.00000   0.00212   0.00212   2.62817
   R10        2.60028   0.00019   0.00000   0.00158   0.00159   2.60186
   R11        2.58652  -0.00015   0.00000  -0.00073  -0.00075   2.58577
   R12        2.04982  -0.00000   0.00000   0.00001   0.00001   2.04984
   R13        2.64099  -0.00037   0.00000  -0.00264  -0.00263   2.63836
   R14        2.05190  -0.00003   0.00000  -0.00012  -0.00012   2.05178
   R15        2.62350   0.00030   0.00000   0.00235   0.00237   2.62587
   R16        2.04418  -0.00011   0.00000  -0.00042  -0.00042   2.04376
   R17        2.55625  -0.00000   0.00000  -0.00032  -0.00032   2.55593
   R18        2.74050  -0.00003   0.00000  -0.00129  -0.00129   2.73920
   R19        2.67186   0.00016   0.00000   0.00123   0.00123   2.67309
   R20        2.66622   0.00024   0.00000   0.00095   0.00095   2.66716
   R21        2.61144  -0.00009   0.00000  -0.00069  -0.00070   2.61075
   R22        2.04822  -0.00007   0.00000  -0.00043  -0.00043   2.04779
   R23        2.65617  -0.00001   0.00000   0.00019   0.00019   2.65636
   R24        2.04969  -0.00000   0.00000  -0.00003  -0.00003   2.04965
   R25        2.65523   0.00004   0.00000   0.00046   0.00046   2.65569
   R26        2.54798  -0.00016   0.00000  -0.00127  -0.00127   2.54670
   R27        2.61712  -0.00016   0.00000  -0.00086  -0.00086   2.61626
   R28        2.05460  -0.00001   0.00000  -0.00007  -0.00007   2.05453
   R29        2.05025  -0.00011   0.00000  -0.00050  -0.00050   2.04975
   R30        1.83477   0.00002   0.00000  -0.00004  -0.00004   1.83474
   R31        2.06507   0.00008   0.00000  -0.00142  -0.00142   2.06365
   R32        2.92427   0.00162   0.00000   0.00146   0.00146   2.92574
   R33        2.89759   0.01974   0.00000   0.04973   0.04973   2.94732
   R34        1.83565   0.00002   0.00000   0.00012   0.00012   1.83577
   R35        2.30633   0.00303   0.00000   0.04490   0.04489   2.35123
   R36        2.08497   0.00083   0.00000  -0.00075  -0.00075   2.08422
   R37        2.68732  -0.00215   0.00000   0.02449   0.02448   2.71180
   R38        2.06595  -0.00102   0.00000   0.00028   0.00028   2.06624
   R39        2.52593  -0.00041   0.00000   0.01080   0.01081   2.53674
   R40        2.67810   0.00959   0.00000   0.01054   0.01077   2.68887
   R41        2.67966   0.00923   0.00000   0.01566   0.01596   2.69562
   R42        2.61046  -0.00244   0.00000  -0.00379  -0.00379   2.60667
   R43        2.05687  -0.00345   0.00000  -0.00766  -0.00766   2.04921
   R44        2.61525  -0.00195   0.00000  -0.00471  -0.00469   2.61056
   R45        2.05951  -0.00278   0.00000  -0.00434  -0.00434   2.05516
   R46        2.65478   0.00186   0.00000   0.00691   0.00664   2.66142
   R47        2.05723  -0.00246   0.00000  -0.00816  -0.00816   2.04907
   R48        2.65373   0.00186   0.00000   0.00559   0.00532   2.65905
   R49        2.06102  -0.00218   0.00000  -0.00733  -0.00733   2.05369
   R50        2.54571  -0.00403   0.00000   0.02540   0.02540   2.57111
   R51        1.82977   0.00348   0.00000   0.00820   0.00820   1.83797
    A1        2.15732   0.00009   0.00000  -0.00408  -0.00411   2.15321
    A2        2.02869  -0.00013   0.00000   0.00104   0.00103   2.02972
    A3        2.09706   0.00004   0.00000   0.00319   0.00318   2.10024
    A4        2.08288  -0.00032   0.00000   0.00172   0.00166   2.08454
    A5        2.07923   0.00183   0.00000   0.01768   0.01766   2.09689
    A6        2.11900  -0.00147   0.00000  -0.01835  -0.01840   2.10060
    A7        2.04738  -0.00009   0.00000   0.00449   0.00448   2.05186
    A8        2.15548   0.00157   0.00000  -0.00435  -0.00434   2.15113
    A9        2.08025  -0.00148   0.00000  -0.00010  -0.00010   2.08015
   A10        2.08448   0.00026   0.00000  -0.00276  -0.00280   2.08168
   A11        2.13560  -0.00011   0.00000   0.00409   0.00407   2.13967
   A12        2.06265  -0.00014   0.00000  -0.00083  -0.00091   2.06174
   A13        2.14233   0.00008   0.00000   0.00082   0.00084   2.14317
   A14        2.07961   0.00005   0.00000  -0.00007  -0.00013   2.07948
   A15        2.06122  -0.00013   0.00000  -0.00077  -0.00073   2.06049
   A16        2.04595   0.00001   0.00000   0.00165   0.00162   2.04757
   A17        2.12572  -0.00003   0.00000  -0.00064  -0.00067   2.12505
   A18        2.11142   0.00002   0.00000  -0.00084  -0.00086   2.11056
   A19        2.10787   0.00010   0.00000   0.00051   0.00050   2.10836
   A20        2.06295  -0.00000   0.00000   0.00094   0.00095   2.06390
   A21        2.11231  -0.00010   0.00000  -0.00144  -0.00143   2.11088
   A22        2.08850   0.00011   0.00000   0.00132   0.00129   2.08980
   A23        2.10772  -0.00032   0.00000  -0.00392  -0.00396   2.10377
   A24        2.08622   0.00022   0.00000   0.00313   0.00310   2.08932
   A25        2.08444  -0.00038   0.00000  -0.00307  -0.00308   2.08136
   A26        2.21218   0.00057   0.00000   0.00423   0.00423   2.21641
   A27        1.98642  -0.00019   0.00000  -0.00107  -0.00107   1.98535
   A28        2.14300   0.00027   0.00000   0.00258   0.00251   2.14551
   A29        2.11016  -0.00019   0.00000  -0.00120  -0.00121   2.10896
   A30        2.10742   0.00043   0.00000   0.00320   0.00320   2.11062
   A31        2.06559  -0.00024   0.00000  -0.00198  -0.00199   2.06361
   A32        2.11199   0.00013   0.00000   0.00134   0.00133   2.11332
   A33        2.08684  -0.00003   0.00000  -0.00017  -0.00017   2.08667
   A34        2.08422  -0.00010   0.00000  -0.00110  -0.00110   2.08312
   A35        2.09222   0.00000   0.00000  -0.00000  -0.00001   2.09220
   A36        2.11794  -0.00000   0.00000  -0.00015  -0.00014   2.11779
   A37        2.07303   0.00000   0.00000   0.00015   0.00015   2.07318
   A38        2.09313  -0.00002   0.00000  -0.00055  -0.00055   2.09257
   A39        2.04232   0.00002   0.00000   0.00033   0.00033   2.04265
   A40        2.14772   0.00001   0.00000   0.00024   0.00024   2.14796
   A41        2.09239   0.00003   0.00000   0.00033   0.00033   2.09272
   A42        2.09596  -0.00001   0.00000   0.00003   0.00002   2.09598
   A43        2.09475  -0.00002   0.00000  -0.00030  -0.00030   2.09445
   A44        2.11082   0.00010   0.00000   0.00109   0.00106   2.11188
   A45        2.10081   0.00023   0.00000   0.00334   0.00330   2.10411
   A46        2.07073  -0.00032   0.00000  -0.00386  -0.00389   2.06684
   A47        1.92389   0.00013   0.00000   0.00144   0.00144   1.92534
   A48        1.89663   0.00286   0.00000   0.01278   0.01048   1.90711
   A49        1.92134  -0.00738   0.00000   0.00745   0.00715   1.92849
   A50        2.00329  -0.00210   0.00000  -0.03075  -0.03113   1.97216
   A51        1.93583   0.00139   0.00000   0.05526   0.05522   1.99105
   A52        2.00343  -0.00459   0.00000  -0.04978  -0.05036   1.95307
   A53        1.69496   0.00996   0.00000   0.01132   0.01179   1.70675
   A54        1.92935   0.00005   0.00000   0.00087   0.00087   1.93022
   A55        1.78547  -0.00483   0.00000  -0.05348  -0.05359   1.73188
   A56        2.04611   0.00346   0.00000   0.01882   0.01891   2.06501
   A57        1.37865  -0.00328   0.00000  -0.01634  -0.01637   1.36228
   A58        1.98748   0.00012   0.00000  -0.01254  -0.01279   1.97468
   A59        1.60781   0.00006   0.00000  -0.00279  -0.00234   1.60548
   A60        2.17275   0.00341   0.00000   0.04493   0.04442   2.21717
   A61        2.64070  -0.00058   0.00000  -0.01797  -0.01800   2.62271
   A62        1.84586  -0.00143   0.00000   0.01297   0.01298   1.85885
   A63        1.50777   0.00145   0.00000   0.00451   0.00445   1.51222
   A64        2.07556   0.01103   0.00000   0.07498   0.07324   2.14880
   A65        2.09257  -0.00220   0.00000  -0.02416  -0.02759   2.06498
   A66        2.05180  -0.00776   0.00000  -0.00884  -0.01080   2.04100
   A67        2.11982   0.00385   0.00000   0.00191   0.00218   2.12200
   A68        2.07665  -0.00147   0.00000  -0.00051  -0.00068   2.07597
   A69        2.08670  -0.00238   0.00000  -0.00148  -0.00168   2.08503
   A70        2.11798   0.00339   0.00000   0.00887   0.00941   2.12739
   A71        2.08841  -0.00001   0.00000  -0.01099  -0.01128   2.07714
   A72        2.07674  -0.00338   0.00000   0.00210   0.00185   2.07859
   A73        2.09056  -0.00020   0.00000  -0.00079  -0.00092   2.08964
   A74        2.11253   0.00133   0.00000   0.01193   0.01195   2.12449
   A75        2.08008  -0.00113   0.00000  -0.01122  -0.01120   2.06888
   A76        2.09022   0.00013   0.00000  -0.00797  -0.00806   2.08216
   A77        2.09832  -0.00006   0.00000   0.00474   0.00478   2.10310
   A78        2.09465  -0.00008   0.00000   0.00323   0.00326   2.09791
   A79        2.09579   0.00057   0.00000   0.00562   0.00523   2.10101
   A80        2.05339  -0.00325   0.00000  -0.01561  -0.01542   2.03796
   A81        2.13401   0.00269   0.00000   0.00999   0.01017   2.14419
   A82        1.93163   0.00013   0.00000  -0.00093  -0.00093   1.93070
    D1       -0.10314   0.00042   0.00000   0.01787   0.01788  -0.08526
    D2        3.10666  -0.00018   0.00000   0.00144   0.00124   3.10789
    D3        3.05416   0.00031   0.00000   0.00746   0.00751   3.06168
    D4       -0.01923  -0.00029   0.00000  -0.00898  -0.00913  -0.02836
    D5        0.02796  -0.00017   0.00000  -0.00600  -0.00603   0.02193
    D6       -3.09900  -0.00030   0.00000  -0.01878  -0.01878  -3.11778
    D7       -3.12992  -0.00005   0.00000   0.00478   0.00472  -3.12521
    D8        0.02630  -0.00019   0.00000  -0.00800  -0.00803   0.01827
    D9       -3.10499  -0.00071   0.00000  -0.04580  -0.04580   3.13240
   D10        0.05173  -0.00082   0.00000  -0.05576  -0.05576  -0.00403
   D11        0.12260  -0.00038   0.00000  -0.01762  -0.01765   0.10496
   D12       -3.00475  -0.00029   0.00000  -0.02103  -0.02101  -3.02575
   D13       -3.08879   0.00037   0.00000   0.00067   0.00049  -3.08831
   D14        0.06704   0.00046   0.00000  -0.00273  -0.00287   0.06417
   D15       -0.65264   0.00390   0.00000   0.16746   0.16764  -0.48500
   D16       -2.77585   0.00496   0.00000   0.08652   0.08642  -2.68943
   D17        1.61710  -0.00164   0.00000   0.08465   0.08455   1.70165
   D18        2.55862   0.00324   0.00000   0.14982   0.15001   2.70863
   D19        0.43540   0.00429   0.00000   0.06888   0.06880   0.50420
   D20       -1.45484  -0.00230   0.00000   0.06702   0.06692  -1.38791
   D21       -0.07604   0.00010   0.00000   0.00775   0.00772  -0.06832
   D22        3.09824  -0.00020   0.00000  -0.01069  -0.01071   3.08753
   D23        3.05195   0.00005   0.00000   0.01097   0.01090   3.06284
   D24       -0.05696  -0.00026   0.00000  -0.00747  -0.00753  -0.06448
   D25        0.00332   0.00012   0.00000   0.00374   0.00377   0.00709
   D26       -3.13140   0.00015   0.00000   0.00680   0.00684  -3.12456
   D27        3.11359   0.00041   0.00000   0.02150   0.02147   3.13506
   D28       -0.02113   0.00044   0.00000   0.02457   0.02454   0.00340
   D29        3.13290   0.00003   0.00000   0.00315   0.00315   3.13605
   D30       -0.02004   0.00004   0.00000   0.00404   0.00404  -0.01600
   D31        0.02360  -0.00028   0.00000  -0.01504  -0.01504   0.00856
   D32       -3.12934  -0.00026   0.00000  -0.01414  -0.01414   3.13971
   D33        0.02244  -0.00008   0.00000  -0.00505  -0.00502   0.01742
   D34       -3.13366   0.00005   0.00000   0.00763   0.00762  -3.12604
   D35       -3.12596  -0.00011   0.00000  -0.00808  -0.00806  -3.13401
   D36        0.00113   0.00002   0.00000   0.00460   0.00458   0.00571
   D37        0.01574  -0.00042   0.00000  -0.02359  -0.02359  -0.00785
   D38       -3.11930  -0.00039   0.00000  -0.02067  -0.02067  -3.13997
   D39       -0.02011   0.00009   0.00000   0.00364   0.00365  -0.01646
   D40        3.08006   0.00038   0.00000   0.01868   0.01866   3.09872
   D41        3.13315   0.00008   0.00000   0.00270   0.00271   3.13587
   D42       -0.04987   0.00037   0.00000   0.01775   0.01773  -0.03214
   D43        0.01365  -0.00006   0.00000  -0.00156  -0.00155   0.01210
   D44        3.13595   0.00006   0.00000   0.00490   0.00491   3.14085
   D45       -3.08702  -0.00034   0.00000  -0.01625  -0.01627  -3.10330
   D46        0.03527  -0.00022   0.00000  -0.00980  -0.00981   0.02546
   D47       -0.01190   0.00023   0.00000   0.01194   0.01193   0.00003
   D48       -3.13659   0.00012   0.00000   0.00623   0.00623  -3.13036
   D49       -2.87879  -0.00033   0.00000  -0.03464  -0.03464  -2.91343
   D50        0.26738  -0.00050   0.00000  -0.04044  -0.04045   0.22693
   D51        0.24443  -0.00021   0.00000  -0.02852  -0.02851   0.21592
   D52       -2.89259  -0.00039   0.00000  -0.03432  -0.03432  -2.92691
   D53        3.12424   0.00004   0.00000   0.00418   0.00418   3.12842
   D54        0.00018  -0.00004   0.00000  -0.00018  -0.00018  -0.00000
   D55       -0.02182   0.00022   0.00000   0.00986   0.00985  -0.01196
   D56        3.13730   0.00013   0.00000   0.00550   0.00549  -3.14039
   D57       -3.12643  -0.00009   0.00000  -0.00598  -0.00597  -3.13239
   D58        0.05934  -0.00040   0.00000  -0.02113  -0.02114   0.03820
   D59        0.01963  -0.00026   0.00000  -0.01164  -0.01163   0.00799
   D60       -3.07779  -0.00057   0.00000  -0.02679  -0.02681  -3.10460
   D61        0.00781  -0.00003   0.00000  -0.00141  -0.00141   0.00640
   D62       -3.13051  -0.00002   0.00000  -0.00099  -0.00099  -3.13150
   D63        3.13191   0.00005   0.00000   0.00296   0.00295   3.13486
   D64       -0.00642   0.00006   0.00000   0.00338   0.00337  -0.00305
   D65        0.00882  -0.00010   0.00000  -0.00550  -0.00550   0.00332
   D66       -3.13925  -0.00002   0.00000  -0.00229  -0.00229  -3.14154
   D67       -3.13596  -0.00011   0.00000  -0.00591  -0.00591   3.14132
   D68       -0.00084  -0.00003   0.00000  -0.00270  -0.00270  -0.00354
   D69       -0.01096   0.00006   0.00000   0.00375   0.00374  -0.00722
   D70        3.11652   0.00018   0.00000   0.00885   0.00885   3.12536
   D71        3.13752  -0.00003   0.00000   0.00033   0.00033   3.13784
   D72       -0.01819   0.00009   0.00000   0.00543   0.00543  -0.01276
   D73        3.13804  -0.00004   0.00000  -0.00114  -0.00114   3.13690
   D74       -0.01026   0.00004   0.00000   0.00218   0.00218  -0.00807
   D75       -0.00352   0.00013   0.00000   0.00495   0.00496   0.00144
   D76        3.09465   0.00044   0.00000   0.02001   0.01999   3.11464
   D77       -3.13101   0.00001   0.00000  -0.00016  -0.00014  -3.13115
   D78       -0.03284   0.00032   0.00000   0.01491   0.01489  -0.01795
   D79       -0.71979  -0.00030   0.00000  -0.04285  -0.04238  -0.76217
   D80        1.00645  -0.00187   0.00000  -0.07011  -0.07002   0.93643
   D81       -1.69545  -0.00072   0.00000  -0.04588  -0.04564  -1.74109
   D82       -3.10932  -0.00074   0.00000  -0.04648  -0.04642   3.12745
   D83       -2.81951   0.00007   0.00000  -0.09947  -0.09933  -2.91883
   D84       -1.09327  -0.00150   0.00000  -0.12673  -0.12696  -1.22023
   D85        2.48802  -0.00035   0.00000  -0.10250  -0.10259   2.38544
   D86        1.07414  -0.00038   0.00000  -0.10310  -0.10336   0.97079
   D87        1.36927  -0.00036   0.00000  -0.06914  -0.06900   1.30028
   D88        3.09551  -0.00193   0.00000  -0.09641  -0.09663   2.99888
   D89        0.39362  -0.00077   0.00000  -0.07217  -0.07225   0.32136
   D90       -1.02026  -0.00080   0.00000  -0.07277  -0.07303  -1.09329
   D91       -0.30654   0.00246   0.00000   0.20097   0.20102  -0.10552
   D92       -3.06465   0.00102   0.00000   0.08078   0.07941  -2.98525
   D93        1.90967   0.00037   0.00000   0.14480   0.14640   2.05607
   D94       -0.84844  -0.00106   0.00000   0.02462   0.02478  -0.82366
   D95       -2.33159   0.00606   0.00000   0.19701   0.19751  -2.13408
   D96        1.19349   0.00463   0.00000   0.07683   0.07589   1.26938
   D97       -2.79018  -0.00351   0.00000  -0.18046  -0.18302  -2.97320
   D98        0.35812  -0.00286   0.00000  -0.16658  -0.16851   0.18961
   D99       -0.02317  -0.00102   0.00000  -0.06700  -0.06697  -0.09013
   D100       3.12514  -0.00037   0.00000  -0.05312  -0.05246   3.07268
   D101       2.78302   0.00600   0.00000   0.19042   0.18703   2.97005
   D102      -0.36899   0.00551   0.00000   0.18803   0.18505  -0.18393
   D103       0.01979   0.00055   0.00000   0.05370   0.05435   0.07414
   D104      -3.13221   0.00007   0.00000   0.05131   0.05237  -3.07984
   D105       0.01550   0.00105   0.00000   0.04308   0.04290   0.05840
   D106      -3.13217   0.00054   0.00000   0.02832   0.02848  -3.10369
   D107      -3.13284   0.00040   0.00000   0.02912   0.02832  -3.10452
   D108       0.00268  -0.00011   0.00000   0.01436   0.01390   0.01658
   D109      -0.00885  -0.00015   0.00000  -0.01676  -0.01764  -0.02649
   D110       3.13191  -0.00035   0.00000  -0.01096  -0.01119   3.12072
   D111      -3.14010   0.00031   0.00000  -0.01430  -0.01558   3.12750
   D112       0.00066   0.00011   0.00000  -0.00850  -0.00913  -0.00847
   D113      -0.00372  -0.00046   0.00000  -0.00363  -0.00320  -0.00692
   D114       3.13649  -0.00045   0.00000  -0.00847  -0.00818   3.12831
   D115      -3.13936   0.00003   0.00000   0.01078   0.01069  -3.12867
   D116       0.00085   0.00003   0.00000   0.00593   0.00571   0.00656
   D117       0.00044   0.00002   0.00000  -0.00940  -0.00930  -0.00886
   D118      -3.13971   0.00002   0.00000  -0.00430  -0.00398   3.13949
   D119      -3.14032   0.00022   0.00000  -0.01519  -0.01573   3.12713
   D120       0.00272   0.00022   0.00000  -0.01009  -0.01041  -0.00769
   D121      -3.13862   0.00012   0.00000   0.01065   0.01073  -3.12788
   D122       0.00156   0.00012   0.00000   0.00569   0.00561   0.00717
         Item               Value     Threshold  Converged?
 Maximum Force            0.019736     0.000450     NO 
 RMS     Force            0.002370     0.000300     NO 
 Maximum Displacement     0.914629     0.001800     NO 
 RMS     Displacement     0.163010     0.001200     NO 
 Predicted change in Energy=-8.674814D-03
 Lowest energy point so far.  Saving SCF results.
 GradGradGradGradGradGradGradGradGradGradGradGradGradGradGradGradGradGrad

 Leave Link  103 at Mon Mar  1 08:36:57 2021, MaxMem=   268435456 cpu:               1.7 elap:               0.1
 (Enter /public3/home/sc30001/g16/l202.exe)
                          Input orientation:                          
 ---------------------------------------------------------------------
 Center     Atomic      Atomic             Coordinates (Angstroms)
 Number     Number       Type             X           Y           Z
 ---------------------------------------------------------------------
      1          6           0       -1.516588    2.065365    0.507355
      2          6           0       -2.117729    0.850773    0.868458
      3          6           0       -1.334438   -0.341275    0.885658
      4          6           0        0.101135   -0.209992    0.651767
      5          6           0        0.639929    1.066657    0.337183
      6          6           0       -0.134366    2.201730    0.248937
      7          6           0        0.971470   -1.293331    0.707691
      8          6           0        2.337245   -1.126073    0.471155
      9          6           0        2.833127    0.133325    0.156718
     10          8           0        1.982280    1.183118    0.098734
     11          6           0        4.212819    0.484279   -0.116050
     12          6           0        4.623022    1.837528   -0.152953
     13          6           0        5.939668    2.177356   -0.397163
     14          6           0        6.893032    1.169000   -0.621350
     15          6           0        6.502949   -0.180944   -0.600282
     16          6           0        5.182612   -0.514059   -0.350308
     17          8           0       -2.337871    3.138232    0.419204
     18          8           0       -1.831533   -1.506005    1.083038
     19          6           0       -3.600205    0.796654    1.171499
     20          8           0        8.160146    1.564741   -0.853717
     21          1           0        0.306779    3.158950   -0.007482
     22          1           0        0.562191   -2.269451    0.949651
     23          1           0        3.016025   -1.963916    0.554519
     24          1           0        3.896308    2.621429    0.024999
     25          1           0        6.260537    3.213244   -0.417215
     26          1           0        7.234678   -0.962782   -0.788229
     27          1           0        4.902914   -1.561960   -0.364815
     28          1           0       -1.832770    3.930052    0.173147
     29          1           0        8.738333    0.796307   -0.991256
     30          1           0       -3.928335    1.770553    1.540811
     31          6           0       -3.915586   -0.380165    2.126829
     32          1           0       -3.213080   -1.260372    1.597875
     33          1           0       -3.355868   -0.448991    3.074676
     34          1           0       -4.277796   -0.928041    0.850925
     35          1           0       -4.975444   -0.450970    2.386110
     36          6           0       -4.453293    0.317427   -0.043038
     37          6           0       -3.905253    0.088924   -1.336115
     38          6           0       -5.873809    0.408347    0.050013
     39          6           0       -4.710882   -0.143324   -2.431442
     40          1           0       -2.827445    0.078720   -1.454995
     41          6           0       -6.691838    0.196290   -1.042806
     42          1           0       -6.325624    0.640147    1.011725
     43          6           0       -6.111281   -0.087026   -2.292859
     44          1           0       -4.295228   -0.351989   -3.410954
     45          1           0       -7.772468    0.252297   -0.941997
     46          8           0       -6.847533   -0.310029   -3.415072
     47          1           0       -7.797893   -0.237963   -3.221183
 ---------------------------------------------------------------------
                    Distance matrix (angstroms):
                    1          2          3          4          5
     1  C    0.000000
     2  C    1.402498   0.000000
     3  C    2.442991   1.426470   0.000000
     4  C    2.795556   2.468914   1.460415   0.000000
     5  C    2.382633   2.816653   2.486207   1.420948   0.000000
     6  C    1.412768   2.478431   2.883134   2.456447   1.376847
     7  C    4.184663   3.763798   2.501059   1.390767   2.411792
     8  C    5.003860   4.890047   3.777431   2.423224   2.776130
     9  C    4.772394   5.052947   4.257370   2.797627   2.390354
    10  O    3.631447   4.184854   3.734119   2.405266   1.368331
    11  C    5.976167   6.417118   5.697106   4.239988   3.648305
    12  C    6.179217   6.888737   6.427848   5.028655   4.086503
    13  C    7.511754   8.263368   7.803957   6.394384   5.464444
    14  C    8.532242   9.138633   8.499605   7.046439   6.326971
    15  C    8.401532   8.805551   7.978619   6.523165   6.067154
    16  C    7.229682   7.526163   6.635467   5.188258   4.858733
    17  O    1.354001   2.341529   3.651221   4.148908   3.628421
    18  O    3.631155   2.383769   1.281663   2.366612   3.644587
    19  C    2.528275   1.514100   2.551526   3.870837   4.329864
    20  O    9.784800  10.445590   9.838976   8.388314   7.630203
    21  H    2.187614   3.460230   3.967728   3.438992   2.146502
    22  H    4.827792   4.113923   2.705395   2.131356   3.392754
    23  H    6.064809   5.863144   4.655014   3.403276   3.857129
    24  H    5.462720   6.325764   6.072813   4.776308   3.621986
    25  H    7.915562   8.799407   8.486209   7.127377   6.063678
    26  H    9.350554   9.669597   8.753167   7.316264   6.991130
    27  H    7.424835   7.525401   6.477524   5.091005   5.057220
    28  H    1.920605   3.169640   4.358926   4.594456   3.786842
    29  H   10.441252  11.014335  10.309103   8.849482   8.211089
    30  H    2.640355   2.139241   3.408422   4.577072   4.776319
    31  C    3.789262   2.516147   2.864322   4.282385   5.103807
    32  H    3.889453   2.487725   2.209364   3.603116   4.674408
    33  H    4.036840   2.844253   2.981540   4.228296   5.075180
    34  H    4.086905   2.798281   3.001476   4.441880   5.331676
    35  H    4.671761   3.487741   3.939583   5.370072   6.167147
    36  C    3.461569   2.563229   3.320183   4.637213   5.162056
    37  C    3.606997   2.938673   3.424972   4.482430   4.941110
    38  C    4.684042   3.869591   4.676122   6.036921   6.553214
    39  C    4.870150   4.313006   4.737374   5.715430   6.144959
    40  H    3.084790   2.549156   2.807867   3.619169   4.026239
    41  C    5.716613   5.000376   5.719238   7.012926   7.511106
    42  H    5.041078   4.215598   5.088321   6.492730   7.011123
    43  C    5.795274   5.178982   5.743330   6.876050   7.336684
    44  H    5.377508   4.949900   5.217975   5.987811   6.357425
    45  H    6.672621   5.967579   6.718696   8.046578   8.547976
    46  O    7.031850   6.485919   6.992243   8.051905   8.487447
    47  H    7.659120   7.083416   7.658529   8.797453   9.249911
                    6          7          8          9         10
     6  C    0.000000
     7  C    3.694425   0.000000
     8  C    4.151206   1.396161   0.000000
     9  C    3.618399   2.409291   1.389552   0.000000
    10  O    2.353789   2.743240   2.365811   1.352541   0.000000
    11  C    4.688376   3.787451   2.540830   1.449524   2.347299
    12  C    4.788204   4.886391   3.794367   2.490769   2.732237
    13  C    6.108349   6.160305   4.964279   3.759713   4.110394
    14  C    7.155995   6.549375   5.216907   4.261554   4.963286
    15  C    7.102975   5.791844   4.403900   3.760241   4.773441
    16  C    6.000405   4.411388   3.024149   2.489230   3.650230
    17  O    2.400304   5.538385   6.328009   5.986449   4.752775
    18  O    4.162139   2.836008   4.230539   5.030360   4.769215
    19  C    3.851934   5.048106   6.280181   6.546567   5.697747
    20  O    8.391694   7.891997   6.549957   5.607768   6.262493
    21  H    1.084726   4.558080   4.765848   3.945098   2.592778
    22  H    4.579045   1.085756   2.164969   3.399887   3.828962
    23  H    5.231725   2.157163   1.081514   2.142456   3.343679
    24  H    4.058648   4.934176   4.083320   2.708941   2.395345
    25  H    6.508587   7.039095   5.917017   4.643538   4.763517
    26  H    8.086573   6.447853   5.059403   4.633360   5.742758
    27  H    6.317930   4.083954   2.733404   2.725804   4.034902
    28  H    2.424338   5.952581   6.560658   6.015479   4.701679
    29  H    9.068521   8.220533   6.841645   6.052177   6.854338
    30  H    4.031012   5.838627   6.985135   7.093208   6.112286
    31  C    4.948766   5.170217   6.511186   7.049123   6.429763
    32  H    4.825377   4.278314   5.665125   6.369925   5.933788
    33  H    5.038770   5.004137   6.296690   6.867112   6.325808
    34  H    5.227415   5.263910   6.628893   7.223133   6.649161
    35  H    5.919490   6.236381   7.589350   8.141583   7.504149
    36  C    4.721120   5.708431   6.961285   7.291482   6.495084
    37  C    4.603904   5.465364   6.611447   6.901905   6.157849
    38  C    6.016394   7.084214   8.363804   8.711932   7.894351
    39  C    5.798984   6.592860   7.685504   7.980425   7.277339
    40  H    3.829260   4.581647   5.642305   5.885802   5.173705
    41  C    6.977882   8.000594   9.250139   9.600405   8.804390
    42  H    6.430557   7.555022   8.857598   9.212525   8.375538
    43  C    6.886410   7.786131   8.949692   9.276390   8.534560
    44  H    6.101562   6.751849   7.723968   7.986066   7.354018
    45  H    7.972403   9.031439  10.300641  10.663018   9.854170
    46  O    8.049876   8.893867  10.006440  10.328089   9.619871
    47  H    8.759195   9.667036  10.823268  11.160943  10.425599
                   11         12         13         14         15
    11  C    0.000000
    12  C    1.414536   0.000000
    13  C    2.434655   1.381549   0.000000
    14  C    2.812066   2.412317   1.405684   0.000000
    15  C    2.433454   2.794362   2.433131   1.405332   0.000000
    16  C    1.411402   2.425294   2.796256   2.414889   1.384464
    17  O    7.088124   7.104451   8.373015   9.495799   9.498230
    18  O    6.475587   7.373478   8.726380   9.283245   8.605402
    19  C    7.924563   8.393989   9.766074  10.651806  10.303816
    20  O    4.158478   3.616176   2.348247   1.347658   2.420320
    21  H    4.735272   4.516334   5.731039   6.907638   7.063910
    22  H    4.695299   5.879912   7.106706   7.373639   6.485118
    23  H    2.806356   4.187354   5.157860   5.121427   4.083037
    24  H    2.165060   1.083643   2.133247   3.392297   3.877996
    25  H    3.425070   2.154967   1.084631   2.149572   3.407755
    26  H    3.417227   3.881502   3.419130   2.165424   1.087208
    27  H    2.173754   3.417564   3.880514   3.388882   2.126678
    28  H    6.964634   6.794281   7.987990   9.186635   9.326451
    29  H    4.619916   4.326970   3.176912   1.918557   2.470794
    30  H    8.407026   8.717743  10.064726  11.051643  10.826094
    31  C    8.476364   9.111718  10.489875  11.259602  10.771383
    32  H    7.818268   8.606212   9.978524  10.628279  10.019894
    33  H    8.266605   8.905529  10.264422  11.014466  10.524896
    34  H    8.661422   9.374472  10.751641  11.460916  10.903606
    35  H    9.568682  10.188946  11.566952  12.350297  11.863598
    36  C    8.668025   9.203384  10.564013  11.392924  10.981718
    37  C    8.218757   8.785726  10.107703  10.875681  10.437670
    38  C   10.088280  10.595623  11.953560  12.807090  12.407831
    39  C    9.240528   9.810049  11.088646  11.817337  11.362419
    40  H    7.177922   7.765190   9.076648   9.816891   9.373057
    41  C   10.947756  11.467850  12.802204  13.626170  13.207594
    42  H   10.599761  11.075335  12.441276  13.329647  12.955502
    43  C   10.566547  11.113432  12.407516  13.171321  12.727625
    44  H    9.162019   9.743908  10.965109  11.630669  11.159290
    45  H   12.015952  12.521331  13.857321  14.697621  14.286077
    46  O   11.569177  12.117222  13.371887  14.099487  13.644598
    47  H   12.426612  12.961514  14.231284  14.985392  14.539135
                   16         17         18         19         20
    16  C    0.000000
    17  O    8.395775   0.000000
    18  O    7.227494   4.718685   0.000000
    19  C    9.009536   2.764493   2.904870   0.000000
    20  O    3.666134  10.691331  10.630811  11.958148   0.000000
    21  H    6.114104   2.678930   5.246277   4.715397   8.058100
    22  H    5.110733   6.159120   2.516059   5.174530   8.699545
    23  H    2.759510   7.396920   4.897738   7.195548   6.395039
    24  H    3.409798   6.267971   7.138860   7.800126   4.479849
    25  H    3.880617   8.639319   9.487027  10.276096   2.552766
    26  H    2.145717  10.483792   9.273236  11.150374   2.692424
    27  H    1.084683   8.668071   6.888555   8.956917   4.541458
    28  H    8.321040   0.970902   5.511680   3.733458  10.320248
    29  H    3.843309  11.408606  11.014781  12.526652   0.971446
    30  H    9.581500   2.378681   3.916883   1.092034  12.325076
    31  C    9.430342   4.217142   2.588493   1.548233  12.589266
    32  H    8.651014   4.637129   1.494679   2.136123  11.972545
    33  H    9.200022   4.577775   2.721672   2.287666  12.333125
    34  H    9.545348   4.525955   2.524307   1.880551  12.799303
    35  H   10.520364   4.869074   3.563042   2.218813  13.678570
    36  C    9.676593   3.556068   3.386233   1.559653  12.700859
    37  C    9.161043   3.851767   3.563203   2.623369  12.164892
    38  C   11.102051   4.482347   4.590412   2.564720  14.110488
    39  C   10.116808   4.952371   4.743324   3.885659  13.079376
    40  H    8.107573   3.621176   3.153539   2.830382  11.103916
    41  C   11.915818   5.454313   5.571319   3.849907  14.916094
    42  H   11.645893   4.742750   4.980754   2.734580  14.634626
    43  C   11.467689   5.656518   5.632622   4.369001  14.438597
    44  H    9.961088   5.539224   5.253333   4.775072  12.858835
    45  H   12.991208   6.302089   6.518213   4.708606  15.986822
    46  O   12.416070   6.850491   6.842778   5.727698  15.339678
    47  H   13.297055   7.379902   7.465367   6.163333  16.233104
                   21         22         23         24         25
    21  H    0.000000
    22  H    5.518050   0.000000
    23  H    5.822337   2.504154   0.000000
    24  H    3.629697   5.990996   4.699008   0.000000
    25  H    5.968087   8.024925   6.186607   2.476969   0.000000
    26  H    8.099013   7.017813   4.538973   4.965141   4.304160
    27  H    6.598419   4.590233   2.137075   4.320411   4.964722
    28  H    2.281424   6.691235   7.641669   5.878501   8.146408
    29  H    8.811412   8.945127   6.538582   5.273428   3.508644
    30  H    4.718162   6.069261   7.946268   8.015405  10.475130
    31  C    5.908383   5.000564   7.282010   8.628612  11.087752
    32  H    5.873414   3.961200   6.354944   8.251407  10.668798
    33  H    5.994325   4.814664   7.017636   8.445239  10.866486
    34  H    6.201507   5.023405   7.372973   8.949686  11.393634
    35  H    6.831010   6.002973   8.337104   9.681036  12.146290
    36  C    5.543808   5.729960   7.832771   8.661922  11.104590
    37  C    5.378805   5.544792   7.462757   8.314480  10.674692
    38  C    6.765264   7.028658   9.214733  10.017662  12.463070
    39  C    6.477463   6.614945   8.481487   9.368121  11.648850
    40  H    4.626713   4.773453   6.508199   7.339251   9.669211
    41  C    7.670065   7.916483  10.072763  10.914685  13.313805
    42  H    7.167421   7.477406   9.708583  10.458824  12.925716
    43  C    7.546576   7.733826   9.743613  10.623560  12.941086
    44  H    6.714818   6.803385   8.472172   9.367404  11.536790
    45  H    8.636908   8.910896  11.114978  11.946053  14.351579
    46  O    8.650414   8.820099  10.760240  11.655799  13.900435
    47  H    9.356955   9.561056  11.583422  12.468688  14.744916
                   26         27         28         29         30
    26  H    0.000000
    27  H    2.444467   0.000000
    28  H   10.348076   8.707527   0.000000
    29  H    2.323056   4.545799  11.087128   0.000000
    30  H   11.726398   9.629539   3.305349  12.953957   0.000000
    31  C   11.539732   9.239636   5.170393  13.085420   2.229163
    32  H   10.720900   8.355385   5.556582  12.400395   3.114700
    33  H   11.284755   9.015336   5.469435  12.819995   2.758050
    34  H   11.628633   9.282528   5.480748  13.258455   2.807218
    35  H   12.626379  10.314254   5.828118  14.178504   2.597332
    36  C   11.781464   9.548520   4.468214  13.234327   2.212631
    37  C   11.202872   9.014026   4.618151  12.668054   3.332433
    38  C   13.206630  10.963209   5.361675  14.654332   2.804095
    39  C   12.085862   9.935218   5.626705  13.558703   4.478181
    40  H   10.137831   7.977391   4.298021  11.597292   3.612356
    41  C   13.976985  11.746889   6.247405  15.441919   4.097600
    42  H   13.772836  11.524938   5.631378  15.197338   2.702728
    43  C   13.459030  11.278531   6.365827  14.932698   4.786740
    44  H   11.840206   9.764671   6.102897  13.305909   5.399979
    45  H   15.057041  12.817565   7.074562  16.519834   4.821492
    46  O   14.339981  12.204278   7.483412  15.811959   6.116479
    47  H   15.245420  13.085194   8.029727  16.717926   6.456331
                   31         32         33         34         35
    31  C    0.000000
    32  H    1.244215   0.000000
    33  H    1.102922   1.691055   0.000000
    34  H    1.435024   1.342386   2.454488   0.000000
    35  H    1.093406   2.093412   1.759873   1.752456   0.000000
    36  C    2.341812   2.592330   3.392916   1.543100   2.600738
    37  C    3.494586   3.302727   4.477305   2.440522   3.910467
    38  C    2.961342   3.501425   4.027858   2.230392   2.646287
    39  C    4.633187   4.441464   5.678630   3.402540   4.834610
    40  H    3.771484   3.355875   4.590821   2.904196   4.432670
    41  C    4.252818   4.604001   5.338422   3.267711   3.888756
    42  H    2.844780   3.693707   3.776432   2.584312   2.214150
    43  C    4.943748   4.991405   6.044316   3.735284   4.828596
    44  H    5.550852   5.204284   6.554022   4.300669   5.837675
    45  H    4.969229   5.433888   6.010975   4.101280   4.403888
    46  O    6.270080   6.264347   7.370744   5.018388   6.097401
    47  H    6.610126   6.729722   7.708046   5.426726   6.281189
                   36         37         38         39         40
    36  C    0.000000
    37  C    1.422887   0.000000
    38  C    1.426461   2.428702   0.000000
    39  C    2.446041   1.379391   2.795418   0.000000
    40  H    2.166561   1.084393   3.413801   2.133094   0.000000
    41  C    2.454648   2.804035   1.381446   2.442916   3.888092
    42  H    2.173085   3.416781   1.087546   3.882862   4.317078
    43  C    2.823863   2.410990   2.406416   1.408364   3.393091
    44  H    3.437435   2.156720   3.879217   1.084322   2.483077
    45  H    3.439374   3.890677   2.147869   3.427575   4.974590
    46  O    4.182906   3.624670   3.670289   2.358091   4.489336
    47  H    4.647087   4.337394   3.849746   3.187834   5.284417
                   41         42         43         44         45
    41  C    0.000000
    42  H    2.133593   0.000000
    43  C    1.407107   3.390428   0.000000
    44  H    3.413573   4.966582   2.149044   0.000000
    45  H    1.086765   2.461872   2.167836   4.307216   0.000000
    46  O    2.430689   4.557604   1.360573   2.552653   2.699596
    47  H    2.481383   4.566855   1.931121   3.509656   2.331457
                   46         47
    46  O    0.000000
    47  H    0.972611   0.000000
 Stoichiometry    C23H19O5(1+)
 Framework group  C1[X(C23H19O5)]
 Deg. of freedom   135
 Full point group                 C1      NOp   1
 RotChk:  IX=0 Diff= 3.71D-01
 Largest Abelian subgroup         C1      NOp   1
 Largest concise Abelian subgroup C1      NOp   1
                         Standard orientation:                         
 ---------------------------------------------------------------------
 Center     Atomic      Atomic             Coordinates (Angstroms)
 Number     Number       Type             X           Y           Z
 ---------------------------------------------------------------------
      1          6           0        1.151003    0.034805    1.793990
      2          6           0        1.808049    0.832318    0.845695
      3          6           0        1.097298    1.279647   -0.307365
      4          6           0       -0.332576    0.990176   -0.374280
      5          6           0       -0.933081    0.213720    0.653147
      6          6           0       -0.224944   -0.278443    1.726471
      7          6           0       -1.138244    1.431497   -1.418488
      8          6           0       -2.500542    1.127309   -1.448119
      9          6           0       -3.057225    0.358122   -0.433571
     10          8           0       -2.268906   -0.072928    0.577426
     11          6           0       -4.442865   -0.048364   -0.307509
     12          6           0       -4.931249   -0.593615    0.902902
     13          6           0       -6.254533   -0.968426    1.033718
     14          6           0       -7.135832   -0.816303   -0.050772
     15          6           0       -6.667054   -0.287305   -1.265418
     16          6           0       -5.340729    0.090412   -1.387618
     17          8           0        1.909714   -0.433320    2.813075
     18          8           0        1.654408    1.904968   -1.277551
     19          6           0        3.277217    1.157963    1.013027
     20          8           0       -8.413547   -1.200147    0.139725
     21          1           0       -0.711407   -0.880296    2.486575
     22          1           0       -0.681832    2.026454   -2.203713
     23          1           0       -3.130963    1.505747   -2.241232
     24          1           0       -4.260673   -0.708710    1.746325
     25          1           0       -6.635571   -1.378313    1.962818
     26          1           0       -7.342339   -0.182335   -2.110990
     27          1           0       -4.998598    0.472037   -2.343572
     28          1           0        1.368911   -0.964971    3.419316
     29          1           0       -8.938595   -1.050885   -0.663863
     30          1           0        3.530959    1.143080    2.075068
     31          6           0        3.622282    2.488055    0.299718
     32          1           0        2.996204    2.313766   -0.761282
     33          1           0        3.028720    3.383965    0.547643
     34          1           0        4.069332    1.514340   -0.654913
     35          1           0        4.672768    2.772388    0.405410
     36          6           0        4.207191    0.223653    0.179521
     37          6           0        3.728050   -0.899935   -0.550261
     38          6           0        5.614640    0.299399    0.398933
     39          6           0        4.590984   -1.816453   -1.114228
     40          1           0        2.658655   -1.024105   -0.680201
     41          6           0        6.488631   -0.622113   -0.144526
     42          1           0        6.011401    1.112731    1.002116
     43          6           0        5.978541   -1.685889   -0.911427
     44          1           0        4.229646   -2.654329   -1.700021
     45          1           0        7.558856   -0.531732    0.021330
     46          8           0        6.772849   -2.631936   -1.481717
     47          1           0        7.708319   -2.463313   -1.275723
 ---------------------------------------------------------------------
 Rotational constants (GHZ):           0.4850762           0.0628772           0.0625965
 Leave Link  202 at Mon Mar  1 08:36:57 2021, MaxMem=   268435456 cpu:               0.1 elap:               0.0
 (Enter /public3/home/sc30001/g16/l301.exe)
 Standard basis: 6-31G(d) (6D, 7F)
 Ernie: Thresh=  0.10000D-02 Tol=  0.10000D-05 Strict=F.
 There are   458 symmetry adapted cartesian basis functions of A   symmetry.
 There are   458 symmetry adapted basis functions of A   symmetry.
   458 basis functions,   860 primitive gaussians,   458 cartesian basis functions
    98 alpha electrons       98 beta electrons
       nuclear repulsion energy      2396.3085782491 Hartrees.
 IExCor=  402 DFT=T Ex+Corr=B3LYP ExCW=0 ScaHFX=  0.200000
 ScaDFX=  0.800000  0.720000  1.000000  0.810000 ScalE2=  1.000000  1.000000
 IRadAn=      5 IRanWt=     -1 IRanGd=            0 ICorTp=0 IEmpDi=  4
 NAtoms=   47 NActive=   47 NUniq=   47 SFac= 1.00D+00 NAtFMM=   60 NAOKFM=F Big=F
 Integral buffers will be    131072 words long.
 Raffenetti 2 integral format.
 Two-electron integral symmetry is turned on.
 Leave Link  301 at Mon Mar  1 08:36:57 2021, MaxMem=   268435456 cpu:               1.8 elap:               0.1
 (Enter /public3/home/sc30001/g16/l302.exe)
 NPDir=0 NMtPBC=     1 NCelOv=     1 NCel=       1 NClECP=     1 NCelD=      1
         NCelK=      1 NCelE2=     1 NClLst=     1 CellRange=     0.0.
 One-electron integrals computed using PRISM.
 One-electron integral symmetry used in STVInt
 NBasis=   458 RedAO= T EigKep=  3.30D-04  NBF=   458
 NBsUse=   458 1.00D-06 EigRej= -1.00D+00 NBFU=   458
 Precomputing XC quadrature grid using
 IXCGrd= 4 IRadAn=           5 IRanWt=          -1 IRanGd=           0 AccXCQ= 0.00D+00.
 Generated NRdTot=       0 NPtTot=           0 NUsed=           0 NTot=          32
 NSgBfM=   442   442   442   442   442 MxSgAt=    47 MxSgA2=    47.
 Leave Link  302 at Mon Mar  1 08:36:58 2021, MaxMem=   268435456 cpu:              11.8 elap:               0.5
 (Enter /public3/home/sc30001/g16/l303.exe)
 DipDrv:  MaxL=1.
 Leave Link  303 at Mon Mar  1 08:36:58 2021, MaxMem=   268435456 cpu:               1.8 elap:               0.1
 (Enter /public3/home/sc30001/g16/l401.exe)
 Initial guess from the checkpoint file:  "ts2.chk"
 B after Tr=     0.000000    0.000000   -0.000000
         Rot=    0.991788    0.127869    0.001839    0.001731 Ang=  14.70 deg.
 Guess basis will be translated and rotated to current coordinates.
 JPrj=2 DoOrth=T DoCkMO=T.
 Generating alternative initial guess.
 ExpMin= 1.61D-01 ExpMax= 5.48D+03 ExpMxC= 8.25D+02 IAcc=2 IRadAn=         4 AccDes= 0.00D+00
 Harris functional with IExCor=  402 and IRadAn=       4 diagonalized for initial guess.
 HarFok:  IExCor=  402 AccDes= 0.00D+00 IRadAn=         4 IDoV= 1 UseB2=F ITyADJ=14
 ICtDFT=  3500011 ScaDFX=  1.000000  1.000000  1.000000  1.000000
 FoFCou: FMM=F IPFlag=           0 FMFlag=      100000 FMFlg1=           0
         NFxFlg=           0 DoJE=T BraDBF=F KetDBF=T FulRan=T
         wScrn=  0.000000 ICntrl=       500 IOpCl=  0 I1Cent=   200000004 NGrid=           0
         NMat0=    1 NMatS0=      1 NMatT0=    0 NMatD0=    1 NMtDS0=    0 NMtDT0=    0
 Petite list used in FoFCou.
 Harris En= -1263.64265906075    
 Leave Link  401 at Mon Mar  1 08:36:59 2021, MaxMem=   268435456 cpu:              20.4 elap:               0.9
 (Enter /public3/home/sc30001/g16/l502.exe)
 Integral symmetry usage will be decided dynamically.
 Closed shell SCF:
 Using DIIS extrapolation, IDIIS=  1040.
 NGot=   268435456 LenX=   267999857 LenY=   267789635
 Requested convergence on RMS density matrix=1.00D-08 within 128 cycles.
 Requested convergence on MAX density matrix=1.00D-06.
 Requested convergence on             energy=1.00D-06.
 No special actions if energy rises.
 Fock matrices will be formed incrementally for  20 cycles.
 Integral accuracy reduced to 1.0D-05 until final iterations.

 Cycle   1  Pass 0  IDiag  1:
 FoFJK:  IHMeth= 1 ICntrl=       0 DoSepK=F KAlg= 0 I1Cent=           0 FoldK=F
 IRaf= 620000000 NMat=       1 IRICut=       1 DoRegI=T DoRafI=F ISym2E= 0 IDoP0=0 IntGTp=1.
 FoFCou: FMM=F IPFlag=           0 FMFlag=      100000 FMFlg1=           0
         NFxFlg=           0 DoJE=F BraDBF=F KetDBF=F FulRan=T
         wScrn=  0.000000 ICntrl=         0 IOpCl=  0 I1Cent=           0 NGrid=           0
         NMat0=    1 NMatS0=      1 NMatT0=    0 NMatD0=    1 NMtDS0=    0 NMtDT0=    0
 Symmetry not used in FoFCou.
 E= -1263.54082049468    
 DIIS: error= 1.06D-02 at cycle   1 NSaved=   1.
 NSaved= 1 IEnMin= 1 EnMin= -1263.54082049468     IErMin= 1 ErrMin= 1.06D-02
 ErrMax= 1.06D-02  0.00D+00 EMaxC= 1.00D-01 BMatC= 4.89D-02 BMatP= 4.89D-02
 IDIUse=3 WtCom= 8.94D-01 WtEn= 1.06D-01
 Coeff-Com:  0.100D+01
 Coeff-En:   0.100D+01
 Coeff:      0.100D+01
 Recover alternate guess density for next cycle.
 RMSDP=2.39D-03 MaxDP=6.62D-02              OVMax= 0.00D+00

 Cycle   2  Pass 0  IDiag  1:
 RMSU=  2.38D-03    CP:  1.01D+00
 E= -1263.10516487718     Delta-E=        0.435655617499 Rises=F Damp=F
 Switch densities from cycles 1 and 2 for lowest energy.
 DIIS: error= 2.69D-02 at cycle   2 NSaved=   2.
 NSaved= 2 IEnMin= 1 EnMin= -1263.54082049468     IErMin= 1 ErrMin= 1.06D-02
 ErrMax= 2.69D-02  0.00D+00 EMaxC= 1.00D+00 BMatC= 5.78D-01 BMatP= 4.89D-02
 IDIUse=1 WtCom= 1.00D+00 WtEn= 0.00D+00
 Coeff-Com:  0.925D+00 0.752D-01
 Coeff:      0.925D+00 0.752D-01
 Gap=     0.108 Goal=   None    Shift=    0.000
 RMSDP=9.15D-04 MaxDP=3.54D-02 DE= 4.36D-01 OVMax= 1.06D-01

 Cycle   3  Pass 0  IDiag  1:
 RMSU=  8.59D-04    CP:  9.97D-01  1.32D-01
 E= -1263.64477217694     Delta-E=       -0.539607299767 Rises=F Damp=F
 DIIS: error= 1.74D-03 at cycle   3 NSaved=   3.
 NSaved= 3 IEnMin= 3 EnMin= -1263.64477217694     IErMin= 3 ErrMin= 1.74D-03
 ErrMax= 1.74D-03  0.00D+00 EMaxC= 1.00D+00 BMatC= 5.72D-03 BMatP= 4.89D-02
 IDIUse=1 WtCom= 1.00D+00 WtEn= 0.00D+00
 Coeff-Com: -0.380D-01 0.804D-01 0.958D+00
 Coeff:     -0.380D-01 0.804D-01 0.958D+00
 Gap=     0.114 Goal=   None    Shift=    0.000
 RMSDP=2.68D-04 MaxDP=1.21D-02 DE=-5.40D-01 OVMax= 2.44D-02

 Cycle   4  Pass 0  IDiag  1:
 RMSU=  2.16D-04    CP:  9.97D-01  1.98D-01  9.78D-01
 E= -1263.64841975063     Delta-E=       -0.003647573686 Rises=F Damp=F
 DIIS: error= 1.24D-03 at cycle   4 NSaved=   4.
 NSaved= 4 IEnMin= 4 EnMin= -1263.64841975063     IErMin= 4 ErrMin= 1.24D-03
 ErrMax= 1.24D-03  0.00D+00 EMaxC= 1.00D+00 BMatC= 2.42D-03 BMatP= 5.72D-03
 IDIUse=1 WtCom= 1.00D+00 WtEn= 0.00D+00
 Coeff-Com: -0.392D-01 0.337D-01 0.539D+00 0.467D+00
 Coeff:     -0.392D-01 0.337D-01 0.539D+00 0.467D+00
 Gap=     0.109 Goal=   None    Shift=    0.000
 RMSDP=1.53D-04 MaxDP=7.08D-03 DE=-3.65D-03 OVMax= 1.80D-02

 Cycle   5  Pass 0  IDiag  1:
 RMSU=  9.22D-05    CP:  9.97D-01  1.90D-01  1.01D+00  4.62D-01
 E= -1263.65041496483     Delta-E=       -0.001995214200 Rises=F Damp=F
 DIIS: error= 4.40D-04 at cycle   5 NSaved=   5.
 NSaved= 5 IEnMin= 5 EnMin= -1263.65041496483     IErMin= 5 ErrMin= 4.40D-04
 ErrMax= 4.40D-04  0.00D+00 EMaxC= 1.00D+00 BMatC= 2.45D-04 BMatP= 2.42D-03
 IDIUse=1 WtCom= 1.00D+00 WtEn= 0.00D+00
 Coeff-Com: -0.144D-01 0.660D-02 0.159D+00 0.275D+00 0.574D+00
 Coeff:     -0.144D-01 0.660D-02 0.159D+00 0.275D+00 0.574D+00
 Gap=     0.110 Goal=   None    Shift=    0.000
 RMSDP=5.52D-05 MaxDP=2.61D-03 DE=-2.00D-03 OVMax= 7.96D-03

 Cycle   6  Pass 0  IDiag  1:
 RMSU=  2.92D-05    CP:  9.97D-01  1.93D-01  1.01D+00  6.00D-01  6.19D-01
 E= -1263.65062650627     Delta-E=       -0.000211541444 Rises=F Damp=F
 DIIS: error= 2.56D-04 at cycle   6 NSaved=   6.
 NSaved= 6 IEnMin= 6 EnMin= -1263.65062650627     IErMin= 6 ErrMin= 2.56D-04
 ErrMax= 2.56D-04  0.00D+00 EMaxC= 1.00D+00 BMatC= 4.78D-05 BMatP= 2.45D-04
 IDIUse=1 WtCom= 1.00D+00 WtEn= 0.00D+00
 Coeff-Com: -0.522D-02 0.766D-03 0.510D-01 0.133D+00 0.378D+00 0.442D+00
 Coeff:     -0.522D-02 0.766D-03 0.510D-01 0.133D+00 0.378D+00 0.442D+00
 Gap=     0.110 Goal=   None    Shift=    0.000
 RMSDP=2.04D-05 MaxDP=9.85D-04 DE=-2.12D-04 OVMax= 2.95D-03

 Cycle   7  Pass 0  IDiag  1:
 RMSU=  1.13D-05    CP:  9.97D-01  1.91D-01  1.01D+00  5.85D-01  6.74D-01
                    CP:  4.82D-01
 E= -1263.65067161359     Delta-E=       -0.000045107319 Rises=F Damp=F
 DIIS: error= 4.82D-05 at cycle   7 NSaved=   7.
 NSaved= 7 IEnMin= 7 EnMin= -1263.65067161359     IErMin= 7 ErrMin= 4.82D-05
 ErrMax= 4.82D-05  0.00D+00 EMaxC= 1.00D+00 BMatC= 2.78D-06 BMatP= 4.78D-05
 IDIUse=1 WtCom= 1.00D+00 WtEn= 0.00D+00
 Coeff-Com: -0.123D-02-0.257D-03 0.733D-02 0.366D-01 0.133D+00 0.238D+00
 Coeff-Com:  0.586D+00
 Coeff:     -0.123D-02-0.257D-03 0.733D-02 0.366D-01 0.133D+00 0.238D+00
 Coeff:      0.586D+00
 Gap=     0.110 Goal=   None    Shift=    0.000
 RMSDP=5.32D-06 MaxDP=2.23D-04 DE=-4.51D-05 OVMax= 7.08D-04

 Initial convergence to 1.0D-05 achieved.  Increase integral accuracy.
 Cycle   8  Pass 1  IDiag  1:
 E= -1263.65064554042     Delta-E=        0.000026073174 Rises=F Damp=F
 DIIS: error= 6.16D-05 at cycle   1 NSaved=   1.
 NSaved= 1 IEnMin= 1 EnMin= -1263.65064554042     IErMin= 1 ErrMin= 6.16D-05
 ErrMax= 6.16D-05  0.00D+00 EMaxC= 1.00D+00 BMatC= 1.67D-06 BMatP= 1.67D-06
 IDIUse=1 WtCom= 1.00D+00 WtEn= 0.00D+00
 Coeff-Com:  0.100D+01
 Coeff:      0.100D+01
 Gap=     0.110 Goal=   None    Shift=    0.000
 RMSDP=5.32D-06 MaxDP=2.23D-04 DE= 2.61D-05 OVMax= 6.89D-04

 Cycle   9  Pass 1  IDiag  1:
 RMSU=  3.67D-05    CP:  1.00D+00
 E= -1263.65064526270     Delta-E=        0.000000277721 Rises=F Damp=F
 DIIS: error= 3.28D-05 at cycle   2 NSaved=   2.
 NSaved= 2 IEnMin= 1 EnMin= -1263.65064554042     IErMin= 2 ErrMin= 3.28D-05
 ErrMax= 3.28D-05  0.00D+00 EMaxC= 1.00D+00 BMatC= 1.63D-06 BMatP= 1.67D-06
 IDIUse=1 WtCom= 1.00D+00 WtEn= 0.00D+00
 Coeff-Com:  0.496D+00 0.504D+00
 Coeff:      0.496D+00 0.504D+00
 Gap=     0.110 Goal=   None    Shift=    0.000
 RMSDP=5.38D-06 MaxDP=2.51D-04 DE= 2.78D-07 OVMax= 8.73D-04

 Cycle  10  Pass 1  IDiag  1:
 RMSU=  5.35D-06    CP:  1.00D+00  9.87D-01
 E= -1263.65064627830     Delta-E=       -0.000001015599 Rises=F Damp=F
 DIIS: error= 2.39D-05 at cycle   3 NSaved=   3.
 NSaved= 3 IEnMin= 3 EnMin= -1263.65064627830     IErMin= 3 ErrMin= 2.39D-05
 ErrMax= 2.39D-05  0.00D+00 EMaxC= 1.00D+00 BMatC= 6.56D-07 BMatP= 1.63D-06
 IDIUse=1 WtCom= 1.00D+00 WtEn= 0.00D+00
 Coeff-Com:  0.485D-01 0.380D+00 0.571D+00
 Coeff:      0.485D-01 0.380D+00 0.571D+00
 Gap=     0.110 Goal=   None    Shift=    0.000
 RMSDP=2.67D-06 MaxDP=1.63D-04 DE=-1.02D-06 OVMax= 4.59D-04

 Cycle  11  Pass 1  IDiag  1:
 RMSU=  1.04D-06    CP:  1.00D+00  1.00D+00  5.50D-01
 E= -1263.65064690202     Delta-E=       -0.000000623727 Rises=F Damp=F
 DIIS: error= 7.44D-06 at cycle   4 NSaved=   4.
 NSaved= 4 IEnMin= 4 EnMin= -1263.65064690202     IErMin= 4 ErrMin= 7.44D-06
 ErrMax= 7.44D-06  0.00D+00 EMaxC= 1.00D+00 BMatC= 7.35D-08 BMatP= 6.56D-07
 IDIUse=1 WtCom= 1.00D+00 WtEn= 0.00D+00
 Coeff-Com: -0.754D-03 0.222D+00 0.382D+00 0.397D+00
 Coeff:     -0.754D-03 0.222D+00 0.382D+00 0.397D+00
 Gap=     0.110 Goal=   None    Shift=    0.000
 RMSDP=7.18D-07 MaxDP=4.98D-05 DE=-6.24D-07 OVMax= 9.86D-05

 Cycle  12  Pass 1  IDiag  1:
 RMSU=  2.34D-07    CP:  1.00D+00  1.00D+00  6.04D-01  4.10D-01
 E= -1263.65064696457     Delta-E=       -0.000000062545 Rises=F Damp=F
 DIIS: error= 1.40D-06 at cycle   5 NSaved=   5.
 NSaved= 5 IEnMin= 5 EnMin= -1263.65064696457     IErMin= 5 ErrMin= 1.40D-06
 ErrMax= 1.40D-06  0.00D+00 EMaxC= 1.00D+00 BMatC= 2.33D-09 BMatP= 7.35D-08
 IDIUse=1 WtCom= 1.00D+00 WtEn= 0.00D+00
 Coeff-Com: -0.213D-02 0.126D+00 0.221D+00 0.252D+00 0.404D+00
 Coeff:     -0.213D-02 0.126D+00 0.221D+00 0.252D+00 0.404D+00
 Gap=     0.110 Goal=   None    Shift=    0.000
 RMSDP=1.40D-07 MaxDP=5.77D-06 DE=-6.25D-08 OVMax= 1.60D-05

 Cycle  13  Pass 1  IDiag  1:
 RMSU=  5.55D-08    CP:  1.00D+00  1.00D+00  6.04D-01  4.29D-01  4.60D-01
 E= -1263.65064696678     Delta-E=       -0.000000002215 Rises=F Damp=F
 DIIS: error= 1.76D-07 at cycle   6 NSaved=   6.
 NSaved= 6 IEnMin= 6 EnMin= -1263.65064696678     IErMin= 6 ErrMin= 1.76D-07
 ErrMax= 1.76D-07  0.00D+00 EMaxC= 1.00D+00 BMatC= 5.70D-11 BMatP= 2.33D-09
 IDIUse=1 WtCom= 1.00D+00 WtEn= 0.00D+00
 Coeff-Com: -0.115D-02 0.594D-01 0.104D+00 0.121D+00 0.217D+00 0.500D+00
 Coeff:     -0.115D-02 0.594D-01 0.104D+00 0.121D+00 0.217D+00 0.500D+00
 Gap=     0.110 Goal=   None    Shift=    0.000
 RMSDP=1.94D-08 MaxDP=9.20D-07 DE=-2.21D-09 OVMax= 1.73D-06

 Cycle  14  Pass 1  IDiag  1:
 RMSU=  1.62D-08    CP:  1.00D+00  1.00D+00  6.04D-01  4.27D-01  4.83D-01
                    CP:  8.48D-01
 E= -1263.65064696685     Delta-E=       -0.000000000065 Rises=F Damp=F
 DIIS: error= 4.74D-08 at cycle   7 NSaved=   7.
 NSaved= 7 IEnMin= 7 EnMin= -1263.65064696685     IErMin= 7 ErrMin= 4.74D-08
 ErrMax= 4.74D-08  0.00D+00 EMaxC= 1.00D+00 BMatC= 3.18D-12 BMatP= 5.70D-11
 IDIUse=1 WtCom= 1.00D+00 WtEn= 0.00D+00
 Coeff-Com: -0.136D-03 0.493D-02 0.858D-02 0.106D-01 0.264D-01 0.197D+00
 Coeff-Com:  0.753D+00
 Coeff:     -0.136D-03 0.493D-02 0.858D-02 0.106D-01 0.264D-01 0.197D+00
 Coeff:      0.753D+00
 Gap=     0.110 Goal=   None    Shift=    0.000
 RMSDP=6.13D-09 MaxDP=3.87D-07 DE=-6.55D-11 OVMax= 6.32D-07

 SCF Done:  E(RB3LYP) =  -1263.65064697     A.U. after   14 cycles
            NFock= 14  Conv=0.61D-08     -V/T= 2.0093
 KE= 1.251978814472D+03 PE=-7.712073194667D+03 EE= 2.800135154980D+03
 Leave Link  502 at Mon Mar  1 08:37:22 2021, MaxMem=   268435456 cpu:             544.6 elap:              22.8
 (Enter /public3/home/sc30001/g16/l701.exe)
 ... and contract with generalized density number  0.
 Compute integral first derivatives.
 Leave Link  701 at Mon Mar  1 08:37:22 2021, MaxMem=   268435456 cpu:               5.7 elap:               0.3
 (Enter /public3/home/sc30001/g16/l702.exe)
 L702 exits ... SP integral derivatives will be done elsewhere.
 Leave Link  702 at Mon Mar  1 08:37:22 2021, MaxMem=   268435456 cpu:               1.2 elap:               0.1
 (Enter /public3/home/sc30001/g16/l703.exe)
 Integral derivatives from FoFJK, PRISM(SPDF).
 Compute integral first derivatives, UseDBF=F ICtDFT=           0.
 Calling FoFJK, ICntrl=      2127 FMM=F ISym2X=0 I1Cent= 0 IOpClX= 0 NMat=1 NMatS=1 NMatT=0.
 FoFJK:  IHMeth= 1 ICntrl=    2127 DoSepK=F KAlg= 0 I1Cent=           0 FoldK=F
 IRaf=         0 NMat=       1 IRICut=       1 DoRegI=T DoRafI=F ISym2E= 0 IDoP0=0 IntGTp=1.
 FoFCou: FMM=F IPFlag=           0 FMFlag=      100000 FMFlg1=         800
         NFxFlg=           0 DoJE=F BraDBF=F KetDBF=F FulRan=T
         wScrn=  0.000000 ICntrl=      2127 IOpCl=  0 I1Cent=           0 NGrid=           0
         NMat0=    1 NMatS0=      1 NMatT0=    0 NMatD0=    1 NMtDS0=    0 NMtDT0=    0
 Symmetry not used in FoFCou.
 Leave Link  703 at Mon Mar  1 08:37:31 2021, MaxMem=   268435456 cpu:             207.4 elap:               8.7
 (Enter /public3/home/sc30001/g16/l716.exe)
 Dipole        = 7.84124286D-01-1.09008833D-01 4.53995686D-02
 ***** Axes restored to original set *****
 -------------------------------------------------------------------
 Center     Atomic                   Forces (Hartrees/Bohr)
 Number     Number              X              Y              Z
 -------------------------------------------------------------------
      1        6           0.000960925    0.000003289    0.001975980
      2        6           0.001206811    0.000905535    0.000480426
      3        6           0.000401023    0.000505367   -0.001095813
      4        6          -0.000280697   -0.000185884   -0.000631712
      5        6          -0.000040578    0.000200146    0.000238781
      6        6           0.000050476   -0.000020128    0.000081278
      7        6           0.000043164   -0.000003047    0.000120967
      8        6           0.000000623   -0.000094048   -0.000080746
      9        6          -0.000039876    0.000208014    0.000209812
     10        8           0.000046151   -0.000076962   -0.000132115
     11        6           0.000025250   -0.000000335   -0.000070981
     12        6          -0.000037271    0.000015151   -0.000117611
     13        6           0.000001979    0.000005201   -0.000018075
     14        6           0.000000442   -0.000022758    0.000010598
     15        6           0.000017503    0.000023874   -0.000030952
     16        6          -0.000016781   -0.000030990    0.000027806
     17        8           0.000104814    0.000276734   -0.000138805
     18        8          -0.001200612    0.000247231    0.000878023
     19        6           0.002394313   -0.002829043    0.000060435
     20        8          -0.000004482    0.000003030   -0.000022296
     21        1          -0.000007969   -0.000031654   -0.000151212
     22        1           0.000021816    0.000003655    0.000082929
     23        1           0.000037221   -0.000030923   -0.000194248
     24        1          -0.000005429    0.000006629   -0.000006302
     25        1           0.000007266   -0.000000596    0.000034623
     26        1           0.000003171    0.000000518    0.000008472
     27        1          -0.000016693   -0.000039409    0.000253859
     28        1           0.000028687    0.000132933    0.000335867
     29        1           0.000000795    0.000001103   -0.000007107
     30        1          -0.002369676   -0.000553430   -0.000636050
     31        6          -0.001712738    0.001297373   -0.001972658
     32        1           0.001131921   -0.001812074   -0.000646152
     33        1           0.000883660   -0.001218196   -0.000591575
     34        1           0.001508018   -0.000570834    0.002958048
     35        1           0.000737645    0.000819680    0.001445099
     36        6          -0.003075056    0.005891331   -0.001073217
     37        6           0.000292355   -0.002716468   -0.000257147
     38        6          -0.000068979    0.000052327   -0.000246174
     39        6          -0.001549655   -0.000708319   -0.000087655
     40        1          -0.000027709    0.000282942   -0.000272866
     41        6           0.000113672   -0.000990195   -0.000887044
     42        1          -0.000618599    0.000480887   -0.000810639
     43        6          -0.007235347   -0.001779278   -0.010193693
     44        1           0.000339067    0.000101381   -0.000207014
     45        1          -0.000226746    0.000113915    0.000065931
     46        8           0.007430623    0.002085573    0.011007022
     47        1           0.000745501    0.000050751    0.000303904
 -------------------------------------------------------------------
 Cartesian Forces:  Max     0.011007022 RMS     0.001812657
 Leave Link  716 at Mon Mar  1 08:37:31 2021, MaxMem=   268435456 cpu:               0.5 elap:               0.0
 (Enter /public3/home/sc30001/g16/l103.exe)

 GradGradGradGradGradGradGradGradGradGradGradGradGradGradGradGradGradGrad
 Berny optimization.
 FormGI is forming the generalized inverse of G from B-inverse, IUseBI=4.
 GSVD:  received Info=                   1 from GESDD.
 Internal  Forces:  Max     0.014103668 RMS     0.001166576
 Search for a saddle point.
 Step number   3 out of a maximum of  265
 All quantities printed in internal units (Hartrees-Bohrs-Radians)
 Swapping is turned off.
 Update second derivatives using D2CorX and points    2    3
 ITU=  0  0  0
     Eigenvalues ---   -0.24736   0.00173   0.00393   0.00603   0.00694
     Eigenvalues ---    0.00898   0.00967   0.01001   0.01085   0.01265
     Eigenvalues ---    0.01281   0.01322   0.01409   0.01456   0.01567
     Eigenvalues ---    0.01635   0.01661   0.01681   0.01768   0.01782
     Eigenvalues ---    0.01790   0.01868   0.02042   0.02053   0.02059
     Eigenvalues ---    0.02103   0.02144   0.02227   0.02357   0.02493
     Eigenvalues ---    0.02668   0.02699   0.02744   0.02814   0.02857
     Eigenvalues ---    0.02892   0.02952   0.02982   0.03222   0.03318
     Eigenvalues ---    0.03368   0.03914   0.04213   0.04779   0.05560
     Eigenvalues ---    0.06325   0.08031   0.08857   0.10359   0.11038
     Eigenvalues ---    0.11083   0.11146   0.11205   0.11786   0.11926
     Eigenvalues ---    0.12025   0.12227   0.12293   0.13018   0.13130
     Eigenvalues ---    0.14470   0.16041   0.16131   0.16677   0.17122
     Eigenvalues ---    0.17321   0.17484   0.17614   0.18043   0.18174
     Eigenvalues ---    0.18564   0.18974   0.19313   0.19537   0.19777
     Eigenvalues ---    0.19945   0.20128   0.20715   0.21650   0.22014
     Eigenvalues ---    0.22565   0.22658   0.23000   0.24744   0.26891
     Eigenvalues ---    0.27398   0.28280   0.30075   0.31455   0.31842
     Eigenvalues ---    0.32025   0.32592   0.32940   0.33148   0.33515
     Eigenvalues ---    0.33607   0.33812   0.33869   0.33929   0.34247
     Eigenvalues ---    0.35358   0.35941   0.36529   0.36636   0.36710
     Eigenvalues ---    0.36753   0.36796   0.37188   0.37857   0.38913
     Eigenvalues ---    0.39297   0.39647   0.41156   0.42099   0.42960
     Eigenvalues ---    0.43186   0.44732   0.45432   0.45543   0.45658
     Eigenvalues ---    0.46805   0.47763   0.48924   0.49741   0.50042
     Eigenvalues ---    0.50418   0.50680   0.51079   0.51861   0.52052
     Eigenvalues ---    0.52807   0.54702   0.56079   0.59251   0.84995
 Eigenvectors required to have negative eigenvalues:
                          A57       R35       R37       A61       A60
   1                   -0.44161  -0.42438   0.38574   0.26687  -0.24619
                          A49       R39       A53       D83       D87
   1                    0.17859   0.17558  -0.17445  -0.17123  -0.17091
 RFO step:  Lambda0=1.306055507D-04 Lambda=-3.79332106D-03.
 Linear search not attempted -- option 19 set.
 Iteration  1 RMS(Cart)=  0.12120925 RMS(Int)=  0.00358306
 Iteration  2 RMS(Cart)=  0.00719367 RMS(Int)=  0.00017779
 Iteration  3 RMS(Cart)=  0.00002476 RMS(Int)=  0.00017751
 Iteration  4 RMS(Cart)=  0.00000000 RMS(Int)=  0.00017751
 ITry= 1 IFail=0 DXMaxC= 6.33D-01 DCOld= 1.00D+10 DXMaxT= 3.00D-01 DXLimC= 3.00D+00 Rises=F
 Variable       Old X    -DE/DX   Delta X   Delta X   Delta X     New X
                                 (Linear)    (Quad)   (Total)
    R1        2.65034   0.00026   0.00000  -0.00376  -0.00377   2.64657
    R2        2.66974   0.00012   0.00000   0.00289   0.00289   2.67264
    R3        2.55869   0.00023   0.00000   0.00186   0.00186   2.56055
    R4        2.69564  -0.00127   0.00000   0.00583   0.00582   2.70145
    R5        2.86123   0.00094   0.00000  -0.00144  -0.00144   2.85979
    R6        2.75978  -0.00025   0.00000   0.00634   0.00633   2.76612
    R7        2.42199   0.00038   0.00000  -0.01326  -0.01326   2.40873
    R8        2.68520   0.00012   0.00000   0.00130   0.00131   2.68651
    R9        2.62817   0.00004   0.00000  -0.00308  -0.00308   2.62509
   R10        2.60186   0.00007   0.00000  -0.00138  -0.00136   2.60050
   R11        2.58577   0.00004   0.00000   0.00099   0.00098   2.58675
   R12        2.04984   0.00000   0.00000   0.00001   0.00001   2.04984
   R13        2.63836   0.00000   0.00000   0.00231   0.00232   2.64068
   R14        2.05178   0.00001   0.00000   0.00024   0.00024   2.05202
   R15        2.62587   0.00005   0.00000  -0.00163  -0.00162   2.62425
   R16        2.04376   0.00003   0.00000  -0.00019  -0.00019   2.04358
   R17        2.55593  -0.00004   0.00000   0.00102   0.00102   2.55695
   R18        2.73920  -0.00004   0.00000   0.00182   0.00182   2.74102
   R19        2.67309  -0.00000   0.00000  -0.00020  -0.00020   2.67289
   R20        2.66716  -0.00003   0.00000  -0.00013  -0.00013   2.66704
   R21        2.61075   0.00001   0.00000   0.00040   0.00040   2.61115
   R22        2.04779   0.00001   0.00000  -0.00024  -0.00024   2.04754
   R23        2.65636   0.00003   0.00000  -0.00060  -0.00060   2.65576
   R24        2.04965   0.00000   0.00000   0.00003   0.00003   2.04968
   R25        2.65569   0.00000   0.00000  -0.00034  -0.00034   2.65535
   R26        2.54670   0.00000   0.00000   0.00084   0.00084   2.54754
   R27        2.61626   0.00002   0.00000   0.00015   0.00015   2.61641
   R28        2.05453   0.00000   0.00000   0.00006   0.00006   2.05458
   R29        2.04975   0.00004   0.00000  -0.00022  -0.00022   2.04954
   R30        1.83474   0.00004   0.00000  -0.00020  -0.00020   1.83454
   R31        2.06365   0.00000   0.00000  -0.00003  -0.00003   2.06362
   R32        2.92574   0.00134   0.00000   0.00080   0.00080   2.92653
   R33        2.94732   0.00331   0.00000   0.01002   0.01002   2.95734
   R34        1.83577   0.00000   0.00000  -0.00009  -0.00009   1.83568
   R35        2.35123   0.00252   0.00000  -0.05655  -0.05670   2.29452
   R36        2.08422   0.00002   0.00000   0.00196   0.00196   2.08618
   R37        2.71180  -0.00229   0.00000  -0.03417  -0.03444   2.67736
   R38        2.06624  -0.00043   0.00000   0.00129   0.00129   2.06753
   R39        2.53674  -0.00084   0.00000  -0.17577  -0.17531   2.36143
   R40        2.68887   0.00117   0.00000   0.00111   0.00130   2.69016
   R41        2.69562   0.00116   0.00000  -0.00231  -0.00213   2.69349
   R42        2.60667   0.00005   0.00000   0.00106   0.00106   2.60773
   R43        2.04921  -0.00000   0.00000   0.00091   0.00091   2.05011
   R44        2.61056   0.00036   0.00000   0.00307   0.00307   2.61362
   R45        2.05516  -0.00036   0.00000   0.00116   0.00116   2.05633
   R46        2.66142  -0.00134   0.00000   0.00156   0.00137   2.66280
   R47        2.04907   0.00030   0.00000   0.00170   0.00170   2.05077
   R48        2.65905  -0.00102   0.00000   0.00069   0.00051   2.65955
   R49        2.05369   0.00024   0.00000   0.00170   0.00170   2.05538
   R50        2.57111  -0.01410   0.00000  -0.06341  -0.06341   2.50770
   R51        1.83797  -0.00066   0.00000  -0.00172  -0.00172   1.83625
    A1        2.15321  -0.00034   0.00000  -0.00212  -0.00219   2.15102
    A2        2.02972   0.00049   0.00000   0.00536   0.00539   2.03511
    A3        2.10024  -0.00015   0.00000  -0.00322  -0.00319   2.09705
    A4        2.08454   0.00019   0.00000   0.00640   0.00627   2.09081
    A5        2.09689   0.00294   0.00000   0.00619   0.00619   2.10307
    A6        2.10060  -0.00312   0.00000  -0.01177  -0.01178   2.08881
    A7        2.05186   0.00047   0.00000  -0.00530  -0.00539   2.04647
    A8        2.15113  -0.00177   0.00000  -0.00576  -0.00573   2.14540
    A9        2.08015   0.00131   0.00000   0.01114   0.01117   2.09132
   A10        2.08168  -0.00031   0.00000   0.00134   0.00128   2.08296
   A11        2.13967   0.00023   0.00000  -0.00146  -0.00145   2.13822
   A12        2.06174   0.00008   0.00000   0.00028   0.00026   2.06201
   A13        2.14317   0.00001   0.00000   0.00071   0.00069   2.14387
   A14        2.07948  -0.00005   0.00000  -0.00085  -0.00086   2.07862
   A15        2.06049   0.00005   0.00000   0.00016   0.00018   2.06067
   A16        2.04757   0.00002   0.00000   0.00157   0.00154   2.04910
   A17        2.12505   0.00001   0.00000  -0.00124  -0.00123   2.12382
   A18        2.11056  -0.00003   0.00000  -0.00033  -0.00032   2.11025
   A19        2.10836  -0.00007   0.00000   0.00067   0.00067   2.10903
   A20        2.06390   0.00005   0.00000  -0.00137  -0.00136   2.06253
   A21        2.11088   0.00002   0.00000   0.00071   0.00071   2.11159
   A22        2.08980  -0.00001   0.00000  -0.00020  -0.00020   2.08959
   A23        2.10377   0.00006   0.00000  -0.00102  -0.00103   2.10273
   A24        2.08932  -0.00005   0.00000   0.00140   0.00139   2.09071
   A25        2.08136   0.00009   0.00000  -0.00023  -0.00023   2.08113
   A26        2.21641  -0.00022   0.00000   0.00160   0.00160   2.21801
   A27        1.98535   0.00013   0.00000  -0.00132  -0.00133   1.98402
   A28        2.14551  -0.00004   0.00000   0.00030   0.00028   2.14579
   A29        2.10896   0.00012   0.00000  -0.00006  -0.00006   2.10889
   A30        2.11062  -0.00018   0.00000   0.00119   0.00119   2.11181
   A31        2.06361   0.00006   0.00000  -0.00113  -0.00112   2.06248
   A32        2.11332  -0.00004   0.00000   0.00070   0.00070   2.11402
   A33        2.08667   0.00002   0.00000  -0.00014  -0.00014   2.08653
   A34        2.08312   0.00002   0.00000  -0.00052  -0.00052   2.08260
   A35        2.09220   0.00000   0.00000   0.00011   0.00011   2.09231
   A36        2.11779  -0.00000   0.00000  -0.00024  -0.00024   2.11755
   A37        2.07318  -0.00000   0.00000   0.00014   0.00014   2.07332
   A38        2.09257   0.00001   0.00000  -0.00048  -0.00048   2.09210
   A39        2.04265  -0.00001   0.00000   0.00052   0.00052   2.04317
   A40        2.14796  -0.00000   0.00000  -0.00004  -0.00004   2.14792
   A41        2.09272  -0.00001   0.00000   0.00024   0.00024   2.09296
   A42        2.09598   0.00000   0.00000  -0.00003  -0.00003   2.09595
   A43        2.09445   0.00001   0.00000  -0.00019  -0.00020   2.09425
   A44        2.11188  -0.00002   0.00000   0.00060   0.00060   2.11248
   A45        2.10411  -0.00005   0.00000   0.00094   0.00093   2.10504
   A46        2.06684   0.00007   0.00000  -0.00135  -0.00136   2.06548
   A47        1.92534   0.00010   0.00000  -0.00087  -0.00087   1.92447
   A48        1.90711   0.00128   0.00000   0.01141   0.01160   1.91871
   A49        1.92849  -0.00377   0.00000   0.01119   0.01110   1.93960
   A50        1.97216   0.00145   0.00000   0.02332   0.02325   1.99541
   A51        1.99105   0.00037   0.00000  -0.02839  -0.02853   1.96252
   A52        1.95307  -0.00192   0.00000  -0.01846  -0.01881   1.93426
   A53        1.70675   0.00257   0.00000  -0.00020  -0.00058   1.70616
   A54        1.93022   0.00000   0.00000  -0.00067  -0.00067   1.92955
   A55        1.73188   0.00111   0.00000   0.04473   0.04446   1.77635
   A56        2.06501  -0.00034   0.00000  -0.00307  -0.00312   2.06189
   A57        1.36228   0.00230   0.00000   0.03143   0.03166   1.39393
   A58        1.97468   0.00036   0.00000   0.00482   0.00478   1.97947
   A59        1.60548  -0.00101   0.00000  -0.00243  -0.00216   1.60332
   A60        2.21717   0.00006   0.00000  -0.05153  -0.05161   2.16556
   A61        2.62271  -0.00160   0.00000  -0.05666  -0.05702   2.56569
   A62        1.85885  -0.00044   0.00000   0.00258   0.00264   1.86148
   A63        1.51222   0.00009   0.00000   0.02784   0.02802   1.54024
   A64        2.14880  -0.00023   0.00000   0.00698   0.00535   2.15415
   A65        2.06498   0.00186   0.00000   0.01057   0.00897   2.07394
   A66        2.04100  -0.00136   0.00000   0.00360   0.00285   2.04386
   A67        2.12200   0.00049   0.00000  -0.00456  -0.00415   2.11785
   A68        2.07597  -0.00002   0.00000   0.00206   0.00185   2.07782
   A69        2.08503  -0.00047   0.00000   0.00263   0.00241   2.08744
   A70        2.12739   0.00025   0.00000  -0.00326  -0.00285   2.12454
   A71        2.07714   0.00078   0.00000   0.00417   0.00396   2.08110
   A72        2.07859  -0.00102   0.00000  -0.00088  -0.00108   2.07751
   A73        2.08964   0.00012   0.00000   0.00593   0.00597   2.09561
   A74        2.12449  -0.00031   0.00000  -0.00551  -0.00552   2.11896
   A75        2.06888   0.00019   0.00000  -0.00045  -0.00047   2.06841
   A76        2.08216   0.00015   0.00000   0.00464   0.00468   2.08683
   A77        2.10310  -0.00014   0.00000  -0.00315  -0.00317   2.09993
   A78        2.09791  -0.00001   0.00000  -0.00153  -0.00155   2.09636
   A79        2.10101   0.00036   0.00000  -0.00646  -0.00661   2.09440
   A80        2.03796  -0.00060   0.00000   0.00072   0.00079   2.03876
   A81        2.14419   0.00023   0.00000   0.00576   0.00583   2.15002
   A82        1.93070  -0.00084   0.00000   0.01124   0.01124   1.94194
    D1       -0.08526   0.00042   0.00000   0.02606   0.02613  -0.05913
    D2        3.10789   0.00012   0.00000   0.00824   0.00816   3.11605
    D3        3.06168   0.00043   0.00000   0.02273   0.02280   3.08448
    D4       -0.02836   0.00013   0.00000   0.00491   0.00483  -0.02353
    D5        0.02193  -0.00014   0.00000  -0.00660  -0.00658   0.01535
    D6       -3.11778  -0.00017   0.00000  -0.01393  -0.01392  -3.13169
    D7       -3.12521  -0.00015   0.00000  -0.00312  -0.00312  -3.12832
    D8        0.01827  -0.00018   0.00000  -0.01045  -0.01045   0.00782
    D9        3.13240  -0.00031   0.00000  -0.02777  -0.02777   3.10463
   D10       -0.00403  -0.00030   0.00000  -0.03099  -0.03099  -0.03502
   D11        0.10496  -0.00039   0.00000  -0.03094  -0.03096   0.07400
   D12       -3.02575  -0.00066   0.00000  -0.03873  -0.03872  -3.06447
   D13       -3.08831   0.00009   0.00000  -0.01254  -0.01260  -3.10091
   D14        0.06417  -0.00018   0.00000  -0.02033  -0.02036   0.04381
   D15       -0.48500   0.00087   0.00000   0.09492   0.09484  -0.39016
   D16       -2.68943   0.00214   0.00000   0.11515   0.11520  -2.57424
   D17        1.70165   0.00040   0.00000   0.09651   0.09648   1.79812
   D18        2.70863   0.00046   0.00000   0.07639   0.07635   2.78498
   D19        0.50420   0.00173   0.00000   0.09661   0.09671   0.60091
   D20       -1.38791  -0.00000   0.00000   0.07798   0.07799  -1.30992
   D21       -0.06832   0.00018   0.00000   0.01832   0.01826  -0.05007
   D22        3.08753  -0.00002   0.00000   0.00530   0.00525   3.09278
   D23        3.06284   0.00041   0.00000   0.02568   0.02566   3.08851
   D24       -0.06448   0.00022   0.00000   0.01266   0.01265  -0.05183
   D25        0.00709   0.00008   0.00000   0.00130   0.00127   0.00836
   D26       -3.12456  -0.00004   0.00000  -0.00041  -0.00042  -3.12498
   D27        3.13506   0.00027   0.00000   0.01372   0.01369  -3.13444
   D28        0.00340   0.00015   0.00000   0.01201   0.01200   0.01541
   D29        3.13605   0.00009   0.00000   0.00493   0.00492   3.14096
   D30       -0.01600   0.00009   0.00000   0.00671   0.00670  -0.00930
   D31        0.00856  -0.00011   0.00000  -0.00796  -0.00795   0.00061
   D32        3.13971  -0.00011   0.00000  -0.00617  -0.00617   3.13354
   D33        0.01742  -0.00013   0.00000  -0.00733  -0.00733   0.01009
   D34       -3.12604  -0.00010   0.00000  -0.00006  -0.00005  -3.12610
   D35       -3.13401  -0.00001   0.00000  -0.00564  -0.00566  -3.13967
   D36        0.00571   0.00002   0.00000   0.00162   0.00162   0.00733
   D37       -0.00785  -0.00013   0.00000  -0.01070  -0.01070  -0.01854
   D38       -3.13997  -0.00024   0.00000  -0.01233  -0.01231   3.13090
   D39       -0.01646   0.00003   0.00000   0.00215   0.00214  -0.01432
   D40        3.09872   0.00010   0.00000   0.00987   0.00986   3.10858
   D41        3.13587   0.00003   0.00000   0.00033   0.00033   3.13619
   D42       -0.03214   0.00010   0.00000   0.00805   0.00805  -0.02409
   D43        0.01210   0.00000   0.00000  -0.00028  -0.00028   0.01182
   D44        3.14085   0.00001   0.00000   0.00405   0.00406  -3.13827
   D45       -3.10330  -0.00007   0.00000  -0.00790  -0.00791  -3.11121
   D46        0.02546  -0.00006   0.00000  -0.00357  -0.00357   0.02188
   D47        0.00003   0.00005   0.00000   0.00473   0.00473   0.00476
   D48       -3.13036   0.00004   0.00000   0.00093   0.00094  -3.12942
   D49       -2.91343  -0.00031   0.00000  -0.05222  -0.05222  -2.96565
   D50        0.22693  -0.00033   0.00000  -0.05217  -0.05217   0.17476
   D51        0.21592  -0.00030   0.00000  -0.04808  -0.04808   0.16784
   D52       -2.92691  -0.00032   0.00000  -0.04803  -0.04803  -2.97494
   D53        3.12842   0.00003   0.00000   0.00401   0.00401   3.13243
   D54       -0.00000   0.00000   0.00000   0.00081   0.00081   0.00081
   D55       -0.01196   0.00005   0.00000   0.00396   0.00396  -0.00800
   D56       -3.14039   0.00002   0.00000   0.00076   0.00076  -3.13963
   D57       -3.13239  -0.00003   0.00000  -0.00316  -0.00316  -3.13555
   D58        0.03820  -0.00012   0.00000  -0.01135  -0.01135   0.02684
   D59        0.00799  -0.00005   0.00000  -0.00311  -0.00311   0.00488
   D60       -3.10460  -0.00014   0.00000  -0.01130  -0.01130  -3.11591
   D61        0.00640  -0.00001   0.00000  -0.00143  -0.00143   0.00497
   D62       -3.13150  -0.00001   0.00000  -0.00179  -0.00179  -3.13329
   D63        3.13486   0.00002   0.00000   0.00176   0.00176   3.13662
   D64       -0.00305   0.00002   0.00000   0.00140   0.00140  -0.00165
   D65        0.00332  -0.00003   0.00000  -0.00201  -0.00201   0.00131
   D66       -3.14154  -0.00001   0.00000  -0.00110  -0.00110   3.14055
   D67        3.14132  -0.00003   0.00000  -0.00166  -0.00166   3.13965
   D68       -0.00354  -0.00002   0.00000  -0.00075  -0.00075  -0.00429
   D69       -0.00722   0.00003   0.00000   0.00285   0.00285  -0.00437
   D70        3.12536   0.00005   0.00000   0.00494   0.00493   3.13030
   D71        3.13784   0.00001   0.00000   0.00187   0.00187   3.13972
   D72       -0.01276   0.00003   0.00000   0.00396   0.00396  -0.00880
   D73        3.13690  -0.00000   0.00000   0.00068   0.00068   3.13758
   D74       -0.00807   0.00001   0.00000   0.00163   0.00163  -0.00644
   D75        0.00144   0.00001   0.00000  -0.00025  -0.00024   0.00119
   D76        3.11464   0.00010   0.00000   0.00781   0.00781   3.12245
   D77       -3.13115  -0.00001   0.00000  -0.00233  -0.00233  -3.13348
   D78       -0.01795   0.00008   0.00000   0.00573   0.00572  -0.01223
   D79       -0.76217  -0.00058   0.00000  -0.12911  -0.12933  -0.89150
   D80        0.93643  -0.00120   0.00000  -0.10741  -0.10740   0.82902
   D81       -1.74109  -0.00074   0.00000  -0.05722  -0.05709  -1.79818
   D82        3.12745  -0.00181   0.00000  -0.10178  -0.10178   3.02567
   D83       -2.91883   0.00040   0.00000  -0.13184  -0.13197  -3.05080
   D84       -1.22023  -0.00022   0.00000  -0.11015  -0.11004  -1.33027
   D85        2.38544   0.00024   0.00000  -0.05995  -0.05972   2.32571
   D86        0.97079  -0.00083   0.00000  -0.10452  -0.10442   0.86637
   D87        1.30028   0.00099   0.00000  -0.09899  -0.09926   1.20102
   D88        2.99888   0.00037   0.00000  -0.07730  -0.07733   2.92155
   D89        0.32136   0.00083   0.00000  -0.02710  -0.02701   0.29435
   D90       -1.09329  -0.00024   0.00000  -0.07167  -0.07171  -1.16499
   D91       -0.10552   0.00050   0.00000   0.14066   0.14088   0.03537
   D92       -2.98525  -0.00056   0.00000   0.04442   0.04437  -2.94087
   D93        2.05607   0.00182   0.00000   0.15936   0.15937   2.21544
   D94       -0.82366   0.00076   0.00000   0.06311   0.06286  -0.76079
   D95       -2.13408   0.00290   0.00000   0.11953   0.11968  -2.01439
   D96        1.26938   0.00184   0.00000   0.02328   0.02317   1.29255
   D97       -2.97320  -0.00137   0.00000  -0.09692  -0.09680  -3.07000
   D98        0.18961  -0.00122   0.00000  -0.10454  -0.10442   0.08518
   D99       -0.09013   0.00012   0.00000  -0.00093  -0.00099  -0.09112
   D100       3.07268   0.00027   0.00000  -0.00856  -0.00861   3.06407
   D101       2.97005   0.00106   0.00000   0.09394   0.09398   3.06403
   D102      -0.18393   0.00107   0.00000   0.09733   0.09734  -0.08659
   D103       0.07414  -0.00007   0.00000   0.00322   0.00324   0.07739
   D104      -3.07984  -0.00006   0.00000   0.00660   0.00660  -3.07324
   D105       0.05840  -0.00004   0.00000  -0.00182  -0.00177   0.05663
   D106      -3.10369  -0.00003   0.00000  -0.00342  -0.00339  -3.10708
   D107      -3.10452  -0.00018   0.00000   0.00584   0.00589  -3.09863
   D108       0.01658  -0.00018   0.00000   0.00424   0.00426   0.02084
   D109      -0.02649  -0.00008   0.00000  -0.00247  -0.00249  -0.02898
   D110       3.12072   0.00003   0.00000   0.00364   0.00362   3.12433
   D111       3.12750  -0.00010   0.00000  -0.00589  -0.00587   3.12163
   D112      -0.00847   0.00001   0.00000   0.00022   0.00023  -0.00824
   D113      -0.00692  -0.00001   0.00000   0.00227   0.00229  -0.00463
   D114       3.12831   0.00004   0.00000   0.00477   0.00476   3.13307
   D115      -3.12867  -0.00001   0.00000   0.00389   0.00393  -3.12474
   D116       0.00656   0.00005   0.00000   0.00639   0.00640   0.01296
   D117      -0.00886   0.00007   0.00000  -0.00024  -0.00026  -0.00912
   D118       3.13949   0.00002   0.00000  -0.00287  -0.00287   3.13662
   D119       3.12713  -0.00003   0.00000  -0.00634  -0.00636   3.12078
   D120      -0.00769  -0.00009   0.00000  -0.00897  -0.00897  -0.01667
   D121      -3.12788  -0.00002   0.00000   0.00195   0.00195  -3.12593
   D122       0.00717   0.00003   0.00000   0.00446   0.00446   0.01163
         Item               Value     Threshold  Converged?
 Maximum Force            0.014104     0.000450     NO 
 RMS     Force            0.001167     0.000300     NO 
 Maximum Displacement     0.633271     0.001800     NO 
 RMS     Displacement     0.121006     0.001200     NO 
 Predicted change in Energy=-2.470567D-03
 Lowest energy point so far.  Saving SCF results.
 GradGradGradGradGradGradGradGradGradGradGradGradGradGradGradGradGradGrad

 Leave Link  103 at Mon Mar  1 08:37:31 2021, MaxMem=   268435456 cpu:               3.4 elap:               0.2
 (Enter /public3/home/sc30001/g16/l202.exe)
                          Input orientation:                          
 ---------------------------------------------------------------------
 Center     Atomic      Atomic             Coordinates (Angstroms)
 Number     Number       Type             X           Y           Z
 ---------------------------------------------------------------------
      1          6           0       -1.478366    2.137764    0.616616
      2          6           0       -2.108723    0.910171    0.855520
      3          6           0       -1.352193   -0.301107    0.791697
      4          6           0        0.089189   -0.180127    0.567211
      5          6           0        0.656926    1.107211    0.363488
      6          6           0       -0.090241    2.262762    0.376359
      7          6           0        0.935998   -1.281044    0.542836
      8          6           0        2.307433   -1.125188    0.324740
      9          6           0        2.831121    0.143354    0.112548
     10          8           0        2.002353    1.212697    0.134473
     11          6           0        4.218958    0.486965   -0.131880
     12          6           0        4.644413    1.835853   -0.121659
     13          6           0        5.966917    2.169327   -0.343106
     14          6           0        6.911995    1.158785   -0.589465
     15          6           0        6.508051   -0.186876   -0.611203
     16          6           0        5.181763   -0.513484   -0.384813
     17          8           0       -2.269235    3.237954    0.626121
     18          8           0       -1.879547   -1.454712    0.917441
     19          6           0       -3.594275    0.851815    1.138218
     20          8           0        8.185556    1.547932   -0.799196
     21          1           0        0.373361    3.227997    0.203051
     22          1           0        0.504026   -2.263857    0.705979
     23          1           0        2.965779   -1.983025    0.337195
     24          1           0        3.924214    2.621865    0.071993
     25          1           0        6.298158    3.202051   -0.328459
     26          1           0        7.234202   -0.970794   -0.811859
     27          1           0        4.894678   -1.558581   -0.425364
     28          1           0       -1.735871    4.036679    0.484668
     29          1           0        8.756258    0.777536   -0.955425
     30          1           0       -3.941515    1.819515    1.506303
     31          6           0       -3.932732   -0.306178    2.109215
     32          1           0       -3.378593   -1.246165    1.576619
     33          1           0       -3.321038   -0.416162    3.021604
     34          1           0       -4.350834   -0.879054    0.882706
     35          1           0       -4.978648   -0.312771    2.430219
     36          6           0       -4.462618    0.372896   -0.072448
     37          6           0       -3.912380   -0.020899   -1.324934
     38          6           0       -5.878985    0.515892   -0.001532
     39          6           0       -4.721899   -0.356373   -2.390953
     40          1           0       -2.834161   -0.068761   -1.434953
     41          6           0       -6.696608    0.197255   -1.070572
     42          1           0       -6.331240    0.877246    0.919870
     43          6           0       -6.122088   -0.248095   -2.275683
     44          1           0       -4.303995   -0.687102   -3.336301
     45          1           0       -7.776090    0.300024   -0.985908
     46          8           0       -6.837869   -0.577956   -3.343309
     47          1           0       -7.788561   -0.460449   -3.180272
 ---------------------------------------------------------------------
                    Distance matrix (angstroms):
                    1          2          3          4          5
     1  C    0.000000
     2  C    1.400503   0.000000
     3  C    2.448400   1.429547   0.000000
     4  C    2.798622   2.470362   1.463767   0.000000
     5  C    2.384446   2.815978   2.490638   1.421642   0.000000
     6  C    1.414298   2.476564   2.887638   2.456893   1.376125
     7  C    4.186030   3.764243   2.501605   1.389136   2.411185
     8  C    5.006428   4.891508   3.780215   2.423332   2.776560
     9  C    4.775294   5.053917   4.261326   2.798133   2.391467
    10  O    3.633678   4.184779   3.738519   2.405705   1.368850
    11  C    5.978703   6.418225   5.701910   4.241313   3.649407
    12  C    6.174514   6.885972   6.431181   5.028795   4.082443
    13  C    7.506951   8.260638   7.807701   6.395021   5.461079
    14  C    8.532947   9.139100   8.505040   7.048494   6.327454
    15  C    8.407993   8.809289   7.985274   6.526139   6.071273
    16  C    7.238044   7.531029   6.642428   5.191510   4.864232
    17  O    1.354984   2.344560   3.659690   4.153180   3.629250
    18  O    3.627303   2.376769   1.274645   2.371319   3.647466
    19  C    2.530376   1.513337   2.544845   3.867669   4.328757
    20  O    9.784877  10.445909   9.844722   8.390734   7.630619
    21  H    2.188272   3.458146   3.972230   3.439283   2.145665
    22  H    4.828264   4.113791   2.702829   2.129149   3.391869
    23  H    6.067075   5.864283   4.656211   3.402663   3.857597
    24  H    5.451499   6.319821   6.074719   4.775334   3.613076
    25  H    7.905707   8.793757   8.488506   7.126896   6.057280
    26  H    9.360156   9.675145   8.760482   7.319713   6.997150
    27  H    7.440724   7.535452   6.487363   5.096868   5.068262
    28  H    1.920833   3.170426   4.365531   4.595553   3.784434
    29  H   10.443614  11.015668  10.314877   8.851758   8.212637
    30  H    2.638168   2.146987   3.422322   4.596416   4.791561
    31  C    3.771553   2.525522   2.897423   4.309236   5.109813
    32  H    3.997929   2.604292   2.369712   3.765748   4.826539
    33  H    3.962567   2.814389   2.976923   4.208254   5.020999
    34  H    4.174095   2.868646   3.055185   4.505757   5.412254
    35  H    4.641794   3.494529   3.979456   5.401053   6.168259
    36  C    3.534873   2.586621   3.297843   4.629681   5.190278
    37  C    3.788650   2.979001   3.333647   4.429235   5.000196
    38  C    4.730541   3.886498   4.667820   6.035479   6.572748
    39  C    5.078061   4.355733   4.635433   5.650520   6.217780
    40  H    3.303917   2.594385   2.684807   3.545002   4.099389
    41  C    5.817407   5.026606   5.681478   6.990837   7.547119
    42  H    5.023072   4.223136   5.118189   6.516465   7.014050
    43  C    5.968406   5.220451   5.671290   6.831298   7.399804
    44  H    5.620463   4.994183   5.089450   5.898686   6.443503
    45  H    6.753273   5.990174   6.692361   8.031522   8.578355
    46  O    7.195860   6.496884   6.875141   7.964582   8.529483
    47  H    7.809329   7.101181   7.564969   8.728182   9.292041
                    6          7          8          9         10
     6  C    0.000000
     7  C    3.693161   0.000000
     8  C    4.150869   1.397387   0.000000
     9  C    3.618817   2.409470   1.388695   0.000000
    10  O    2.353740   2.742739   2.365372   1.353082   0.000000
    11  C    4.688386   3.789317   2.541942   1.450485   2.347546
    12  C    4.779876   4.889676   3.798487   2.491472   2.726611
    13  C    6.100453   6.164422   4.969071   3.761038   4.106214
    14  C    7.154222   6.553427   5.220564   4.263503   4.963021
    15  C    7.107282   5.794547   4.404725   3.762005   4.776625
    16  C    6.006741   4.413184   3.023147   2.490847   3.654860
    17  O    2.400290   5.540920   6.330381   5.987815   4.752877
    18  O    4.161010   2.845661   4.241543   5.039054   4.774648
    19  C    3.853499   5.042513   6.276977   6.545198   5.697366
    20  O    8.389382   7.896850   6.554474   5.610178   6.262278
    21  H    1.084731   4.556694   4.765046   3.945098   2.592248
    22  H    4.577344   1.085880   2.166607   3.400322   3.828580
    23  H    5.231395   2.157562   1.081415   2.142448   3.343938
    24  H    4.041960   4.937998   4.088798   2.709154   2.383948
    25  H    6.495435   7.043440   5.922630   4.644401   4.756656
    26  H    8.094147   6.449715   5.058532   4.634974   5.747645
    27  H    6.332049   4.084799   2.728429   2.728406   4.044619
    28  H    2.422109   5.951508   6.558869   6.012809   4.698067
    29  H    9.068633   8.224293   6.844452   6.053925   6.855106
    30  H    4.038014   5.859341   7.008332   7.114820   6.130229
    31  C    4.936292   5.206577   6.541773   7.066715   6.436755
    32  H    4.956455   4.436849   5.823464   6.529534   6.089365
    33  H    4.961048   5.001467   6.281359   6.828229   6.271140
    34  H    5.317899   5.312975   6.686138   7.295131   6.730398
    35  H    5.894764   6.283535   7.627585   8.159175   7.505457
    36  C    4.784423   5.679714   6.945186   7.299694   6.522571
    37  C    4.766367   5.346335   6.528933   6.896966   6.215762
    38  C    6.058375   7.068897   8.355659   8.718815   7.913249
    39  C    5.997511   6.440027   7.574800   7.972789   7.352233
    40  H    4.030626   4.426667   5.536114   5.876663   5.243768
    41  C    7.071352   7.940097   9.206982   9.601057   8.840542
    42  H    6.416006   7.590331   8.887666   9.227092   8.377240
    43  C    7.051305   7.669916   8.865006   9.274526   8.599378
    44  H    6.343600   6.546602   7.570081   7.968318   7.444833
    45  H    8.048626   8.985395  10.267739  10.665087   9.884643
    46  O    8.211948   8.719488   9.868668  10.293328   9.667002
    47  H    8.906718   9.521178  10.707758  11.134850  10.471339
                   11         12         13         14         15
    11  C    0.000000
    12  C    1.414430   0.000000
    13  C    2.435224   1.381761   0.000000
    14  C    2.813036   2.412300   1.405368   0.000000
    15  C    2.433877   2.793605   2.432364   1.405151   0.000000
    16  C    1.411334   2.424330   2.795654   2.414968   1.384545
    17  O    7.087958   7.093912   8.361553   9.491869   9.502693
    18  O    6.485596   7.380353   8.734395   9.294749   8.619511
    19  C    7.924196   8.392353   9.764556  10.651799  10.305160
    20  O    4.159911   3.616857   2.348725   1.348103   2.420522
    21  H    4.734348   4.503930   5.718999   6.903873   7.068153
    22  H    4.697845   5.885185   7.113148   7.379344   6.488230
    23  H    2.809153   4.196687   5.168333   5.128576   4.083295
    24  H    2.164771   1.083514   2.133011   3.391897   3.877111
    25  H    3.425406   2.155026   1.084645   2.149385   3.407173
    26  H    3.417474   3.880805   3.418494   2.165267   1.087238
    27  H    2.174164   3.417169   3.879917   3.388299   2.125813
    28  H    6.959928   6.776378   7.969013   9.177234   9.327465
    29  H    4.620579   4.326948   3.176860   1.918485   2.470429
    30  H    8.429274   8.738918  10.085619  11.073730  10.849095
    31  C    8.491268   9.117703  10.495002  11.271073  10.790034
    32  H    7.977813   8.760799  10.133583  10.787581  10.181080
    33  H    8.222630   8.854382  10.211373  10.965183  10.481452
    34  H    8.737090   9.449547  10.828261  11.539991  10.982998
    35  H    9.581226  10.184889  11.561036  12.356026  11.883196
    36  C    8.682529   9.223918  10.586578  11.413446  10.998144
    37  C    8.234074   8.838218  10.166690  10.913279  10.446164
    38  C   10.098826  10.606537  11.965614  12.820614  12.421925
    39  C    9.260322   9.883489  11.172450  11.869649  11.371368
    40  H    7.193978   7.828241   9.146592   9.859477   9.379202
    41  C   10.959684  11.498008  12.836789  13.651011  13.218230
    42  H   10.609674  11.066556  12.430175  13.331940  12.973971
    43  C   10.586474  11.175875  12.478895  13.217789  12.739491
    44  H    9.180821   9.837338  11.072942  11.694052  11.161394
    45  H   12.026866  12.544903  13.884442  14.718508  14.297348
    46  O   11.562904  12.167509  13.435450  14.130063  13.628313
    47  H   12.424605  13.007957  14.289101  15.014677  14.528181
                   16         17         18         19         20
    16  C    0.000000
    17  O    8.403132   0.000000
    18  O    7.241814   4.717821   0.000000
    19  C    9.011243   2.776983   2.882551   0.000000
    20  O    3.666596  10.685989  10.642793  11.958368   0.000000
    21  H    6.120865   2.676266   5.245351   4.718359   8.053417
    22  H    5.112225   6.161759   2.526036   5.166267   8.706388
    23  H    2.755255   7.399153   4.908461   7.191123   6.403524
    24  H    3.408887   6.248634   7.142612   7.797281   4.480105
    25  H    3.880040   8.620483   9.492764  10.273022   2.553425
    26  H    2.145696  10.492695   9.288977  11.152606   2.692437
    27  H    1.084569   8.685276   6.906812   8.961982   4.540931
    28  H    8.325481   0.970797   5.510292   3.744883  10.309069
    29  H    3.843091  11.406859  11.027734  12.526952   0.971401
    30  H    9.604863   2.362882   3.913954   1.092019  12.347265
    31  C    9.451834   4.186604   2.637238   1.548656  12.599583
    32  H    8.812703   4.716083   1.650802   2.154120  12.131819
    33  H    9.160281   4.494128   2.753903   2.286824  12.282422
    34  H    9.623443   4.620460   2.537685   1.906194  12.879447
    35  H   10.545077   4.816984   3.632761   2.223065  13.681653
    36  C    9.690063   3.675253   3.315461   1.564958  12.723411
    37  C    9.155867   4.138438   3.349101   2.632478  12.210557
    38  C   11.115154   4.564413   4.552284   2.575223  14.124896
    39  C   10.106028   5.295044   4.497864   3.896961  13.143914
    40  H    8.096642   3.937198   2.892388   2.836625  11.155808
    41  C   11.919359   5.632606   5.466742   3.864152  14.945795
    42  H   11.669857   4.707347   5.025496   2.745779  14.633605
    43  C   11.463981   5.951259   5.445284   4.387979  14.495324
    44  H    9.935846   5.936927   4.955955   4.784693  12.939134
    45  H   12.997271   6.446358   6.439802   4.722707  16.011443
    46  O   12.378546   7.154716   6.596032   5.713950  15.384902
    47  H   13.268259   7.657008   7.259218   6.161447  16.274997
                   21         22         23         24         25
    21  H    0.000000
    22  H    5.516381   0.000000
    23  H    5.821801   2.505014   0.000000
    24  H    3.604599   5.997491   4.711044   0.000000
    25  H    5.948647   8.032320   6.199424   2.476406   0.000000
    26  H    8.107467   7.019338   4.534796   4.964314   4.303776
    27  H    6.614268   4.588592   2.117145   4.320334   4.964148
    28  H    2.276430   6.690506   7.639640   5.848809   8.118091
    29  H    8.810210   8.950400   6.543792   5.273120   3.509077
    30  H    4.722334   6.089112   7.970999   8.035590  10.494220
    31  C    5.887808   5.048406   7.317194   8.628749  11.086976
    32  H    5.998497   4.107121   6.506166   8.399794  10.819217
    33  H    5.905312   4.838100   7.013214   8.391870  10.809408
    34  H    6.296651   5.051592   7.419512   9.021647  11.468364
    35  H    6.792740   6.069552   8.383580   9.666141  12.129742
    36  C    5.622649   5.676792   7.803797   8.684335  11.129418
    37  C    5.590853   5.353514   7.343138   8.387360  10.753393
    38  C    6.818298   6.997886   9.197237  10.027125  12.474178
    39  C    6.748203   6.367086   8.318004   9.470548  11.762565
    40  H    4.882608   4.532718   6.359577   7.428727   9.763288
    41  C    7.796921   7.814240  10.004857  10.953814  13.358274
    42  H    7.140835   7.525500   9.744497  10.437286  12.902121
    43  C    7.772914   7.540490   9.613867  10.708708  13.036782
    44  H    7.052139   6.476361   8.247642   9.501008  11.686671
    45  H    8.740721   8.831551  11.061223  11.975275  14.385355
    46  O    8.891781   8.552334  10.565597  11.735653  13.997606
    47  H    9.574365   9.333929  11.416945  12.540613  14.831803
                   26         27         28         29         30
    26  H    0.000000
    27  H    2.442999   0.000000
    28  H   10.354612   8.723490   0.000000
    29  H    2.322482   4.544250  11.080644   0.000000
    30  H   11.749738   9.655112   3.290049  12.976104   0.000000
    31  C   11.561782   9.269076   5.130863  13.098738   2.209558
    32  H   10.881731   8.517779   5.639089  12.560304   3.117726
    33  H   11.243493   8.982466   5.364382  12.771169   2.771170
    34  H   11.708673   9.362281   5.582195  13.338624   2.799766
    35  H   12.652975  10.353211   5.763548  14.187989   2.544781
    36  C   11.796941   9.561074   4.600960  13.254511   2.203794
    37  C   11.198743   8.985431   4.947301  12.699151   3.376963
    38  C   13.222047  10.979749   5.458729  14.668630   2.779710
    39  C   12.075571   9.888752   6.040237  13.601736   4.531235
    40  H   10.127875   7.935603   4.663241  11.631164   3.666443
    41  C   13.982087  11.741260   6.462883  15.464187   4.106403
    42  H   13.799832  11.565646   5.593642  15.203923   2.634873
    43  C   13.455688  11.247675   6.724412  14.971980   4.830458
    44  H   11.814537   9.687550   6.596148  13.356046   5.464918
    45  H   15.064997  12.818619   7.253236  16.539271   4.819122
    46  O   14.303347  12.129662   7.872651  15.834019   6.136404
    47  H   15.216873  13.025358   8.383972  16.739581   6.477807
                   31         32         33         34         35
    31  C    0.000000
    32  H    1.214209   0.000000
    33  H    1.103957   1.667392   0.000000
    34  H    1.416799   1.249615   2.418601   0.000000
    35  H    1.094088   2.039616   1.762980   1.763413   0.000000
    36  C    2.345543   2.552624   3.391014   1.578669   2.645708
    37  C    3.446038   3.194560   4.404351   2.408807   3.914498
    38  C    2.986461   3.442000   4.068312   2.250110   2.722260
    39  C    4.569115   4.282269   5.591222   3.335825   4.828201
    40  H    3.718111   3.279063   4.496514   2.885900   4.426954
    41  C    4.243053   4.483336   5.340099   3.236726   3.932817
    42  H    2.927093   3.695716   3.892494   2.647259   2.350915
    43  C    4.901427   4.833543   5.994612   3.675714   4.843259
    44  H    5.471433   5.030478   6.439143   4.223631   5.817907
    45  H    4.971787   5.319325   6.034945   4.076067   4.457704
    46  O    6.184149   6.051345   7.273678   4.912759   6.071297
    47  H    6.547510   6.534001   7.643558   5.338631   6.276546
                   36         37         38         39         40
    36  C    0.000000
    37  C    1.423572   0.000000
    38  C    1.425332   2.430447   0.000000
    39  C    2.444284   1.379949   2.794463   0.000000
    40  H    2.168721   1.084874   3.415767   2.135465   0.000000
    41  C    2.453123   2.804322   1.383071   2.439136   3.888706
    42  H    2.175043   3.420043   1.088161   3.882440   4.320843
    43  C    2.827316   2.416268   2.411336   1.409091   3.398448
    44  H    3.435330   2.154712   3.879236   1.085223   2.481508
    45  H    3.437851   3.891810   2.148163   3.425359   4.975973
    46  O    4.152646   3.597587   3.644645   2.330967   4.464390
    47  H    4.627627   4.319752   3.834594   3.168322   5.267412
                   41         42         43         44         45
    41  C    0.000000
    42  H    2.134886   0.000000
    43  C    1.407375   3.394363   0.000000
    44  H    3.411776   4.967081   2.150139   0.000000
    45  H    1.087663   2.460237   2.167874   4.307459   0.000000
    46  O    2.405460   4.533098   1.327017   2.536233   2.684854
    47  H    2.464908   4.552403   1.908011   3.495413   2.322435
                   46         47
    46  O    0.000000
    47  H    0.971701   0.000000
 Stoichiometry    C23H19O5(1+)
 Framework group  C1[X(C23H19O5)]
 Deg. of freedom   135
 Full point group                 C1      NOp   1
 RotChk:  IX=2 Diff= 1.66D+00
 Largest Abelian subgroup         C1      NOp   1
 Largest concise Abelian subgroup C1      NOp   1
                         Standard orientation:                         
 ---------------------------------------------------------------------
 Center     Atomic      Atomic             Coordinates (Angstroms)
 Number     Number       Type             X           Y           Z
 ---------------------------------------------------------------------
      1          6           0        1.096531    1.845432    0.490683
      2          6           0        1.795958    1.108950   -0.473582
      3          6           0        1.124264    0.083883   -1.209564
      4          6           0       -0.311348   -0.078831   -0.974711
      5          6           0       -0.953750    0.730677    0.001548
      6          6           0       -0.285593    1.679808    0.740763
      7          6           0       -1.081966   -1.001278   -1.671084
      8          6           0       -2.450410   -1.127839   -1.418033
      9          6           0       -3.047305   -0.334712   -0.446879
     10          8           0       -2.292489    0.560641    0.230931
     11          6           0       -4.443385   -0.335911   -0.053346
     12          6           0       -4.956914    0.668620    0.799777
     13          6           0       -6.288149    0.679440    1.169857
     14          6           0       -7.153444   -0.323667    0.700709
     15          6           0       -6.661092   -1.334768   -0.141734
     16          6           0       -5.326744   -1.336883   -0.511161
     17          8           0        1.812047    2.753477    1.197415
     18          8           0        1.720840   -0.676471   -2.040635
     19          6           0        3.269049    1.360211   -0.712451
     20          8           0       -8.440044   -0.259013    1.098027
     21          1           0       -0.804207    2.270676    1.488129
     22          1           0       -0.593303   -1.614534   -2.422259
     23          1           0       -3.050703   -1.826361   -1.984754
     24          1           0       -4.298810    1.448997    1.162974
     25          1           0       -6.687088    1.452462    1.817729
     26          1           0       -7.324977   -2.118491   -0.498276
     27          1           0       -4.969931   -2.139362   -1.147559
     28          1           0        1.233537    3.232093    1.812802
     29          1           0       -8.951696   -0.991938    0.717695
     30          1           0        3.536081    2.362293   -0.370352
     31          6           0        3.642364    1.123094   -2.196616
     32          1           0        3.174093    0.020864   -2.396899
     33          1           0        3.001761    1.575927   -2.973333
     34          1           0        4.148085   -0.067701   -1.619059
     35          1           0        4.672150    1.404452   -2.436216
     36          6           0        4.216782    0.286176   -0.082099
     37          6           0        3.746387   -0.859258    0.620233
     38          6           0        5.616448    0.550371   -0.030068
     39          6           0        4.619990   -1.735600    1.231055
     40          1           0        2.679195   -1.049640    0.662734
     41          6           0        6.497146   -0.314412    0.593957
     42          1           0        6.005097    1.451451   -0.500281
     43          6           0        6.003967   -1.470790    1.226625
     44          1           0        4.264566   -2.625951    1.739639
     45          1           0        7.563033   -0.098204    0.606142
     46          8           0        6.783813   -2.351119    1.841309
     47          1           0        7.717065   -2.083425    1.801500
 ---------------------------------------------------------------------
 Rotational constants (GHZ):           0.4861576           0.0630079           0.0620887
 Leave Link  202 at Mon Mar  1 08:37:31 2021, MaxMem=   268435456 cpu:               0.5 elap:               0.0
 (Enter /public3/home/sc30001/g16/l301.exe)
 Standard basis: 6-31G(d) (6D, 7F)
 Ernie: Thresh=  0.10000D-02 Tol=  0.10000D-05 Strict=F.
 There are   458 symmetry adapted cartesian basis functions of A   symmetry.
 There are   458 symmetry adapted basis functions of A   symmetry.
   458 basis functions,   860 primitive gaussians,   458 cartesian basis functions
    98 alpha electrons       98 beta electrons
       nuclear repulsion energy      2394.4504793422 Hartrees.
 IExCor=  402 DFT=T Ex+Corr=B3LYP ExCW=0 ScaHFX=  0.200000
 ScaDFX=  0.800000  0.720000  1.000000  0.810000 ScalE2=  1.000000  1.000000
 IRadAn=      5 IRanWt=     -1 IRanGd=            0 ICorTp=0 IEmpDi=  4
 NAtoms=   47 NActive=   47 NUniq=   47 SFac= 1.00D+00 NAtFMM=   60 NAOKFM=F Big=F
 Integral buffers will be    131072 words long.
 Raffenetti 2 integral format.
 Two-electron integral symmetry is turned on.
 Leave Link  301 at Mon Mar  1 08:37:31 2021, MaxMem=   268435456 cpu:               1.4 elap:               0.1
 (Enter /public3/home/sc30001/g16/l302.exe)
 NPDir=0 NMtPBC=     1 NCelOv=     1 NCel=       1 NClECP=     1 NCelD=      1
         NCelK=      1 NCelE2=     1 NClLst=     1 CellRange=     0.0.
 One-electron integrals computed using PRISM.
 One-electron integral symmetry used in STVInt
 NBasis=   458 RedAO= T EigKep=  3.27D-04  NBF=   458
 NBsUse=   458 1.00D-06 EigRej= -1.00D+00 NBFU=   458
 Precomputing XC quadrature grid using
 IXCGrd= 4 IRadAn=           5 IRanWt=          -1 IRanGd=           0 AccXCQ= 0.00D+00.
 Generated NRdTot=       0 NPtTot=           0 NUsed=           0 NTot=          32
 NSgBfM=   441   440   441   441   441 MxSgAt=    47 MxSgA2=    47.
 Leave Link  302 at Mon Mar  1 08:37:31 2021, MaxMem=   268435456 cpu:              10.2 elap:               0.4
 (Enter /public3/home/sc30001/g16/l303.exe)
 DipDrv:  MaxL=1.
 Leave Link  303 at Mon Mar  1 08:37:32 2021, MaxMem=   268435456 cpu:               1.6 elap:               0.1
 (Enter /public3/home/sc30001/g16/l401.exe)
 Initial guess from the checkpoint file:  "ts2.chk"
 B after Tr=    -0.000000    0.000000   -0.000000
         Rot=    0.810214    0.586131    0.001986   -0.000519 Ang=  71.77 deg.
 Guess basis will be translated and rotated to current coordinates.
 JPrj=2 DoOrth=T DoCkMO=T.
 Generating alternative initial guess.
 ExpMin= 1.61D-01 ExpMax= 5.48D+03 ExpMxC= 8.25D+02 IAcc=2 IRadAn=         4 AccDes= 0.00D+00
 Harris functional with IExCor=  402 and IRadAn=       4 diagonalized for initial guess.
 HarFok:  IExCor=  402 AccDes= 0.00D+00 IRadAn=         4 IDoV= 1 UseB2=F ITyADJ=14
 ICtDFT=  3500011 ScaDFX=  1.000000  1.000000  1.000000  1.000000
 FoFCou: FMM=F IPFlag=           0 FMFlag=      100000 FMFlg1=           0
         NFxFlg=           0 DoJE=T BraDBF=F KetDBF=T FulRan=T
         wScrn=  0.000000 ICntrl=       500 IOpCl=  0 I1Cent=   200000004 NGrid=           0
         NMat0=    1 NMatS0=      1 NMatT0=    0 NMatD0=    1 NMtDS0=    0 NMtDT0=    0
 Petite list used in FoFCou.
 Harris En= -1263.64924077289    
 Leave Link  401 at Mon Mar  1 08:37:32 2021, MaxMem=   268435456 cpu:              20.8 elap:               0.9
 (Enter /public3/home/sc30001/g16/l502.exe)
 Integral symmetry usage will be decided dynamically.
 Closed shell SCF:
 Using DIIS extrapolation, IDIIS=  1040.
 NGot=   268435456 LenX=   267999857 LenY=   267789635
 Requested convergence on RMS density matrix=1.00D-08 within 128 cycles.
 Requested convergence on MAX density matrix=1.00D-06.
 Requested convergence on             energy=1.00D-06.
 No special actions if energy rises.
 Fock matrices will be formed incrementally for  20 cycles.
 Integral accuracy reduced to 1.0D-05 until final iterations.

 Cycle   1  Pass 0  IDiag  1:
 FoFJK:  IHMeth= 1 ICntrl=       0 DoSepK=F KAlg= 0 I1Cent=           0 FoldK=F
 IRaf= 620000000 NMat=       1 IRICut=       1 DoRegI=T DoRafI=F ISym2E= 0 IDoP0=0 IntGTp=1.
 FoFCou: FMM=F IPFlag=           0 FMFlag=      100000 FMFlg1=           0
         NFxFlg=           0 DoJE=F BraDBF=F KetDBF=F FulRan=T
         wScrn=  0.000000 ICntrl=         0 IOpCl=  0 I1Cent=           0 NGrid=           0
         NMat0=    1 NMatS0=      1 NMatT0=    0 NMatD0=    1 NMtDS0=    0 NMtDT0=    0
 Symmetry not used in FoFCou.
 E= -1263.59076065659    
 DIIS: error= 4.90D-03 at cycle   1 NSaved=   1.
 NSaved= 1 IEnMin= 1 EnMin= -1263.59076065659     IErMin= 1 ErrMin= 4.90D-03
 ErrMax= 4.90D-03  0.00D+00 EMaxC= 1.00D-01 BMatC= 2.80D-02 BMatP= 2.80D-02
 IDIUse=3 WtCom= 9.51D-01 WtEn= 4.90D-02
 Coeff-Com:  0.100D+01
 Coeff-En:   0.100D+01
 Coeff:      0.100D+01
 Gap=     1.681 Goal=   None    Shift=    0.000
 GapD=    1.681 DampG=2.000 DampE=1.000 DampFc=2.0000 IDamp=-1.
 RMSDP=7.12D-04 MaxDP=2.49D-02              OVMax= 4.10D-02

 Cycle   2  Pass 0  IDiag  1:
 RMSU=  7.11D-04    CP:  9.99D-01
 E= -1263.65053447701     Delta-E=       -0.059773820416 Rises=F Damp=F
 DIIS: error= 9.15D-04 at cycle   2 NSaved=   2.
 NSaved= 2 IEnMin= 2 EnMin= -1263.65053447701     IErMin= 2 ErrMin= 9.15D-04
 ErrMax= 9.15D-04  0.00D+00 EMaxC= 1.00D-01 BMatC= 1.17D-03 BMatP= 2.80D-02
 IDIUse=3 WtCom= 9.91D-01 WtEn= 9.15D-03
 Coeff-Com: -0.225D-01 0.102D+01
 Coeff-En:   0.000D+00 0.100D+01
 Coeff:     -0.222D-01 0.102D+01
 Gap=     0.114 Goal=   None    Shift=    0.000
 RMSDP=2.64D-04 MaxDP=1.51D-02 DE=-5.98D-02 OVMax= 3.23D-02

 Cycle   3  Pass 0  IDiag  1:
 RMSU=  2.64D-04    CP:  9.98D-01  1.00D+00
 E= -1263.64843297602     Delta-E=        0.002101500990 Rises=F Damp=F
 DIIS: error= 2.14D-03 at cycle   3 NSaved=   3.
 NSaved= 3 IEnMin= 2 EnMin= -1263.65053447701     IErMin= 2 ErrMin= 9.15D-04
 ErrMax= 2.14D-03  0.00D+00 EMaxC= 1.00D-01 BMatC= 4.12D-03 BMatP= 1.17D-03
 IDIUse=3 WtCom= 1.78D-01 WtEn= 8.22D-01
 Coeff-Com: -0.541D-01 0.706D+00 0.348D+00
 Coeff-En:   0.000D+00 0.702D+00 0.298D+00
 Coeff:     -0.962D-02 0.703D+00 0.307D+00
 Gap=     0.109 Goal=   None    Shift=    0.000
 RMSDP=1.78D-04 MaxDP=1.13D-02 DE= 2.10D-03 OVMax= 2.73D-02

 Cycle   4  Pass 0  IDiag  1:
 RMSU=  5.60D-05    CP:  9.98D-01  1.06D+00  3.81D-01
 E= -1263.65211084779     Delta-E=       -0.003677871769 Rises=F Damp=F
 DIIS: error= 1.81D-04 at cycle   4 NSaved=   4.
 NSaved= 4 IEnMin= 4 EnMin= -1263.65211084779     IErMin= 4 ErrMin= 1.81D-04
 ErrMax= 1.81D-04  0.00D+00 EMaxC= 1.00D-01 BMatC= 4.05D-05 BMatP= 1.17D-03
 IDIUse=3 WtCom= 9.98D-01 WtEn= 1.81D-03
 Coeff-Com: -0.239D-01 0.237D+00 0.124D+00 0.662D+00
 Coeff-En:   0.000D+00 0.000D+00 0.000D+00 0.100D+01
 Coeff:     -0.238D-01 0.237D+00 0.124D+00 0.663D+00
 Gap=     0.109 Goal=   None    Shift=    0.000
 RMSDP=2.83D-05 MaxDP=1.51D-03 DE=-3.68D-03 OVMax= 2.65D-03

 Cycle   5  Pass 0  IDiag  1:
 RMSU=  2.47D-05    CP:  9.98D-01  1.07D+00  4.10D-01  8.27D-01
 E= -1263.65213708404     Delta-E=       -0.000026236256 Rises=F Damp=F
 DIIS: error= 1.18D-04 at cycle   5 NSaved=   5.
 NSaved= 5 IEnMin= 5 EnMin= -1263.65213708404     IErMin= 5 ErrMin= 1.18D-04
 ErrMax= 1.18D-04  0.00D+00 EMaxC= 1.00D-01 BMatC= 1.94D-05 BMatP= 4.05D-05
 IDIUse=3 WtCom= 9.99D-01 WtEn= 1.18D-03
 Coeff-Com: -0.644D-02 0.425D-01 0.250D-01 0.411D+00 0.528D+00
 Coeff-En:   0.000D+00 0.000D+00 0.000D+00 0.305D+00 0.695D+00
 Coeff:     -0.644D-02 0.424D-01 0.250D-01 0.411D+00 0.528D+00
 Gap=     0.109 Goal=   None    Shift=    0.000
 RMSDP=1.39D-05 MaxDP=5.57D-04 DE=-2.62D-05 OVMax= 1.59D-03

 Cycle   6  Pass 0  IDiag  1:
 RMSU=  7.69D-06    CP:  9.98D-01  1.07D+00  4.06D-01  9.22D-01  5.88D-01
 E= -1263.65215609460     Delta-E=       -0.000019010560 Rises=F Damp=F
 DIIS: error= 5.78D-05 at cycle   6 NSaved=   6.
 NSaved= 6 IEnMin= 6 EnMin= -1263.65215609460     IErMin= 6 ErrMin= 5.78D-05
 ErrMax= 5.78D-05  0.00D+00 EMaxC= 1.00D-01 BMatC= 1.67D-06 BMatP= 1.94D-05
 IDIUse=1 WtCom= 1.00D+00 WtEn= 0.00D+00
 Coeff-Com: -0.886D-03-0.425D-02-0.427D-03 0.144D+00 0.288D+00 0.574D+00
 Coeff:     -0.886D-03-0.425D-02-0.427D-03 0.144D+00 0.288D+00 0.574D+00
 Gap=     0.109 Goal=   None    Shift=    0.000
 RMSDP=4.41D-06 MaxDP=1.97D-04 DE=-1.90D-05 OVMax= 4.97D-04

 Initial convergence to 1.0D-05 achieved.  Increase integral accuracy.
 Cycle   7  Pass 1  IDiag  1:
 E= -1263.65212273465     Delta-E=        0.000033359954 Rises=F Damp=F
 DIIS: error= 5.88D-05 at cycle   1 NSaved=   1.
 NSaved= 1 IEnMin= 1 EnMin= -1263.65212273465     IErMin= 1 ErrMin= 5.88D-05
 ErrMax= 5.88D-05  0.00D+00 EMaxC= 1.00D-01 BMatC= 1.70D-06 BMatP= 1.70D-06
 IDIUse=1 WtCom= 1.00D+00 WtEn= 0.00D+00
 Coeff-Com:  0.100D+01
 Coeff:      0.100D+01
 Gap=     0.109 Goal=   None    Shift=    0.000
 RMSDP=4.41D-06 MaxDP=1.97D-04 DE= 3.34D-05 OVMax= 6.03D-04

 Cycle   8  Pass 1  IDiag  1:
 RMSU=  3.70D-05    CP:  1.00D+00
 E= -1263.65212246140     Delta-E=        0.000000273250 Rises=F Damp=F
 DIIS: error= 6.69D-05 at cycle   2 NSaved=   2.
 NSaved= 2 IEnMin= 1 EnMin= -1263.65212273465     IErMin= 1 ErrMin= 5.88D-05
 ErrMax= 6.69D-05  0.00D+00 EMaxC= 1.00D-01 BMatC= 1.58D-06 BMatP= 1.70D-06
 IDIUse=1 WtCom= 1.00D+00 WtEn= 0.00D+00
 Coeff-Com:  0.487D+00 0.513D+00
 Coeff:      0.487D+00 0.513D+00
 Gap=     0.109 Goal=   None    Shift=    0.000
 RMSDP=5.07D-06 MaxDP=1.71D-04 DE= 2.73D-07 OVMax= 6.16D-04

 Cycle   9  Pass 1  IDiag  1:
 RMSU=  5.05D-06    CP:  1.00D+00  9.88D-01
 E= -1263.65212355917     Delta-E=       -0.000001097775 Rises=F Damp=F
 DIIS: error= 3.80D-05 at cycle   3 NSaved=   3.
 NSaved= 3 IEnMin= 3 EnMin= -1263.65212355917     IErMin= 3 ErrMin= 3.80D-05
 ErrMax= 3.80D-05  0.00D+00 EMaxC= 1.00D-01 BMatC= 5.91D-07 BMatP= 1.58D-06
 IDIUse=1 WtCom= 1.00D+00 WtEn= 0.00D+00
 Coeff-Com:  0.246D-01 0.375D+00 0.600D+00
 Coeff:      0.246D-01 0.375D+00 0.600D+00
 Gap=     0.109 Goal=   None    Shift=    0.000
 RMSDP=2.18D-06 MaxDP=8.35D-05 DE=-1.10D-06 OVMax= 2.37D-04

 Cycle  10  Pass 1  IDiag  1:
 RMSU=  8.03D-07    CP:  1.00D+00  1.00D+00  6.09D-01
 E= -1263.65212417444     Delta-E=       -0.000000615263 Rises=F Damp=F
 DIIS: error= 5.39D-06 at cycle   4 NSaved=   4.
 NSaved= 4 IEnMin= 4 EnMin= -1263.65212417444     IErMin= 4 ErrMin= 5.39D-06
 ErrMax= 5.39D-06  0.00D+00 EMaxC= 1.00D-01 BMatC= 3.99D-08 BMatP= 5.91D-07
 IDIUse=1 WtCom= 1.00D+00 WtEn= 0.00D+00
 Coeff-Com: -0.228D-02 0.221D+00 0.383D+00 0.398D+00
 Coeff:     -0.228D-02 0.221D+00 0.383D+00 0.398D+00
 Gap=     0.109 Goal=   None    Shift=    0.000
 RMSDP=5.47D-07 MaxDP=2.51D-05 DE=-6.15D-07 OVMax= 6.19D-05

 Cycle  11  Pass 1  IDiag  1:
 RMSU=  1.71D-07    CP:  1.00D+00  1.00D+00  6.28D-01  3.64D-01
 E= -1263.65212421316     Delta-E=       -0.000000038727 Rises=F Damp=F
 DIIS: error= 1.12D-06 at cycle   5 NSaved=   5.
 NSaved= 5 IEnMin= 5 EnMin= -1263.65212421316     IErMin= 5 ErrMin= 1.12D-06
 ErrMax= 1.12D-06  0.00D+00 EMaxC= 1.00D-01 BMatC= 1.35D-09 BMatP= 3.99D-08
 IDIUse=1 WtCom= 1.00D+00 WtEn= 0.00D+00
 Coeff-Com: -0.211D-02 0.136D+00 0.238D+00 0.261D+00 0.367D+00
 Coeff:     -0.211D-02 0.136D+00 0.238D+00 0.261D+00 0.367D+00
 Gap=     0.109 Goal=   None    Shift=    0.000
 RMSDP=1.16D-07 MaxDP=6.75D-06 DE=-3.87D-08 OVMax= 1.77D-05

 Cycle  12  Pass 1  IDiag  1:
 RMSU=  5.86D-08    CP:  1.00D+00  1.00D+00  6.29D-01  4.13D-01  4.61D-01
 E= -1263.65212421440     Delta-E=       -0.000000001241 Rises=F Damp=F
 DIIS: error= 2.34D-07 at cycle   6 NSaved=   6.
 NSaved= 6 IEnMin= 6 EnMin= -1263.65212421440     IErMin= 6 ErrMin= 2.34D-07
 ErrMax= 2.34D-07  0.00D+00 EMaxC= 1.00D-01 BMatC= 5.04D-11 BMatP= 1.35D-09
 IDIUse=1 WtCom= 1.00D+00 WtEn= 0.00D+00
 Coeff-Com: -0.862D-03 0.463D-01 0.816D-01 0.915D-01 0.201D+00 0.581D+00
 Coeff:     -0.862D-03 0.463D-01 0.816D-01 0.915D-01 0.201D+00 0.581D+00
 Gap=     0.109 Goal=   None    Shift=    0.000
 RMSDP=2.33D-08 MaxDP=1.10D-06 DE=-1.24D-09 OVMax= 2.49D-06

 Cycle  13  Pass 1  IDiag  1:
 RMSU=  1.65D-08    CP:  1.00D+00  1.00D+00  6.29D-01  4.10D-01  5.19D-01
                    CP:  7.78D-01
 E= -1263.65212421445     Delta-E=       -0.000000000046 Rises=F Damp=F
 DIIS: error= 7.98D-08 at cycle   7 NSaved=   7.
 NSaved= 7 IEnMin= 7 EnMin= -1263.65212421445     IErMin= 7 ErrMin= 7.98D-08
 ErrMax= 7.98D-08  0.00D+00 EMaxC= 1.00D-01 BMatC= 5.90D-12 BMatP= 5.04D-11
 IDIUse=1 WtCom= 1.00D+00 WtEn= 0.00D+00
 Coeff-Com: -0.315D-03 0.150D-01 0.268D-01 0.300D-01 0.883D-01 0.326D+00
 Coeff-Com:  0.515D+00
 Coeff:     -0.315D-03 0.150D-01 0.268D-01 0.300D-01 0.883D-01 0.326D+00
 Coeff:      0.515D+00
 Gap=     0.109 Goal=   None    Shift=    0.000
 RMSDP=8.07D-09 MaxDP=2.95D-07 DE=-4.59D-11 OVMax= 1.08D-06

 SCF Done:  E(RB3LYP) =  -1263.65212421     A.U. after   13 cycles
            NFock= 13  Conv=0.81D-08     -V/T= 2.0093
 KE= 1.252015987947D+03 PE=-7.708663331370D+03 EE= 2.798544739866D+03
 Leave Link  502 at Mon Mar  1 08:37:54 2021, MaxMem=   268435456 cpu:             517.6 elap:              21.6
 (Enter /public3/home/sc30001/g16/l701.exe)
 ... and contract with generalized density number  0.
 Compute integral first derivatives.
 Leave Link  701 at Mon Mar  1 08:37:55 2021, MaxMem=   268435456 cpu:               7.3 elap:               0.4
 (Enter /public3/home/sc30001/g16/l702.exe)
 L702 exits ... SP integral derivatives will be done elsewhere.
 Leave Link  702 at Mon Mar  1 08:37:55 2021, MaxMem=   268435456 cpu:               0.7 elap:               0.0
 (Enter /public3/home/sc30001/g16/l703.exe)
 Integral derivatives from FoFJK, PRISM(SPDF).
 Compute integral first derivatives, UseDBF=F ICtDFT=           0.
 Calling FoFJK, ICntrl=      2127 FMM=F ISym2X=0 I1Cent= 0 IOpClX= 0 NMat=1 NMatS=1 NMatT=0.
 FoFJK:  IHMeth= 1 ICntrl=    2127 DoSepK=F KAlg= 0 I1Cent=           0 FoldK=F
 IRaf=         0 NMat=       1 IRICut=       1 DoRegI=T DoRafI=F ISym2E= 0 IDoP0=0 IntGTp=1.
 FoFCou: FMM=F IPFlag=           0 FMFlag=      100000 FMFlg1=         800
         NFxFlg=           0 DoJE=F BraDBF=F KetDBF=F FulRan=T
         wScrn=  0.000000 ICntrl=      2127 IOpCl=  0 I1Cent=           0 NGrid=           0
         NMat0=    1 NMatS0=      1 NMatT0=    0 NMatD0=    1 NMtDS0=    0 NMtDT0=    0
 Symmetry not used in FoFCou.
 Leave Link  703 at Mon Mar  1 08:38:03 2021, MaxMem=   268435456 cpu:             206.9 elap:               8.7
 (Enter /public3/home/sc30001/g16/l716.exe)
 Dipole        = 1.18601193D+00 8.67603001D-02-4.89972608D-02
 ***** Axes restored to original set *****
 -------------------------------------------------------------------
 Center     Atomic                   Forces (Hartrees/Bohr)
 Number     Number              X              Y              Z
 -------------------------------------------------------------------
      1        6           0.000288481   -0.000534521    0.000890668
      2        6          -0.000120974    0.001667648   -0.000165512
      3        6          -0.001461129   -0.000646170    0.000646382
      4        6           0.000206039   -0.000145513   -0.000069043
      5        6          -0.000078043    0.000135489    0.000001397
      6        6           0.000151890    0.000041654   -0.000080440
      7        6          -0.000128551    0.000074570   -0.000007864
      8        6           0.000147628    0.000087522   -0.000131769
      9        6          -0.000125049   -0.000111179    0.000079053
     10        8           0.000055662    0.000031942    0.000139606
     11        6           0.000097861    0.000012366   -0.000024603
     12        6          -0.000061090   -0.000032976   -0.000085738
     13        6           0.000035858   -0.000017300    0.000002512
     14        6          -0.000049230   -0.000021978    0.000004640
     15        6           0.000033015    0.000048499   -0.000016772
     16        6          -0.000052501   -0.000003304    0.000079984
     17        8           0.000049827    0.000253719    0.000260599
     18        8          -0.000368407   -0.000789204    0.000382239
     19        6          -0.000376090   -0.003980227   -0.003213921
     20        8           0.000057965    0.000015058   -0.000001081
     21        1           0.000000659    0.000004077   -0.000022552
     22        1          -0.000016236    0.000008022   -0.000013410
     23        1           0.000041757   -0.000004370   -0.000069471
     24        1          -0.000013127    0.000009210   -0.000011181
     25        1          -0.000002828    0.000002018   -0.000011688
     26        1           0.000004668   -0.000001875    0.000010003
     27        1          -0.000038580   -0.000029171    0.000051753
     28        1          -0.000004847    0.000019424   -0.000014165
     29        1          -0.000011326    0.000003827   -0.000001951
     30        1          -0.000664210   -0.000626635   -0.000294076
     31        6           0.001574406   -0.000994947    0.002552511
     32        1          -0.000164687    0.003948478   -0.000541027
     33        1           0.000253584   -0.000338019   -0.000216499
     34        1           0.000992818    0.002053997   -0.001183088
     35        1           0.000724342   -0.000413184    0.000031950
     36        6          -0.000780085    0.001839364    0.001144406
     37        6           0.000176391   -0.001104086    0.000822582
     38        6           0.000092906   -0.000421098   -0.000656095
     39        6           0.000743781    0.000254959    0.000124010
     40        1          -0.000775694   -0.000387678   -0.000054219
     41        6          -0.000087572    0.000564987    0.001014569
     42        1          -0.000142278   -0.000224091   -0.000505435
     43        6           0.008291149    0.003159955    0.010554922
     44        1          -0.000081793    0.000151707    0.000211451
     45        1           0.000137184   -0.000015463   -0.000036149
     46        8          -0.008320094   -0.003489994   -0.011377054
     47        1          -0.000233451   -0.000055508   -0.000200436
 -------------------------------------------------------------------
 Cartesian Forces:  Max     0.011377054 RMS     0.001847063
 Leave Link  716 at Mon Mar  1 08:38:03 2021, MaxMem=   268435456 cpu:               1.4 elap:               0.1
 (Enter /public3/home/sc30001/g16/l103.exe)

 GradGradGradGradGradGradGradGradGradGradGradGradGradGradGradGradGradGrad
 Berny optimization.
 FormGI is forming the generalized inverse of G from B-inverse, IUseBI=4.
 GSVD:  received Info=                   1 from GESDD.
 Internal  Forces:  Max     0.014809504 RMS     0.001244331
 Search for a saddle point.
 Step number   4 out of a maximum of  265
 All quantities printed in internal units (Hartrees-Bohrs-Radians)
 Swapping is turned off.
 Update second derivatives using D2CorX and points    3    4
 ITU=  0  0  0  0
     Eigenvalues ---   -0.24676   0.00136   0.00351   0.00477   0.00694
     Eigenvalues ---    0.00891   0.00959   0.00967   0.01057   0.01271
     Eigenvalues ---    0.01291   0.01361   0.01409   0.01457   0.01568
     Eigenvalues ---    0.01635   0.01661   0.01682   0.01767   0.01784
     Eigenvalues ---    0.01795   0.01868   0.02041   0.02053   0.02059
     Eigenvalues ---    0.02103   0.02145   0.02227   0.02357   0.02491
     Eigenvalues ---    0.02669   0.02699   0.02744   0.02816   0.02869
     Eigenvalues ---    0.02909   0.02953   0.02994   0.03222   0.03318
     Eigenvalues ---    0.03368   0.03911   0.04211   0.04792   0.05568
     Eigenvalues ---    0.06325   0.08022   0.08889   0.10377   0.11037
     Eigenvalues ---    0.11082   0.11146   0.11203   0.11785   0.11926
     Eigenvalues ---    0.12024   0.12227   0.12291   0.13017   0.13146
     Eigenvalues ---    0.14558   0.16052   0.16204   0.16678   0.17121
     Eigenvalues ---    0.17367   0.17484   0.17615   0.18054   0.18176
     Eigenvalues ---    0.18587   0.18967   0.19313   0.19523   0.19697
     Eigenvalues ---    0.19878   0.20127   0.20709   0.21628   0.22009
     Eigenvalues ---    0.22548   0.22601   0.22997   0.24739   0.26887
     Eigenvalues ---    0.27376   0.28283   0.30077   0.31452   0.32016
     Eigenvalues ---    0.32217   0.32605   0.32946   0.33186   0.33539
     Eigenvalues ---    0.33612   0.33812   0.33870   0.34028   0.34247
     Eigenvalues ---    0.35392   0.35941   0.36578   0.36648   0.36710
     Eigenvalues ---    0.36757   0.36796   0.37201   0.37869   0.38938
     Eigenvalues ---    0.39377   0.39659   0.41158   0.42103   0.42957
     Eigenvalues ---    0.43185   0.44732   0.45424   0.45500   0.45654
     Eigenvalues ---    0.46790   0.47762   0.48870   0.49739   0.50042
     Eigenvalues ---    0.50417   0.50680   0.51077   0.51847   0.51918
     Eigenvalues ---    0.52807   0.54701   0.55962   0.59265   0.85012
 Eigenvectors required to have negative eigenvalues:
                          A57       R35       R37       A61       A60
   1                   -0.43334  -0.43150   0.37424   0.25460  -0.24673
                          R39       D87       D83       A49       A53
   1                    0.19482  -0.18213  -0.18044   0.18033  -0.17671
 RFO step:  Lambda0=6.166969524D-07 Lambda=-3.06023782D-03.
 Linear search not attempted -- option 19 set.
 Iteration  1 RMS(Cart)=  0.12175359 RMS(Int)=  0.00347473
 Iteration  2 RMS(Cart)=  0.00636563 RMS(Int)=  0.00024584
 Iteration  3 RMS(Cart)=  0.00001582 RMS(Int)=  0.00024575
 Iteration  4 RMS(Cart)=  0.00000001 RMS(Int)=  0.00024575
 ITry= 1 IFail=0 DXMaxC= 6.60D-01 DCOld= 1.00D+10 DXMaxT= 3.00D-01 DXLimC= 3.00D+00 Rises=F
 Variable       Old X    -DE/DX   Delta X   Delta X   Delta X     New X
                                 (Linear)    (Quad)   (Total)
    R1        2.64657  -0.00037   0.00000  -0.00091  -0.00091   2.64566
    R2        2.67264   0.00012   0.00000  -0.00046  -0.00043   2.67221
    R3        2.56055   0.00020   0.00000  -0.00149  -0.00149   2.55906
    R4        2.70145   0.00003   0.00000  -0.00242  -0.00245   2.69900
    R5        2.85979  -0.00167   0.00000  -0.00817  -0.00817   2.85162
    R6        2.76612   0.00017   0.00000  -0.00460  -0.00463   2.76149
    R7        2.40873   0.00090   0.00000   0.00837   0.00837   2.41710
    R8        2.68651   0.00032   0.00000   0.00004   0.00003   2.68654
    R9        2.62509  -0.00009   0.00000   0.00188   0.00187   2.62696
   R10        2.60050   0.00018   0.00000   0.00044   0.00047   2.60097
   R11        2.58675   0.00002   0.00000   0.00001   0.00001   2.58676
   R12        2.04984   0.00001   0.00000  -0.00003  -0.00003   2.04981
   R13        2.64068   0.00009   0.00000  -0.00226  -0.00226   2.63842
   R14        2.05202  -0.00000   0.00000  -0.00001  -0.00001   2.05201
   R15        2.62425  -0.00015   0.00000   0.00228   0.00230   2.62655
   R16        2.04358   0.00003   0.00000  -0.00048  -0.00048   2.04309
   R17        2.55695   0.00001   0.00000  -0.00070  -0.00069   2.55627
   R18        2.74102  -0.00000   0.00000  -0.00071  -0.00071   2.74031
   R19        2.67289  -0.00004   0.00000   0.00112   0.00112   2.67400
   R20        2.66704  -0.00006   0.00000   0.00117   0.00118   2.66821
   R21        2.61115   0.00003   0.00000  -0.00058  -0.00058   2.61057
   R22        2.04754   0.00001   0.00000  -0.00048  -0.00048   2.04706
   R23        2.65576  -0.00001   0.00000   0.00009   0.00009   2.65585
   R24        2.04968   0.00000   0.00000  -0.00002  -0.00002   2.04966
   R25        2.65535  -0.00001   0.00000   0.00038   0.00038   2.65573
   R26        2.54754   0.00005   0.00000  -0.00108  -0.00108   2.54646
   R27        2.61641   0.00005   0.00000  -0.00079  -0.00079   2.61562
   R28        2.05458   0.00000   0.00000  -0.00005  -0.00005   2.05453
   R29        2.04954   0.00004   0.00000  -0.00048  -0.00048   2.04906
   R30        1.83454   0.00002   0.00000  -0.00002  -0.00002   1.83452
   R31        2.06362  -0.00044   0.00000  -0.00270  -0.00270   2.06092
   R32        2.92653  -0.00352   0.00000   0.00578   0.00578   2.93232
   R33        2.95734  -0.00035   0.00000  -0.00271  -0.00271   2.95463
   R34        1.83568  -0.00001   0.00000   0.00011   0.00011   1.83579
   R35        2.29452  -0.00284   0.00000   0.01690   0.01700   2.31152
   R36        2.08618  -0.00000   0.00000  -0.00476  -0.00476   2.08142
   R37        2.67736  -0.00000   0.00000  -0.01029  -0.01011   2.66725
   R38        2.06753  -0.00068   0.00000  -0.00451  -0.00451   2.06302
   R39        2.36143  -0.00016   0.00000  -0.14414  -0.14446   2.21697
   R40        2.69016  -0.00027   0.00000  -0.00093  -0.00087   2.68929
   R41        2.69349  -0.00009   0.00000  -0.00304  -0.00298   2.69051
   R42        2.60773  -0.00014   0.00000   0.00497   0.00497   2.61270
   R43        2.05011  -0.00075   0.00000  -0.00238  -0.00238   2.04774
   R44        2.61362  -0.00048   0.00000  -0.00270  -0.00270   2.61092
   R45        2.05633  -0.00044   0.00000   0.00012   0.00012   2.05644
   R46        2.66280   0.00023   0.00000  -0.00755  -0.00761   2.65519
   R47        2.05077  -0.00026   0.00000  -0.00156  -0.00156   2.04922
   R48        2.65955   0.00052   0.00000   0.00076   0.00070   2.66025
   R49        2.05538  -0.00014   0.00000  -0.00132  -0.00132   2.05406
   R50        2.50770   0.01481   0.00000   0.08466   0.08466   2.59236
   R51        1.83625   0.00019   0.00000   0.00099   0.00099   1.83724
    A1        2.15102  -0.00050   0.00000  -0.00487  -0.00497   2.14606
    A2        2.03511   0.00042   0.00000   0.00327   0.00332   2.03843
    A3        2.09705   0.00008   0.00000   0.00160   0.00165   2.09870
    A4        2.09081   0.00098   0.00000   0.00559   0.00521   2.09603
    A5        2.10307   0.00315   0.00000   0.01893   0.01877   2.12185
    A6        2.08881  -0.00412   0.00000  -0.02337  -0.02352   2.06530
    A7        2.04647  -0.00058   0.00000   0.00115   0.00097   2.04743
    A8        2.14540   0.00024   0.00000  -0.00286  -0.00277   2.14263
    A9        2.09132   0.00034   0.00000   0.00172   0.00181   2.09312
   A10        2.08296  -0.00007   0.00000  -0.00207  -0.00221   2.08075
   A11        2.13822   0.00004   0.00000   0.00292   0.00300   2.14122
   A12        2.06201   0.00003   0.00000  -0.00083  -0.00081   2.06119
   A13        2.14387   0.00023   0.00000   0.00200   0.00194   2.14581
   A14        2.07862  -0.00012   0.00000  -0.00093  -0.00093   2.07769
   A15        2.06067  -0.00011   0.00000  -0.00105  -0.00099   2.05968
   A16        2.04910  -0.00005   0.00000   0.00097   0.00092   2.05002
   A17        2.12382   0.00002   0.00000  -0.00044  -0.00042   2.12341
   A18        2.11025   0.00002   0.00000  -0.00055  -0.00052   2.10972
   A19        2.10903  -0.00000   0.00000   0.00089   0.00086   2.10989
   A20        2.06253  -0.00002   0.00000   0.00001   0.00002   2.06255
   A21        2.11159   0.00002   0.00000  -0.00086  -0.00086   2.11073
   A22        2.08959  -0.00001   0.00000   0.00071   0.00070   2.09030
   A23        2.10273   0.00005   0.00000  -0.00294  -0.00295   2.09978
   A24        2.09071  -0.00004   0.00000   0.00236   0.00235   2.09306
   A25        2.08113   0.00009   0.00000  -0.00242  -0.00242   2.07871
   A26        2.21801  -0.00012   0.00000   0.00298   0.00297   2.22098
   A27        1.98402   0.00003   0.00000  -0.00052  -0.00053   1.98349
   A28        2.14579   0.00001   0.00000   0.00266   0.00265   2.14844
   A29        2.10889   0.00004   0.00000  -0.00061  -0.00061   2.10828
   A30        2.11181  -0.00008   0.00000   0.00247   0.00247   2.11428
   A31        2.06248   0.00004   0.00000  -0.00186  -0.00186   2.06063
   A32        2.11402  -0.00002   0.00000   0.00114   0.00114   2.11516
   A33        2.08653   0.00001   0.00000   0.00005   0.00004   2.08657
   A34        2.08260   0.00001   0.00000  -0.00115  -0.00115   2.08145
   A35        2.09231   0.00000   0.00000   0.00005   0.00004   2.09236
   A36        2.11755  -0.00000   0.00000  -0.00016  -0.00016   2.11739
   A37        2.07332   0.00000   0.00000   0.00012   0.00012   2.07344
   A38        2.09210  -0.00000   0.00000  -0.00050  -0.00050   2.09160
   A39        2.04317   0.00000   0.00000   0.00029   0.00029   2.04346
   A40        2.14792   0.00000   0.00000   0.00021   0.00021   2.14813
   A41        2.09296  -0.00000   0.00000   0.00033   0.00034   2.09330
   A42        2.09595  -0.00000   0.00000  -0.00005  -0.00005   2.09590
   A43        2.09425   0.00000   0.00000  -0.00027  -0.00027   2.09398
   A44        2.11248  -0.00002   0.00000   0.00087   0.00086   2.11333
   A45        2.10504  -0.00003   0.00000   0.00254   0.00253   2.10757
   A46        2.06548   0.00005   0.00000  -0.00325  -0.00326   2.06222
   A47        1.92447   0.00003   0.00000   0.00034   0.00034   1.92480
   A48        1.91871   0.00133   0.00000   0.02068   0.02068   1.93939
   A49        1.93960  -0.00436   0.00000  -0.01692  -0.01682   1.92278
   A50        1.99541   0.00147   0.00000   0.02136   0.02130   2.01671
   A51        1.96252   0.00143   0.00000  -0.00398  -0.00404   1.95848
   A52        1.93426  -0.00109   0.00000  -0.02058  -0.02080   1.91346
   A53        1.70616   0.00113   0.00000  -0.00418  -0.00410   1.70206
   A54        1.92955  -0.00001   0.00000   0.00063   0.00063   1.93018
   A55        1.77635  -0.00467   0.00000  -0.05830  -0.05845   1.71789
   A56        2.06189   0.00105   0.00000   0.00490   0.00392   2.06581
   A57        1.39393  -0.00522   0.00000  -0.04425  -0.04569   1.34824
   A58        1.97947   0.00141   0.00000   0.00499   0.00426   1.98373
   A59        1.60332   0.00092   0.00000   0.00240   0.00256   1.60588
   A60        2.16556   0.00159   0.00000   0.00250   0.00166   2.16722
   A61        2.56569   0.00176   0.00000  -0.05166  -0.05383   2.51185
   A62        1.86148  -0.00021   0.00000   0.04192   0.04142   1.90290
   A63        1.54024   0.00165   0.00000   0.04295   0.04280   1.58304
   A64        2.15415  -0.00051   0.00000   0.00566   0.00503   2.15917
   A65        2.07394   0.00107   0.00000  -0.00272  -0.00339   2.07055
   A66        2.04386  -0.00051   0.00000   0.00570   0.00534   2.04920
   A67        2.11785   0.00049   0.00000  -0.00203  -0.00193   2.11592
   A68        2.07782   0.00001   0.00000   0.00431   0.00423   2.08204
   A69        2.08744  -0.00050   0.00000  -0.00214  -0.00222   2.08522
   A70        2.12454   0.00040   0.00000  -0.00171  -0.00159   2.12295
   A71        2.08110   0.00016   0.00000  -0.00475  -0.00481   2.07629
   A72        2.07751  -0.00057   0.00000   0.00644   0.00638   2.08389
   A73        2.09561   0.00004   0.00000  -0.00527  -0.00526   2.09034
   A74        2.11896  -0.00004   0.00000  -0.00002  -0.00002   2.11895
   A75        2.06841   0.00000   0.00000   0.00528   0.00528   2.07369
   A76        2.08683   0.00018   0.00000  -0.00367  -0.00368   2.08315
   A77        2.09993  -0.00006   0.00000   0.00137   0.00137   2.10130
   A78        2.09636  -0.00011   0.00000   0.00229   0.00229   2.09865
   A79        2.09440  -0.00057   0.00000   0.00858   0.00851   2.10292
   A80        2.03876   0.00090   0.00000   0.00296   0.00299   2.04175
   A81        2.15002  -0.00033   0.00000  -0.01153  -0.01150   2.13852
   A82        1.94194   0.00046   0.00000  -0.01866  -0.01866   1.92328
    D1       -0.05913   0.00029   0.00000   0.03743   0.03749  -0.02163
    D2        3.11605  -0.00003   0.00000  -0.00189  -0.00241   3.11365
    D3        3.08448   0.00033   0.00000   0.03663   0.03678   3.12126
    D4       -0.02353   0.00001   0.00000  -0.00270  -0.00312  -0.02665
    D5        0.01535  -0.00012   0.00000  -0.00826  -0.00832   0.00703
    D6       -3.13169  -0.00007   0.00000  -0.01202  -0.01199   3.13950
    D7       -3.12832  -0.00016   0.00000  -0.00743  -0.00758  -3.13590
    D8        0.00782  -0.00011   0.00000  -0.01118  -0.01125  -0.00343
    D9        3.10463  -0.00001   0.00000  -0.00967  -0.00972   3.09491
   D10       -0.03502   0.00003   0.00000  -0.01045  -0.01040  -0.04542
   D11        0.07400  -0.00030   0.00000  -0.04751  -0.04759   0.02641
   D12       -3.06447  -0.00034   0.00000  -0.04858  -0.04856  -3.11303
   D13       -3.10091   0.00016   0.00000  -0.00769  -0.00816  -3.10907
   D14        0.04381   0.00012   0.00000  -0.00876  -0.00913   0.03467
   D15       -0.39016   0.00009   0.00000   0.12143   0.12120  -0.26896
   D16       -2.57424   0.00039   0.00000   0.12362   0.12358  -2.45065
   D17        1.79812   0.00084   0.00000   0.12704   0.12719   1.92531
   D18        2.78498  -0.00032   0.00000   0.08160   0.08144   2.86642
   D19        0.60091  -0.00002   0.00000   0.08378   0.08383   0.68473
   D20       -1.30992   0.00042   0.00000   0.08720   0.08743  -1.22249
   D21       -0.05007   0.00017   0.00000   0.03195   0.03182  -0.01825
   D22        3.09278   0.00013   0.00000   0.02371   0.02365   3.11644
   D23        3.08851   0.00021   0.00000   0.03297   0.03275   3.12126
   D24       -0.05183   0.00017   0.00000   0.02473   0.02458  -0.02724
   D25        0.00836   0.00005   0.00000  -0.00386  -0.00383   0.00453
   D26       -3.12498  -0.00005   0.00000  -0.00722  -0.00716  -3.13214
   D27       -3.13444   0.00009   0.00000   0.00403   0.00397  -3.13047
   D28        0.01541  -0.00001   0.00000   0.00067   0.00063   0.01604
   D29        3.14096   0.00002   0.00000   0.00383   0.00380  -3.13842
   D30       -0.00930   0.00004   0.00000   0.00776   0.00772  -0.00158
   D31        0.00061  -0.00002   0.00000  -0.00432  -0.00428  -0.00367
   D32        3.13354   0.00001   0.00000  -0.00039  -0.00036   3.13318
   D33        0.01009  -0.00008   0.00000  -0.00866  -0.00858   0.00151
   D34       -3.12610  -0.00012   0.00000  -0.00493  -0.00494  -3.13104
   D35       -3.13967   0.00002   0.00000  -0.00534  -0.00528   3.13823
   D36        0.00733  -0.00002   0.00000  -0.00161  -0.00164   0.00569
   D37       -0.01854   0.00002   0.00000   0.00118   0.00120  -0.01735
   D38        3.13090  -0.00007   0.00000  -0.00203  -0.00198   3.12892
   D39       -0.01432   0.00003   0.00000   0.00614   0.00613  -0.00819
   D40        3.10858   0.00004   0.00000   0.01467   0.01465   3.12323
   D41        3.13619   0.00000   0.00000   0.00209   0.00209   3.13828
   D42       -0.02409   0.00002   0.00000   0.01063   0.01062  -0.01348
   D43        0.01182  -0.00001   0.00000  -0.00421  -0.00422   0.00760
   D44       -3.13827  -0.00001   0.00000   0.00183   0.00183  -3.13644
   D45       -3.11121  -0.00003   0.00000  -0.01263  -0.01266  -3.12386
   D46        0.02188  -0.00003   0.00000  -0.00659  -0.00660   0.01528
   D47        0.00476  -0.00001   0.00000   0.00060   0.00060   0.00537
   D48       -3.12942  -0.00001   0.00000  -0.00469  -0.00468  -3.13410
   D49       -2.96565  -0.00016   0.00000  -0.10140  -0.10141  -3.06706
   D50        0.17476  -0.00016   0.00000  -0.10007  -0.10008   0.07467
   D51        0.16784  -0.00016   0.00000  -0.09565  -0.09564   0.07220
   D52       -2.97494  -0.00016   0.00000  -0.09432  -0.09432  -3.06925
   D53        3.13243   0.00001   0.00000   0.00534   0.00534   3.13777
   D54        0.00081  -0.00001   0.00000   0.00083   0.00082   0.00163
   D55       -0.00800   0.00000   0.00000   0.00405   0.00405  -0.00396
   D56       -3.13963  -0.00001   0.00000  -0.00047  -0.00047  -3.14010
   D57       -3.13555  -0.00000   0.00000  -0.00329  -0.00329  -3.13884
   D58        0.02684  -0.00003   0.00000  -0.01257  -0.01258   0.01426
   D59        0.00488  -0.00000   0.00000  -0.00199  -0.00199   0.00289
   D60       -3.11591  -0.00002   0.00000  -0.01127  -0.01129  -3.12719
   D61        0.00497  -0.00001   0.00000  -0.00277  -0.00277   0.00220
   D62       -3.13329  -0.00001   0.00000  -0.00409  -0.00409  -3.13739
   D63        3.13662   0.00001   0.00000   0.00175   0.00174   3.13836
   D64       -0.00165   0.00000   0.00000   0.00042   0.00042  -0.00123
   D65        0.00131   0.00000   0.00000  -0.00061  -0.00061   0.00069
   D66        3.14055   0.00000   0.00000   0.00038   0.00038   3.14093
   D67        3.13965   0.00001   0.00000   0.00068   0.00068   3.14033
   D68       -0.00429   0.00001   0.00000   0.00167   0.00167  -0.00262
   D69       -0.00437   0.00000   0.00000   0.00264   0.00264  -0.00173
   D70        3.13030   0.00001   0.00000   0.00584   0.00584   3.13614
   D71        3.13972  -0.00000   0.00000   0.00158   0.00158   3.14130
   D72       -0.00880   0.00001   0.00000   0.00478   0.00478  -0.00402
   D73        3.13758   0.00000   0.00000   0.00180   0.00180   3.13938
   D74       -0.00644   0.00001   0.00000   0.00283   0.00283  -0.00361
   D75        0.00119  -0.00000   0.00000  -0.00130  -0.00130  -0.00011
   D76        3.12245   0.00002   0.00000   0.00784   0.00783   3.13027
   D77       -3.13348  -0.00001   0.00000  -0.00450  -0.00450  -3.13798
   D78       -0.01223   0.00001   0.00000   0.00464   0.00463  -0.00760
   D79       -0.89150  -0.00014   0.00000  -0.08802  -0.08753  -0.97903
   D80        0.82902  -0.00142   0.00000  -0.11714  -0.11668   0.71234
   D81       -1.79818  -0.00025   0.00000  -0.02002  -0.02079  -1.81896
   D82        3.02567   0.00061   0.00000  -0.04654  -0.04669   2.97897
   D83       -3.05080   0.00035   0.00000  -0.09941  -0.09896   3.13342
   D84       -1.33027  -0.00094   0.00000  -0.12854  -0.12812  -1.45839
   D85        2.32571   0.00023   0.00000  -0.03142  -0.03222   2.29349
   D86        0.86637   0.00109   0.00000  -0.05794  -0.05813   0.80824
   D87        1.20102   0.00047   0.00000  -0.07233  -0.07183   1.12919
   D88        2.92155  -0.00081   0.00000  -0.10146  -0.10098   2.82056
   D89        0.29435   0.00036   0.00000  -0.00434  -0.00509   0.28926
   D90       -1.16499   0.00122   0.00000  -0.03086  -0.03100  -1.19599
   D91        0.03537  -0.00123   0.00000   0.13924   0.13930   0.17467
   D92       -2.94087  -0.00148   0.00000   0.07563   0.07574  -2.86513
   D93        2.21544   0.00081   0.00000   0.16690   0.16671   2.38215
   D94       -0.76079   0.00056   0.00000   0.10329   0.10315  -0.65765
   D95       -2.01439   0.00261   0.00000   0.15306   0.15312  -1.86127
   D96        1.29255   0.00236   0.00000   0.08945   0.08956   1.38211
   D97       -3.07000  -0.00002   0.00000  -0.04079  -0.04096  -3.11096
   D98        0.08518  -0.00002   0.00000  -0.05290  -0.05306   0.03213
   D99       -0.09112   0.00037   0.00000   0.02106   0.02111  -0.07001
   D100       3.06407   0.00037   0.00000   0.00895   0.00901   3.07308
   D101       3.06403  -0.00012   0.00000   0.03836   0.03824   3.10228
   D102      -0.08659   0.00003   0.00000   0.03666   0.03658  -0.05001
   D103       0.07739  -0.00034   0.00000  -0.02131  -0.02134   0.05605
   D104      -3.07324  -0.00020   0.00000  -0.02301  -0.02301  -3.09624
   D105       0.05663  -0.00018   0.00000  -0.00845  -0.00845   0.04818
   D106      -3.10708  -0.00012   0.00000  -0.00849  -0.00846  -3.11554
   D107      -3.09863  -0.00018   0.00000   0.00378   0.00372  -3.09491
   D108       0.02084  -0.00011   0.00000   0.00374   0.00371   0.02455
   D109      -0.02898   0.00011   0.00000   0.00872   0.00869  -0.02029
   D110       3.12433   0.00011   0.00000   0.01037   0.01037   3.13471
   D111       3.12163  -0.00004   0.00000   0.01048   0.01042   3.13205
   D112      -0.00824  -0.00004   0.00000   0.01212   0.01210   0.00386
   D113      -0.00463  -0.00002   0.00000  -0.00538  -0.00536  -0.01000
   D114       3.13307   0.00003   0.00000  -0.00138  -0.00135   3.13172
   D115      -3.12474  -0.00008   0.00000  -0.00527  -0.00529  -3.13003
   D116       0.01296  -0.00003   0.00000  -0.00128  -0.00127   0.01169
   D117      -0.00912   0.00006   0.00000   0.00519   0.00521  -0.00392
   D118       3.13662   0.00000   0.00000   0.00089   0.00093   3.13755
   D119       3.12078   0.00006   0.00000   0.00354   0.00352   3.12430
   D120      -0.01667   0.00000   0.00000  -0.00076  -0.00076  -0.01742
   D121      -3.12593  -0.00003   0.00000  -0.00313  -0.00312  -3.12905
   D122       0.01163   0.00003   0.00000   0.00105   0.00103   0.01266
         Item               Value     Threshold  Converged?
 Maximum Force            0.014810     0.000450     NO 
 RMS     Force            0.001244     0.000300     NO 
 Maximum Displacement     0.660459     0.001800     NO 
 RMS     Displacement     0.122002     0.001200     NO 
 Predicted change in Energy=-2.050694D-03
 Lowest energy point so far.  Saving SCF results.
 GradGradGradGradGradGradGradGradGradGradGradGradGradGradGradGradGradGrad

 Leave Link  103 at Mon Mar  1 08:38:04 2021, MaxMem=   268435456 cpu:               2.1 elap:               0.1
 (Enter /public3/home/sc30001/g16/l202.exe)
                          Input orientation:                          
 ---------------------------------------------------------------------
 Center     Atomic      Atomic             Coordinates (Angstroms)
 Number     Number       Type             X           Y           Z
 ---------------------------------------------------------------------
      1          6           0       -1.447274    2.210447    0.725277
      2          6           0       -2.108852    0.981352    0.833439
      3          6           0       -1.379003   -0.239014    0.699554
      4          6           0        0.062785   -0.137752    0.484071
      5          6           0        0.662642    1.148126    0.395780
      6          6           0       -0.053889    2.317768    0.509496
      7          6           0        0.884601   -1.252933    0.368136
      8          6           0        2.258982   -1.112584    0.166308
      9          6           0        2.816104    0.157115    0.069704
     10          8           0        2.011767    1.238834    0.182710
     11          6           0        4.211392    0.489568   -0.143523
     12          6           0        4.645360    1.836341   -0.130844
     13          6           0        5.973238    2.161992   -0.328593
     14          6           0        6.918083    1.145374   -0.549832
     15          6           0        6.507552   -0.198533   -0.569752
     16          6           0        5.175499   -0.516920   -0.369573
     17          8           0       -2.207793    3.325139    0.838953
     18          8           0       -1.936160   -1.388839    0.758816
     19          6           0       -3.592199    0.903215    1.099327
     20          8           0        8.196987    1.526569   -0.736737
     21          1           0        0.436942    3.281557    0.427042
     22          1           0        0.428917   -2.235694    0.443355
     23          1           0        2.891907   -1.986162    0.094395
     24          1           0        3.926173    2.627803    0.041794
     25          1           0        6.308781    3.193333   -0.315453
     26          1           0        7.234244   -0.987855   -0.745605
     27          1           0        4.888869   -1.562176   -0.401482
     28          1           0       -1.650764    4.118819    0.791906
     29          1           0        8.766923    0.752728   -0.878434
     30          1           0       -3.979144    1.859957    1.451897
     31          6           0       -3.898388   -0.253422    2.087384
     32          1           0       -3.381097   -1.167043    1.459744
     33          1           0       -3.220247   -0.404839    2.941997
     34          1           0       -4.306349   -0.787684    0.846286
     35          1           0       -4.929674   -0.262314    2.445407
     36          6           0       -4.464821    0.390656   -0.092489
     37          6           0       -3.924332   -0.177330   -1.280139
     38          6           0       -5.871445    0.606839   -0.050636
     39          6           0       -4.742954   -0.581595   -2.318384
     40          1           0       -2.850991   -0.295779   -1.370312
     41          6           0       -6.695226    0.220951   -1.090543
     42          1           0       -6.306092    1.079131    0.828142
     43          6           0       -6.130700   -0.379407   -2.231869
     44          1           0       -4.335956   -1.036602   -3.214623
     45          1           0       -7.767490    0.390098   -1.034600
     46          8           0       -6.887479   -0.791400   -3.299312
     47          1           0       -7.826384   -0.595051   -3.140788
 ---------------------------------------------------------------------
                    Distance matrix (angstroms):
                    1          2          3          4          5
     1  C    0.000000
     2  C    1.400021   0.000000
     3  C    2.450548   1.428250   0.000000
     4  C    2.802232   2.467886   1.461315   0.000000
     5  C    2.385129   2.810789   2.486916   1.421656   0.000000
     6  C    1.414072   2.472613   2.886033   2.458422   1.376375
     7  C    4.190489   3.764213   2.502354   1.390126   2.411455
     8  C    5.009123   4.889540   3.779208   2.423747   2.777007
     9  C    4.777273   5.051519   4.260581   2.799894   2.392870
    10  O    3.633645   4.179622   3.734767   2.405065   1.368855
    11  C    5.978021   6.414186   5.700362   4.242445   3.649407
    12  C    6.163854   6.876062   6.425700   5.027440   4.075907
    13  C    7.495131   8.250116   7.802395   6.393958   5.454821
    14  C    8.528744   9.133777   8.504066   7.050565   6.326510
    15  C    8.411870   8.809285   7.988150   6.530640   6.075255
    16  C    7.245575   7.533514   6.646937   5.197338   4.870731
    17  O    1.354197   2.345881   3.661900   4.156090   3.629764
    18  O    3.632491   2.377645   1.279074   2.374128   3.649898
    19  C    2.539581   1.509013   2.522448   3.849814   4.319564
    20  O    9.778392  10.439015   9.842754   8.391995   7.628380
    21  H    2.187805   3.455021   3.970686   3.440192   2.145564
    22  H    4.834020   4.116044   2.705724   2.130040   3.392216
    23  H    6.069434   5.861733   4.653967   3.401822   3.858007
    24  H    5.432796   6.305476   6.065986   4.771758   3.600748
    25  H    7.887051   8.778915   8.480170   7.123751   6.047116
    26  H    9.368104   9.678047   8.765687   7.325612   7.003651
    27  H    7.459825   7.547361   6.499943   5.109234   5.083538
    28  H    1.920347   3.171005   4.367276   4.598849   3.785998
    29  H   10.441583  11.012050  10.315688   8.855020   8.213363
    30  H    2.657289   2.156949   3.425264   4.611369   4.813342
    31  C    3.732820   2.509877   2.876383   4.274913   5.062495
    32  H    3.960626   2.574193   2.333989   3.724474   4.779525
    33  H    3.859663   2.757307   2.906239   4.109870   4.896095
    34  H    4.144605   2.821108   2.981933   4.432036   5.351747
    35  H    4.604401   3.478819   3.956742   5.365352   6.120810
    36  C    3.617454   2.599395   3.247474   4.594655   5.206059
    37  C    3.982335   3.017569   3.225164   4.360173   5.060224
    38  C    4.769370   3.883163   4.632525   6.004617   6.571649
    39  C    5.284021   4.394916   4.532270   5.580850   6.291192
    40  H    3.555712   2.652989   2.540534   3.457427   4.189219
    41  C    5.898839   5.031376   5.628342   6.948294   7.563533
    42  H    4.989847   4.198382   5.101984   6.493211   6.982475
    43  C    6.114453   5.236701   5.584942   6.767126   7.442271
    44  H    5.866057   5.041719   4.969959   5.816975   6.541715
    45  H    6.808522   5.988267   6.649499   7.993635   8.584156
    46  O    7.402988   6.561826   6.829302   7.940241   8.626691
    47  H    7.969337   7.139307   7.512903   8.694120   9.359997
                    6          7          8          9         10
     6  C    0.000000
     7  C    3.694678   0.000000
     8  C    4.151441   1.396193   0.000000
     9  C    3.619212   2.409979   1.389910   0.000000
    10  O    2.353258   2.741129   2.364434   1.352717   0.000000
    11  C    4.686296   3.790203   2.544561   1.450111   2.346524
    12  C    4.767049   4.892433   3.805161   2.491225   2.718666
    13  C    6.087111   6.167768   4.976291   3.761073   4.099623
    14  C    7.148781   6.557243   5.226705   4.264589   4.961581
    15  C    7.109786   5.797325   4.407677   3.763268   4.779572
    16  C    6.012879   4.415624   3.024575   2.492797   3.660176
    17  O    2.400551   5.544666   6.332292   5.988962   4.752685
    18  O    4.164617   2.850929   4.245774   5.044686   4.777310
    19  C    3.855969   5.022485   6.258617   6.533233   5.688344
    20  O    8.381888   7.900466   6.560528   5.610674   6.259802
    21  H    1.084714   4.556915   4.764062   3.943380   2.590848
    22  H    4.579464   1.085876   2.165011   3.400560   3.826969
    23  H    5.232001   2.154491   1.081159   2.144759   3.344106
    24  H    4.019423   4.941434   4.097014   2.708752   2.369398
    25  H    6.475394   7.046865   5.930758   4.643896   4.746848
    26  H    8.100574   6.452026   5.059681   4.636340   5.752753
    27  H    6.349386   4.089267   2.727787   2.733923   4.057666
    28  H    2.423541   5.955114   6.560874   6.014116   4.698890
    29  H    9.065452   8.228463   6.850121   6.055243   6.855250
    30  H    4.062676   5.875427   7.028723   7.140414   6.155294
    31  C    4.886810   5.179944   6.507065   7.023102   6.386277
    32  H    4.910926   4.403995   5.786747   6.487750   6.041692
    33  H    4.832750   4.918719   6.182823   6.708456   6.139160
    34  H    5.276426   5.233646   6.608442   7.226691   6.668261
    35  H    5.846183   6.253173   7.589073   8.112765   7.453646
    36  C    4.851027   5.615148   6.894653   7.286475   6.537686
    37  C    4.940509   5.196111   6.418744   6.882398   6.275565
    38  C    6.089744   7.019849   8.313082   8.700014   7.911947
    39  C    6.196010   6.271959   7.448675   7.961659   7.429380
    40  H    4.264749   4.230011   5.398166   5.864701   5.330415
    41  C    7.145916   7.858362   9.139794   9.582048   8.858272
    42  H    6.381677   7.573387   8.865784   9.199989   8.344391
    43  C    7.191486   7.532432   8.756459   9.253669   8.645731
    44  H    6.592189   6.335391   7.411456   7.960133   7.550700
    45  H    8.099370   8.917730  10.209328  10.643600   9.891212
    46  O    8.418545   8.606301   9.786288  10.315497   9.769489
    47  H    9.067567   9.414171  10.626351  11.141614  10.545046
                   11         12         13         14         15
    11  C    0.000000
    12  C    1.415021   0.000000
    13  C    2.436258   1.381453   0.000000
    14  C    2.814488   2.412105   1.405414   0.000000
    15  C    2.434647   2.793047   2.432227   1.405354   0.000000
    16  C    1.411956   2.424020   2.795467   2.415018   1.384127
    17  O    7.086019   7.079742   8.345379   9.484815   9.505681
    18  O    6.491150   7.383067   8.737816   9.302280   8.630075
    19  C    7.912763   8.381016   9.753003  10.641635  10.295856
    20  O    4.160799   3.616230   2.348489   1.347531   2.420342
    21  H    4.729400   4.484493   5.698683   6.893675   7.068023
    22  H    4.698787   5.889785   7.118641   7.384262   6.490472
    23  H    2.815473   4.211515   5.184661   5.141171   4.087738
    24  H    2.165119   1.083258   2.131817   3.391038   3.876298
    25  H    3.426215   2.154641   1.084632   2.149493   3.407189
    26  H    3.418028   3.880248   3.418415   2.165398   1.087213
    27  H    2.176045   3.417961   3.879510   3.386819   2.123199
    28  H    6.957827   6.760352   7.950478   9.168793   9.330154
    29  H    4.621927   4.326706   3.176952   1.918426   2.470817
    30  H    8.456252   8.768563  10.114904  11.102571  10.876362
    31  C    8.443785   9.071013  10.446060  11.220854  10.739971
    32  H    7.934779   8.716324  10.088816  10.745175  10.141117
    33  H    8.096274   8.736877  10.089873  10.834286  10.344323
    34  H    8.669660   9.379413  10.758757  11.474918  10.922121
    35  H    9.530319  10.135221  11.508511  12.301316  11.828161
    36  C    8.676927   9.224255  10.589923  11.417060  10.998541
    37  C    8.241762   8.877802  10.214683  10.947185  10.456065
    38  C   10.083947  10.588735  11.949573  12.810591  12.416026
    39  C    9.276730   9.938420  11.239364  11.920150  11.392030
    40  H    7.211035   7.891609   9.219156   9.908830   9.393225
    41  C   10.950951  11.495190  12.838933  13.655369  13.219703
    42  H   10.578714  11.019407  12.381138  13.295939  12.952838
    43  C   10.586556  11.200327  12.513452  13.244808  12.748364
    44  H    9.209669   9.921065  11.173167  11.769262  11.192827
    45  H   12.012391  12.529455  13.872479  14.712971  14.294734
    46  O   11.609687  12.245432  13.525744  14.209303  13.683160
    47  H   12.452632  13.058171  14.350585  15.071212  14.568088
                   16         17         18         19         20
    16  C    0.000000
    17  O    8.410408   0.000000
    18  O    7.253220   4.722477   0.000000
    19  C    9.002610   2.801801   2.848144   0.000000
    20  O    3.666067  10.676007  10.649740  11.947578   0.000000
    21  H    6.125109   2.676975   5.249218   4.726780   8.040689
    22  H    5.113226   6.166977   2.531851   5.143192   8.711496
    23  H    2.754766   7.400758   4.910038   7.169520   6.416693
    24  H    3.408713   6.224732   7.142442   7.785788   4.478692
    25  H    3.879850   8.595468   9.493651  10.260392   2.553607
    26  H    2.145136  10.500705   9.301633  11.144137   2.692449
    27  H    1.084313   8.705581   6.925125   8.958744   4.538325
    28  H    8.332886   0.970785   5.515147   3.768791  10.297316
    29  H    3.843081  11.402242  11.037340  12.517271   0.971460
    30  H    9.631967   2.379105   3.899848   1.090590  12.375760
    31  C    9.404334   4.150034   2.627661   1.551714  12.547594
    32  H    8.774076   4.684199   1.621215   2.111974  12.088512
    33  H    9.025941   4.400067   2.717244   2.290150  12.149760
    34  H    9.563319   4.617283   2.446801   1.852885  12.813866
    35  H   10.493020   4.781124   3.615906   2.226933  13.624808
    36  C    9.686911   3.817453   3.207094   1.563525  12.728973
    37  C    9.151578   4.438958   3.094821   2.634340  12.252548
    38  C   11.108535   4.647889   4.486024   2.570062  14.115149
    39  C   10.108302   5.626579   4.242510   3.899955  13.205607
    40  H    8.091658   4.290175   2.562203   2.843606  11.215177
    41  C   11.915468   5.787572   5.353528   3.858729  14.953523
    42  H   11.653705   4.673406   5.019162   2.733076  14.594121
    43  C   11.459372   6.208285   5.249506   4.380180  14.531029
    44  H    9.941437   6.323396   4.655245   4.788134  13.030136
    45  H   12.991764   6.560099   6.354948   4.716990  16.007649
    46  O   12.416689   7.481349   6.429689   5.751401  15.475171
    47  H   13.294161   7.923054   7.108569   6.176706  16.341027
                   21         22         23         24         25
    21  H    0.000000
    22  H    5.517281   0.000000
    23  H    5.821201   2.500072   0.000000
    24  H    3.570791   6.003804   4.728758   0.000000
    25  H    5.919255   8.038839   6.218535   2.474726   0.000000
    26  H    8.112108   7.020200   4.534105   4.963498   4.303934
    27  H    6.630827   4.588959   2.100837   4.321944   4.963711
    28  H    2.278738   6.695252   7.641543   5.821342   8.089322
    29  H    8.802717   8.955453   6.554672   5.272152   3.509411
    30  H    4.751114   6.101025   7.990418   8.066723  10.523441
    31  C    5.835057   5.035652   7.285773   8.585432  11.038118
    32  H    5.952642   4.085495   6.471917   8.355097  10.773020
    33  H    5.769709   4.786610   6.925882   8.287304  10.693933
    34  H    6.263649   4.968081   7.335978   8.949144  11.396452
    35  H    6.740429   6.051193   8.347217   9.620611  12.077529
    36  C    5.714412   5.579742   7.733410   8.685139  11.134416
    37  C    5.822291   5.114496   7.184868   8.440777  10.817051
    38  C    6.868627   6.929544   9.140078  10.004308  12.454637
    39  C    7.020871   6.091920   8.129293   9.540673  11.849163
    40  H    5.180571   4.220243   6.163086   7.514741   9.858400
    41  C    7.908109   7.690342   9.909013  10.949395  13.361887
    42  H    7.104933   7.516413   9.723044  10.378631  12.841833
    43  C    7.975361   7.323332   9.455189  10.740277  13.083494
    44  H    7.395186   6.125572   8.005827   9.607023  11.815581
    45  H    8.820977   8.732710  10.979252  11.954402  14.370689
    46  O    9.171796   8.344051  10.420225  11.823241  14.103999
    47  H    9.800003   9.148103  11.281993  12.595167  14.904270
                   26         27         28         29         30
    26  H    0.000000
    27  H    2.439067   0.000000
    28  H   10.362694   8.744409   0.000000
    29  H    2.323010   4.541538  11.074692   0.000000
    30  H   11.776209   9.684403   3.310498  13.004561   0.000000
    31  C   11.510895   9.226222   5.083952  13.046781   2.208333
    32  H   10.843484   8.486026   5.601822  12.519065   3.085523
    33  H   11.101112   8.847374   5.248776  12.634393   2.815248
    34  H   11.651586   9.311756   5.579325  13.276218   2.735660
    35  H   12.596422  10.305251   5.716612  14.130640   2.528756
    36  C   11.798092   9.560363   4.753974  13.260010   2.186288
    37  C   11.200736   8.964505   5.283879  12.731627   3.408455
    38  C   13.220632  10.982353   5.555001  14.662481   2.721896
    39  C   12.086850   9.869553   6.428797  13.651763   4.556271
    40  H   10.128237   7.902393   5.060080  11.675497   3.726230
    41  C   13.986076  11.740767   6.647073  15.472745   4.065396
    42  H   13.787306  11.567870   5.559955  15.172828   2.532479
    43  C   13.461089  11.232994   7.031862  15.001756   4.818099
    44  H   11.830805   9.658540   7.059808  13.429256   5.503978
    45  H   15.067657  12.821686   7.392823  16.539126   4.763898
    46  O   14.352110  12.152115   8.262657  15.915567   6.169449
    47  H   15.254957  13.042883   8.707751  16.800970   6.474649
                   31         32         33         34         35
    31  C    0.000000
    32  H    1.223203   0.000000
    33  H    1.101438   1.674486   0.000000
    34  H    1.411450   1.173172   2.391274   0.000000
    35  H    1.091701   2.046499   1.785793   1.794919   0.000000
    36  C    2.342548   2.451594   3.374890   1.514893   2.661461
    37  C    3.368482   2.963375   4.286482   2.245029   3.859745
    38  C    3.033831   3.410240   4.124099   2.280064   2.805814
    39  C    4.497975   4.058528   5.479187   3.201286   4.778129
    40  H    3.613101   3.008211   4.329464   2.696915   4.345315
    41  C    4.259877   4.406125   5.359894   3.236570   3.981666
    42  H    3.026289   3.741632   4.024051   2.735745   2.511881
    43  C    4.863644   4.669978   5.936352   3.601387   4.830434
    44  H    5.377370   4.772680   6.288712   4.068639   5.743515
    45  H    5.013069   5.280803   6.092838   4.111497   4.537543
    46  O    6.183897   5.923211   7.249273   4.883465   6.092186
    47  H    6.548255   6.422822   7.632362   5.322078   6.301366
                   36         37         38         39         40
    36  C    0.000000
    37  C    1.423113   0.000000
    38  C    1.423755   2.432663   0.000000
    39  C    2.444839   1.382579   2.797955   0.000000
    40  H    2.169902   1.083615   3.417515   2.135429   0.000000
    41  C    2.449411   2.805785   1.381640   2.441934   3.888885
    42  H    2.170677   3.419989   1.088222   3.886134   4.319873
    43  C    2.818705   2.411366   2.407836   1.405064   3.392015
    44  H    3.435315   2.156388   3.881938   1.084400   2.481012
    45  H    3.434414   3.892574   2.147126   3.426384   4.975450
    46  O    4.189301   3.637909   3.679850   2.367536   4.501102
    47  H    4.643689   4.343100   3.849073   3.191249   5.289488
                   41         42         43         44         45
    41  C    0.000000
    42  H    2.137580   0.000000
    43  C    1.407745   3.394372   0.000000
    44  H    3.414573   4.970081   2.149143   0.000000
    45  H    1.086964   2.465818   2.169026   4.308526   0.000000
    46  O    2.437310   4.568673   1.371819   2.564677   2.701717
    47  H    2.479694   4.567995   1.935970   3.519021   2.325943
                   46         47
    46  O    0.000000
    47  H    0.972227   0.000000
 Stoichiometry    C23H19O5(1+)
 Framework group  C1[X(C23H19O5)]
 Deg. of freedom   135
 Full point group                 C1      NOp   1
 RotChk:  IX=2 Diff= 6.05D-02
 Largest Abelian subgroup         C1      NOp   1
 Largest concise Abelian subgroup C1      NOp   1
                         Standard orientation:                         
 ---------------------------------------------------------------------
 Center     Atomic      Atomic             Coordinates (Angstroms)
 Number     Number       Type             X           Y           Z
 ---------------------------------------------------------------------
      1          6           0        1.041444    1.989388    0.373735
      2          6           0        1.783966    1.138587   -0.453826
      3          6           0        1.149795    0.032101   -1.096800
      4          6           0       -0.284855   -0.138509   -0.877457
      5          6           0       -0.970796    0.774364   -0.030549
      6          6           0       -0.345393    1.827408    0.597446
      7          6           0       -1.018976   -1.158608   -1.471524
      8          6           0       -2.389843   -1.284434   -1.238615
      9          6           0       -3.031680   -0.385842   -0.394561
     10          8           0       -2.312457    0.604579    0.181311
     11          6           0       -4.436633   -0.368490   -0.035916
     12          6           0       -4.965997    0.667587    0.769443
     13          6           0       -6.303960    0.694561    1.112286
     14          6           0       -7.163169   -0.321778    0.660620
     15          6           0       -6.657053   -1.361934   -0.137466
     16          6           0       -5.315555   -1.381345   -0.477779
     17          8           0        1.714616    3.002634    0.968733
     18          8           0        1.784707   -0.794407   -1.838287
     19          6           0        3.256192    1.361524   -0.698716
     20          8           0       -8.456774   -0.240250    1.029102
     21          1           0       -0.899895    2.498317    1.244758
     22          1           0       -0.497825   -1.851824   -2.124961
     23          1           0       -2.954927   -2.071154   -1.718881
     24          1           0       -4.313438    1.457712    1.120609
     25          1           0       -6.712692    1.489791    1.726268
     26          1           0       -7.317103   -2.152941   -0.484847
     27          1           0       -4.953755   -2.203030   -1.085783
     28          1           0        1.104785    3.555079    1.483840
     29          1           0       -8.963205   -0.985260    0.665477
     30          1           0        3.558053    2.363872   -0.392832
     31          6           0        3.601279    1.072503   -2.183707
     32          1           0        3.178356   -0.073554   -2.246272
     33          1           0        2.899338    1.415163   -2.960256
     34          1           0        4.099788   -0.069140   -1.520134
     35          1           0        4.614083    1.368511   -2.463741
     36          6           0        4.214047    0.305574   -0.056770
     37          6           0        3.767527   -0.909131    0.535146
     38          6           0        5.598461    0.618777    0.054490
     39          6           0        4.657171   -1.790766    1.120617
     40          1           0        2.710327   -1.146709    0.524761
     41          6           0        6.492003   -0.248913    0.652509
     42          1           0        5.959733    1.561576   -0.351515
     43          6           0        6.021841   -1.463085    1.187748
     44          1           0        4.322971   -2.728203    1.551250
     45          1           0        7.545984    0.007870    0.720895
     46          8           0        6.851676   -2.373692    1.791118
     47          1           0        7.766377   -2.044233    1.793423
 ---------------------------------------------------------------------
 Rotational constants (GHZ):           0.4866680           0.0634043           0.0615093
 Leave Link  202 at Mon Mar  1 08:38:04 2021, MaxMem=   268435456 cpu:               1.0 elap:               0.1
 (Enter /public3/home/sc30001/g16/l301.exe)
 Standard basis: 6-31G(d) (6D, 7F)
 Ernie: Thresh=  0.10000D-02 Tol=  0.10000D-05 Strict=F.
 There are   458 symmetry adapted cartesian basis functions of A   symmetry.
 There are   458 symmetry adapted basis functions of A   symmetry.
   458 basis functions,   860 primitive gaussians,   458 cartesian basis functions
    98 alpha electrons       98 beta electrons
       nuclear repulsion energy      2394.6786229841 Hartrees.
 IExCor=  402 DFT=T Ex+Corr=B3LYP ExCW=0 ScaHFX=  0.200000
 ScaDFX=  0.800000  0.720000  1.000000  0.810000 ScalE2=  1.000000  1.000000
 IRadAn=      5 IRanWt=     -1 IRanGd=            0 ICorTp=0 IEmpDi=  4
 NAtoms=   47 NActive=   47 NUniq=   47 SFac= 1.00D+00 NAtFMM=   60 NAOKFM=F Big=F
 Integral buffers will be    131072 words long.
 Raffenetti 2 integral format.
 Two-electron integral symmetry is turned on.
 Leave Link  301 at Mon Mar  1 08:38:04 2021, MaxMem=   268435456 cpu:               1.2 elap:               0.1
 (Enter /public3/home/sc30001/g16/l302.exe)
 NPDir=0 NMtPBC=     1 NCelOv=     1 NCel=       1 NClECP=     1 NCelD=      1
         NCelK=      1 NCelE2=     1 NClLst=     1 CellRange=     0.0.
 One-electron integrals computed using PRISM.
 One-electron integral symmetry used in STVInt
 NBasis=   458 RedAO= T EigKep=  3.17D-04  NBF=   458
 NBsUse=   458 1.00D-06 EigRej= -1.00D+00 NBFU=   458
 Precomputing XC quadrature grid using
 IXCGrd= 4 IRadAn=           5 IRanWt=          -1 IRanGd=           0 AccXCQ= 0.00D+00.
 Generated NRdTot=       0 NPtTot=           0 NUsed=           0 NTot=          32
 NSgBfM=   441   441   441   441   441 MxSgAt=    47 MxSgA2=    47.
 Leave Link  302 at Mon Mar  1 08:38:04 2021, MaxMem=   268435456 cpu:              10.9 elap:               0.5
 (Enter /public3/home/sc30001/g16/l303.exe)
 DipDrv:  MaxL=1.
 Leave Link  303 at Mon Mar  1 08:38:04 2021, MaxMem=   268435456 cpu:               1.5 elap:               0.1
 (Enter /public3/home/sc30001/g16/l401.exe)
 Initial guess from the checkpoint file:  "ts2.chk"
 B after Tr=     0.000000   -0.000000    0.000000
         Rot=    0.999792    0.020295    0.000498   -0.002122 Ang=   2.34 deg.
 Guess basis will be translated and rotated to current coordinates.
 JPrj=2 DoOrth=T DoCkMO=T.
 Generating alternative initial guess.
 ExpMin= 1.61D-01 ExpMax= 5.48D+03 ExpMxC= 8.25D+02 IAcc=2 IRadAn=         4 AccDes= 0.00D+00
 Harris functional with IExCor=  402 and IRadAn=       4 diagonalized for initial guess.
 HarFok:  IExCor=  402 AccDes= 0.00D+00 IRadAn=         4 IDoV= 1 UseB2=F ITyADJ=14
 ICtDFT=  3500011 ScaDFX=  1.000000  1.000000  1.000000  1.000000
 FoFCou: FMM=F IPFlag=           0 FMFlag=      100000 FMFlg1=           0
         NFxFlg=           0 DoJE=T BraDBF=F KetDBF=T FulRan=T
         wScrn=  0.000000 ICntrl=       500 IOpCl=  0 I1Cent=   200000004 NGrid=           0
         NMat0=    1 NMatS0=      1 NMatT0=    0 NMatD0=    1 NMtDS0=    0 NMtDT0=    0
 Petite list used in FoFCou.
 Harris En= -1263.64356176313    
 Leave Link  401 at Mon Mar  1 08:38:05 2021, MaxMem=   268435456 cpu:              20.6 elap:               0.9
 (Enter /public3/home/sc30001/g16/l502.exe)
 Integral symmetry usage will be decided dynamically.
 Closed shell SCF:
 Using DIIS extrapolation, IDIIS=  1040.
 NGot=   268435456 LenX=   267999857 LenY=   267789635
 Requested convergence on RMS density matrix=1.00D-08 within 128 cycles.
 Requested convergence on MAX density matrix=1.00D-06.
 Requested convergence on             energy=1.00D-06.
 No special actions if energy rises.
 Fock matrices will be formed incrementally for  20 cycles.
 Integral accuracy reduced to 1.0D-05 until final iterations.

 Cycle   1  Pass 0  IDiag  1:
 FoFJK:  IHMeth= 1 ICntrl=       0 DoSepK=F KAlg= 0 I1Cent=           0 FoldK=F
 IRaf= 620000000 NMat=       1 IRICut=       1 DoRegI=T DoRafI=F ISym2E= 0 IDoP0=0 IntGTp=1.
 FoFCou: FMM=F IPFlag=           0 FMFlag=      100000 FMFlg1=           0
         NFxFlg=           0 DoJE=F BraDBF=F KetDBF=F FulRan=T
         wScrn=  0.000000 ICntrl=         0 IOpCl=  0 I1Cent=           0 NGrid=           0
         NMat0=    1 NMatS0=      1 NMatT0=    0 NMatD0=    1 NMtDS0=    0 NMtDT0=    0
 Symmetry not used in FoFCou.
 E= -1263.59172303448    
 DIIS: error= 4.29D-03 at cycle   1 NSaved=   1.
 NSaved= 1 IEnMin= 1 EnMin= -1263.59172303448     IErMin= 1 ErrMin= 4.29D-03
 ErrMax= 4.29D-03  0.00D+00 EMaxC= 1.00D-01 BMatC= 2.67D-02 BMatP= 2.67D-02
 IDIUse=3 WtCom= 9.57D-01 WtEn= 4.29D-02
 Coeff-Com:  0.100D+01
 Coeff-En:   0.100D+01
 Coeff:      0.100D+01
 Gap=     1.588 Goal=   None    Shift=    0.000
 GapD=    1.588 DampG=2.000 DampE=1.000 DampFc=2.0000 IDamp=-1.
 RMSDP=7.28D-04 MaxDP=2.31D-02              OVMax= 4.24D-02

 Cycle   2  Pass 0  IDiag  1:
 RMSU=  7.28D-04    CP:  9.99D-01
 E= -1263.64987124100     Delta-E=       -0.058148206519 Rises=F Damp=F
 DIIS: error= 7.31D-04 at cycle   2 NSaved=   2.
 NSaved= 2 IEnMin= 2 EnMin= -1263.64987124100     IErMin= 2 ErrMin= 7.31D-04
 ErrMax= 7.31D-04  0.00D+00 EMaxC= 1.00D-01 BMatC= 8.22D-04 BMatP= 2.67D-02
 IDIUse=3 WtCom= 9.93D-01 WtEn= 7.31D-03
 Coeff-Com: -0.409D-01 0.104D+01
 Coeff-En:   0.000D+00 0.100D+01
 Coeff:     -0.406D-01 0.104D+01
 Gap=     0.107 Goal=   None    Shift=    0.000
 RMSDP=2.09D-04 MaxDP=1.05D-02 DE=-5.81D-02 OVMax= 2.39D-02

 Cycle   3  Pass 0  IDiag  1:
 RMSU=  2.09D-04    CP:  9.99D-01  1.02D+00
 E= -1263.64914075586     Delta-E=        0.000730485137 Rises=F Damp=F
 DIIS: error= 1.19D-03 at cycle   3 NSaved=   3.
 NSaved= 3 IEnMin= 2 EnMin= -1263.64987124100     IErMin= 2 ErrMin= 7.31D-04
 ErrMax= 1.19D-03  0.00D+00 EMaxC= 1.00D-01 BMatC= 2.09D-03 BMatP= 8.22D-04
 IDIUse=3 WtCom= 2.25D-01 WtEn= 7.75D-01
 Coeff-Com: -0.529D-01 0.675D+00 0.378D+00
 Coeff-En:   0.000D+00 0.627D+00 0.373D+00
 Coeff:     -0.119D-01 0.638D+00 0.374D+00
 Gap=     0.110 Goal=   None    Shift=    0.000
 RMSDP=1.53D-04 MaxDP=6.56D-03 DE= 7.30D-04 OVMax= 2.20D-02

 Cycle   4  Pass 0  IDiag  1:
 RMSU=  6.32D-05    CP:  9.99D-01  1.06D+00  3.46D-01
 E= -1263.65108350000     Delta-E=       -0.001942744136 Rises=F Damp=F
 DIIS: error= 4.20D-04 at cycle   4 NSaved=   4.
 NSaved= 4 IEnMin= 4 EnMin= -1263.65108350000     IErMin= 4 ErrMin= 4.20D-04
 ErrMax= 4.20D-04  0.00D+00 EMaxC= 1.00D-01 BMatC= 1.36D-04 BMatP= 8.22D-04
 IDIUse=3 WtCom= 9.96D-01 WtEn= 4.20D-03
 Coeff-Com: -0.248D-01 0.252D+00 0.236D+00 0.537D+00
 Coeff-En:   0.000D+00 0.000D+00 0.366D-01 0.963D+00
 Coeff:     -0.247D-01 0.251D+00 0.235D+00 0.539D+00
 Gap=     0.109 Goal=   None    Shift=    0.000
 RMSDP=4.01D-05 MaxDP=2.42D-03 DE=-1.94D-03 OVMax= 6.24D-03

 Cycle   5  Pass 0  IDiag  1:
 RMSU=  2.27D-05    CP:  9.99D-01  1.07D+00  4.65D-01  6.55D-01
 E= -1263.65120859702     Delta-E=       -0.000125097023 Rises=F Damp=F
 DIIS: error= 1.16D-04 at cycle   5 NSaved=   5.
 NSaved= 5 IEnMin= 5 EnMin= -1263.65120859702     IErMin= 5 ErrMin= 1.16D-04
 ErrMax= 1.16D-04  0.00D+00 EMaxC= 1.00D-01 BMatC= 1.94D-05 BMatP= 1.36D-04
 IDIUse=3 WtCom= 9.99D-01 WtEn= 1.16D-03
 Coeff-Com: -0.681D-02 0.488D-01 0.893D-01 0.342D+00 0.527D+00
 Coeff-En:   0.000D+00 0.000D+00 0.000D+00 0.690D-01 0.931D+00
 Coeff:     -0.681D-02 0.488D-01 0.892D-01 0.341D+00 0.528D+00
 Gap=     0.109 Goal=   None    Shift=    0.000
 RMSDP=1.35D-05 MaxDP=7.48D-04 DE=-1.25D-04 OVMax= 1.70D-03

 Cycle   6  Pass 0  IDiag  1:
 RMSU=  8.66D-06    CP:  9.99D-01  1.07D+00  4.54D-01  7.38D-01  6.28D-01
 E= -1263.65122442469     Delta-E=       -0.000015827674 Rises=F Damp=F
 DIIS: error= 3.69D-05 at cycle   6 NSaved=   6.
 NSaved= 6 IEnMin= 6 EnMin= -1263.65122442469     IErMin= 6 ErrMin= 3.69D-05
 ErrMax= 3.69D-05  0.00D+00 EMaxC= 1.00D-01 BMatC= 1.99D-06 BMatP= 1.94D-05
 IDIUse=1 WtCom= 1.00D+00 WtEn= 0.00D+00
 Coeff-Com: -0.755D-03-0.489D-02 0.183D-01 0.116D+00 0.301D+00 0.570D+00
 Coeff:     -0.755D-03-0.489D-02 0.183D-01 0.116D+00 0.301D+00 0.570D+00
 Gap=     0.109 Goal=   None    Shift=    0.000
 RMSDP=4.97D-06 MaxDP=2.35D-04 DE=-1.58D-05 OVMax= 4.32D-04

 Initial convergence to 1.0D-05 achieved.  Increase integral accuracy.
 Cycle   7  Pass 1  IDiag  1:
 E= -1263.65122492926     Delta-E=       -0.000000504569 Rises=F Damp=F
 DIIS: error= 5.35D-05 at cycle   1 NSaved=   1.
 NSaved= 1 IEnMin= 1 EnMin= -1263.65122492926     IErMin= 1 ErrMin= 5.35D-05
 ErrMax= 5.35D-05  0.00D+00 EMaxC= 1.00D-01 BMatC= 1.74D-06 BMatP= 1.74D-06
 IDIUse=1 WtCom= 1.00D+00 WtEn= 0.00D+00
 Coeff-Com:  0.100D+01
 Coeff:      0.100D+01
 Gap=     0.109 Goal=   None    Shift=    0.000
 RMSDP=4.97D-06 MaxDP=2.35D-04 DE=-5.05D-07 OVMax= 6.16D-04

 Cycle   8  Pass 1  IDiag  1:
 RMSU=  3.86D-05    CP:  1.00D+00
 E= -1263.65122471441     Delta-E=        0.000000214859 Rises=F Damp=F
 DIIS: error= 7.18D-05 at cycle   2 NSaved=   2.
 NSaved= 2 IEnMin= 1 EnMin= -1263.65122492926     IErMin= 1 ErrMin= 5.35D-05
 ErrMax= 7.18D-05  0.00D+00 EMaxC= 1.00D-01 BMatC= 1.65D-06 BMatP= 1.74D-06
 IDIUse=1 WtCom= 1.00D+00 WtEn= 0.00D+00
 Coeff-Com:  0.490D+00 0.510D+00
 Coeff:      0.490D+00 0.510D+00
 Gap=     0.109 Goal=   None    Shift=    0.000
 RMSDP=5.19D-06 MaxDP=2.28D-04 DE= 2.15D-07 OVMax= 6.42D-04

 Cycle   9  Pass 1  IDiag  1:
 RMSU=  5.17D-06    CP:  1.00D+00  9.91D-01
 E= -1263.65122576490     Delta-E=       -0.000001050490 Rises=F Damp=F
 DIIS: error= 4.19D-05 at cycle   3 NSaved=   3.
 NSaved= 3 IEnMin= 3 EnMin= -1263.65122576490     IErMin= 3 ErrMin= 4.19D-05
 ErrMax= 4.19D-05  0.00D+00 EMaxC= 1.00D-01 BMatC= 6.46D-07 BMatP= 1.65D-06
 IDIUse=1 WtCom= 1.00D+00 WtEn= 0.00D+00
 Coeff-Com:  0.242D-01 0.381D+00 0.595D+00
 Coeff:      0.242D-01 0.381D+00 0.595D+00
 Gap=     0.109 Goal=   None    Shift=    0.000
 RMSDP=2.35D-06 MaxDP=1.19D-04 DE=-1.05D-06 OVMax= 2.27D-04

 Cycle  10  Pass 1  IDiag  1:
 RMSU=  7.71D-07    CP:  1.00D+00  1.00D+00  5.80D-01
 E= -1263.65122638962     Delta-E=       -0.000000624726 Rises=F Damp=F
 DIIS: error= 4.74D-06 at cycle   4 NSaved=   4.
 NSaved= 4 IEnMin= 4 EnMin= -1263.65122638962     IErMin= 4 ErrMin= 4.74D-06
 ErrMax= 4.74D-06  0.00D+00 EMaxC= 1.00D-01 BMatC= 4.04D-08 BMatP= 6.46D-07
 IDIUse=1 WtCom= 1.00D+00 WtEn= 0.00D+00
 Coeff-Com: -0.227D-02 0.225D+00 0.381D+00 0.397D+00
 Coeff:     -0.227D-02 0.225D+00 0.381D+00 0.397D+00
 Gap=     0.109 Goal=   None    Shift=    0.000
 RMSDP=5.51D-07 MaxDP=2.93D-05 DE=-6.25D-07 OVMax= 7.32D-05

 Cycle  11  Pass 1  IDiag  1:
 RMSU=  1.82D-07    CP:  1.00D+00  1.00D+00  6.11D-01  3.59D-01
 E= -1263.65122642629     Delta-E=       -0.000000036668 Rises=F Damp=F
 DIIS: error= 1.42D-06 at cycle   5 NSaved=   5.
 NSaved= 5 IEnMin= 5 EnMin= -1263.65122642629     IErMin= 5 ErrMin= 1.42D-06
 ErrMax= 1.42D-06  0.00D+00 EMaxC= 1.00D-01 BMatC= 1.34D-09 BMatP= 4.04D-08
 IDIUse=1 WtCom= 1.00D+00 WtEn= 0.00D+00
 Coeff-Com: -0.209D-02 0.139D+00 0.238D+00 0.264D+00 0.362D+00
 Coeff:     -0.209D-02 0.139D+00 0.238D+00 0.264D+00 0.362D+00
 Gap=     0.109 Goal=   None    Shift=    0.000
 RMSDP=1.20D-07 MaxDP=5.37D-06 DE=-3.67D-08 OVMax= 1.83D-05

 Cycle  12  Pass 1  IDiag  1:
 RMSU=  5.57D-08    CP:  1.00D+00  1.00D+00  6.11D-01  4.07D-01  4.54D-01
 E= -1263.65122642772     Delta-E=       -0.000000001426 Rises=F Damp=F
 DIIS: error= 1.67D-07 at cycle   6 NSaved=   6.
 NSaved= 6 IEnMin= 6 EnMin= -1263.65122642772     IErMin= 6 ErrMin= 1.67D-07
 ErrMax= 1.67D-07  0.00D+00 EMaxC= 1.00D-01 BMatC= 4.29D-11 BMatP= 1.34D-09
 IDIUse=1 WtCom= 1.00D+00 WtEn= 0.00D+00
 Coeff-Com: -0.873D-03 0.490D-01 0.845D-01 0.964D-01 0.190D+00 0.581D+00
 Coeff:     -0.873D-03 0.490D-01 0.845D-01 0.964D-01 0.190D+00 0.581D+00
 Gap=     0.109 Goal=   None    Shift=    0.000
 RMSDP=2.14D-08 MaxDP=1.14D-06 DE=-1.43D-09 OVMax= 1.85D-06

 Cycle  13  Pass 1  IDiag  1:
 RMSU=  1.59D-08    CP:  1.00D+00  1.00D+00  6.12D-01  4.06D-01  4.92D-01
                    CP:  7.80D-01
 E= -1263.65122642778     Delta-E=       -0.000000000068 Rises=F Damp=F
 DIIS: error= 5.91D-08 at cycle   7 NSaved=   7.
 NSaved= 7 IEnMin= 7 EnMin= -1263.65122642778     IErMin= 7 ErrMin= 5.91D-08
 ErrMax= 5.91D-08  0.00D+00 EMaxC= 1.00D-01 BMatC= 2.51D-12 BMatP= 4.29D-11
 IDIUse=1 WtCom= 1.00D+00 WtEn= 0.00D+00
 Coeff-Com: -0.245D-03 0.123D-01 0.214D-01 0.246D-01 0.602D-01 0.260D+00
 Coeff-Com:  0.622D+00
 Coeff:     -0.245D-03 0.123D-01 0.214D-01 0.246D-01 0.602D-01 0.260D+00
 Coeff:      0.622D+00
 Gap=     0.109 Goal=   None    Shift=    0.000
 RMSDP=5.81D-09 MaxDP=2.58D-07 DE=-6.82D-11 OVMax= 4.81D-07

 SCF Done:  E(RB3LYP) =  -1263.65122643     A.U. after   13 cycles
            NFock= 13  Conv=0.58D-08     -V/T= 2.0093
 KE= 1.251995646098D+03 PE=-7.708952055295D+03 EE= 2.798626559785D+03
 Leave Link  502 at Mon Mar  1 08:38:27 2021, MaxMem=   268435456 cpu:             529.9 elap:              22.1
 (Enter /public3/home/sc30001/g16/l701.exe)
 ... and contract with generalized density number  0.
 Compute integral first derivatives.
 Leave Link  701 at Mon Mar  1 08:38:28 2021, MaxMem=   268435456 cpu:               5.9 elap:               0.3
 (Enter /public3/home/sc30001/g16/l702.exe)
 L702 exits ... SP integral derivatives will be done elsewhere.
 Leave Link  702 at Mon Mar  1 08:38:28 2021, MaxMem=   268435456 cpu:               0.4 elap:               0.0
 (Enter /public3/home/sc30001/g16/l703.exe)
 Integral derivatives from FoFJK, PRISM(SPDF).
 Compute integral first derivatives, UseDBF=F ICtDFT=           0.
 Calling FoFJK, ICntrl=      2127 FMM=F ISym2X=0 I1Cent= 0 IOpClX= 0 NMat=1 NMatS=1 NMatT=0.
 FoFJK:  IHMeth= 1 ICntrl=    2127 DoSepK=F KAlg= 0 I1Cent=           0 FoldK=F
 IRaf=         0 NMat=       1 IRICut=       1 DoRegI=T DoRafI=F ISym2E= 0 IDoP0=0 IntGTp=1.
 FoFCou: FMM=F IPFlag=           0 FMFlag=      100000 FMFlg1=         800
         NFxFlg=           0 DoJE=F BraDBF=F KetDBF=F FulRan=T
         wScrn=  0.000000 ICntrl=      2127 IOpCl=  0 I1Cent=           0 NGrid=           0
         NMat0=    1 NMatS0=      1 NMatT0=    0 NMatD0=    1 NMtDS0=    0 NMtDT0=    0
 Symmetry not used in FoFCou.
 Leave Link  703 at Mon Mar  1 08:38:37 2021, MaxMem=   268435456 cpu:             209.4 elap:               8.8
 (Enter /public3/home/sc30001/g16/l716.exe)
 Dipole        = 8.64101869D-01 2.28511048D-01-1.38681957D-01
 ***** Axes restored to original set *****
 -------------------------------------------------------------------
 Center     Atomic                   Forces (Hartrees/Bohr)
 Number     Number              X              Y              Z
 -------------------------------------------------------------------
      1        6           0.000374017   -0.000282217   -0.000177075
      2        6           0.000279735   -0.000420941   -0.001511335
      3        6           0.000757345   -0.000932889    0.000805814
      4        6           0.000284812   -0.000021271    0.000358322
      5        6           0.000086800   -0.000050312   -0.000235940
      6        6           0.000002657    0.000032268   -0.000126697
      7        6          -0.000302797    0.000130791    0.000055474
      8        6           0.000349992    0.000120184    0.000025602
      9        6          -0.000303238   -0.000124827   -0.000039905
     10        8           0.000029307    0.000163552    0.000146372
     11        6           0.000300232    0.000009226   -0.000064748
     12        6          -0.000098809   -0.000100888    0.000103143
     13        6           0.000063079   -0.000012879    0.000011123
     14        6          -0.000093415   -0.000096699    0.000012258
     15        6           0.000136344    0.000153151   -0.000037014
     16        6          -0.000241175   -0.000029443   -0.000061224
     17        8          -0.000186790   -0.000001232    0.000277803
     18        8           0.002003571    0.001194986   -0.000166463
     19        6          -0.002660795    0.002330299    0.000154875
     20        8           0.000105739    0.000029423    0.000002533
     21        1           0.000028982   -0.000001600    0.000099485
     22        1          -0.000003911   -0.000002075   -0.000007741
     23        1           0.000222734   -0.000000086   -0.000150643
     24        1          -0.000070098    0.000042513   -0.000019809
     25        1          -0.000002474    0.000002216   -0.000023612
     26        1           0.000003209   -0.000001685   -0.000001991
     27        1          -0.000220904   -0.000093842    0.000140660
     28        1          -0.000027351    0.000025336   -0.000253585
     29        1          -0.000014081    0.000008616    0.000003204
     30        1           0.001513745    0.000949597    0.000291159
     31        6           0.003673282   -0.001675563   -0.001934732
     32        1           0.000038358   -0.000906696    0.005738632
     33        1          -0.001026780    0.000960494    0.000732525
     34        1          -0.004217394   -0.003477635   -0.001036291
     35        1           0.000012026   -0.001498738    0.000105348
     36        6           0.000307051    0.001421394   -0.001029516
     37        6           0.000787595    0.002906098   -0.001651006
     38        6           0.000509638    0.000206707    0.000640557
     39        6          -0.002171217    0.000072229   -0.000677034
     40        1          -0.001263546   -0.000915971   -0.000146635
     41        6           0.000176373   -0.000067925   -0.000915089
     42        1          -0.000439564   -0.000036730   -0.000698709
     43        6          -0.011161829   -0.005869803   -0.014564285
     44        1           0.000086898   -0.000044863   -0.000088438
     45        1          -0.000072822   -0.000094174    0.000061507
     46        8           0.011916790    0.005963798    0.015663580
     47        1           0.000528678    0.000038105    0.000189541
 -------------------------------------------------------------------
 Cartesian Forces:  Max     0.015663580 RMS     0.002576913
 Leave Link  716 at Mon Mar  1 08:38:37 2021, MaxMem=   268435456 cpu:               0.5 elap:               0.0
 (Enter /public3/home/sc30001/g16/l103.exe)

 GradGradGradGradGradGradGradGradGradGradGradGradGradGradGradGradGradGrad
 Berny optimization.
 FormGI is forming the generalized inverse of G from B-inverse, IUseBI=4.
 GSVD:  received Info=                   1 from GESDD.
 Internal  Forces:  Max     0.021003775 RMS     0.001868524
 Search for a saddle point.
 Step number   5 out of a maximum of  265
 All quantities printed in internal units (Hartrees-Bohrs-Radians)
 Swapping is turned off.
 Update second derivatives using D2CorX and points    4    5
 ITU=  0  0  0  0  0
     Eigenvalues ---   -0.24553  -0.00263   0.00340   0.00539   0.00694
     Eigenvalues ---    0.00891   0.00948   0.00967   0.01056   0.01274
     Eigenvalues ---    0.01291   0.01377   0.01409   0.01457   0.01583
     Eigenvalues ---    0.01635   0.01661   0.01682   0.01767   0.01783
     Eigenvalues ---    0.01793   0.01868   0.02043   0.02053   0.02059
     Eigenvalues ---    0.02104   0.02146   0.02228   0.02383   0.02484
     Eigenvalues ---    0.02667   0.02698   0.02743   0.02818   0.02886
     Eigenvalues ---    0.02938   0.02961   0.03127   0.03222   0.03318
     Eigenvalues ---    0.03367   0.03904   0.04197   0.04940   0.05752
     Eigenvalues ---    0.06319   0.07974   0.08885   0.10386   0.11036
     Eigenvalues ---    0.11084   0.11146   0.11201   0.11784   0.11926
     Eigenvalues ---    0.12023   0.12223   0.12289   0.13014   0.13174
     Eigenvalues ---    0.14715   0.16017   0.16384   0.16683   0.17119
     Eigenvalues ---    0.17449   0.17484   0.17612   0.18013   0.18160
     Eigenvalues ---    0.18664   0.18963   0.19312   0.19501   0.19616
     Eigenvalues ---    0.19857   0.20127   0.20697   0.21602   0.22003
     Eigenvalues ---    0.22523   0.22586   0.22991   0.24731   0.26866
     Eigenvalues ---    0.27405   0.28296   0.30076   0.31445   0.32017
     Eigenvalues ---    0.32516   0.32675   0.32947   0.33287   0.33576
     Eigenvalues ---    0.33654   0.33811   0.33868   0.34243   0.34449
     Eigenvalues ---    0.35481   0.35943   0.36611   0.36696   0.36712
     Eigenvalues ---    0.36782   0.36796   0.37229   0.37886   0.38976
     Eigenvalues ---    0.39500   0.39698   0.41163   0.42107   0.42954
     Eigenvalues ---    0.43184   0.44731   0.45389   0.45460   0.45651
     Eigenvalues ---    0.46802   0.47762   0.49048   0.49735   0.50041
     Eigenvalues ---    0.50417   0.50680   0.51076   0.51765   0.51873
     Eigenvalues ---    0.52807   0.54700   0.55943   0.59305   0.85015
 Eigenvectors required to have negative eigenvalues:
                          A57       R35       R37       A60       A61
   1                   -0.43795  -0.43486   0.37002  -0.24869   0.22849
                          R39       D87       D83       A49       A53
   1                    0.20679  -0.18424  -0.18173   0.18133  -0.17813
 Eigenvalue     2 is  -2.63D-03 should be greater than     0.000000 Eigenvector:
                          D49       D50       D51       D52       R39
   1                    0.31839   0.31578   0.30164   0.29902   0.22659
                          D93       D91       D16       D79       D95
   1                   -0.21246  -0.20904  -0.19987   0.17136  -0.16195
 RFO step:  Lambda0=3.949215747D-06 Lambda=-4.59802867D-03.
 Linear search not attempted -- option 19 set.
 Maximum step size (   0.300) exceeded in Quadratic search.
    -- Step size scaled by   0.983
 Iteration  1 RMS(Cart)=  0.14422585 RMS(Int)=  0.00900827
 Iteration  2 RMS(Cart)=  0.03106759 RMS(Int)=  0.00064943
 Iteration  3 RMS(Cart)=  0.00068926 RMS(Int)=  0.00050485
 Iteration  4 RMS(Cart)=  0.00000035 RMS(Int)=  0.00050485
 ITry= 1 IFail=0 DXMaxC= 8.09D-01 DCOld= 1.00D+10 DXMaxT= 3.00D-01 DXLimC= 3.00D+00 Rises=F
 Variable       Old X    -DE/DX   Delta X   Delta X   Delta X     New X
                                 (Linear)    (Quad)   (Total)
    R1        2.64566   0.00032   0.00000  -0.00721  -0.00717   2.63848
    R2        2.67221  -0.00009   0.00000   0.00396   0.00403   2.67624
    R3        2.55906   0.00014   0.00000   0.00532   0.00532   2.56438
    R4        2.69900   0.00169   0.00000   0.01428   0.01424   2.71325
    R5        2.85162   0.00354   0.00000   0.00336   0.00336   2.85499
    R6        2.76149   0.00034   0.00000   0.01478   0.01471   2.77619
    R7        2.41710  -0.00195   0.00000  -0.02674  -0.02674   2.39036
    R8        2.68654  -0.00030   0.00000   0.00031   0.00021   2.68675
    R9        2.62696  -0.00007   0.00000  -0.00549  -0.00552   2.62144
   R10        2.60097  -0.00058   0.00000  -0.00244  -0.00240   2.59857
   R11        2.58676  -0.00004   0.00000   0.00059   0.00056   2.58732
   R12        2.04981   0.00000   0.00000  -0.00008  -0.00008   2.04973
   R13        2.63842   0.00020   0.00000   0.00356   0.00359   2.64201
   R14        2.05201   0.00000   0.00000   0.00021   0.00021   2.05222
   R15        2.62655  -0.00036   0.00000  -0.00258  -0.00251   2.62404
   R16        2.04309   0.00014   0.00000  -0.00092  -0.00092   2.04217
   R17        2.55627  -0.00005   0.00000   0.00264   0.00267   2.55894
   R18        2.74031  -0.00016   0.00000   0.00351   0.00351   2.74382
   R19        2.67400  -0.00014   0.00000   0.00050   0.00050   2.67450
   R20        2.66821  -0.00026   0.00000   0.00057   0.00059   2.66880
   R21        2.61057   0.00007   0.00000   0.00040   0.00038   2.61095
   R22        2.04706   0.00007   0.00000  -0.00100  -0.00100   2.04606
   R23        2.65585   0.00005   0.00000  -0.00139  -0.00141   2.65444
   R24        2.04966   0.00000   0.00000   0.00003   0.00003   2.04969
   R25        2.65573  -0.00002   0.00000  -0.00052  -0.00052   2.65521
   R26        2.54646   0.00010   0.00000   0.00101   0.00101   2.54748
   R27        2.61562   0.00015   0.00000  -0.00031  -0.00030   2.61532
   R28        2.05453   0.00000   0.00000   0.00008   0.00008   2.05461
   R29        2.04906   0.00014   0.00000  -0.00100  -0.00100   2.04806
   R30        1.83452   0.00002   0.00000  -0.00038  -0.00038   1.83414
   R31        2.06092   0.00039   0.00000   0.00169   0.00169   2.06260
   R32        2.93232   0.00752   0.00000   0.00431   0.00431   2.93662
   R33        2.95463   0.00172   0.00000  -0.01675  -0.01675   2.93789
   R34        1.83579  -0.00002   0.00000  -0.00011  -0.00011   1.83569
   R35        2.31152  -0.00283   0.00000  -0.14398  -0.14394   2.16758
   R36        2.08142  -0.00020   0.00000   0.00549   0.00549   2.08691
   R37        2.66725   0.00238   0.00000  -0.03624  -0.03615   2.63110
   R38        2.06302   0.00004   0.00000   0.00879   0.00879   2.07181
   R39        2.21697   0.00189   0.00000  -0.10192  -0.10208   2.11490
   R40        2.68929   0.00087   0.00000  -0.00554  -0.00545   2.68384
   R41        2.69051   0.00052   0.00000  -0.00802  -0.00792   2.68258
   R42        2.61270   0.00045   0.00000   0.00318   0.00319   2.61588
   R43        2.04774  -0.00114   0.00000  -0.00521  -0.00521   2.04252
   R44        2.61092   0.00021   0.00000   0.00414   0.00414   2.61507
   R45        2.05644  -0.00040   0.00000   0.00021   0.00021   2.05666
   R46        2.65519  -0.00191   0.00000  -0.00002  -0.00011   2.65507
   R47        2.04922   0.00012   0.00000   0.00043   0.00043   2.04965
   R48        2.66025  -0.00116   0.00000  -0.00046  -0.00056   2.65969
   R49        2.05406   0.00006   0.00000   0.00069   0.00069   2.05476
   R50        2.59236  -0.02100   0.00000  -0.08460  -0.08460   2.50777
   R51        1.83724  -0.00047   0.00000  -0.00197  -0.00197   1.83528
    A1        2.14606   0.00126   0.00000   0.00322   0.00300   2.14906
    A2        2.03843  -0.00085   0.00000   0.00276   0.00287   2.04130
    A3        2.09870  -0.00042   0.00000  -0.00598  -0.00588   2.09282
    A4        2.09603  -0.00175   0.00000   0.00574   0.00403   2.10006
    A5        2.12185  -0.00418   0.00000  -0.00911  -0.01025   2.11160
    A6        2.06530   0.00593   0.00000   0.00285   0.00161   2.06691
    A7        2.04743   0.00031   0.00000  -0.01285  -0.01327   2.03417
    A8        2.14263   0.00139   0.00000   0.00252   0.00271   2.14534
    A9        2.09312  -0.00170   0.00000   0.01034   0.01054   2.10366
   A10        2.08075   0.00043   0.00000   0.00647   0.00611   2.08686
   A11        2.14122  -0.00031   0.00000  -0.00450  -0.00420   2.13702
   A12        2.06119  -0.00012   0.00000  -0.00198  -0.00193   2.05926
   A13        2.14581  -0.00029   0.00000  -0.00035  -0.00060   2.14521
   A14        2.07769   0.00026   0.00000  -0.00021  -0.00023   2.07746
   A15        2.05968   0.00003   0.00000   0.00061   0.00083   2.06051
   A16        2.05002   0.00004   0.00000  -0.00038  -0.00059   2.04943
   A17        2.12341  -0.00001   0.00000  -0.00136  -0.00126   2.12214
   A18        2.10972  -0.00003   0.00000   0.00180   0.00189   2.11161
   A19        2.10989   0.00001   0.00000   0.00297   0.00287   2.11276
   A20        2.06255  -0.00001   0.00000  -0.00235  -0.00233   2.06022
   A21        2.11073  -0.00000   0.00000  -0.00057  -0.00055   2.11018
   A22        2.09030  -0.00008   0.00000   0.00081   0.00076   2.09106
   A23        2.09978   0.00024   0.00000  -0.00677  -0.00685   2.09293
   A24        2.09306  -0.00016   0.00000   0.00616   0.00607   2.09913
   A25        2.07871   0.00019   0.00000  -0.00425  -0.00425   2.07447
   A26        2.22098  -0.00053   0.00000   0.00816   0.00812   2.22910
   A27        1.98349   0.00034   0.00000  -0.00388  -0.00392   1.97957
   A28        2.14844  -0.00025   0.00000   0.00300   0.00290   2.15134
   A29        2.10828   0.00025   0.00000  -0.00105  -0.00106   2.10722
   A30        2.11428  -0.00048   0.00000   0.00566   0.00565   2.11993
   A31        2.06063   0.00024   0.00000  -0.00461  -0.00459   2.05604
   A32        2.11516  -0.00012   0.00000   0.00288   0.00285   2.11801
   A33        2.08657   0.00004   0.00000  -0.00025  -0.00027   2.08630
   A34        2.08145   0.00008   0.00000  -0.00257  -0.00259   2.07885
   A35        2.09236  -0.00001   0.00000   0.00030   0.00029   2.09264
   A36        2.11739   0.00000   0.00000  -0.00074  -0.00074   2.11665
   A37        2.07344   0.00000   0.00000   0.00045   0.00045   2.07389
   A38        2.09160   0.00002   0.00000  -0.00181  -0.00181   2.08979
   A39        2.04346  -0.00002   0.00000   0.00158   0.00158   2.04504
   A40        2.14813   0.00000   0.00000   0.00023   0.00023   2.14835
   A41        2.09330  -0.00003   0.00000   0.00099   0.00101   2.09430
   A42        2.09590   0.00002   0.00000  -0.00008  -0.00011   2.09579
   A43        2.09398   0.00002   0.00000  -0.00088  -0.00090   2.09308
   A44        2.11333  -0.00009   0.00000   0.00228   0.00223   2.11556
   A45        2.10757  -0.00017   0.00000   0.00503   0.00492   2.11250
   A46        2.06222   0.00026   0.00000  -0.00707  -0.00717   2.05505
   A47        1.92480   0.00002   0.00000  -0.00200  -0.00200   1.92280
   A48        1.93939  -0.00026   0.00000  -0.00303  -0.00259   1.93680
   A49        1.92278  -0.00017   0.00000   0.01442   0.01272   1.93550
   A50        2.01671  -0.00080   0.00000   0.03822   0.03707   2.05378
   A51        1.95848  -0.00162   0.00000  -0.04125  -0.04081   1.91768
   A52        1.91346  -0.00193   0.00000  -0.04739  -0.04672   1.86674
   A53        1.70206   0.00524   0.00000   0.04122   0.04001   1.74207
   A54        1.93018  -0.00001   0.00000  -0.00096  -0.00096   1.92921
   A55        1.71789   0.00652   0.00000   0.09231   0.09149   1.80938
   A56        2.06581  -0.00178   0.00000   0.01153   0.00974   2.07554
   A57        1.34824   0.00885   0.00000   0.11854   0.11531   1.46356
   A58        1.98373   0.00101   0.00000   0.02019   0.01970   2.00343
   A59        1.60588  -0.00202   0.00000  -0.02870  -0.02866   1.57721
   A60        2.16722  -0.00292   0.00000  -0.06674  -0.06822   2.09900
   A61        2.51185  -0.00204   0.00000  -0.05667  -0.06095   2.45090
   A62        1.90290  -0.00130   0.00000  -0.03380  -0.03345   1.86945
   A63        1.58304  -0.00305   0.00000  -0.03614  -0.03705   1.54599
   A64        2.15917   0.00255   0.00000   0.01461   0.01370   2.17288
   A65        2.07055  -0.00142   0.00000  -0.01290  -0.01384   2.05672
   A66        2.04920  -0.00120   0.00000   0.00456   0.00410   2.05329
   A67        2.11592   0.00010   0.00000  -0.00691  -0.00673   2.10919
   A68        2.08204   0.00061   0.00000   0.00855   0.00845   2.09049
   A69        2.08522  -0.00071   0.00000  -0.00165  -0.00175   2.08347
   A70        2.12295   0.00043   0.00000   0.00066   0.00082   2.12378
   A71        2.07629   0.00049   0.00000   0.00505   0.00490   2.08119
   A72        2.08389  -0.00092   0.00000  -0.00555  -0.00569   2.07820
   A73        2.09034   0.00029   0.00000   0.00976   0.00977   2.10011
   A74        2.11895  -0.00019   0.00000  -0.00623  -0.00625   2.11270
   A75        2.07369  -0.00010   0.00000  -0.00339  -0.00340   2.07029
   A76        2.08315  -0.00002   0.00000   0.00232   0.00233   2.08549
   A77        2.10130   0.00000   0.00000  -0.00069  -0.00069   2.10061
   A78        2.09865   0.00002   0.00000  -0.00163  -0.00164   2.09702
   A79        2.10292   0.00037   0.00000  -0.00925  -0.00934   2.09358
   A80        2.04175  -0.00125   0.00000  -0.00292  -0.00288   2.03887
   A81        2.13852   0.00087   0.00000   0.01217   0.01222   2.15074
   A82        1.92328  -0.00056   0.00000   0.01625   0.01625   1.93953
    D1       -0.02163   0.00016   0.00000   0.07709   0.07740   0.05577
    D2        3.11365  -0.00025   0.00000  -0.02145  -0.02102   3.09263
    D3        3.12126   0.00012   0.00000   0.07180   0.07196  -3.08996
[truncated: 1,739,969 more chars]
