# Supplementary material for: Mass Spectrometric Behavior and Molecular Mechanisms of Fermented Deoxyanthocyanidins to Alleviate Ulcerative Colitis Based on Network Pharmacology
Source: Int J Anal Chem. 2022 Mar 21;2022:9293208. doi: 10.1155/2022/9293208 (PMC8960007; doi:10.1155/2022/9293208)
Supplement: Supplementary Materials — Table S1. UC-related targets from Genecard and Drugbank. Table S2. First five vina scores and cavity information of the docking simulation pose for deoxyanthocyanins and targeted proteins. File S1. The Gaussian file for the TS1 structure of compound 7. File S2. The Gaussian file for the IRC test of compound 7's TS1. File S3. The Gaussian file for the TS2 structure of compound 7. File S4. The Gaussian file for the IRC test of compound 7's TS2. Figure S1. The optimized geometrical structures by DFT calculations. (A) Apigeninidin; (B) compound 7 (vinylphenol-deoxyanthocyanidin); (C) compound 9 (pyrano-deoxyanthocyanidin). Figure S2. Tandem MS spectra of compound 7 (vinylphenol-deoxyanthocyanidin) by LTQ-Orbitrap MS. (A) Non-deuterated compound 7; (B) deuterated compound 7. Figure S3. Compound-disease regulatory networks about the targeted relationship between the deoxyanthocyanidins and the intersection genes. (A) Before fermentation; (B) after fermentation. Figure S4. GO enrichment analysis of deoxyanthocyanidins targets in treating UC. The horizontal axis of the BP, CC, and MF column represents the number of genes enriched in each item, and the color represents the enrichment significance based on the corrected p value. Figure S5. Schematic diagram of molecular docking. (A) PTGS2-apigeninidin; (B) PTGS2-compound 7; (C) PTGS2-compound 9; (D) ESR1-apigeninidin; (E) ESR1-compound 7; (F) ESR1-compound 9; (G) EGFR-apigeninidin; (H) EGFR-compound 7; (I) EGFR-compound 9. [file 9293208.f1.zip › 9293208.f1/File S4.txt]

 Entering Gaussian System, Link 0=/public3/home/sc30001/g16/g16
 Input=irc2.gjf
 Output=irc2.log
 Initial command:
 /public3/home/sc30001/g16/l1.exe "./tmp/Gau-8050.inp" -scrdir="./tmp/"
 Entering Link 1 = /public3/home/sc30001/g16/l1.exe PID=      8052.
  
 Copyright (c) 1988,1990,1992,1993,1995,1998,2003,2009,2016,
            Gaussian, Inc.  All Rights Reserved.
  
 This is part of the Gaussian(R) 16 program.  It is based on
 the Gaussian(R) 09 system (copyright 2009, Gaussian, Inc.),
 the Gaussian(R) 03 system (copyright 2003, Gaussian, Inc.),
 the Gaussian(R) 98 system (copyright 1998, Gaussian, Inc.),
 the Gaussian(R) 94 system (copyright 1995, Gaussian, Inc.),
 the Gaussian 92(TM) system (copyright 1992, Gaussian, Inc.),
 the Gaussian 90(TM) system (copyright 1990, Gaussian, Inc.),
 the Gaussian 88(TM) system (copyright 1988, Gaussian, Inc.),
 the Gaussian 86(TM) system (copyright 1986, Carnegie Mellon
 University), and the Gaussian 82(TM) system (copyright 1983,
 Carnegie Mellon University). Gaussian is a federally registered
 trademark of Gaussian, Inc.
  
 This software contains proprietary and confidential information,
 including trade secrets, belonging to Gaussian, Inc.
  
 This software is provided under written license and may be
 used, copied, transmitted, or stored only in accord with that
 written license.
  
 The following legend is applicable only to US Government
 contracts under FAR:
  
                    RESTRICTED RIGHTS LEGEND
  
 Use, reproduction and disclosure by the US Government is
 subject to restrictions as set forth in subparagraphs (a)
 and (c) of the Commercial Computer Software - Restricted
 Rights clause in FAR 52.227-19.
  
 Gaussian, Inc.
 340 Quinnipiac St., Bldg. 40, Wallingford CT 06492
  
  
 ---------------------------------------------------------------
 Warning -- This program may not be used in any manner that
 competes with the business of Gaussian, Inc. or will provide
 assistance to any competitor of Gaussian, Inc.  The licensee
 of this program is prohibited from giving any competitor of
 Gaussian, Inc. access to this program.  By using this program,
 the user acknowledges that Gaussian, Inc. is engaged in the
 business of creating and licensing software in the field of
 computational chemistry and represents and warrants to the
 licensee that it is not a competitor of Gaussian, Inc. and that
 it will not use this program in any manner prohibited above.
 ---------------------------------------------------------------
  

 Cite this work as:
 Gaussian 16, Revision A.03,
 M. J. Frisch, G. W. Trucks, H. B. Schlegel, G. E. Scuseria, 
 M. A. Robb, J. R. Cheeseman, G. Scalmani, V. Barone, 
 G. A. Petersson, H. Nakatsuji, X. Li, M. Caricato, A. V. Marenich, 
 J. Bloino, B. G. Janesko, R. Gomperts, B. Mennucci, H. P. Hratchian, 
 J. V. Ortiz, A. F. Izmaylov, J. L. Sonnenberg, D. Williams-Young, 
 F. Ding, F. Lipparini, F. Egidi, J. Goings, B. Peng, A. Petrone, 
 T. Henderson, D. Ranasinghe, V. G. Zakrzewski, J. Gao, N. Rega, 
 G. Zheng, W. Liang, M. Hada, M. Ehara, K. Toyota, R. Fukuda, 
 J. Hasegawa, M. Ishida, T. Nakajima, Y. Honda, O. Kitao, H. Nakai, 
 T. Vreven, K. Throssell, J. A. Montgomery, Jr., J. E. Peralta, 
 F. Ogliaro, M. J. Bearpark, J. J. Heyd, E. N. Brothers, K. N. Kudin, 
 V. N. Staroverov, T. A. Keith, R. Kobayashi, J. Normand, 
 K. Raghavachari, A. P. Rendell, J. C. Burant, S. S. Iyengar, 
 J. Tomasi, M. Cossi, J. M. Millam, M. Klene, C. Adamo, R. Cammi, 
 J. W. Ochterski, R. L. Martin, K. Morokuma, O. Farkas, 
 J. B. Foresman, and D. J. Fox, Gaussian, Inc., Wallingford CT, 2016.
 
 ******************************************
 Gaussian 16:  ES64L-G16RevA.03 25-Dec-2016
                 1-Mar-2021 
 ******************************************
 %chk=irc2
 %nprocshared=24
 Will use up to   24 processors via shared memory.
 %mem=2GB
 -----------------------------
 #p b3lyp/6-31g(d) irc(calcfc)
 -----------------------------
 1/10=4,18=10,26=3,38=1,44=3,172=1/1,23;
 2/12=2,17=6,18=5,29=1,40=1/2;
 3/5=1,6=6,7=1,11=2,25=1,30=1,71=2,74=-5,140=1/1,2,3;
 4//1;
 5/5=2,38=5/2;
 8/6=4,10=90,11=11/1;
 11/6=1,8=1,9=11,15=111,16=1/1,2,10;
 10/6=1,13=1/2;
 6/7=2,8=2,9=2,10=2,28=1/1;
 7/10=1,18=20,25=1/1,2,3,16;
 1/10=4,18=10,26=3,44=3/23(2);
 2/29=1/2;
 99/5=20/99;
 2/29=1/2;
 3/5=1,6=6,7=1,11=2,25=1,30=1,71=2,74=-5,140=1/1,2,3;
 4/5=5,16=3,69=1/1;
 5/5=2,38=5/2;
 8/6=4,10=90,11=11/1;
 11/6=1,8=1,9=11,15=111,16=1/1,2,10;
 10/6=1,13=1/2;
 7/10=1,18=20,25=1/1,2,3,16;
 1/18=10,26=3,44=3/23(-8);
 2/29=1/2;
 6/7=2,8=2,9=2,10=2,19=2,28=1/1;
 99/5=20,9=1/99;
 Leave Link    1 at Mon Mar  1 09:12:02 2021, MaxMem=   268435456 cpu:               3.6 elap:               0.2
 (Enter /public3/home/sc30001/g16/l101.exe)
 -------------
 1hb1 opt freq
 -------------
 Symbolic Z-matrix:
 Charge =  1 Multiplicity = 1
 C                     1.07103   1.91348   0.33403 
 C                     1.78822   1.06841  -0.52198 
 C                     1.12484  -0.02106  -1.16565 
 C                    -0.3105   -0.16861  -0.928 
 C                    -0.96769   0.73934  -0.05374 
 C                    -0.31353   1.76945   0.58246 
 C                    -1.06912  -1.16947  -1.52305 
 C                    -2.43802  -1.27856  -1.26819 
 C                    -3.05227  -0.38079  -0.40386 
 O                    -2.30905   0.59053   0.17438 
 C                    -4.45163  -0.34709  -0.02406 
 C                    -4.94116   0.65071   0.85136 
 C                    -6.27304   0.69085   1.21642 
 C                    -7.16571  -0.27211   0.71549 
 C                    -6.69956  -1.27232  -0.15456 
 C                    -5.36368  -1.30576  -0.51601 
 O                     1.77043   2.90685   0.93364 
 O                     1.73115  -0.85372  -1.92139 
 C                     3.26016   1.29592  -0.78902 
 O                    -8.45167  -0.17972   1.1083 
 H                    -0.84569   2.44073   1.24789 
 H                    -0.56883  -1.86301  -2.19222 
 H                    -3.0216   -2.05624  -1.7412 
 H                    -4.26185   1.3985    1.24249 
 H                    -6.65119   1.45538   1.88644 
 H                    -7.38647  -2.01998  -0.54343 
 H                    -5.0336   -2.09103  -1.18707 
 H                     1.18134   3.44902   1.48271 
 H                    -8.98284  -0.88728   0.70718 
 H                     3.53506   2.31838  -0.52417 
 C                     3.60081   0.95282  -2.26209 
 H                     3.12491  -0.16219  -2.33573 
 H                     2.93196   1.32685  -3.05616 
 H                     4.13693  -0.17209  -1.58961 
 H                     4.62039   1.22222  -2.55062 
 C                     4.22791   0.28245  -0.1016 
 C                     3.78896  -0.87705   0.59868 
 C                     5.61251   0.60663  -0.0178 
 C                     4.68177  -1.70091   1.25619 
 H                     2.73514  -1.12827   0.59991 
 C                     6.50978  -0.20339   0.65164 
 H                     5.97607   1.51292  -0.49683 
 C                     6.04795  -1.36867   1.29314 
 H                     4.35058  -2.59954   1.76552 
 H                     7.56375   0.06076   0.69222 
 O                     6.86031  -2.20669   1.9595 
 H                     7.77838  -1.88872   1.9385 
 
 ITRead=  0  0  0  0  0  0  0  0  0  0  0  0  0  0  0  0  0  0  0  0
 ITRead=  0  0  0  0  0  0  0  0  0  0  0  0  0  0  0  0  0  0  0  0
 ITRead=  0  0  0  0  0  0  0
 MicOpt= -1 -1 -1 -1 -1 -1 -1 -1 -1 -1 -1 -1 -1 -1 -1 -1 -1 -1 -1 -1
 MicOpt= -1 -1 -1 -1 -1 -1 -1 -1 -1 -1 -1 -1 -1 -1 -1 -1 -1 -1 -1 -1
 MicOpt= -1 -1 -1 -1 -1 -1 -1
 NAtoms=     47 NQM=       47 NQMF=       0 NMMI=      0 NMMIF=      0
                NMic=       0 NMicF=      0.
                    Isotopes and Nuclear Properties:
 (Nuclear quadrupole moments (NQMom) in fm**2, nuclear magnetic moments (NMagM)
  in nuclear magnetons)

  Atom         1           2           3           4           5           6           7           8           9          10
 IAtWgt=          12          12          12          12          12          12          12          12          12          16
 AtmWgt=  12.0000000  12.0000000  12.0000000  12.0000000  12.0000000  12.0000000  12.0000000  12.0000000  12.0000000  15.9949146
 NucSpn=           0           0           0           0           0           0           0           0           0           0
 AtZEff=  -0.0000000  -0.0000000  -0.0000000  -0.0000000  -0.0000000  -0.0000000  -0.0000000  -0.0000000  -0.0000000  -0.0000000
 NQMom=    0.0000000   0.0000000   0.0000000   0.0000000   0.0000000   0.0000000   0.0000000   0.0000000   0.0000000   0.0000000
 NMagM=    0.0000000   0.0000000   0.0000000   0.0000000   0.0000000   0.0000000   0.0000000   0.0000000   0.0000000   0.0000000
 AtZNuc=   6.0000000   6.0000000   6.0000000   6.0000000   6.0000000   6.0000000   6.0000000   6.0000000   6.0000000   8.0000000

  Atom        11          12          13          14          15          16          17          18          19          20
 IAtWgt=          12          12          12          12          12          12          16          16          12          16
 AtmWgt=  12.0000000  12.0000000  12.0000000  12.0000000  12.0000000  12.0000000  15.9949146  15.9949146  12.0000000  15.9949146
 NucSpn=           0           0           0           0           0           0           0           0           0           0
 AtZEff=  -0.0000000  -0.0000000  -0.0000000  -0.0000000  -0.0000000  -0.0000000  -0.0000000  -0.0000000  -0.0000000  -0.0000000
 NQMom=    0.0000000   0.0000000   0.0000000   0.0000000   0.0000000   0.0000000   0.0000000   0.0000000   0.0000000   0.0000000
 NMagM=    0.0000000   0.0000000   0.0000000   0.0000000   0.0000000   0.0000000   0.0000000   0.0000000   0.0000000   0.0000000
 AtZNuc=   6.0000000   6.0000000   6.0000000   6.0000000   6.0000000   6.0000000   8.0000000   8.0000000   6.0000000   8.0000000

  Atom        21          22          23          24          25          26          27          28          29          30
 IAtWgt=           1           1           1           1           1           1           1           1           1           1
 AtmWgt=   1.0078250   1.0078250   1.0078250   1.0078250   1.0078250   1.0078250   1.0078250   1.0078250   1.0078250   1.0078250
 NucSpn=           1           1           1           1           1           1           1           1           1           1
 AtZEff=  -0.0000000  -0.0000000  -0.0000000  -0.0000000  -0.0000000  -0.0000000  -0.0000000  -0.0000000  -0.0000000  -0.0000000
 NQMom=    0.0000000   0.0000000   0.0000000   0.0000000   0.0000000   0.0000000   0.0000000   0.0000000   0.0000000   0.0000000
 NMagM=    2.7928460   2.7928460   2.7928460   2.7928460   2.7928460   2.7928460   2.7928460   2.7928460   2.7928460   2.7928460
 AtZNuc=   1.0000000   1.0000000   1.0000000   1.0000000   1.0000000   1.0000000   1.0000000   1.0000000   1.0000000   1.0000000

  Atom        31          32          33          34          35          36          37          38          39          40
 IAtWgt=          12           1           1           1           1          12          12          12          12           1
 AtmWgt=  12.0000000   1.0078250   1.0078250   1.0078250   1.0078250  12.0000000  12.0000000  12.0000000  12.0000000   1.0078250
 NucSpn=           0           1           1           1           1           0           0           0           0           1
 AtZEff=  -0.0000000  -0.0000000  -0.0000000  -0.0000000  -0.0000000  -0.0000000  -0.0000000  -0.0000000  -0.0000000  -0.0000000
 NQMom=    0.0000000   0.0000000   0.0000000   0.0000000   0.0000000   0.0000000   0.0000000   0.0000000   0.0000000   0.0000000
 NMagM=    0.0000000   2.7928460   2.7928460   2.7928460   2.7928460   0.0000000   0.0000000   0.0000000   0.0000000   2.7928460
 AtZNuc=   6.0000000   1.0000000   1.0000000   1.0000000   1.0000000   6.0000000   6.0000000   6.0000000   6.0000000   1.0000000

  Atom        41          42          43          44          45          46          47
 IAtWgt=          12           1          12           1           1          16           1
 AtmWgt=  12.0000000   1.0078250  12.0000000   1.0078250   1.0078250  15.9949146   1.0078250
 NucSpn=           0           1           0           1           1           0           1
 AtZEff=  -0.0000000  -0.0000000  -0.0000000  -0.0000000  -0.0000000  -0.0000000  -0.0000000
 NQMom=    0.0000000   0.0000000   0.0000000   0.0000000   0.0000000   0.0000000   0.0000000
 NMagM=    0.0000000   2.7928460   0.0000000   2.7928460   2.7928460   0.0000000   2.7928460
 AtZNuc=   6.0000000   1.0000000   6.0000000   1.0000000   1.0000000   8.0000000   1.0000000
 Leave Link  101 at Mon Mar  1 09:12:02 2021, MaxMem=   268435456 cpu:               3.0 elap:               0.1
 (Enter /public3/home/sc30001/g16/l123.exe)
 IRC-IRC-IRC-IRC-IRC-IRC-IRC-IRC-IRC-IRC-IRC-IRC-IRC-IRC-IRC-IRC-IRC-IRC
 ------------------------------------------------------------------------
 INPUT DATA FOR L123
 ------------------------------------------------------------------------
 GENERAL PARAMETERS:
 Follow reaction path in both directions.
 Maximum points per path      =  10
 Step size                    =   0.100 bohr
 Integration scheme           = HPC                                 
    Redo corrector integration= Yes                                 
    DWI Weight Power          =  2
    DWI will use Hessian update vectors when possible.
    Max correction cycles     =  20
 Initial Hessian              = CalcFC
 Hessian evaluation           = All updating
 Hessian updating method      = Bofill                              
 ------------------------------------------------------------------------
 IRC-IRC-IRC-IRC-IRC-IRC-IRC-IRC-IRC-IRC-IRC-IRC-IRC-IRC-IRC-IRC-IRC-IRC
 Leave Link  123 at Mon Mar  1 09:12:02 2021, MaxMem=   268435456 cpu:               0.9 elap:               0.1
 (Enter /public3/home/sc30001/g16/l202.exe)
                          Input orientation:                          
 ---------------------------------------------------------------------
 Center     Atomic      Atomic             Coordinates (Angstroms)
 Number     Number       Type             X           Y           Z
 ---------------------------------------------------------------------
      1          6           0        1.071030    1.913479    0.334031
      2          6           0        1.788217    1.068408   -0.521983
      3          6           0        1.124838   -0.021060   -1.165651
      4          6           0       -0.310503   -0.168607   -0.928001
      5          6           0       -0.967689    0.739344   -0.053741
      6          6           0       -0.313526    1.769449    0.582459
      7          6           0       -1.069119   -1.169467   -1.523053
      8          6           0       -2.438018   -1.278562   -1.268192
      9          6           0       -3.052265   -0.380791   -0.403859
     10          8           0       -2.309049    0.590526    0.174380
     11          6           0       -4.451627   -0.347092   -0.024058
     12          6           0       -4.941160    0.650711    0.851355
     13          6           0       -6.273040    0.690846    1.216418
     14          6           0       -7.165711   -0.272107    0.715486
     15          6           0       -6.699555   -1.272320   -0.154557
     16          6           0       -5.363679   -1.305762   -0.516005
     17          8           0        1.770425    2.906849    0.933642
     18          8           0        1.731150   -0.853723   -1.921388
     19          6           0        3.260159    1.295915   -0.789024
     20          8           0       -8.451667   -0.179716    1.108303
     21          1           0       -0.845692    2.440732    1.247890
     22          1           0       -0.568833   -1.863014   -2.192224
     23          1           0       -3.021599   -2.056241   -1.741202
     24          1           0       -4.261853    1.398499    1.242487
     25          1           0       -6.651188    1.455380    1.886441
     26          1           0       -7.386467   -2.019977   -0.543426
     27          1           0       -5.033598   -2.091031   -1.187066
     28          1           0        1.181337    3.449021    1.482707
     29          1           0       -8.982839   -0.887275    0.707178
     30          1           0        3.535058    2.318378   -0.524167
     31          6           0        3.600807    0.952817   -2.262089
     32          1           0        3.124907   -0.162190   -2.335732
     33          1           0        2.931963    1.326846   -3.056158
     34          1           0        4.136929   -0.172085   -1.589613
     35          1           0        4.620391    1.222223   -2.550616
     36          6           0        4.227914    0.282454   -0.101601
     37          6           0        3.788959   -0.877045    0.598679
     38          6           0        5.612509    0.606629   -0.017804
     39          6           0        4.681769   -1.700906    1.256193
     40          1           0        2.735137   -1.128273    0.599912
     41          6           0        6.509778   -0.203394    0.651641
     42          1           0        5.976067    1.512923   -0.496834
     43          6           0        6.047947   -1.368666    1.293142
     44          1           0        4.350579   -2.599536    1.765517
     45          1           0        7.563749    0.060755    0.692215
     46          8           0        6.860312   -2.206691    1.959496
     47          1           0        7.778384   -1.888719    1.938502
 ---------------------------------------------------------------------
                    Distance matrix (angstroms):
                    1          2          3          4          5
     1  C    0.000000
     2  C    1.400451   0.000000
     3  C    2.448343   1.428748   0.000000
     4  C    2.799364   2.469754   1.462344   0.000000
     5  C    2.384394   2.814703   2.488620   1.421478   0.000000
     6  C    1.414021   2.475596   2.886296   2.457145   1.376153
     7  C    4.187309   3.764916   2.502004   1.389714   2.410959
     8  C    5.006961   4.891437   3.779652   2.423644   2.776455
     9  C    4.775952   5.054147   4.261211   2.799465   2.392225
    10  O    3.633267   4.183405   3.736482   2.405351   1.368734
    11  C    5.978139   6.417727   5.701447   4.242391   3.649527
    12  C    6.165114   6.880773   6.427746   5.027959   4.076215
    13  C    7.497253   8.255208   7.804464   6.394454   5.455493
    14  C    8.530310   9.137896   8.504993   7.050223   6.326944
    15  C    8.412492   8.812280   7.988059   6.529654   6.075462
    16  C    7.245106   7.535671   6.646304   5.195907   4.870408
    17  O    1.354795   2.345000   3.660118   4.153842   3.629087
    18  O    3.630438   2.378272   1.277529   2.371613   3.648246
    19  C    2.536715   1.513170   2.536901   3.861835   4.327252
    20  O    9.780732  10.443700   9.844058   8.391973   7.629216
    21  H    2.187912   3.457340   3.970968   3.439415   2.145658
    22  H    4.830426   4.115656   2.704657   2.129791   3.391823
    23  H    6.067527   5.863809   4.654692   3.402132   3.857637
    24  H    5.434164   6.310758   6.068832   4.772840   3.600862
    25  H    7.890024   8.784863   8.483025   7.124795   6.048072
    26  H    9.368632   9.680569   8.764995   7.324257   7.003881
    27  H    7.457635   7.547288   6.497043   5.105924   5.082033
    28  H    1.920811   3.170868   4.365599   4.596121   3.784354
    29  H   10.443359  11.015951  10.316150   8.854361   8.213861
    30  H    2.640432   2.147995   3.419595   4.597447   4.794724
    31  C    3.749998   2.515316   2.877679   4.282024   5.078733
    32  H    3.956570   2.567255   2.321483   3.712653   4.771749
    33  H    3.911597   2.792309   2.942205   4.156804   4.956506
    34  H    4.177286   2.862709   3.045529   4.496376   5.408025
    35  H    4.625688   3.487151   3.960148   5.374105   6.139560
    36  C    3.579935   2.597415   3.294450   4.635043   5.215873
    37  C    3.904382   3.007264   3.308037   4.431504   5.065971
    38  C    4.738848   3.884925   4.674477   6.042476   6.581634
    39  C    5.191493   4.382197   4.619412   5.660514   6.291830
    40  H    3.477384   2.642104   2.633666   3.539972   4.198354
    41  C    5.844827   5.028719   5.686244   7.000908   7.569599
    42  H    4.991009   4.211450   5.131749   6.521841   7.000750
    43  C    6.038383   5.232524   5.665572   6.841309   7.448285
    44  H    5.759505   5.025154   5.064157   5.906788   6.537721
    45  H    6.761382   5.987187   6.702084   8.042484   8.590830
    46  O    7.289288   6.527646   6.887611   7.994499   8.602897
    47  H    7.875255   7.119037   7.575856   8.752469   9.347167
                    6          7          8          9         10
     6  C    0.000000
     7  C    3.693417   0.000000
     8  C    4.150753   1.396689   0.000000
     9  C    3.618984   2.409870   1.389375   0.000000
    10  O    2.353402   2.741584   2.364559   1.352844   0.000000
    11  C    4.687375   3.790072   2.543644   1.450379   2.347157
    12  C    4.768530   4.893216   3.805298   2.491482   2.718442
    13  C    6.089425   6.168165   4.975867   3.761262   4.099894
    14  C    7.151090   6.556275   5.224846   4.264409   4.962267
    15  C    7.111745   5.795271   4.404647   3.762938   4.780684
    16  C    6.013950   4.413158   3.020930   2.492144   3.661052
    17  O    2.399971   5.542086   6.330619   5.987973   4.752256
    18  O    4.163049   2.846027   4.241358   5.040597   4.775071
    19  C    3.856997   5.035827   6.271105   6.542659   5.695770
    20  O    8.384813   7.899725   6.558900   5.610758   6.260770
    21  H    1.084721   4.556488   4.764380   3.944392   2.591737
    22  H    4.578082   1.085856   2.165473   3.400392   3.827404
    23  H    5.231536   2.155490   1.081245   2.143959   3.344033
    24  H    4.020265   4.943300   4.098358   2.709138   2.367935
    25  H    6.478037   7.047976   5.931016   4.644270   4.746925
    26  H    8.102707   6.449180   5.055900   4.635916   5.754142
    27  H    6.349300   4.084025   2.720978   2.732035   4.058011
    28  H    2.421988   5.952275   6.558751   6.012485   4.697394
    29  H    9.068116   8.226818   6.847618   6.054968   6.856183
    30  H    4.041973   5.861850   7.012074   7.119888   6.134087
    31  C    4.907173   5.182516   6.514161   7.035261   6.402658
    32  H    4.906107   4.389181   5.773393   6.475907   6.032837
    33  H    4.895777   4.958896   6.230704   6.764739   6.200544
    34  H    5.319211   5.301145   6.675143   7.289313   6.726357
    35  H    5.870192   6.256724   7.597347   8.126984   7.472736
    36  C    4.827398   5.673373   6.944952   7.316574   6.550035
    37  C    4.882067   5.309254   6.513192   6.932077   6.286453
    38  C    6.068802   7.075623   8.362320   8.729395   7.923905
    39  C    6.119661   6.409317   7.565862   8.019586   7.435894
    40  H    4.206120   4.356724   5.502175   5.921175   5.345948
    41  C    7.103124   7.943694   9.214380   9.621757   8.867344
    42  H    6.386678   7.608087   8.898551   9.225268   8.363282
    43  C    7.128897   7.656583   8.864545   9.309649   8.656180
    44  H    6.499349   6.498686   7.552047   8.026900   7.553731
    45  H    8.061212   8.997070  10.279704  10.681577   9.900553
    46  O    8.316843   8.722377   9.886270  10.352707   9.751320
    47  H    8.983321   9.527749  10.725206  11.183178  10.536370
                   11         12         13         14         15
    11  C    0.000000
    12  C    1.414780   0.000000
    13  C    2.435907   1.381588   0.000000
    14  C    2.814036   2.412194   1.405373   0.000000
    15  C    2.434391   2.793181   2.432182   1.405241   0.000000
    16  C    1.411701   2.424043   2.795473   2.415022   1.384315
    17  O    7.086554   7.081123   8.347932   9.487248   9.507376
    18  O    6.487162   7.380457   8.734906   9.297608   8.624019
    19  C    7.921887   8.388609   9.760624  10.649930  10.305061
    20  O    4.160598   3.616530   2.348613   1.347785   2.420433
    21  H    4.732080   4.487123   5.702561   6.898231   7.072576
    22  H    4.698410   5.890622   7.118920   7.382720   6.487431
    23  H    2.813317   4.211135   5.183230   5.137326   4.081585
    24  H    2.165003   1.083342   2.132211   3.391319   3.876519
    25  H    3.425928   2.154783   1.084638   2.149437   3.407104
    26  H    3.417832   3.880401   3.418381   2.165327   1.087225
    27  H    2.175454   3.417726   3.879664   3.387343   2.124094
    28  H    6.957808   6.761221   7.952746   9.171076   9.331675
    29  H    4.621513   4.326818   3.176917   1.918451   2.470675
    30  H    8.434570   8.747539  10.093428  11.079432  10.852512
    31  C    8.458146   9.096703  10.471938  11.237629  10.746645
    32  H    7.923503   8.710899  10.082998  10.734004  10.124721
    33  H    8.155556   8.815434  10.168160  10.897017  10.389470
    34  H    8.731832   9.436473  10.816003  11.535734  10.986323
    35  H    9.547133  10.164806  11.538620  12.321227  11.836597
    36  C    8.702688   9.225815  10.591222  11.436339  11.037649
    37  C    8.281057   8.866389  10.202142  10.971982  10.522953
    38  C   10.109226  10.589491  11.949756  12.829372  12.455363
    39  C    9.321522   9.914371  11.212934  11.945569  11.476430
    40  H    7.255974   7.883752   9.210675   9.938469   9.465907
    41  C   10.983152  11.484484  12.826499  13.675811  13.277012
    42  H   10.602829  11.033896  12.395631  13.317747  12.982532
    43  C   10.631072  11.181839  12.492165  13.271657  12.829806
    44  H    9.260395   9.886163  11.135053  11.795950  11.293965
    45  H   12.043614  12.519829  13.861044  14.733239  14.350469
    46  O   11.634112  12.192927  13.469700  14.213356  13.755445
    47  H   12.482044  13.016044  14.304478  15.080954  14.641433
                   16         17         18         19         20
    16  C    0.000000
    17  O    8.410886   0.000000
    18  O    7.246795   4.721720   0.000000
    19  C    9.011872   2.789623   2.870725   0.000000
    20  O    3.666337  10.679352  10.645331  11.955928   0.000000
    21  H    6.128601   2.675834   5.247654   4.724155   8.045936
    22  H    5.109872   6.163989   2.526251   5.158390   8.710112
    23  H    2.747665   7.399361   4.905827   7.183598   6.413007
    24  H    3.408716   6.225663   7.141337   7.792190   4.479209
    25  H    3.879862   8.598730   9.491844  10.267343   2.553578
    26  H    2.145350  10.502572   9.294615  11.153748   2.692475
    27  H    1.084400   8.704650   6.916066   8.967511   4.539277
    28  H    8.333069   0.970797   5.513961   3.757410  10.300615
    29  H    3.843127  11.405233  11.031774  12.525811   0.971434
    30  H    9.608433   2.363352   3.907497   1.091398  12.352611
    31  C    9.408082   4.169081   2.622076   1.550380  12.565998
    32  H    8.756441   4.684275   1.610111   2.129946  12.078028
    33  H    9.066459   4.445682   2.735788   2.290975  12.214725
    34  H    9.628053   4.631090   2.522395   1.888039  12.874454
    35  H   10.498191   4.806280   3.612920   2.226852  13.646678
    36  C    9.731023   3.741447   3.291862   1.560834  12.745558
    37  C    9.230228   4.301690   3.253592   2.631939  12.271060
    38  C   11.152674   4.577977   4.563026   2.569717  14.131083
    39  C   10.208225   5.459979   4.418245   3.896771  13.222066
    40  H    8.177261   4.162242   2.727695   2.842794  11.238452
    41  C   11.981552   5.675791   5.466140   3.857910  14.968431
    42  H   11.684827   4.655826   5.064552   2.740187  14.615095
    43  C   11.554314   6.058586   5.406765   4.382598  14.549453
    44  H   10.062107   6.137547   4.847942   4.784269  13.045496
    45  H   13.055480   6.459190   6.456501   4.715992  16.022625
    46  O   12.504629   7.287497   6.572677   5.725706  15.468997
    47  H   13.382013   7.752599   7.248380   6.164061  16.340884
                   21         22         23         24         25
    21  H    0.000000
    22  H    5.516635   0.000000
    23  H    5.821684   2.501363   0.000000
    24  H    3.571615   6.006089   4.730313   0.000000
    25  H    5.923044   8.040043   6.218134   2.475244   0.000000
    26  H    8.117172   7.015932   4.526373   4.963736   4.303835
    27  H    6.633584   4.582190   2.087203   4.321474   4.963877
    28  H    2.276100   6.692229   7.639776   5.821569   8.092345
    29  H    8.808017   8.952882   6.549613   5.272478   3.509315
    30  H    4.727169   6.091664   7.975476   8.047302  10.503114
    31  C    5.857064   5.031867   7.292600   8.619867  11.070965
    32  H    5.948378   4.069043   6.459135   8.354856  10.771040
    33  H    5.834059   4.814266   6.972753   8.380601  10.783440
    34  H    6.301170   5.036524   7.403887   9.001503  11.450549
    35  H    6.766940   6.047742   8.354848   9.659863  12.115706
    36  C    5.676334   5.655309   7.791869   8.667657  11.121283
    37  C    5.736646   5.267981   7.297208   8.390957  10.774749
    38  C    6.831857   7.002587   9.198304   9.985911  12.439646
    39  C    6.906957   6.283843   8.273604   9.465457  11.781140
    40  H    5.097059   4.387720   6.283466   7.466950   9.820057
    41  C    7.838996   7.806961  10.000294  10.906108  13.322436
    42  H    7.102203   7.556918   9.759374  10.385246  12.850326
    43  C    7.876282   7.494927   9.588361  10.674818  13.022875
    44  H    7.257649   6.356634   8.181764   9.509565  11.725862
    45  H    8.757383   8.840801  11.065839  11.913741  14.333024
    46  O    9.027038   8.517458  10.553197  11.713840  13.999169
    47  H    9.674491   9.313409  11.410868  12.500302  14.812098
                   26         27         28         29         30
    26  H    0.000000
    27  H    2.440351   0.000000
    28  H   10.364479   8.743299   0.000000
    29  H    2.322806   4.542433  11.077698   0.000000
    30  H   11.751655   9.659409   3.293311  12.980376   0.000000
    31  C   11.511364   9.218114   5.109635  13.059504   2.211211
    32  H   10.823711   8.461741   5.603462  12.505301   3.098905
    33  H   11.134857   8.867105   5.307505  12.689663   2.785290
    34  H   11.717417   9.377791   5.593486  13.338480   2.774857
    35  H   12.597830  10.297399   5.749210  14.146062   2.546762
    36  C   11.848639   9.622228   4.671061  13.287076   2.191711
    37  C   11.291627   9.082960   5.127967  12.772263   3.396465
    38  C   13.272103  11.044643   5.474122  14.689504   2.739031
    39  C   12.205849  10.025471   6.231058  13.699815   4.543047
    40  H   10.224932   8.029535   4.913781  11.720945   3.712523
    41  C   14.065340  11.840336   6.513301  15.507803   4.073183
    42  H   13.821753  11.605069   5.536831  15.198009   2.570609
    43  C   13.575002  11.378659   6.850543  15.049904   4.817833
    44  H   11.976033   9.850843   6.834407  13.484508   5.485764
    45  H   15.144808  12.917238   7.269141  16.573731   4.775646
    46  O   14.466174  12.303631   8.029020  15.947244   6.140207
    47  H   15.367170  13.189276   8.498250  16.836200   6.462988
                   31         32         33         34         35
    31  C    0.000000
    32  H    1.214555   0.000000
    33  H    1.103538   1.665374   0.000000
    34  H    1.416000   1.257370   2.418572   0.000000
    35  H    1.093334   2.049206   1.765590   1.761067   0.000000
    36  C    2.347415   2.530943   3.391113   1.558545   2.652335
    37  C    3.401145   3.092370   4.353092   2.325225   3.875082
    38  C    3.033745   3.485977   4.115293   2.292229   2.788977
    39  C    4.537514   4.206351   5.552069   3.276089   4.800026
    40  H    3.642989   3.115003   4.408310   2.770079   4.359454
    41  C    4.276536   4.514803   5.374957   3.264140   3.982037
    42  H    3.011927   3.783737   3.981373   2.723205   2.477980
    43  C    4.900760   4.813364   5.990956   3.659791   4.850268
    44  H    5.422451   4.925766   6.377891   4.146693   5.771278
    45  H    5.022808   5.377870   6.091529   4.123597   4.530819
    46  O    6.199084   6.048324   7.285231   4.914531   6.092274
    47  H    6.570498   6.550178   7.666439   5.353001   6.308967
                   36         37         38         39         40
    36  C    0.000000
    37  C    1.423907   0.000000
    38  C    1.424505   2.430365   0.000000
    39  C    2.446080   1.381369   2.795365   0.000000
    40  H    2.170404   1.083355   3.416245   2.132602   0.000000
    41  C    2.451596   2.803474   1.381805   2.439189   3.886643
    42  H    2.174006   3.419874   1.087664   3.882912   4.322314
    43  C    2.825602   2.413917   2.410389   1.406482   3.393091
    44  H    3.436138   2.154972   3.879716   1.084727   2.476470
    45  H    3.436145   3.890663   2.146961   3.424519   4.973711
    46  O    4.168151   3.612892   3.658073   2.344462   4.475324
    47  H    4.634852   4.328293   3.839910   3.176451   5.272992
                   41         42         43         44         45
    41  C    0.000000
    42  H    2.132976   0.000000
    43  C    1.408073   3.393042   0.000000
    44  H    3.412383   4.967168   2.149241   0.000000
    45  H    1.087325   2.458325   2.168413   4.307387   0.000000
    46  O    2.417966   4.544334   1.343968   2.547688   2.691122
    47  H    2.470970   4.555258   1.918686   3.505001   2.323736
                   46         47
    46  O    0.000000
    47  H    0.971804   0.000000
 Symmetry turned off by external request.
 Stoichiometry    C23H19O5(1+)
 Framework group  C1[X(C23H19O5)]
 Deg. of freedom   135
 Full point group                 C1      NOp   1
 Rotational constants (GHZ):           0.4894110           0.0627910           0.0616752
 Leave Link  202 at Mon Mar  1 09:12:02 2021, MaxMem=   268435456 cpu:               0.2 elap:               0.0
 (Enter /public3/home/sc30001/g16/l301.exe)
 Standard basis: 6-31G(d) (6D, 7F)
 Ernie: Thresh=  0.10000D-02 Tol=  0.10000D-05 Strict=F.
   458 basis functions,   860 primitive gaussians,   458 cartesian basis functions
    98 alpha electrons       98 beta electrons
       nuclear repulsion energy      2392.7947696334 Hartrees.
 IExCor=  402 DFT=T Ex+Corr=B3LYP ExCW=0 ScaHFX=  0.200000
 ScaDFX=  0.800000  0.720000  1.000000  0.810000 ScalE2=  1.000000  1.000000
 IRadAn=      5 IRanWt=     -1 IRanGd=            0 ICorTp=0 IEmpDi=  4
 NAtoms=   47 NActive=   47 NUniq=   47 SFac= 1.00D+00 NAtFMM=   60 NAOKFM=F Big=F
 Integral buffers will be    131072 words long.
 Raffenetti 2 integral format.
 Two-electron integral symmetry is turned off.
 Leave Link  301 at Mon Mar  1 09:12:03 2021, MaxMem=   268435456 cpu:               0.9 elap:               0.1
 (Enter /public3/home/sc30001/g16/l302.exe)
 NPDir=0 NMtPBC=     1 NCelOv=     1 NCel=       1 NClECP=     1 NCelD=      1
         NCelK=      1 NCelE2=     1 NClLst=     1 CellRange=     0.0.
 One-electron integrals computed using PRISM.
 NBasis=   458 RedAO= T EigKep=  3.20D-04  NBF=   458
 NBsUse=   458 1.00D-06 EigRej= -1.00D+00 NBFU=   458
 Precomputing XC quadrature grid using
 IXCGrd= 4 IRadAn=           5 IRanWt=          -1 IRanGd=           0 AccXCQ= 0.00D+00.
 Generated NRdTot=       0 NPtTot=           0 NUsed=           0 NTot=          32
 NSgBfM=   441   440   441   441   441 MxSgAt=    47 MxSgA2=    47.
 Leave Link  302 at Mon Mar  1 09:12:03 2021, MaxMem=   268435456 cpu:              12.4 elap:               0.6
 (Enter /public3/home/sc30001/g16/l303.exe)
 DipDrv:  MaxL=1.
 Leave Link  303 at Mon Mar  1 09:12:04 2021, MaxMem=   268435456 cpu:               2.7 elap:               0.1
 (Enter /public3/home/sc30001/g16/l401.exe)
 ExpMin= 1.61D-01 ExpMax= 5.48D+03 ExpMxC= 8.25D+02 IAcc=3 IRadAn=         5 AccDes= 0.00D+00
 Harris functional with IExCor=  402 and IRadAn=       5 diagonalized for initial guess.
 HarFok:  IExCor=  402 AccDes= 0.00D+00 IRadAn=         5 IDoV= 1 UseB2=F ITyADJ=14
 ICtDFT=  3500011 ScaDFX=  1.000000  1.000000  1.000000  1.000000
 FoFCou: FMM=F IPFlag=           0 FMFlag=      100000 FMFlg1=           0
         NFxFlg=           0 DoJE=T BraDBF=F KetDBF=T FulRan=T
         wScrn=  0.000000 ICntrl=       500 IOpCl=  0 I1Cent=   200000004 NGrid=           0
         NMat0=    1 NMatS0=      1 NMatT0=    0 NMatD0=    1 NMtDS0=    0 NMtDT0=    0
 Symmetry not used in FoFCou.
 Harris En= -1263.64775590929    
 JPrj=0 DoOrth=F DoCkMO=F.
 Leave Link  401 at Mon Mar  1 09:12:05 2021, MaxMem=   268435456 cpu:              28.6 elap:               1.2
 (Enter /public3/home/sc30001/g16/l502.exe)
 Two-electron integral symmetry not used.
 Closed shell SCF:
 Using DIIS extrapolation, IDIIS=  1040.
 NGot=   268435456 LenX=   268001017 LenY=   267790795
 Requested convergence on RMS density matrix=1.00D-08 within 128 cycles.
 Requested convergence on MAX density matrix=1.00D-06.
 Requested convergence on             energy=1.00D-06.
 No special actions if energy rises.
 Fock matrices will be formed incrementally for  20 cycles.
 Integral accuracy reduced to 1.0D-05 until final iterations.

 Cycle   1  Pass 0  IDiag  1:
 FoFJK:  IHMeth= 1 ICntrl=       0 DoSepK=F KAlg= 0 I1Cent=           0 FoldK=F
 IRaf= 620000000 NMat=       1 IRICut=       1 DoRegI=T DoRafI=F ISym2E= 0 IDoP0=0 IntGTp=1.
 FoFCou: FMM=F IPFlag=           0 FMFlag=      100000 FMFlg1=           0
         NFxFlg=           0 DoJE=F BraDBF=F KetDBF=F FulRan=T
         wScrn=  0.000000 ICntrl=         0 IOpCl=  0 I1Cent=           0 NGrid=           0
         NMat0=    1 NMatS0=      1 NMatT0=    0 NMatD0=    1 NMtDS0=    0 NMtDT0=    0
 Symmetry not used in FoFCou.
 E= -1263.10277982870    
 DIIS: error= 2.50D-02 at cycle   1 NSaved=   1.
 NSaved= 1 IEnMin= 1 EnMin= -1263.10277982870     IErMin= 1 ErrMin= 2.50D-02
 ErrMax= 2.50D-02  0.00D+00 EMaxC= 1.00D-01 BMatC= 5.83D-01 BMatP= 5.83D-01
 IDIUse=3 WtCom= 7.50D-01 WtEn= 2.50D-01
 Coeff-Com:  0.100D+01
 Coeff-En:   0.100D+01
 Coeff:      0.100D+01
 Gap=     0.059 Goal=   None    Shift=    0.000
 GapD=    0.059 DampG=0.500 DampE=0.500 DampFc=0.2500 IDamp=-1.
 Damping current iteration by 2.50D-01
 RMSDP=4.42D-03 MaxDP=1.89D-01              OVMax= 4.62D-01

 Cycle   2  Pass 0  IDiag  1:
 RMSU=  1.09D-03    CP:  9.89D-01
 E= -1263.28826774692     Delta-E=       -0.185487918226 Rises=F Damp=T
 DIIS: error= 1.40D-02 at cycle   2 NSaved=   2.
 NSaved= 2 IEnMin= 2 EnMin= -1263.28826774692     IErMin= 2 ErrMin= 1.40D-02
 ErrMax= 1.40D-02  0.00D+00 EMaxC= 1.00D-01 BMatC= 1.51D-01 BMatP= 5.83D-01
 IDIUse=3 WtCom= 8.60D-01 WtEn= 1.40D-01
 Coeff-Com: -0.681D+00 0.168D+01
 Coeff-En:   0.000D+00 0.100D+01
 Coeff:     -0.586D+00 0.159D+01
 Gap=     0.210 Goal=   None    Shift=    0.000
 RMSDP=1.78D-03 MaxDP=4.82D-02 DE=-1.85D-01 OVMax= 4.63D-01

 Cycle   3  Pass 0  IDiag  1:
 RMSU=  1.70D-03    CP:  9.63D-01  1.31D+00
 E= -1263.50450851160     Delta-E=       -0.216240764682 Rises=F Damp=F
 DIIS: error= 1.08D-02 at cycle   3 NSaved=   3.
 NSaved= 3 IEnMin= 3 EnMin= -1263.50450851160     IErMin= 3 ErrMin= 1.08D-02
 ErrMax= 1.08D-02  0.00D+00 EMaxC= 1.00D-01 BMatC= 1.49D-01 BMatP= 1.51D-01
 IDIUse=3 WtCom= 8.92D-01 WtEn= 1.08D-01
 Coeff-Com: -0.518D+00 0.112D+01 0.397D+00
 Coeff-En:   0.000D+00 0.000D+00 0.100D+01
 Coeff:     -0.463D+00 0.100D+01 0.462D+00
 Gap=     0.149 Goal=   None    Shift=    0.000
 RMSDP=1.44D-03 MaxDP=8.20D-02 DE=-2.16D-01 OVMax= 2.57D-01

 Cycle   4  Pass 0  IDiag  1:
 RMSU=  7.94D-04    CP:  9.67D-01  1.78D+00  3.64D-01
 E= -1263.63306618392     Delta-E=       -0.128557672311 Rises=F Damp=F
 DIIS: error= 3.67D-03 at cycle   4 NSaved=   4.
 NSaved= 4 IEnMin= 4 EnMin= -1263.63306618392     IErMin= 4 ErrMin= 3.67D-03
 ErrMax= 3.67D-03  0.00D+00 EMaxC= 1.00D-01 BMatC= 1.99D-02 BMatP= 1.49D-01
 IDIUse=3 WtCom= 9.63D-01 WtEn= 3.67D-02
 Coeff-Com: -0.141D+00 0.283D+00 0.277D+00 0.581D+00
 Coeff-En:   0.000D+00 0.000D+00 0.146D+00 0.854D+00
 Coeff:     -0.136D+00 0.273D+00 0.272D+00 0.591D+00
 Gap=     0.108 Goal=   None    Shift=    0.000
 RMSDP=4.83D-04 MaxDP=2.37D-02 DE=-1.29D-01 OVMax= 8.30D-02

 Cycle   5  Pass 0  IDiag  1:
 RMSU=  2.23D-04    CP:  9.67D-01  1.61D+00  5.45D-01  7.01D-01
 E= -1263.65058906453     Delta-E=       -0.017522880612 Rises=F Damp=F
 DIIS: error= 1.45D-03 at cycle   5 NSaved=   5.
 NSaved= 5 IEnMin= 5 EnMin= -1263.65058906453     IErMin= 5 ErrMin= 1.45D-03
 ErrMax= 1.45D-03  0.00D+00 EMaxC= 1.00D-01 BMatC= 2.15D-03 BMatP= 1.99D-02
 IDIUse=3 WtCom= 9.85D-01 WtEn= 1.45D-02
 Coeff-Com: -0.335D-01 0.565D-01 0.102D+00 0.347D+00 0.528D+00
 Coeff-En:   0.000D+00 0.000D+00 0.000D+00 0.102D+00 0.898D+00
 Coeff:     -0.330D-01 0.556D-01 0.101D+00 0.343D+00 0.534D+00
 Gap=     0.109 Goal=   None    Shift=    0.000
 RMSDP=1.52D-04 MaxDP=4.34D-03 DE=-1.75D-02 OVMax= 2.14D-02

 Cycle   6  Pass 0  IDiag  1:
 RMSU=  8.50D-05    CP:  9.67D-01  1.65D+00  5.22D-01  7.55D-01  5.23D-01
 E= -1263.65268772735     Delta-E=       -0.002098662821 Rises=F Damp=F
 DIIS: error= 4.04D-04 at cycle   6 NSaved=   6.
 NSaved= 6 IEnMin= 6 EnMin= -1263.65268772735     IErMin= 6 ErrMin= 4.04D-04
 ErrMax= 4.04D-04  0.00D+00 EMaxC= 1.00D-01 BMatC= 2.37D-04 BMatP= 2.15D-03
 IDIUse=3 WtCom= 9.96D-01 WtEn= 4.04D-03
 Coeff-Com: -0.716D-02 0.725D-02 0.215D-01 0.118D+00 0.312D+00 0.549D+00
 Coeff-En:   0.000D+00 0.000D+00 0.000D+00 0.000D+00 0.613D-01 0.939D+00
 Coeff:     -0.713D-02 0.722D-02 0.214D-01 0.118D+00 0.311D+00 0.550D+00
 Gap=     0.109 Goal=   None    Shift=    0.000
 RMSDP=4.69D-05 MaxDP=2.28D-03 DE=-2.10D-03 OVMax= 5.71D-03

 Cycle   7  Pass 0  IDiag  1:
 RMSU=  2.79D-05    CP:  9.67D-01  1.65D+00  5.23D-01  7.58D-01  6.38D-01
                    CP:  6.82D-01
 E= -1263.65291358338     Delta-E=       -0.000225856034 Rises=F Damp=F
 DIIS: error= 1.22D-04 at cycle   7 NSaved=   7.
 NSaved= 7 IEnMin= 7 EnMin= -1263.65291358338     IErMin= 7 ErrMin= 1.22D-04
 ErrMax= 1.22D-04  0.00D+00 EMaxC= 1.00D-01 BMatC= 2.78D-05 BMatP= 2.37D-04
 IDIUse=3 WtCom= 9.99D-01 WtEn= 1.22D-03
 Coeff-Com: -0.196D-02 0.568D-03-0.215D-03 0.266D-01 0.124D+00 0.326D+00
 Coeff-Com:  0.524D+00
 Coeff-En:   0.000D+00 0.000D+00 0.000D+00 0.000D+00 0.000D+00 0.351D-01
 Coeff-En:   0.965D+00
 Coeff:     -0.195D-02 0.567D-03-0.215D-03 0.266D-01 0.124D+00 0.326D+00
 Coeff:      0.525D+00
 Gap=     0.109 Goal=   None    Shift=    0.000
 RMSDP=1.32D-05 MaxDP=7.37D-04 DE=-2.26D-04 OVMax= 1.48D-03

 Cycle   8  Pass 0  IDiag  1:
 RMSU=  8.01D-06    CP:  9.67D-01  1.65D+00  5.22D-01  7.62D-01  6.35D-01
                    CP:  7.18D-01  6.60D-01
 E= -1263.65293987087     Delta-E=       -0.000026287488 Rises=F Damp=F
 DIIS: error= 2.68D-05 at cycle   8 NSaved=   8.
 NSaved= 8 IEnMin= 8 EnMin= -1263.65293987087     IErMin= 8 ErrMin= 2.68D-05
 ErrMax= 2.68D-05  0.00D+00 EMaxC= 1.00D-01 BMatC= 1.33D-06 BMatP= 2.78D-05
 IDIUse=1 WtCom= 1.00D+00 WtEn= 0.00D+00
 Coeff-Com: -0.901D-03 0.565D-03-0.216D-02 0.280D-02 0.373D-01 0.120D+00
 Coeff-Com:  0.251D+00 0.591D+00
 Coeff:     -0.901D-03 0.565D-03-0.216D-02 0.280D-02 0.373D-01 0.120D+00
 Coeff:      0.251D+00 0.591D+00
 Gap=     0.109 Goal=   None    Shift=    0.000
 RMSDP=3.85D-06 MaxDP=1.54D-04 DE=-2.63D-05 OVMax= 4.69D-04

 Initial convergence to 1.0D-05 achieved.  Increase integral accuracy.
 Cycle   9  Pass 1  IDiag  1:
 E= -1263.65290058951     Delta-E=        0.000039281364 Rises=F Damp=F
 DIIS: error= 5.97D-05 at cycle   1 NSaved=   1.
 NSaved= 1 IEnMin= 1 EnMin= -1263.65290058951     IErMin= 1 ErrMin= 5.97D-05
 ErrMax= 5.97D-05  0.00D+00 EMaxC= 1.00D-01 BMatC= 1.60D-06 BMatP= 1.60D-06
 IDIUse=1 WtCom= 1.00D+00 WtEn= 0.00D+00
 Coeff-Com:  0.100D+01
 Coeff:      0.100D+01
 Gap=     0.109 Goal=   None    Shift=    0.000
 RMSDP=3.85D-06 MaxDP=1.54D-04 DE= 3.93D-05 OVMax= 5.12D-04

 Cycle  10  Pass 1  IDiag  1:
 RMSU=  3.94D-05    CP:  1.00D+00
 E= -1263.65290099112     Delta-E=       -0.000000401616 Rises=F Damp=F
 DIIS: error= 3.22D-05 at cycle   2 NSaved=   2.
 NSaved= 2 IEnMin= 2 EnMin= -1263.65290099112     IErMin= 2 ErrMin= 3.22D-05
 ErrMax= 3.22D-05  0.00D+00 EMaxC= 1.00D-01 BMatC= 9.59D-07 BMatP= 1.60D-06
 IDIUse=1 WtCom= 1.00D+00 WtEn= 0.00D+00
 Coeff-Com:  0.408D+00 0.592D+00
 Coeff:      0.408D+00 0.592D+00
 Gap=     0.109 Goal=   None    Shift=    0.000
 RMSDP=4.54D-06 MaxDP=1.98D-04 DE=-4.02D-07 OVMax= 6.15D-04

 Cycle  11  Pass 1  IDiag  1:
 RMSU=  4.54D-06    CP:  1.00D+00  9.96D-01
 E= -1263.65290127455     Delta-E=       -0.000000283423 Rises=F Damp=F
 DIIS: error= 2.40D-05 at cycle   3 NSaved=   3.
 NSaved= 3 IEnMin= 3 EnMin= -1263.65290127455     IErMin= 3 ErrMin= 2.40D-05
 ErrMax= 2.40D-05  0.00D+00 EMaxC= 1.00D-01 BMatC= 6.77D-07 BMatP= 9.59D-07
 IDIUse=1 WtCom= 1.00D+00 WtEn= 0.00D+00
 Coeff-Com:  0.179D-01 0.452D+00 0.530D+00
 Coeff:      0.179D-01 0.452D+00 0.530D+00
 Gap=     0.109 Goal=   None    Shift=    0.000
 RMSDP=2.40D-06 MaxDP=1.24D-04 DE=-2.83D-07 OVMax= 3.33D-04

 Cycle  12  Pass 1  IDiag  1:
 RMSU=  8.00D-07    CP:  1.00D+00  1.01D+00  5.09D-01
 E= -1263.65290191174     Delta-E=       -0.000000637196 Rises=F Damp=F
 DIIS: error= 5.07D-06 at cycle   4 NSaved=   4.
 NSaved= 4 IEnMin= 4 EnMin= -1263.65290191174     IErMin= 4 ErrMin= 5.07D-06
 ErrMax= 5.07D-06  0.00D+00 EMaxC= 1.00D-01 BMatC= 4.16D-08 BMatP= 6.77D-07
 IDIUse=1 WtCom= 1.00D+00 WtEn= 0.00D+00
 Coeff-Com: -0.232D-02 0.278D+00 0.351D+00 0.373D+00
 Coeff:     -0.232D-02 0.278D+00 0.351D+00 0.373D+00
 Gap=     0.109 Goal=   None    Shift=    0.000
 RMSDP=5.58D-07 MaxDP=2.81D-05 DE=-6.37D-07 OVMax= 6.78D-05

 Cycle  13  Pass 1  IDiag  1:
 RMSU=  1.65D-07    CP:  1.00D+00  1.01D+00  5.47D-01  3.70D-01
 E= -1263.65290195133     Delta-E=       -0.000000039591 Rises=F Damp=F
 DIIS: error= 7.87D-07 at cycle   5 NSaved=   5.
 NSaved= 5 IEnMin= 5 EnMin= -1263.65290195133     IErMin= 5 ErrMin= 7.87D-07
 ErrMax= 7.87D-07  0.00D+00 EMaxC= 1.00D-01 BMatC= 9.45D-10 BMatP= 4.16D-08
 IDIUse=1 WtCom= 1.00D+00 WtEn= 0.00D+00
 Coeff-Com: -0.200D-02 0.148D+00 0.189D+00 0.225D+00 0.440D+00
 Coeff:     -0.200D-02 0.148D+00 0.189D+00 0.225D+00 0.440D+00
 Gap=     0.109 Goal=   None    Shift=    0.000
 RMSDP=8.91D-08 MaxDP=4.36D-06 DE=-3.96D-08 OVMax= 1.01D-05

 Cycle  14  Pass 1  IDiag  1:
 RMSU=  5.77D-08    CP:  1.00D+00  1.01D+00  5.45D-01  4.02D-01  6.24D-01
 E= -1263.65290195216     Delta-E=       -0.000000000832 Rises=F Damp=F
 DIIS: error= 1.77D-07 at cycle   6 NSaved=   6.
 NSaved= 6 IEnMin= 6 EnMin= -1263.65290195216     IErMin= 6 ErrMin= 1.77D-07
 ErrMax= 1.77D-07  0.00D+00 EMaxC= 1.00D-01 BMatC= 5.58D-11 BMatP= 9.45D-10
 IDIUse=1 WtCom= 1.00D+00 WtEn= 0.00D+00
 Coeff-Com: -0.945D-03 0.615D-01 0.793D-01 0.101D+00 0.250D+00 0.509D+00
 Coeff:     -0.945D-03 0.615D-01 0.793D-01 0.101D+00 0.250D+00 0.509D+00
 Gap=     0.109 Goal=   None    Shift=    0.000
 RMSDP=2.63D-08 MaxDP=1.06D-06 DE=-8.32D-10 OVMax= 3.67D-06

 Cycle  15  Pass 1  IDiag  1:
 RMSU=  2.19D-08    CP:  1.00D+00  1.01D+00  5.44D-01  4.00D-01  6.66D-01
                    CP:  7.80D-01
 E= -1263.65290195221     Delta-E=       -0.000000000048 Rises=F Damp=F
 DIIS: error= 9.00D-08 at cycle   7 NSaved=   7.
 NSaved= 7 IEnMin= 7 EnMin= -1263.65290195221     IErMin= 7 ErrMin= 9.00D-08
 ErrMax= 9.00D-08  0.00D+00 EMaxC= 1.00D-01 BMatC= 1.02D-11 BMatP= 5.58D-11
 IDIUse=1 WtCom= 1.00D+00 WtEn= 0.00D+00
 Coeff-Com: -0.198D-03 0.837D-02 0.115D-01 0.198D-01 0.684D-01 0.320D+00
 Coeff-Com:  0.572D+00
 Coeff:     -0.198D-03 0.837D-02 0.115D-01 0.198D-01 0.684D-01 0.320D+00
 Coeff:      0.572D+00
 Gap=     0.109 Goal=   None    Shift=    0.000
 RMSDP=1.03D-08 MaxDP=3.52D-07 DE=-4.82D-11 OVMax= 1.10D-06

 Cycle  16  Pass 1  IDiag  1:
 RMSU=  6.96D-09    CP:  1.00D+00  1.01D+00  5.45D-01  4.02D-01  6.67D-01
                    CP:  8.75D-01  7.71D-01
 E= -1263.65290195223     Delta-E=       -0.000000000021 Rises=F Damp=F
 DIIS: error= 3.82D-08 at cycle   8 NSaved=   8.
 NSaved= 8 IEnMin= 8 EnMin= -1263.65290195223     IErMin= 8 ErrMin= 3.82D-08
 ErrMax= 3.82D-08  0.00D+00 EMaxC= 1.00D-01 BMatC= 1.28D-12 BMatP= 1.02D-11
 IDIUse=1 WtCom= 1.00D+00 WtEn= 0.00D+00
 Coeff-Com:  0.391D-04-0.473D-02-0.558D-02-0.352D-02-0.333D-03 0.104D+00
 Coeff-Com:  0.313D+00 0.597D+00
 Coeff:      0.391D-04-0.473D-02-0.558D-02-0.352D-02-0.333D-03 0.104D+00
 Coeff:      0.313D+00 0.597D+00
 Gap=     0.109 Goal=   None    Shift=    0.000
 RMSDP=4.72D-09 MaxDP=2.03D-07 DE=-2.09D-11 OVMax= 9.14D-07

 SCF Done:  E(RB3LYP) =  -1263.65290195     A.U. after   16 cycles
            NFock= 16  Conv=0.47D-08     -V/T= 2.0093
 KE= 1.252007763485D+03 PE=-7.705278011842D+03 EE= 2.796822576771D+03
 Leave Link  502 at Mon Mar  1 09:12:31 2021, MaxMem=   268435456 cpu:             605.0 elap:              25.3
 (Enter /public3/home/sc30001/g16/l801.exe)
 DoSCS=F DFT=T ScalE2(SS,OS)=  1.000000  1.000000
 Range of M.O.s used for correlation:     1   458
 NBasis=   458 NAE=    98 NBE=    98 NFC=     0 NFV=     0
 NROrb=    458 NOA=    98 NOB=    98 NVA=   360 NVB=   360
 Leave Link  801 at Mon Mar  1 09:12:31 2021, MaxMem=   268435456 cpu:               0.6 elap:               0.0
 (Enter /public3/home/sc30001/g16/l1101.exe)
 Using compressed storage, NAtomX=    47.
 Will process     48 centers per pass.
 PrsmSu:  requested number of processors reduced to:  15 ShMem   1 Linda.
 Leave Link 1101 at Mon Mar  1 09:12:32 2021, MaxMem=   268435456 cpu:              15.0 elap:               0.8
 (Enter /public3/home/sc30001/g16/l1102.exe)
 Symmetrizing basis deriv contribution to polar:
 IMax=3 JMax=2 DiffMx= 0.00D+00
 Leave Link 1102 at Mon Mar  1 09:12:32 2021, MaxMem=   268435456 cpu:               3.0 elap:               0.2
 (Enter /public3/home/sc30001/g16/l1110.exe)
 Forming Gx(P) for the SCF density, NAtomX=    47.
 Integral derivatives from FoFJK, PRISM(SPDF).
 Do as many integral derivatives as possible in FoFJK.
 G2DrvN: MDV=     268431936.
 G2DrvN: will do    24 centers at a time, making    2 passes.
 G2DrvN:  IPasSy=1 do centers    0 through   23.
 Calling FoFCou, ICntrl=  3107 FMM=F I1Cent=   0 AccDes= 0.00D+00.
 FoFJK:  IHMeth= 1 ICntrl=    3107 DoSepK=F KAlg= 0 I1Cent=           0 FoldK=F
 IRaf=         0 NMat=       1 IRICut=       1 DoRegI=T DoRafI=F ISym2E= 0 IDoP0=0 IntGTp=1.
 FoFCou: FMM=F IPFlag=           0 FMFlag=      100000 FMFlg1=           0
         NFxFlg=           0 DoJE=F BraDBF=F KetDBF=F FulRan=T
         wScrn=  0.000000 ICntrl=      3107 IOpCl=  0 I1Cent=           0 NGrid=           0
         NMat0=    1 NMatS0=      1 NMatT0=    0 NMatD0=    1 NMtDS0=    0 NMtDT0=    0
 Symmetry not used in FoFCou.
 G2DrvN:  IPasSy=1 do centers   24 through   47.
 Calling FoFCou, ICntrl=  3107 FMM=F I1Cent=   0 AccDes= 0.00D+00.
 End of G2Drv F.D. properties file   721 does not exist.
 End of G2Drv F.D. properties file   722 does not exist.
 End of G2Drv F.D. properties file   788 does not exist.
 Leave Link 1110 at Mon Mar  1 09:13:57 2021, MaxMem=   268435456 cpu:            2036.2 elap:              85.0
 (Enter /public3/home/sc30001/g16/l1002.exe)
 Minotr:  Closed shell wavefunction.
          IDoAtm=11111111111111111111111111111111111111111111111
          Direct CPHF calculation.
          Differentiating once with respect to nuclear coordinates.
          Requested convergence is 1.0D-08 RMS, and 1.0D-07 maximum.
          Secondary convergence is 1.0D-12 RMS, and 1.0D-12 maximum.
          NewPWx=T KeepS1=F KeepF1=F KeepIn=T MapXYZ=F SortEE=F KeepMc=T.
        14371 words used for storage of precomputed grid.
 Two-electron integral symmetry not used.
          MDV=     268435456 using IRadAn=       1.
          Solving linear equations simultaneously, MaxMat=     384.
 FoF2E skips out because all densities are zero.
 CalDSu exits because no D1Ps are significant.
 FoFJK:  IHMeth= 1 ICntrl=       0 DoSepK=F KAlg= 0 I1Cent=           0 FoldK=F
 IRaf= 590000000 NMat=      24 IRICut=       1 DoRegI=T DoRafI=F ISym2E= 0 IDoP0=0 IntGTp=1.
 FoFCou: FMM=F IPFlag=           0 FMFlag=      100000 FMFlg1=           0
         NFxFlg=           0 DoJE=F BraDBF=F KetDBF=F FulRan=T
         wScrn=  0.000000 ICntrl=         0 IOpCl=  0 I1Cent=           0 NGrid=           0
         NMat0=   24 NMatS0=     24 NMatT0=    0 NMatD0=   24 NMtDS0=    0 NMtDT0=    0
 Symmetry not used in FoFCou.
          There are   144 degrees of freedom in the 1st order CPHF.  IDoFFX=6 NUNeed=     0.
    141 vectors produced by pass  0 Test12= 3.53D-14 1.00D-09 XBig12= 1.83D-01 1.35D-01.
 AX will form    24 AO Fock derivatives at one time.
    141 vectors produced by pass  1 Test12= 3.53D-14 1.00D-09 XBig12= 6.13D-02 5.60D-02.
    138 vectors produced by pass  2 Test12= 3.53D-14 1.00D-09 XBig12= 4.34D-04 3.77D-03.
    138 vectors produced by pass  3 Test12= 3.53D-14 1.00D-09 XBig12= 1.83D-06 1.08D-04.
    138 vectors produced by pass  4 Test12= 3.53D-14 1.00D-09 XBig12= 3.52D-09 4.34D-06.
    129 vectors produced by pass  5 Test12= 3.53D-14 1.00D-09 XBig12= 3.66D-12 1.36D-07.
     22 vectors produced by pass  6 Test12= 3.53D-14 1.00D-09 XBig12= 3.32D-15 4.46D-09.
 InvSVY:  IOpt=1 It=  1 EMax= 5.00D-16
 Solved reduced A of dimension   847 with   144 vectors.
 End of Minotr F.D. properties file   721 does not exist.
 End of Minotr F.D. properties file   722 does not exist.
 End of Minotr F.D. properties file   788 does not exist.
 Leave Link 1002 at Mon Mar  1 09:18:03 2021, MaxMem=   268435456 cpu:            5875.9 elap:             245.3
 (Enter /public3/home/sc30001/g16/l601.exe)
 Copying SCF densities to generalized density rwf, IOpCl= 0 IROHF=0.

 **********************************************************************

            Population analysis using the SCF density.

 **********************************************************************

 Alpha  occ. eigenvalues --  -19.34652 -19.30016 -19.29771 -19.28562 -19.21524
 Alpha  occ. eigenvalues --  -10.40115 -10.38314 -10.38098 -10.37686 -10.36413
 Alpha  occ. eigenvalues --  -10.35939 -10.33211 -10.32670 -10.32575 -10.32565
 Alpha  occ. eigenvalues --  -10.32227 -10.31960 -10.31345 -10.31103 -10.31101
 Alpha  occ. eigenvalues --  -10.31017 -10.30949 -10.30295 -10.30255 -10.29704
 Alpha  occ. eigenvalues --  -10.29535 -10.29130 -10.28984  -1.23736  -1.18477
 Alpha  occ. eigenvalues --   -1.18057  -1.16931  -1.10780  -0.98783  -0.97520
 Alpha  occ. eigenvalues --   -0.96102  -0.94140  -0.93501  -0.89260  -0.87249
 Alpha  occ. eigenvalues --   -0.86032  -0.85230  -0.84449  -0.83560  -0.79206
 Alpha  occ. eigenvalues --   -0.77141  -0.75619  -0.73831  -0.73401  -0.72291
 Alpha  occ. eigenvalues --   -0.71687  -0.70560  -0.67194  -0.66497  -0.65540
 Alpha  occ. eigenvalues --   -0.64436  -0.63750  -0.63453  -0.61990  -0.60085
 Alpha  occ. eigenvalues --   -0.59286  -0.58639  -0.57699  -0.57263  -0.56623
 Alpha  occ. eigenvalues --   -0.56040  -0.55577  -0.54680  -0.54447  -0.54304
 Alpha  occ. eigenvalues --   -0.53054  -0.52847  -0.52430  -0.52170  -0.51369
 Alpha  occ. eigenvalues --   -0.51320  -0.50528  -0.49523  -0.49393  -0.48968
 Alpha  occ. eigenvalues --   -0.48363  -0.48084  -0.47394  -0.46439  -0.45867
 Alpha  occ. eigenvalues --   -0.45808  -0.45075  -0.44587  -0.43990  -0.42462
 Alpha  occ. eigenvalues --   -0.41164  -0.37619  -0.36121  -0.35999  -0.35505
 Alpha  occ. eigenvalues --   -0.34160  -0.32091  -0.30279
 Alpha virt. eigenvalues --   -0.19407  -0.16960  -0.13605  -0.12157  -0.10530
 Alpha virt. eigenvalues --   -0.08835  -0.07251  -0.06475  -0.03619  -0.03395
 Alpha virt. eigenvalues --   -0.02290  -0.02069  -0.01625  -0.01386   0.00085
 Alpha virt. eigenvalues --    0.00636   0.02110   0.02614   0.03306   0.03750
 Alpha virt. eigenvalues --    0.04428   0.05539   0.05960   0.06375   0.06771
 Alpha virt. eigenvalues --    0.07249   0.07866   0.08484   0.09229   0.10053
 Alpha virt. eigenvalues --    0.10800   0.11438   0.12183   0.13095   0.13440
 Alpha virt. eigenvalues --    0.14345   0.14538   0.15774   0.16518   0.17622
 Alpha virt. eigenvalues --    0.18931   0.19147   0.19878   0.21522   0.21854
 Alpha virt. eigenvalues --    0.22297   0.24087   0.24296   0.25221   0.26191
 Alpha virt. eigenvalues --    0.28159   0.30513   0.31612   0.32580   0.33764
 Alpha virt. eigenvalues --    0.35529   0.37835   0.38213   0.38997   0.39194
 Alpha virt. eigenvalues --    0.40298   0.40763   0.41093   0.41484   0.41768
 Alpha virt. eigenvalues --    0.42007   0.43009   0.43335   0.43955   0.44361
 Alpha virt. eigenvalues --    0.45130   0.45760   0.46077   0.46627   0.46738
 Alpha virt. eigenvalues --    0.47659   0.47986   0.48104   0.48492   0.48668
 Alpha virt. eigenvalues --    0.49105   0.49400   0.50065   0.50251   0.51108
 Alpha virt. eigenvalues --    0.51146   0.51678   0.51731   0.51990   0.52560
 Alpha virt. eigenvalues --    0.52872   0.53443   0.54122   0.55250   0.55857
 Alpha virt. eigenvalues --    0.56334   0.57284   0.58187   0.58868   0.60711
 Alpha virt. eigenvalues --    0.61011   0.63541   0.63839   0.64310   0.64939
 Alpha virt. eigenvalues --    0.65232   0.67278   0.67439   0.68855   0.69139
 Alpha virt. eigenvalues --    0.69437   0.69963   0.71087   0.71954   0.72700
 Alpha virt. eigenvalues --    0.73166   0.73526   0.74277   0.74732   0.75052
 Alpha virt. eigenvalues --    0.75151   0.75500   0.76474   0.77764   0.78148
 Alpha virt. eigenvalues --    0.78619   0.79185   0.80022   0.80827   0.80904
 Alpha virt. eigenvalues --    0.81637   0.82581   0.83015   0.83841   0.84797
 Alpha virt. eigenvalues --    0.84988   0.85977   0.86145   0.86765   0.87156
 Alpha virt. eigenvalues --    0.88020   0.89499   0.90205   0.90540   0.91698
 Alpha virt. eigenvalues --    0.91922   0.93016   0.94344   0.94626   0.95866
 Alpha virt. eigenvalues --    0.97909   0.98125   0.98833   1.00349   1.02836
 Alpha virt. eigenvalues --    1.03370   1.04663   1.06172   1.06951   1.07201
 Alpha virt. eigenvalues --    1.08351   1.08985   1.09569   1.10589   1.11664
 Alpha virt. eigenvalues --    1.12580   1.14208   1.14989   1.16052   1.17640
 Alpha virt. eigenvalues --    1.17856   1.19140   1.20989   1.21418   1.23262
 Alpha virt. eigenvalues --    1.23840   1.24858   1.25483   1.26249   1.26613
 Alpha virt. eigenvalues --    1.26646   1.26846   1.29074   1.30039   1.30298
 Alpha virt. eigenvalues --    1.32623   1.32975   1.33235   1.34364   1.34497
 Alpha virt. eigenvalues --    1.34820   1.35100   1.36238   1.38698   1.39093
 Alpha virt. eigenvalues --    1.39308   1.40260   1.40407   1.40744   1.43612
 Alpha virt. eigenvalues --    1.47853   1.53500   1.56023   1.57039   1.57779
 Alpha virt. eigenvalues --    1.58695   1.61423   1.61627   1.62466   1.62874
 Alpha virt. eigenvalues --    1.62987   1.63938   1.64662   1.64815   1.66472
 Alpha virt. eigenvalues --    1.66812   1.67175   1.67407   1.68938   1.69162
 Alpha virt. eigenvalues --    1.70260   1.71295   1.72370   1.73747   1.75002
 Alpha virt. eigenvalues --    1.75698   1.77005   1.77344   1.78191   1.78453
 Alpha virt. eigenvalues --    1.79737   1.80522   1.80590   1.81853   1.82894
 Alpha virt. eigenvalues --    1.83743   1.84484   1.84758   1.85538   1.86805
 Alpha virt. eigenvalues --    1.86963   1.87262   1.88337   1.89577   1.92237
 Alpha virt. eigenvalues --    1.94180   1.94452   1.95001   1.95409   1.97641
 Alpha virt. eigenvalues --    1.98182   1.98995   2.00794   2.01291   2.02156
 Alpha virt. eigenvalues --    2.02695   2.03052   2.03980   2.04174   2.05091
 Alpha virt. eigenvalues --    2.06634   2.10996   2.12309   2.13065   2.13336
 Alpha virt. eigenvalues --    2.14856   2.15833   2.16619   2.17525   2.19592
 Alpha virt. eigenvalues --    2.20088   2.20800   2.21429   2.21617   2.22783
 Alpha virt. eigenvalues --    2.23249   2.25225   2.25507   2.27676   2.28530
 Alpha virt. eigenvalues --    2.29433   2.30454   2.32448   2.33234   2.35041
 Alpha virt. eigenvalues --    2.36418   2.37266   2.38421   2.39915   2.41437
 Alpha virt. eigenvalues --    2.43124   2.44424   2.46452   2.49323   2.50203
 Alpha virt. eigenvalues --    2.51070   2.51872   2.52642   2.53575   2.53864
 Alpha virt. eigenvalues --    2.54735   2.55585   2.56655   2.59041   2.60370
 Alpha virt. eigenvalues --    2.61063   2.62936   2.64078   2.65111   2.66536
 Alpha virt. eigenvalues --    2.68989   2.71447   2.72819   2.76079   2.77134
 Alpha virt. eigenvalues --    2.78424   2.81038   2.82834   2.84781   2.86019
 Alpha virt. eigenvalues --    2.87169   2.90006   2.91743   2.97542   2.99337
 Alpha virt. eigenvalues --    3.01169   3.06698   3.14964   3.27123   3.27601
 Alpha virt. eigenvalues --    3.34267   3.39605   3.82320   3.84336   3.86535
 Alpha virt. eigenvalues --    3.94557   3.98058   3.99333   3.99942   4.00962
 Alpha virt. eigenvalues --    4.01044   4.04043   4.06136   4.10924   4.12748
 Alpha virt. eigenvalues --    4.13520   4.15730   4.20613   4.22371   4.25702
 Alpha virt. eigenvalues --    4.27811   4.33187   4.40855   4.44682   4.51750
 Alpha virt. eigenvalues --    4.52461   4.62316   4.66134   4.69100   4.80979
          Condensed to atoms (all electrons):
               1          2          3          4          5          6
     1  C    4.590361   0.462152   0.027723  -0.034637   0.027358   0.409266
     2  C    0.462152   5.319080   0.317620  -0.075212  -0.043927  -0.058409
     3  C    0.027723   0.317620   4.727213   0.314445   0.008543  -0.058648
     4  C   -0.034637  -0.075212   0.314445   5.159705   0.416531  -0.072607
     5  C    0.027358  -0.043927   0.008543   0.416531   4.683993   0.444552
     6  C    0.409266  -0.058409  -0.058648  -0.072607   0.444552   5.378670
     7  C   -0.001398   0.017499  -0.050053   0.420923  -0.071823   0.012628
     8  C    0.000058  -0.000290   0.006520  -0.019802  -0.026097   0.001072
     9  C    0.000026  -0.000000   0.000800  -0.021040  -0.023591  -0.000131
    10  O    0.002013  -0.000062   0.003553  -0.028972   0.243750  -0.051326
    11  C   -0.000000  -0.000000   0.000024   0.001626   0.001162  -0.000604
    12  C    0.000001   0.000000  -0.000000   0.000084   0.000076  -0.000020
    13  C    0.000000   0.000000  -0.000000   0.000000   0.000002  -0.000001
    14  C    0.000000  -0.000000   0.000000   0.000000   0.000000  -0.000000
    15  C    0.000000  -0.000000   0.000000   0.000000   0.000001  -0.000000
    16  C   -0.000000   0.000000  -0.000000  -0.000102   0.000087   0.000006
    17  O    0.306978  -0.058997   0.002315   0.000202   0.004658  -0.058587
    18  O    0.005481  -0.102052   0.432142  -0.101895   0.003779  -0.000082
    19  C   -0.056939   0.283846  -0.041972   0.009288  -0.000485   0.009015
    20  O   -0.000000  -0.000000  -0.000000  -0.000000  -0.000000  -0.000000
    21  H   -0.034962   0.003785   0.000364   0.005240  -0.018324   0.334258
    22  H   -0.000040   0.000902  -0.006654  -0.039442   0.004401  -0.000139
    23  H   -0.000001   0.000002  -0.000123   0.002195   0.000824   0.000019
    24  H    0.000001   0.000000  -0.000001   0.000011   0.000078   0.000022
    25  H   -0.000000  -0.000000   0.000000   0.000000  -0.000000  -0.000000
    26  H   -0.000000   0.000000  -0.000000  -0.000000  -0.000000   0.000000
    27  H   -0.000000   0.000000   0.000000  -0.000001  -0.000001   0.000000
    28  H   -0.030448   0.006609   0.000058  -0.000044   0.001022  -0.004918
    29  H   -0.000000   0.000000  -0.000000  -0.000000   0.000000   0.000000
    30  H   -0.008278  -0.027642   0.003368  -0.000146  -0.000004   0.000238
    31  C    0.002629  -0.037299  -0.000114  -0.001038   0.000049  -0.000137
    32  H    0.000055  -0.019288  -0.013031   0.002942  -0.000030  -0.000009
    33  H   -0.000170   0.000837   0.002449  -0.000236  -0.000021  -0.000007
    34  H   -0.000737  -0.006872   0.005993  -0.000155  -0.000002   0.000017
    35  H    0.000075   0.003725   0.000140   0.000014   0.000000   0.000001
    36  C   -0.001390  -0.053008  -0.001787   0.000037   0.000007  -0.000089
    37  C    0.000852  -0.004239  -0.001551  -0.000113  -0.000019   0.000033
    38  C    0.000121   0.003803  -0.000076   0.000003   0.000000   0.000001
    39  C   -0.000011   0.000148   0.000154  -0.000007   0.000000   0.000000
    40  H    0.000537   0.008012   0.002690   0.000313  -0.000059   0.000056
    41  C   -0.000005  -0.000138   0.000001  -0.000000  -0.000000   0.000000
    42  H   -0.000002   0.000221  -0.000002  -0.000000   0.000000  -0.000000
    43  C   -0.000001  -0.000042  -0.000004   0.000000   0.000000   0.000000
    44  H    0.000001   0.000017   0.000002  -0.000000  -0.000000  -0.000000
    45  H    0.000000   0.000002  -0.000000   0.000000  -0.000000   0.000000
    46  O    0.000000   0.000000   0.000000   0.000000   0.000000  -0.000000
    47  H    0.000000   0.000000  -0.000000   0.000000  -0.000000   0.000000
               7          8          9         10         11         12
     1  C   -0.001398   0.000058   0.000026   0.002013  -0.000000   0.000001
     2  C    0.017499  -0.000290  -0.000000  -0.000062  -0.000000   0.000000
     3  C   -0.050053   0.006520   0.000800   0.003553   0.000024  -0.000000
     4  C    0.420923  -0.019802  -0.021040  -0.028972   0.001626   0.000084
     5  C   -0.071823  -0.026097  -0.023591   0.243750   0.001162   0.000076
     6  C    0.012628   0.001072  -0.000131  -0.051326  -0.000604  -0.000020
     7  C    5.072959   0.408313  -0.007895  -0.023628   0.004371  -0.000263
     8  C    0.408313   5.170973   0.464758  -0.063105  -0.070534   0.010980
     9  C   -0.007895   0.464758   4.675679   0.310585   0.377931  -0.042889
    10  O   -0.023628  -0.063105   0.310585   8.179318  -0.059115  -0.005428
    11  C    0.004371  -0.070534   0.377931  -0.059115   4.837026   0.462220
    12  C   -0.000263   0.010980  -0.042889  -0.005428   0.462220   5.007278
    13  C    0.000002  -0.000177   0.004640   0.000578  -0.018036   0.515234
    14  C    0.000000  -0.000006   0.000604  -0.000003  -0.030436  -0.017688
    15  C   -0.000011   0.000259   0.007398  -0.000054  -0.020628  -0.036534
    16  C    0.000696  -0.015454  -0.043079   0.003038   0.529849  -0.070721
    17  O    0.000001   0.000000   0.000000  -0.000011   0.000000  -0.000000
    18  O    0.003211   0.000878  -0.000015  -0.000009  -0.000000   0.000000
    19  C   -0.000190   0.000001  -0.000000   0.000001  -0.000000   0.000000
    20  O    0.000000  -0.000000  -0.000001   0.000000   0.000151   0.002915
    21  H   -0.000211   0.000026   0.000144  -0.001205  -0.000033  -0.000031
    22  H    0.359511  -0.038137   0.002740  -0.000064  -0.000101   0.000002
    23  H   -0.029932   0.358268  -0.028892   0.002601  -0.010572  -0.000197
    24  H    0.000019   0.000156  -0.014298   0.010599  -0.039747   0.360122
    25  H   -0.000000   0.000002  -0.000117  -0.000003   0.003196  -0.035697
    26  H    0.000000   0.000009  -0.000197   0.000000   0.002777   0.000660
    27  H    0.000224   0.005727  -0.013728  -0.000023  -0.033526   0.005411
    28  H   -0.000002   0.000000   0.000000  -0.000004   0.000000  -0.000000
    29  H    0.000000   0.000000  -0.000001   0.000000  -0.000031  -0.000184
    30  H    0.000002  -0.000000   0.000000   0.000000   0.000000   0.000000
    31  C    0.000015   0.000000  -0.000000  -0.000000   0.000000  -0.000000
    32  H   -0.000127  -0.000001   0.000000   0.000000   0.000000  -0.000000
    33  H    0.000024   0.000000   0.000000  -0.000000  -0.000000   0.000000
    34  H    0.000008   0.000000  -0.000000  -0.000000  -0.000000   0.000000
    35  H   -0.000001  -0.000000   0.000000   0.000000   0.000000  -0.000000
    36  C    0.000003   0.000000  -0.000000  -0.000000  -0.000000  -0.000000
    37  C   -0.000017  -0.000000   0.000000   0.000000   0.000000  -0.000000
    38  C   -0.000000  -0.000000   0.000000   0.000000  -0.000000  -0.000000
    39  C   -0.000000  -0.000000   0.000000   0.000000   0.000000  -0.000000
    40  H    0.000064  -0.000000  -0.000000  -0.000000  -0.000000   0.000000
    41  C   -0.000000  -0.000000   0.000000   0.000000   0.000000   0.000000
    42  H    0.000000   0.000000  -0.000000   0.000000  -0.000000  -0.000000
    43  C    0.000000   0.000000  -0.000000  -0.000000  -0.000000   0.000000
    44  H   -0.000000  -0.000000   0.000000   0.000000   0.000000  -0.000000
    45  H   -0.000000  -0.000000   0.000000   0.000000   0.000000  -0.000000
    46  O   -0.000000  -0.000000  -0.000000   0.000000   0.000000   0.000000
    47  H    0.000000   0.000000   0.000000  -0.000000   0.000000   0.000000
              13         14         15         16         17         18
     1  C    0.000000   0.000000   0.000000  -0.000000   0.306978   0.005481
     2  C    0.000000  -0.000000  -0.000000   0.000000  -0.058997  -0.102052
     3  C   -0.000000   0.000000   0.000000  -0.000000   0.002315   0.432142
     4  C    0.000000   0.000000   0.000000  -0.000102   0.000202  -0.101895
     5  C    0.000002   0.000000   0.000001   0.000087   0.004658   0.003779
     6  C   -0.000001  -0.000000  -0.000000   0.000006  -0.058587  -0.000082
     7  C    0.000002   0.000000  -0.000011   0.000696   0.000001   0.003211
     8  C   -0.000177  -0.000006   0.000259  -0.015454   0.000000   0.000878
     9  C    0.004640   0.000604   0.007398  -0.043079   0.000000  -0.000015
    10  O    0.000578  -0.000003  -0.000054   0.003038  -0.000011  -0.000009
    11  C   -0.018036  -0.030436  -0.020628   0.529849   0.000000  -0.000000
    12  C    0.515234  -0.017688  -0.036534  -0.070721  -0.000000   0.000000
    13  C    4.959801   0.522002  -0.067519  -0.033428  -0.000000   0.000000
    14  C    0.522002   4.459120   0.485832  -0.009970  -0.000000  -0.000000
    15  C   -0.067519   0.485832   5.083509   0.484310  -0.000000   0.000000
    16  C   -0.033428  -0.009970   0.484310   4.984017   0.000000   0.000000
    17  O   -0.000000  -0.000000  -0.000000   0.000000   8.180573  -0.000010
    18  O    0.000000  -0.000000   0.000000   0.000000  -0.000010   8.358266
    19  C    0.000000  -0.000000  -0.000000  -0.000000  -0.005632   0.004593
    20  O   -0.052753   0.307271  -0.058731   0.004803   0.000000   0.000000
    21  H    0.000001   0.000000  -0.000000   0.000000  -0.004929   0.000001
    22  H   -0.000000  -0.000000  -0.000000   0.000002   0.000000   0.014675
    23  H    0.000002  -0.000003   0.000341   0.003543   0.000000  -0.000001
    24  H   -0.039337   0.004225   0.000160   0.005574  -0.000000   0.000000
    25  H    0.352690  -0.032423   0.006249   0.000185   0.000000  -0.000000
    26  H    0.004588  -0.040724   0.349563  -0.027523   0.000000   0.000000
    27  H    0.000299   0.002923  -0.034155   0.347518   0.000000   0.000000
    28  H    0.000000   0.000000  -0.000000  -0.000000   0.248355   0.000001
    29  H    0.006231  -0.029014  -0.004307   0.000613   0.000000  -0.000000
    30  H    0.000000   0.000000   0.000000  -0.000000   0.011190  -0.000059
    31  C   -0.000000   0.000000  -0.000000  -0.000000   0.000277  -0.069656
    32  H   -0.000000   0.000000  -0.000000  -0.000000  -0.000005   0.100969
    33  H    0.000000  -0.000000   0.000000   0.000000   0.000009  -0.002683
    34  H    0.000000  -0.000000   0.000000   0.000000  -0.000010  -0.018375
    35  H   -0.000000   0.000000  -0.000000  -0.000000  -0.000004   0.002407
    36  C    0.000000  -0.000000   0.000000   0.000000   0.000696  -0.002364
    37  C    0.000000   0.000000  -0.000000  -0.000000   0.000036   0.004061
    38  C   -0.000000   0.000000  -0.000000  -0.000000  -0.000064   0.000126
    39  C   -0.000000   0.000000   0.000000  -0.000000   0.000001   0.000091
    40  H    0.000000  -0.000000   0.000000   0.000000  -0.000028   0.001101
    41  C    0.000000   0.000000   0.000000  -0.000000   0.000000   0.000002
    42  H    0.000000   0.000000   0.000000   0.000000  -0.000003  -0.000001
    43  C    0.000000   0.000000   0.000000   0.000000  -0.000000  -0.000001
    44  H   -0.000000   0.000000   0.000000  -0.000000  -0.000000  -0.000003
    45  H    0.000000   0.000000   0.000000   0.000000   0.000000  -0.000000
    46  O    0.000000   0.000000   0.000000   0.000000  -0.000000   0.000000
    47  H    0.000000   0.000000   0.000000   0.000000  -0.000000  -0.000000
              19         20         21         22         23         24
     1  C   -0.056939  -0.000000  -0.034962  -0.000040  -0.000001   0.000001
     2  C    0.283846  -0.000000   0.003785   0.000902   0.000002   0.000000
     3  C   -0.041972  -0.000000   0.000364  -0.006654  -0.000123  -0.000001
     4  C    0.009288  -0.000000   0.005240  -0.039442   0.002195   0.000011
     5  C   -0.000485  -0.000000  -0.018324   0.004401   0.000824   0.000078
     6  C    0.009015  -0.000000   0.334258  -0.000139   0.000019   0.000022
     7  C   -0.000190   0.000000  -0.000211   0.359511  -0.029932   0.000019
     8  C    0.000001  -0.000000   0.000026  -0.038137   0.358268   0.000156
     9  C   -0.000000  -0.000001   0.000144   0.002740  -0.028892  -0.014298
    10  O    0.000001   0.000000  -0.001205  -0.000064   0.002601   0.010599
    11  C   -0.000000   0.000151  -0.000033  -0.000101  -0.010572  -0.039747
    12  C    0.000000   0.002915  -0.000031   0.000002  -0.000197   0.360122
    13  C    0.000000  -0.052753   0.000001  -0.000000   0.000002  -0.039337
    14  C   -0.000000   0.307271   0.000000  -0.000000  -0.000003   0.004225
    15  C   -0.000000  -0.058731  -0.000000  -0.000000   0.000341   0.000160
    16  C   -0.000000   0.004803   0.000000   0.000002   0.003543   0.005574
    17  O   -0.005632   0.000000  -0.004929   0.000000   0.000000  -0.000000
    18  O    0.004593   0.000000   0.000001   0.014675  -0.000001   0.000000
    19  C    5.342704   0.000000  -0.000104  -0.000003  -0.000000  -0.000000
    20  O    0.000000   8.163368  -0.000000  -0.000000  -0.000000  -0.000055
    21  H   -0.000104  -0.000000   0.552733   0.000002  -0.000000   0.000435
    22  H   -0.000003  -0.000000   0.000002   0.500967  -0.003545   0.000000
    23  H   -0.000000  -0.000000  -0.000000  -0.003545   0.519028  -0.000015
    24  H   -0.000000  -0.000055   0.000435   0.000000  -0.000015   0.549873
    25  H    0.000000  -0.001334  -0.000000   0.000000   0.000000  -0.005388
    26  H    0.000000  -0.004713   0.000000   0.000000  -0.000005   0.000014
    27  H   -0.000000  -0.000055   0.000000   0.000004   0.004247  -0.000143
    28  H   -0.000123   0.000000   0.005663  -0.000000  -0.000000   0.000000
    29  H    0.000000   0.245398   0.000000   0.000000   0.000000   0.000005
    30  H    0.374226   0.000000  -0.000004   0.000000   0.000000   0.000000
    31  C    0.260214   0.000000   0.000002   0.000023   0.000000   0.000000
    32  H   -0.019230   0.000000  -0.000000  -0.000100  -0.000000  -0.000000
    33  H   -0.018594   0.000000   0.000000   0.000005   0.000000   0.000000
    34  H   -0.088062   0.000000  -0.000000   0.000006   0.000000   0.000000
    35  H   -0.028878   0.000000  -0.000000  -0.000000  -0.000000  -0.000000
    36  C    0.300887   0.000000   0.000001  -0.000001   0.000000  -0.000000
    37  C   -0.041183   0.000000   0.000000  -0.000004  -0.000000   0.000000
    38  C   -0.052357   0.000000  -0.000000  -0.000000  -0.000000  -0.000000
    39  C    0.005605   0.000000  -0.000000   0.000000  -0.000000  -0.000000
    40  H   -0.011420   0.000000  -0.000000   0.000012  -0.000000  -0.000000
    41  C    0.004644   0.000000   0.000000   0.000000  -0.000000   0.000000
    42  H   -0.004333   0.000000  -0.000000   0.000000   0.000000  -0.000000
    43  C    0.000302   0.000000   0.000000   0.000000   0.000000  -0.000000
    44  H   -0.000108   0.000000  -0.000000   0.000000  -0.000000   0.000000
    45  H   -0.000123   0.000000  -0.000000  -0.000000  -0.000000  -0.000000
    46  O    0.000001   0.000000   0.000000  -0.000000   0.000000   0.000000
    47  H   -0.000000   0.000000  -0.000000   0.000000  -0.000000  -0.000000
              25         26         27         28         29         30
     1  C   -0.000000  -0.000000  -0.000000  -0.030448  -0.000000  -0.008278
     2  C   -0.000000   0.000000   0.000000   0.006609   0.000000  -0.027642
     3  C    0.000000  -0.000000   0.000000   0.000058  -0.000000   0.003368
     4  C    0.000000  -0.000000  -0.000001  -0.000044  -0.000000  -0.000146
     5  C   -0.000000  -0.000000  -0.000001   0.001022   0.000000  -0.000004
     6  C   -0.000000   0.000000   0.000000  -0.004918   0.000000   0.000238
     7  C   -0.000000   0.000000   0.000224  -0.000002   0.000000   0.000002
     8  C    0.000002   0.000009   0.005727   0.000000   0.000000  -0.000000
     9  C   -0.000117  -0.000197  -0.013728   0.000000  -0.000001   0.000000
    10  O   -0.000003   0.000000  -0.000023  -0.000004   0.000000   0.000000
    11  C    0.003196   0.002777  -0.033526   0.000000  -0.000031   0.000000
    12  C   -0.035697   0.000660   0.005411  -0.000000  -0.000184   0.000000
    13  C    0.352690   0.004588   0.000299   0.000000   0.006231   0.000000
    14  C   -0.032423  -0.040724   0.002923   0.000000  -0.029014   0.000000
    15  C    0.006249   0.349563  -0.034155  -0.000000  -0.004307   0.000000
    16  C    0.000185  -0.027523   0.347518  -0.000000   0.000613  -0.000000
    17  O    0.000000   0.000000   0.000000   0.248355   0.000000   0.011190
    18  O   -0.000000   0.000000   0.000000   0.000001  -0.000000  -0.000059
    19  C    0.000000   0.000000  -0.000000  -0.000123   0.000000   0.374226
    20  O   -0.001334  -0.004713  -0.000055   0.000000   0.245398   0.000000
    21  H   -0.000000   0.000000   0.000000   0.005663   0.000000  -0.000004
    22  H    0.000000   0.000000   0.000004  -0.000000   0.000000   0.000000
    23  H    0.000000  -0.000005   0.004247  -0.000000   0.000000   0.000000
    24  H   -0.005388   0.000014  -0.000143   0.000000   0.000005   0.000000
    25  H    0.536990  -0.000147   0.000014  -0.000000  -0.000283   0.000000
    26  H   -0.000147   0.557977  -0.005253   0.000000   0.006053  -0.000000
    27  H    0.000014  -0.005253   0.559553   0.000000  -0.000014   0.000000
    28  H   -0.000000   0.000000   0.000000   0.342461  -0.000000  -0.000299
    29  H   -0.000283   0.006053  -0.000014  -0.000000   0.346998   0.000000
    30  H    0.000000  -0.000000   0.000000  -0.000299   0.000000   0.512331
    31  C   -0.000000  -0.000000   0.000000  -0.000002   0.000000  -0.034253
    32  H    0.000000  -0.000000  -0.000000   0.000001   0.000000   0.002503
    33  H    0.000000   0.000000   0.000000  -0.000000  -0.000000  -0.000297
    34  H   -0.000000   0.000000   0.000000   0.000000   0.000000   0.008431
    35  H    0.000000  -0.000000  -0.000000   0.000000   0.000000  -0.004956
    36  C   -0.000000   0.000000  -0.000000  -0.000020   0.000000  -0.035126
    37  C    0.000000  -0.000000  -0.000000  -0.000003   0.000000   0.001657
    38  C    0.000000   0.000000  -0.000000   0.000001   0.000000  -0.004661
    39  C    0.000000  -0.000000  -0.000000  -0.000000   0.000000  -0.000042
    40  H    0.000000  -0.000000   0.000000  -0.000001  -0.000000  -0.000039
    41  C    0.000000   0.000000   0.000000   0.000000   0.000000   0.000278
    42  H    0.000000   0.000000   0.000000   0.000000   0.000000   0.002528
    43  C    0.000000   0.000000  -0.000000   0.000000   0.000000  -0.000003
    44  H   -0.000000  -0.000000   0.000000   0.000000   0.000000   0.000002
    45  H    0.000000   0.000000   0.000000  -0.000000   0.000000  -0.000007
    46  O    0.000000   0.000000   0.000000  -0.000000   0.000000  -0.000000
    47  H    0.000000   0.000000   0.000000   0.000000   0.000000  -0.000000
              31         32         33         34         35         36
     1  C    0.002629   0.000055  -0.000170  -0.000737   0.000075  -0.001390
     2  C   -0.037299  -0.019288   0.000837  -0.006872   0.003725  -0.053008
     3  C   -0.000114  -0.013031   0.002449   0.005993   0.000140  -0.001787
     4  C   -0.001038   0.002942  -0.000236  -0.000155   0.000014   0.000037
     5  C    0.000049  -0.000030  -0.000021  -0.000002   0.000000   0.000007
     6  C   -0.000137  -0.000009  -0.000007   0.000017   0.000001  -0.000089
     7  C    0.000015  -0.000127   0.000024   0.000008  -0.000001   0.000003
     8  C    0.000000  -0.000001   0.000000   0.000000  -0.000000   0.000000
     9  C   -0.000000   0.000000   0.000000  -0.000000   0.000000  -0.000000
    10  O   -0.000000   0.000000  -0.000000  -0.000000   0.000000  -0.000000
    11  C    0.000000   0.000000  -0.000000  -0.000000   0.000000  -0.000000
    12  C   -0.000000  -0.000000   0.000000   0.000000  -0.000000  -0.000000
    13  C   -0.000000  -0.000000   0.000000   0.000000  -0.000000   0.000000
    14  C    0.000000   0.000000  -0.000000  -0.000000   0.000000  -0.000000
    15  C   -0.000000  -0.000000   0.000000   0.000000  -0.000000   0.000000
    16  C   -0.000000  -0.000000   0.000000   0.000000  -0.000000   0.000000
    17  O    0.000277  -0.000005   0.000009  -0.000010  -0.000004   0.000696
    18  O   -0.069656   0.100969  -0.002683  -0.018375   0.002407  -0.002364
    19  C    0.260214  -0.019230  -0.018594  -0.088062  -0.028878   0.300887
    20  O    0.000000   0.000000   0.000000   0.000000   0.000000   0.000000
    21  H    0.000002  -0.000000   0.000000  -0.000000  -0.000000   0.000001
    22  H    0.000023  -0.000100   0.000005   0.000006  -0.000000  -0.000001
    23  H    0.000000  -0.000000   0.000000   0.000000  -0.000000   0.000000
    24  H    0.000000  -0.000000   0.000000   0.000000  -0.000000  -0.000000
    25  H   -0.000000   0.000000   0.000000  -0.000000   0.000000  -0.000000
    26  H   -0.000000  -0.000000   0.000000   0.000000  -0.000000   0.000000
    27  H    0.000000  -0.000000   0.000000   0.000000  -0.000000  -0.000000
    28  H   -0.000002   0.000001  -0.000000   0.000000   0.000000  -0.000020
    29  H    0.000000   0.000000  -0.000000   0.000000   0.000000   0.000000
    30  H   -0.034253   0.002503  -0.000297   0.008431  -0.004956  -0.035126
    31  C    5.674161   0.218827   0.329868   0.087243   0.346877  -0.157786
    32  H    0.218827   0.457954  -0.026370   0.024959  -0.010126  -0.036882
    33  H    0.329868  -0.026370   0.482734   0.002287  -0.018415   0.010337
    34  H    0.087243   0.024959   0.002287   0.575055  -0.019054   0.148240
    35  H    0.346877  -0.010126  -0.018415  -0.019054   0.504573  -0.004976
    36  C   -0.157786  -0.036882   0.010337   0.148240  -0.004976   5.203925
    37  C   -0.005727   0.000724  -0.000144   0.004805   0.000509   0.483194
    38  C   -0.001464   0.000897  -0.000061   0.000609   0.003730   0.439300
    39  C   -0.000636   0.000050   0.000002  -0.003247   0.000031  -0.027561
    40  H    0.001345   0.000056  -0.000025   0.000132  -0.000038  -0.041598
    41  C   -0.000483   0.000021   0.000003  -0.003051   0.000048  -0.032973
    42  H    0.001425   0.000140  -0.000130   0.000269   0.001965  -0.051019
    43  C    0.000253   0.000029  -0.000001  -0.001003  -0.000012  -0.037140
    44  H   -0.000001   0.000003  -0.000000   0.000011   0.000000   0.004082
    45  H    0.000001  -0.000000  -0.000000  -0.000027   0.000006   0.003789
    46  O   -0.000000  -0.000000   0.000000   0.000008  -0.000000   0.000300
    47  H    0.000000   0.000000  -0.000000  -0.000000   0.000000  -0.000021
              37         38         39         40         41         42
     1  C    0.000852   0.000121  -0.000011   0.000537  -0.000005  -0.000002
     2  C   -0.004239   0.003803   0.000148   0.008012  -0.000138   0.000221
     3  C   -0.001551  -0.000076   0.000154   0.002690   0.000001  -0.000002
     4  C   -0.000113   0.000003  -0.000007   0.000313  -0.000000  -0.000000
     5  C   -0.000019   0.000000   0.000000  -0.000059  -0.000000   0.000000
     6  C    0.000033   0.000001   0.000000   0.000056   0.000000  -0.000000
     7  C   -0.000017  -0.000000  -0.000000   0.000064  -0.000000   0.000000
     8  C   -0.000000  -0.000000  -0.000000  -0.000000  -0.000000   0.000000
     9  C    0.000000   0.000000   0.000000  -0.000000   0.000000  -0.000000
    10  O    0.000000   0.000000   0.000000  -0.000000   0.000000   0.000000
    11  C    0.000000  -0.000000   0.000000  -0.000000   0.000000  -0.000000
    12  C   -0.000000  -0.000000  -0.000000   0.000000   0.000000  -0.000000
    13  C    0.000000  -0.000000  -0.000000   0.000000   0.000000   0.000000
    14  C    0.000000   0.000000   0.000000  -0.000000   0.000000   0.000000
    15  C   -0.000000  -0.000000   0.000000   0.000000   0.000000   0.000000
    16  C   -0.000000  -0.000000  -0.000000   0.000000  -0.000000   0.000000
    17  O    0.000036  -0.000064   0.000001  -0.000028   0.000000  -0.000003
    18  O    0.004061   0.000126   0.000091   0.001101   0.000002  -0.000001
    19  C   -0.041183  -0.052357   0.005605  -0.011420   0.004644  -0.004333
    20  O    0.000000   0.000000   0.000000   0.000000   0.000000   0.000000
    21  H    0.000000  -0.000000  -0.000000  -0.000000   0.000000  -0.000000
    22  H   -0.000004  -0.000000   0.000000   0.000012   0.000000   0.000000
    23  H   -0.000000  -0.000000  -0.000000  -0.000000  -0.000000   0.000000
    24  H    0.000000  -0.000000  -0.000000  -0.000000   0.000000  -0.000000
    25  H    0.000000   0.000000   0.000000   0.000000   0.000000   0.000000
    26  H   -0.000000   0.000000  -0.000000  -0.000000   0.000000   0.000000
    27  H   -0.000000  -0.000000  -0.000000   0.000000   0.000000   0.000000
    28  H   -0.000003   0.000001  -0.000000  -0.000001   0.000000   0.000000
    29  H    0.000000   0.000000   0.000000  -0.000000   0.000000   0.000000
    30  H    0.001657  -0.004661  -0.000042  -0.000039   0.000278   0.002528
    31  C   -0.005727  -0.001464  -0.000636   0.001345  -0.000483   0.001425
    32  H    0.000724   0.000897   0.000050   0.000056   0.000021   0.000140
    33  H   -0.000144  -0.000061   0.000002  -0.000025   0.000003  -0.000130
    34  H    0.004805   0.000609  -0.003247   0.000132  -0.003051   0.000269
    35  H    0.000509   0.003730   0.000031  -0.000038   0.000048   0.001965
    36  C    0.483194   0.439300  -0.027561  -0.041598  -0.032973  -0.051019
    37  C    4.883530  -0.041230   0.520586   0.360183  -0.033957   0.004871
    38  C   -0.041230   4.946639  -0.035203   0.005747   0.504374   0.359781
    39  C    0.520586  -0.035203   4.977335  -0.039529  -0.068974   0.000293
    40  H    0.360183   0.005747  -0.039529   0.534933   0.000089  -0.000131
    41  C   -0.033957   0.504374  -0.068974   0.000089   5.067630  -0.030642
    42  H    0.004871   0.359781   0.000293  -0.000131  -0.030642   0.547830
    43  C   -0.010147  -0.002444   0.513013   0.004328   0.477819   0.003152
    44  H   -0.035743   0.000079   0.353752  -0.005285   0.006081   0.000014
    45  H    0.000388  -0.028605   0.004585   0.000012   0.350933  -0.005285
    46  O    0.002731   0.004389  -0.052560  -0.000055  -0.057665  -0.000056
    47  H   -0.000191   0.000612   0.006234   0.000005  -0.004299  -0.000013
              43         44         45         46         47
     1  C   -0.000001   0.000001   0.000000   0.000000   0.000000
     2  C   -0.000042   0.000017   0.000002   0.000000   0.000000
     3  C   -0.000004   0.000002  -0.000000   0.000000  -0.000000
     4  C    0.000000  -0.000000   0.000000   0.000000   0.000000
     5  C    0.000000  -0.000000  -0.000000   0.000000  -0.000000
     6  C    0.000000  -0.000000   0.000000  -0.000000   0.000000
     7  C    0.000000  -0.000000  -0.000000  -0.000000   0.000000
     8  C    0.000000  -0.000000  -0.000000  -0.000000   0.000000
     9  C   -0.000000   0.000000   0.000000  -0.000000   0.000000
    10  O   -0.000000   0.000000   0.000000   0.000000  -0.000000
    11  C   -0.000000   0.000000   0.000000   0.000000   0.000000
    12  C    0.000000  -0.000000  -0.000000   0.000000   0.000000
    13  C    0.000000  -0.000000   0.000000   0.000000   0.000000
    14  C    0.000000   0.000000   0.000000   0.000000   0.000000
    15  C    0.000000   0.000000   0.000000   0.000000   0.000000
    16  C    0.000000  -0.000000   0.000000   0.000000   0.000000
    17  O   -0.000000  -0.000000   0.000000  -0.000000  -0.000000
    18  O   -0.000001  -0.000003  -0.000000   0.000000  -0.000000
    19  C    0.000302  -0.000108  -0.000123   0.000001  -0.000000
    20  O    0.000000   0.000000   0.000000   0.000000   0.000000
    21  H    0.000000  -0.000000  -0.000000   0.000000  -0.000000
    22  H    0.000000   0.000000  -0.000000  -0.000000   0.000000
    23  H    0.000000  -0.000000  -0.000000   0.000000  -0.000000
    24  H   -0.000000   0.000000  -0.000000   0.000000  -0.000000
    25  H    0.000000  -0.000000   0.000000   0.000000   0.000000
    26  H    0.000000  -0.000000   0.000000   0.000000   0.000000
    27  H   -0.000000   0.000000   0.000000   0.000000   0.000000
    28  H    0.000000   0.000000  -0.000000  -0.000000   0.000000
    29  H    0.000000   0.000000   0.000000   0.000000   0.000000
    30  H   -0.000003   0.000002  -0.000007  -0.000000  -0.000000
    31  C    0.000253  -0.000001   0.000001  -0.000000   0.000000
    32  H    0.000029   0.000003  -0.000000  -0.000000   0.000000
    33  H   -0.000001  -0.000000  -0.000000   0.000000  -0.000000
    34  H   -0.001003   0.000011  -0.000027   0.000008  -0.000000
    35  H   -0.000012   0.000000   0.000006  -0.000000   0.000000
    36  C   -0.037140   0.004082   0.003789   0.000300  -0.000021
    37  C   -0.010147  -0.035743   0.000388   0.002731  -0.000191
    38  C   -0.002444   0.000079  -0.028605   0.004389   0.000612
    39  C    0.513013   0.353752   0.004585  -0.052560   0.006234
    40  H    0.004328  -0.005285   0.000012  -0.000055   0.000005
    41  C    0.477819   0.006081   0.350933  -0.057665  -0.004299
    42  H    0.003152   0.000014  -0.005285  -0.000056  -0.000013
    43  C    4.467314  -0.034031  -0.041522   0.310506  -0.028488
    44  H   -0.034031   0.530722  -0.000137  -0.001293  -0.000271
    45  H   -0.041522  -0.000137   0.550783  -0.004581   0.005906
    46  O    0.310506  -0.001293  -0.004581   8.151047   0.245580
    47  H   -0.028488  -0.000271   0.005906   0.245580   0.342834
 Mulliken charges:
               1
     1  C    0.333331
     2  C    0.059220
     3  C    0.317901
     4  C    0.061891
     5  C    0.343509
     6  C   -0.284141
     7  C   -0.114921
     8  C   -0.194398
     9  C    0.350568
    10  O   -0.523022
    11  C    0.063031
    12  C   -0.155330
    13  C   -0.154819
    14  C    0.378292
    15  C   -0.195683
    16  C   -0.163961
    17  O   -0.627012
    18  O   -0.634580
    19  C   -0.225587
    20  O   -0.606264
    21  H    0.157148
    22  H    0.204978
    23  H    0.182215
    24  H    0.167689
    25  H    0.176066
    26  H    0.156921
    27  H    0.160980
    28  H    0.431690
    29  H    0.428536
    30  H    0.199063
    31  C   -0.614611
    32  H    0.315070
    33  H    0.238598
    34  H    0.282524
    35  H    0.222359
    36  C   -0.111058
    37  C   -0.093892
    38  C   -0.104047
    39  C   -0.154110
    40  H    0.178594
    41  C   -0.179736
    42  H    0.169128
    43  C    0.378123
    44  H    0.182107
    45  H    0.163882
    46  O   -0.598353
    47  H    0.432112
 Sum of Mulliken charges =   1.00000
 Mulliken charges with hydrogens summed into heavy atoms:
               1
     1  C    0.333331
     2  C    0.059220
     3  C    0.317901
     4  C    0.061891
     5  C    0.343509
     6  C   -0.126993
     7  C    0.090057
     8  C   -0.012183
     9  C    0.350568
    10  O   -0.523022
    11  C    0.063031
    12  C    0.012359
    13  C    0.021247
    14  C    0.378292
    15  C   -0.038762
    16  C   -0.002981
    17  O   -0.195322
    18  O   -0.634580
    19  C   -0.026525
    20  O   -0.177728
    31  C    0.443939
    36  C   -0.111058
    37  C    0.084702
    38  C    0.065081
    39  C    0.027998
    41  C   -0.015854
    43  C    0.378123
    46  O   -0.166241
 APT charges:
               1
     1  C   -0.101637
     2  C    0.156721
     3  C   -0.348864
     4  C   -0.343962
     5  C   -0.188595
     6  C   -0.439253
     7  C   -0.439976
     8  C   -0.474076
     9  C   -0.071743
    10  O   -0.354137
    11  C   -0.898690
    12  C   -0.746198
    13  C   -0.359152
    14  C    0.363929
    15  C   -0.180206
    16  C   -0.704202
    17  O   -0.498919
    18  O   -0.136709
    19  C   -0.377477
    20  O   -0.364831
    21  H    0.567984
    22  H    0.565478
    23  H    0.794653
    24  H    0.030699
    25  H    0.894272
    26  H    1.073901
    27  H    0.342374
    28  H    0.784758
    29  H    1.336290
    30  H    0.629582
    31  C   -1.460384
    32  H    0.229644
    33  H    0.324413
    34  H    0.267271
    35  H    0.963461
    36  C   -0.832978
    37  C   -0.702503
    38  C   -0.916372
    39  C   -0.478696
    40  H   -0.162761
    41  C   -0.279276
    42  H    0.739586
    43  C    0.381800
    44  H    0.447886
    45  H    1.270524
    46  O   -0.821878
    47  H    1.518249
 Sum of APT charges =   1.00000
 APT charges with hydrogens summed into heavy atoms:
               1
     1  C   -0.101637
     2  C    0.156721
     3  C   -0.348864
     4  C   -0.343962
     5  C   -0.188595
     6  C    0.128731
     7  C    0.125502
     8  C    0.320577
     9  C   -0.071743
    10  O   -0.354137
    11  C   -0.898690
    12  C   -0.715499
    13  C    0.535120
    14  C    0.363929
    15  C    0.893695
    16  C   -0.361828
    17  O    0.285839
    18  O   -0.136709
    19  C    0.252105
    20  O    0.971459
    31  C    0.324405
    36  C   -0.832978
    37  C   -0.865264
    38  C   -0.176787
    39  C   -0.030810
    41  C    0.991248
    43  C    0.381800
    46  O    0.696371
 Electronic spatial extent (au):  <R**2>=          16686.2655
 Charge=              1.0000 electrons
 Dipole moment (field-independent basis, Debye):
    X=              2.4782    Y=              0.4529    Z=             -0.2623  Tot=              2.5329
 Quadrupole moment (field-independent basis, Debye-Ang):
   XX=             10.3874   YY=           -138.4792   ZZ=           -147.9253
   XY=             18.4794   XZ=              5.1619   YZ=              4.5706
 Traceless Quadrupole moment (field-independent basis, Debye-Ang):
   XX=            102.3931   YY=            -46.4735   ZZ=            -55.9196
   XY=             18.4794   XZ=              5.1619   YZ=              4.5706
 Octapole moment (field-independent basis, Debye-Ang**2):
  XXX=             78.5780  YYY=             33.1186  ZZZ=             -0.2165  XYY=            -28.8953
  XXY=           -171.4496  XXZ=             34.5421  XZZ=             32.7314  YZZ=             16.3775
  YYZ=             20.2597  XYZ=            -51.3987
 Hexadecapole moment (field-independent basis, Debye-Ang**3):
 XXXX=          -8587.6897 YYYY=          -1437.4385 ZZZZ=          -1231.0731 XXXY=            851.8123
 XXXZ=            742.9880 YYYX=             45.4390 YYYZ=            109.0932 ZZZX=            -18.6978
 ZZZY=             14.2413 XXYY=          -3094.7446 XXZZ=          -3215.3023 YYZZ=           -411.7887
 XXYZ=            -91.2865 YYXZ=             17.9384 ZZXY=              5.8778
 N-N= 2.392794769633D+03 E-N=-7.705278030079D+03  KE= 1.252007763485D+03
  Exact polarizability:   0.000   0.000   0.000   0.000   0.000   0.000
 Approx polarizability: 789.275  39.014 407.115 -30.042  61.387 353.198
 No NMR shielding tensors so no spin-rotation constants.
 Leave Link  601 at Mon Mar  1 09:18:03 2021, MaxMem=   268435456 cpu:               5.8 elap:               0.3
 (Enter /public3/home/sc30001/g16/l701.exe)
 ... and contract with generalized density number  0.
 Compute integral second derivatives.
 Leave Link  701 at Mon Mar  1 09:18:04 2021, MaxMem=   268435456 cpu:               7.4 elap:               0.3
 (Enter /public3/home/sc30001/g16/l702.exe)
 L702 exits ... SP integral derivatives will be done elsewhere.
 Leave Link  702 at Mon Mar  1 09:18:04 2021, MaxMem=   268435456 cpu:               1.3 elap:               0.1
 (Enter /public3/home/sc30001/g16/l703.exe)
 Integral derivatives from FoFJK, PRISM(SPDF).
 Compute integral second derivatives, UseDBF=F ICtDFT=           0.
 Calling FoFJK, ICntrl=    100147 FMM=F ISym2X=0 I1Cent= 0 IOpClX= 0 NMat=1 NMatS=1 NMatT=0.
 FoFJK:  IHMeth= 1 ICntrl=  100147 DoSepK=F KAlg= 0 I1Cent=           0 FoldK=F
 IRaf=         0 NMat=       1 IRICut=       1 DoRegI=T DoRafI=F ISym2E= 0 IDoP0=0 IntGTp=1.
 FoFCou: FMM=F IPFlag=           0 FMFlag=      100000 FMFlg1=         800
         NFxFlg=           0 DoJE=F BraDBF=F KetDBF=F FulRan=T
         wScrn=  0.000000 ICntrl=    100147 IOpCl=  0 I1Cent=           0 NGrid=           0
         NMat0=    1 NMatS0=      1 NMatT0=    0 NMatD0=    1 NMtDS0=    0 NMtDT0=    0
 Symmetry not used in FoFCou.
 Leave Link  703 at Mon Mar  1 09:19:57 2021, MaxMem=   268435456 cpu:            2706.0 elap:             113.0
 (Enter /public3/home/sc30001/g16/l716.exe)
 Dipole        = 9.75007329D-01 1.78170167D-01-1.03200215D-01
 Polarizability= 0.00000000D+00 0.00000000D+00 0.00000000D+00
                 0.00000000D+00 0.00000000D+00 0.00000000D+00
 -------------------------------------------------------------------
 Center     Atomic                   Forces (Hartrees/Bohr)
 Number     Number              X              Y              Z
 -------------------------------------------------------------------
      1        6           0.000001687   -0.000000169    0.000000141
      2        6           0.000000593   -0.000002475    0.000002463
      3        6           0.000000151    0.000000130   -0.000000206
      4        6          -0.000000215   -0.000000389    0.000000691
      5        6          -0.000000067    0.000000510   -0.000000308
      6        6          -0.000000390   -0.000000036    0.000000644
      7        6           0.000000061   -0.000000340   -0.000000256
      8        6           0.000000721    0.000000749   -0.000000713
      9        6          -0.000000146    0.000000199   -0.000000545
     10        8          -0.000000324   -0.000001105    0.000000273
     11        6           0.000000087   -0.000000522    0.000000303
     12        6          -0.000000028    0.000000002   -0.000000485
     13        6          -0.000000264    0.000000086    0.000000572
     14        6          -0.000000491   -0.000000052    0.000000175
     15        6           0.000000425   -0.000000334   -0.000000406
     16        6          -0.000000422   -0.000000495    0.000000411
     17        8          -0.000000036    0.000000248    0.000000154
     18        8          -0.000000733    0.000000232   -0.000001046
     19        6           0.000002401   -0.000004256   -0.000002951
     20        8           0.000000526   -0.000000308    0.000000014
     21        1           0.000000032   -0.000000285    0.000000338
     22        1          -0.000000095    0.000000714   -0.000000249
     23        1           0.000001280    0.000000366   -0.000000036
     24        1          -0.000000076   -0.000000357    0.000000270
     25        1           0.000000162   -0.000000989   -0.000000060
     26        1           0.000000043   -0.000000158   -0.000000410
     27        1          -0.000000987    0.000000611   -0.000000411
     28        1          -0.000000224   -0.000000478    0.000001184
     29        1          -0.000000055   -0.000000538   -0.000000336
     30        1          -0.000000585    0.000000294    0.000001433
     31        6          -0.000001140    0.000001970   -0.000000814
     32        1           0.000000556    0.000000829    0.000000812
     33        1          -0.000000135    0.000000151    0.000000395
     34        1          -0.000000253    0.000000954   -0.000000160
     35        1          -0.000001498    0.000001583   -0.000000672
     36        6           0.000001154    0.000004139   -0.000000581
     37        6          -0.000000519    0.000000682   -0.000001599
     38        6           0.000000425   -0.000000237    0.000001808
     39        6          -0.000000856   -0.000000929    0.000000174
     40        1          -0.000002119    0.000001213    0.000000296
     41        6           0.000000205    0.000000575    0.000000374
     42        1           0.000000965   -0.000000863    0.000001279
     43        6           0.000000130   -0.000000505    0.000000123
     44        1           0.000000202   -0.000000321   -0.000000757
     45        1          -0.000000013   -0.000000060   -0.000000005
     46        8           0.000000300    0.000000359   -0.000001244
     47        1          -0.000000435   -0.000000393   -0.000000077
 -------------------------------------------------------------------
 Cartesian Forces:  Max     0.000004256 RMS     0.000000930
 Z-matrix is all fixed cartesians, so copy forces.
 Leave Link  716 at Mon Mar  1 09:19:57 2021, MaxMem=   268435456 cpu:               0.9 elap:               0.1
 (Enter /public3/home/sc30001/g16/l123.exe)
 IRC-IRC-IRC-IRC-IRC-IRC-IRC-IRC-IRC-IRC-IRC-IRC-IRC-IRC-IRC-IRC-IRC-IRC
          ******** Start new reaction path calculation ********
 Current Structure is TS -> form Hessian eigenvectors.
                            Diagonalizing Hessian.
 Supplied step size of   0.1000 bohr.
    Integration on MW PES will use step size of   0.1042 sqrt(amu)*bohr.
 Point Number:   0          Path Number:   1
 Calculating another point on the path.
 Point Number  1 in FORWARD path direction.
 Using LQA Reaction Path Following.
 IRC-IRC-IRC-IRC-IRC-IRC-IRC-IRC-IRC-IRC-IRC-IRC-IRC-IRC-IRC-IRC-IRC-IRC
 Leave Link  123 at Mon Mar  1 09:19:58 2021, MaxMem=   268435456 cpu:               2.4 elap:               0.1
 (Enter /public3/home/sc30001/g16/l202.exe)
                          Input orientation:                          
 ---------------------------------------------------------------------
 Center     Atomic      Atomic             Coordinates (Angstroms)
 Number     Number       Type             X           Y           Z
 ---------------------------------------------------------------------
      1          6           0        1.100486    1.914450    0.321876
      2          6           0        1.817667    1.069103   -0.534511
      3          6           0        1.154112   -0.019517   -1.177325
      4          6           0       -0.280652   -0.167778   -0.940288
      5          6           0       -0.938075    0.740148   -0.066033
      6          6           0       -0.283888    1.770299    0.570163
      7          6           0       -1.039660   -1.168725   -1.535379
      8          6           0       -2.408324   -1.277761   -1.280539
      9          6           0       -3.022763   -0.379871   -0.416051
     10          8           0       -2.279440    0.591342    0.162067
     11          6           0       -4.422000   -0.346252   -0.036351
     12          6           0       -4.911608    0.651575    0.839098
     13          6           0       -6.243443    0.691706    1.204146
     14          6           0       -7.136184   -0.271269    0.703218
     15          6           0       -6.669967   -1.271498   -0.166855
     16          6           0       -5.334127   -1.304944   -0.528298
     17          8           0        1.799965    2.907623    0.921284
     18          8           0        1.761744   -0.852629   -1.934376
     19          6           0        3.290184    1.296330   -0.800836
     20          8           0       -8.422049   -0.178878    1.096008
     21          1           0       -0.816094    2.441495    1.235654
     22          1           0       -0.539632   -1.862413   -2.204572
     23          1           0       -2.991948   -2.055423   -1.753504
     24          1           0       -4.232324    1.399367    1.230255
     25          1           0       -6.621594    1.456228    1.874172
     26          1           0       -7.356867   -2.019153   -0.555715
     27          1           0       -5.004072   -2.090227   -1.199348
     28          1           0        1.211125    3.449836    1.470633
     29          1           0       -8.953334   -0.886425    0.694944
     30          1           0        3.564518    2.319216   -0.537100
     31          6           0        3.631864    0.952695   -2.272893
     32          1           0        3.134478   -0.172219   -2.341826
     33          1           0        2.961330    1.318498   -3.069876
     34          1           0        4.152109   -0.162731   -1.644825
     35          1           0        4.649777    1.226729   -2.563421
     36          6           0        4.257659    0.284267   -0.111206
     37          6           0        3.818577   -0.875550    0.585804
     38          6           0        5.641261    0.607451   -0.030345
     39          6           0        4.711689   -1.699988    1.243873
     40          1           0        2.764771   -1.127188    0.588173
     41          6           0        6.539249   -0.202915    0.639471
     42          1           0        6.005432    1.514131   -0.508554
     43          6           0        6.077343   -1.367611    1.280667
     44          1           0        4.380234   -2.598556    1.753220
     45          1           0        7.593219    0.061481    0.679936
     46          8           0        6.890119   -2.206106    1.947422
     47          1           0        7.807762   -1.887632    1.926096
 ---------------------------------------------------------------------
                    Distance matrix (angstroms):
                    1          2          3          4          5
     1  C    0.000000
     2  C    1.400842   0.000000
     3  C    2.447592   1.427798   0.000000
     4  C    2.799334   2.469305   1.461750   0.000000
     5  C    2.384364   2.814569   2.487832   1.421569   0.000000
     6  C    1.413831   2.475583   2.885307   2.457156   1.376196
     7  C    4.187552   3.764828   2.502302   1.390008   2.411036
     8  C    5.006964   4.891148   3.779521   2.423804   2.776439
     9  C    4.775943   5.054040   4.260948   2.799818   2.392254
    10  O    3.633188   4.183271   3.735826   2.405536   1.368733
    11  C    5.978040   6.417541   5.701018   4.242608   3.649504
    12  C    6.165035   6.880718   6.427230   5.028252   4.076282
    13  C    7.497120   8.255111   7.803913   6.394701   5.455514
    14  C    8.530271   9.137834   8.504635   7.050542   6.327026
    15  C    8.412435   8.812123   7.987785   6.529912   6.075481
    16  C    7.245105   7.535535   6.646112   5.196201   4.870458
    17  O    1.354604   2.345167   3.659157   4.153614   3.628995
    18  O    3.631068   2.378193   1.279226   2.372470   3.649201
    19  C    2.537189   1.513562   2.536928   3.861855   4.327522
    20  O    9.780592  10.443554   9.843591   8.392197   7.629207
    21  H    2.187704   3.457403   3.969982   3.439438   2.145659
    22  H    4.830903   4.115792   2.705600   2.130088   3.391966
    23  H    6.067545   5.863531   4.654751   3.402300   3.857611
    24  H    5.434090   6.310774   6.068226   4.773146   3.600973
    25  H    7.889874   8.784802   8.482397   7.125036   6.048103
    26  H    9.368576   9.680384   8.764799   7.324500   7.003885
    27  H    7.457694   7.547152   6.497042   5.106234   5.082102
    28  H    1.920754   3.171180   4.364784   4.596202   3.784550
    29  H   10.443341  11.015902  10.315880   8.854708   8.213963
    30  H    2.640668   2.148088   3.419009   4.597068   4.794654
    31  C    3.750422   2.515320   2.878319   4.282414   5.079345
    32  H    3.947989   2.557589   2.302441   3.691537   4.753666
    33  H    3.914318   2.792534   2.939060   4.153867   4.956100
    34  H    4.182702   2.863535   3.037606   4.488403   5.405345
    35  H    4.625512   3.487430   3.961573   5.374787   6.139853
    36  C    3.579497   2.597829   3.295588   4.635513   5.215892
    37  C    3.904071   3.006729   3.307687   4.430979   5.065680
    38  C    4.738243   3.884222   4.673667   6.041360   6.580772
    39  C    5.191823   4.382451   4.619799   5.660538   6.292055
    40  H    3.477401   2.642181   2.634035   3.539952   4.198333
    41  C    5.845018   5.028877   5.686307   7.000565   7.569510
    42  H    4.990828   4.211425   5.131729   6.521508   7.000512
    43  C    6.038237   5.232331   5.665447   6.840785   7.447976
    44  H    5.759576   5.025155   5.064327   5.906566   6.537664
    45  H    6.761455   5.987252   6.702096   8.042110   8.590696
    46  O    7.289803   6.528151   6.888178   7.994598   8.603200
    47  H    7.875080   7.118856   7.575760   8.751942   9.346843
                    6          7          8          9         10
     6  C    0.000000
     7  C    3.693556   0.000000
     8  C    4.150782   1.396450   0.000000
     9  C    3.619017   2.409955   1.389633   0.000000
    10  O    2.353446   2.741571   2.364586   1.352776   0.000000
    11  C    4.687389   3.789957   2.543738   1.450230   2.347130
    12  C    4.768612   4.893221   3.805473   2.491388   2.718513
    13  C    6.089466   6.168109   4.976002   3.761130   4.099918
    14  C    7.151200   6.556244   5.225033   4.264362   4.962349
    15  C    7.111802   5.795151   4.404762   3.762870   4.780700
    16  C    6.014038   4.413073   3.021081   2.492141   3.661095
    17  O    2.399841   5.542136   6.330494   5.987886   4.752169
    18  O    4.163782   2.847276   4.242371   5.041857   4.776117
    19  C    3.857237   5.036229   6.271288   6.543012   5.696042
    20  O    8.384835   7.899598   6.558994   5.610615   6.260761
    21  H    1.084724   4.556567   4.764378   3.944316   2.591725
    22  H    4.578335   1.085841   2.165102   3.400394   3.827378
    23  H    5.231554   2.155281   1.081235   2.144109   3.344016
    24  H    4.020381   4.943373   4.098545   2.709068   2.368056
    25  H    6.478086   7.047936   5.931150   4.644132   4.746961
    26  H    8.102751   6.449036   5.055997   4.635861   5.754143
    27  H    6.349407   4.083950   2.721140   2.732117   4.058064
    28  H    2.422139   5.952584   6.558928   6.012657   4.697593
    29  H    9.068243   8.226802   6.847834   6.054963   6.856283
    30  H    4.041977   5.861805   7.011832   7.119831   6.134022
    31  C    4.907602   5.183386   6.514873   7.036167   6.403367
    32  H    4.892677   4.366557   5.750758   6.454716   6.013569
    33  H    4.897495   4.954683   6.226996   6.762885   6.199991
    34  H    5.321733   5.289468   6.664479   7.282570   6.722968
    35  H    5.869912   6.258175   7.598358   8.127744   7.473021
    36  C    4.826822   5.674596   6.945689   7.317005   6.550010
    37  C    4.881698   5.309222   6.513011   6.932052   6.286265
    38  C    6.067967   7.074931   8.361390   8.728625   7.923054
    39  C    6.119850   6.409720   7.566077   8.019963   7.436154
    40  H    4.205957   4.357166   5.502333   5.921360   5.345930
    41  C    7.103068   7.943716   9.214163   9.621721   8.867244
    42  H    6.386298   7.608246   8.898422   9.225189   8.363036
    43  C    7.128574   7.656462   8.864220   9.309480   8.655899
    44  H    6.499273   6.498812   7.552001   8.026997   7.553706
    45  H    8.061075   8.997091  10.279490  10.681529   9.900421
    46  O    8.317152   8.722813   9.886486  10.353085   9.751616
    47  H    8.982973   9.527619  10.724871  11.182990  10.536069
                   11         12         13         14         15
    11  C    0.000000
    12  C    1.414845   0.000000
    13  C    2.435949   1.381541   0.000000
    14  C    2.814138   2.412227   1.405431   0.000000
    15  C    2.434433   2.793202   2.432229   1.405291   0.000000
    16  C    1.411764   2.424099   2.795502   2.415061   1.384278
    17  O    7.086439   7.081082   8.347857   9.487237   9.507305
    18  O    6.488267   7.381627   8.736036   9.298817   8.625157
    19  C    7.922140   8.388950   9.760921  10.650290  10.305352
    20  O    4.160605   3.616469   2.348602   1.347690   2.420420
    21  H    4.732029   4.487128   5.702533   6.898269   7.072566
    22  H    4.698161   5.890521   7.118733   7.382512   6.487101
    23  H    2.813348   4.211237   5.183303   5.137448   4.081644
    24  H    2.165052   1.083339   2.132150   3.391341   3.876537
    25  H    3.425966   2.154738   1.084631   2.149461   3.407142
    26  H    3.417862   3.880409   3.418418   2.165343   1.087213
    27  H    2.175505   3.417790   3.879688   3.387368   2.124045
    28  H    6.957973   6.761433   7.952917   9.171320   9.331880
    29  H    4.621641   4.326866   3.176994   1.918468   2.470778
    30  H    8.434450   8.747553  10.093406  11.079442  10.852419
    31  C    8.458966   9.097586  10.472803  11.238602  10.747565
    32  H    7.902270   8.691170  10.063086  10.713011  10.102775
    33  H    8.153971   8.815216  10.167989  10.896026  10.387372
    34  H    8.725607   9.433130  10.812687  11.530422  10.978665
    35  H    9.547643  10.165039  11.538763  12.321679  11.837283
    36  C    8.702853   9.225696  10.591001  11.436414  11.037958
    37  C    8.280963   8.866364  10.202102  10.972043  10.522966
    38  C   10.108354  10.588718  11.948945  12.828615  12.454535
    39  C    9.321795   9.914714  11.213238  11.945947  11.476753
    40  H    7.256003   7.883766   9.210631   9.938548   9.466001
    41  C   10.982999  11.484430  12.826396  13.675752  13.276875
    42  H   10.602611  11.033673  12.395349  13.317587  12.982382
    43  C   10.630801  11.181644  12.491935  13.271500  12.829594
    44  H    9.260388   9.886218  11.135072  11.796044  11.294013
    45  H   12.043456  12.519755  13.860924  14.733180  14.350344
    46  O   11.634366  12.193256  13.469976  14.213684  13.755712
    47  H   12.481752  13.015818  14.304215  15.080768  14.641199
                   16         17         18         19         20
    16  C    0.000000
    17  O    8.410843   0.000000
    18  O    7.247968   4.721837   0.000000
    19  C    9.012195   2.789751   2.870378   0.000000
    20  O    3.666286  10.679259  10.646446  11.956197   0.000000
    21  H    6.128618   2.675793   5.248390   4.724427   8.045894
    22  H    5.109585   6.164246   2.527647   5.159033   8.709800
    23  H    2.747754   7.399239   4.906834   7.183801   6.413044
    24  H    3.408779   6.225658   7.142495   7.792566   4.479137
    25  H    3.879884   8.598675   9.492956  10.267647   2.553575
    26  H    2.145302  10.502486   9.295727  11.154022   2.692473
    27  H    1.084396   8.704626   6.917238   8.967847   4.539216
    28  H    8.333306   0.970830   5.514388   3.757611  10.300774
    29  H    3.843193  11.405239  11.033012  12.526193   0.971462
    30  H    9.608356   2.363632   3.906786   1.091380  12.352542
    31  C    9.409014   4.168976   2.621285   1.549768  12.566891
    32  H    8.734371   4.681265   1.585362   2.134370  12.057034
    33  H    9.064033   4.450106   2.728032   2.292855  12.213846
    34  H    9.619769   4.641613   2.504724   1.893170  12.869416
    35  H   10.499021   4.805205   3.613884   2.227115  13.646969
    36  C    9.731491   3.740093   3.293337   1.560727  12.745464
    37  C    9.230254   4.301132   3.253059   2.630405  12.271046
    38  C   11.151877   4.577330   4.561559   2.568224  14.130240
    39  C   10.208579   5.460062   4.418310   3.896079  13.222356
    40  H    8.177424   4.161912   2.728498   2.842331  11.238421
    41  C   11.981453   5.675886   5.465471   3.857285  14.968281
    42  H   11.684742   4.655342   5.063932   2.739606  14.614825
    43  C   11.554131   6.058279   5.406117   4.381495  14.549211
    44  H   10.062186   6.137419   4.848002   4.783467  13.045505
    45  H   13.055391   6.459146   6.455720   4.715257  16.022475
    46  O   12.504939   7.287857   6.572708   5.725340  15.469229
    47  H   13.381810   7.752273   7.247676   6.162977  16.340613
                   21         22         23         24         25
    21  H    0.000000
    22  H    5.516812   0.000000
    23  H    5.821656   2.500914   0.000000
    24  H    3.571652   6.006099   4.730425   0.000000
    25  H    5.923031   8.039888   6.218203   2.475171   0.000000
    26  H    8.117149   7.015553   4.526426   4.963741   4.303864
    27  H    6.633620   4.581878   2.087329   4.321554   4.963894
    28  H    2.276309   6.692703   7.639945   5.821800   8.092516
    29  H    8.808070   8.952660   6.549777   5.272507   3.509360
    30  H    4.727301   6.091842   7.975234   8.047386  10.503136
    31  C    5.857538   5.032979   7.293382   8.620732  11.071815
    32  H    5.936067   4.046564   6.436278   8.336632  10.752090
    33  H    5.836750   4.808709   6.968335   8.381309  10.784017
    34  H    6.305727   5.021421   7.391322   9.000275  11.448888
    35  H    6.766415   6.049920   8.356102   9.659891  12.115639
    36  C    5.675441   5.657244   7.792823   8.667340  11.120853
    37  C    5.736311   5.268214   7.297102   8.390922  10.774704
    38  C    6.831099   7.002209   9.197417   9.985186  12.438860
    39  C    6.907122   6.284468   8.273852   9.465810  11.781438
    40  H    5.096796   4.388514   6.283699   7.466933   9.819963
    41  C    7.838967   7.807244  10.000091  10.906105  13.322351
    42  H    7.101794   7.557472   9.759327  10.385003  12.850001
    43  C    7.875963   7.495070   9.588082  10.674641  13.022647
    44  H    7.257535   6.356973   8.181759   9.509629  11.725875
    45  H    8.757273   8.841098  11.065653  11.913701  14.332915
    46  O    9.027321   8.518121  10.553426  11.714202  13.999445
    47  H    9.674137   9.313540  11.410580  12.500089  14.811834
                   26         27         28         29         30
    26  H    0.000000
    27  H    2.440278   0.000000
    28  H   10.364671   8.743557   0.000000
    29  H    2.322914   4.542483  11.077955   0.000000
    30  H   11.751529   9.659322   3.293593  12.980396   0.000000
    31  C   11.512288   9.219071   5.109762  13.060537   2.210179
    32  H   10.801374   8.439196   5.599412  12.483880   3.106319
    33  H   11.132211   8.863742   5.312443  12.688372   2.789306
    34  H   11.708500   9.367462   5.604115  13.332325   2.780715
    35  H   12.598655  10.298529   5.748053  14.146624   2.545052
    36  C   11.849073   9.622990   4.669519  13.287239   2.191540
    37  C   11.291653   9.083025   5.127445  12.772382   3.395878
    38  C   13.271262  11.043875   5.473408  14.688769   2.738576
    39  C   12.206164  10.025849   6.231055  13.700222   4.543332
    40  H   10.225049   8.029794   4.913420  11.721064   3.712618
    41  C   14.065177  11.840248   6.513242  15.507752   4.073633
    42  H   13.821626  11.605076   5.536200  15.197887   2.570416
    43  C   13.574786  11.378507   6.850107  15.049780   4.817806
    44  H   11.976077   9.850953   6.834190  13.484635   5.485931
    45  H   15.144667  12.917171   7.268925  16.573689   4.775874
    46  O   14.466418  12.303958   8.029195  15.947579   6.140929
    47  H   15.366933  13.189107   8.497742  16.836047   6.462972
                   31         32         33         34         35
    31  C    0.000000
    32  H    1.231899   0.000000
    33  H    1.103906   1.668015   0.000000
    34  H    1.381774   1.233480   2.375450   0.000000
    35  H    1.093457   2.074196   1.765154   1.738416   0.000000
    36  C    2.347617   2.538815   3.391730   1.600917   2.656190
    37  C    3.398454   3.087666   4.348875   2.365388   3.876607
    38  C    3.030824   3.497827   4.114167   2.327510   2.789806
    39  C    4.535460   4.204630   5.548283   3.319769   4.802603
    40  H    3.641904   3.103795   4.404695   2.800208   4.361962
    41  C    4.274364   4.525654   5.373589   3.304249   3.984031
    42  H    3.010304   3.800926   3.983114   2.745503   2.478483
    43  C    4.898161   4.817870   5.987649   3.703615   4.852376
    44  H    5.420427   4.920206   6.373293   4.187123   5.773980
    45  H    5.020538   5.391292   6.090614   4.158849   4.532220
    46  O    6.197202   6.053031   7.282273   4.957451   6.095178
    47  H    6.567883   6.557239   7.663348   5.393567   6.310933
                   36         37         38         39         40
    36  C    0.000000
    37  C    1.422600   0.000000
    38  C    1.423145   2.429220   0.000000
    39  C    2.445332   1.382173   2.794997   0.000000
    40  H    2.170265   1.083436   3.415514   2.132729   0.000000
    41  C    2.450819   2.803101   1.382653   2.438545   3.886334
    42  H    2.173744   3.419142   1.087829   3.882696   4.322183
    43  C    2.824405   2.413915   2.410351   1.406001   3.392711
    44  H    3.435372   2.155707   3.879404   1.084768   2.476284
    45  H    3.435331   3.890349   2.147725   3.424035   4.973457
    46  O    4.167703   3.613690   3.658867   2.344503   4.475502
    47  H    4.633678   4.328313   3.840159   3.175894   5.272577
                   41         42         43         44         45
    41  C    0.000000
    42  H    2.133347   0.000000
    43  C    1.407482   3.392775   0.000000
    44  H    3.411873   4.967000   2.149119   0.000000
    45  H    1.087381   2.458408   2.168193   4.307089   0.000000
    46  O    2.417978   4.544739   1.344708   2.547794   2.691249
    47  H    2.470384   4.554987   1.918684   3.504746   2.323356
                   46         47
    46  O    0.000000
    47  H    0.971570   0.000000
 Symmetry turned off by external request.
 Stoichiometry    C23H19O5(1+)
 Framework group  C1[X(C23H19O5)]
 Deg. of freedom   135
 Full point group                 C1      NOp   1
 Rotational constants (GHZ):           0.4894093           0.0627913           0.0616765
 Leave Link  202 at Mon Mar  1 09:19:58 2021, MaxMem=   268435456 cpu:               2.0 elap:               0.1
 (Enter /public3/home/sc30001/g16/l301.exe)
 Standard basis: 6-31G(d) (6D, 7F)
 Ernie: Thresh=  0.10000D-02 Tol=  0.10000D-05 Strict=F.
   458 basis functions,   860 primitive gaussians,   458 cartesian basis functions
    98 alpha electrons       98 beta electrons
       nuclear repulsion energy      2392.7952345706 Hartrees.
 IExCor=  402 DFT=T Ex+Corr=B3LYP ExCW=0 ScaHFX=  0.200000
 ScaDFX=  0.800000  0.720000  1.000000  0.810000 ScalE2=  1.000000  1.000000
 IRadAn=      5 IRanWt=     -1 IRanGd=            0 ICorTp=0 IEmpDi=  4
 NAtoms=   47 NActive=   47 NUniq=   47 SFac= 1.00D+00 NAtFMM=   60 NAOKFM=F Big=F
 Integral buffers will be    131072 words long.
 Raffenetti 2 integral format.
 Two-electron integral symmetry is turned off.
 Leave Link  301 at Mon Mar  1 09:19:58 2021, MaxMem=   268435456 cpu:               1.4 elap:               0.1
 (Enter /public3/home/sc30001/g16/l302.exe)
 NPDir=0 NMtPBC=     1 NCelOv=     1 NCel=       1 NClECP=     1 NCelD=      1
         NCelK=      1 NCelE2=     1 NClLst=     1 CellRange=     0.0.
 One-electron integrals computed using PRISM.
 NBasis=   458 RedAO= T EigKep=  3.19D-04  NBF=   458
 NBsUse=   458 1.00D-06 EigRej= -1.00D+00 NBFU=   458
 Precomputing XC quadrature grid using
 IXCGrd= 4 IRadAn=           5 IRanWt=          -1 IRanGd=           0 AccXCQ= 0.00D+00.
 Generated NRdTot=       0 NPtTot=           0 NUsed=           0 NTot=          32
 NSgBfM=   441   441   441   441   441 MxSgAt=    47 MxSgA2=    47.
 Leave Link  302 at Mon Mar  1 09:19:58 2021, MaxMem=   268435456 cpu:              11.3 elap:               0.5
 (Enter /public3/home/sc30001/g16/l303.exe)
 DipDrv:  MaxL=1.
 Leave Link  303 at Mon Mar  1 09:19:58 2021, MaxMem=   268435456 cpu:               1.7 elap:               0.1
 (Enter /public3/home/sc30001/g16/l401.exe)
 Initial guess from the checkpoint file:  "irc2.chk"
 B after Tr=     0.055713    0.001553   -0.023386
         Rot=    1.000000    0.000012   -0.000014    0.000001 Ang=   0.00 deg.
 Guess basis will be translated and rotated to current coordinates.
 JPrj=2 DoOrth=T DoCkMO=T.
 Generating alternative initial guess.
 ExpMin= 1.61D-01 ExpMax= 5.48D+03 ExpMxC= 8.25D+02 IAcc=2 IRadAn=         4 AccDes= 0.00D+00
 Harris functional with IExCor=  402 and IRadAn=       4 diagonalized for initial guess.
 HarFok:  IExCor=  402 AccDes= 0.00D+00 IRadAn=         4 IDoV= 1 UseB2=F ITyADJ=14
 ICtDFT=  3500011 ScaDFX=  1.000000  1.000000  1.000000  1.000000
 FoFCou: FMM=F IPFlag=           0 FMFlag=      100000 FMFlg1=           0
         NFxFlg=           0 DoJE=T BraDBF=F KetDBF=T FulRan=T
         wScrn=  0.000000 ICntrl=       500 IOpCl=  0 I1Cent=   200000004 NGrid=           0
         NMat0=    1 NMatS0=      1 NMatT0=    0 NMatD0=    1 NMtDS0=    0 NMtDT0=    0
 Symmetry not used in FoFCou.
 Harris En= -1263.64859686632    
 Leave Link  401 at Mon Mar  1 09:19:59 2021, MaxMem=   268435456 cpu:              19.7 elap:               0.9
 (Enter /public3/home/sc30001/g16/l502.exe)
 Two-electron integral symmetry not used.
 Closed shell SCF:
 Using DIIS extrapolation, IDIIS=  1040.
 NGot=   268435456 LenX=   268001017 LenY=   267790795
 Requested convergence on RMS density matrix=1.00D-08 within 128 cycles.
 Requested convergence on MAX density matrix=1.00D-06.
 Requested convergence on             energy=1.00D-06.
 No special actions if energy rises.
 Fock matrices will be formed incrementally for  20 cycles.
 Integral accuracy reduced to 1.0D-05 until final iterations.

 Cycle   1  Pass 0  IDiag  1:
 FoFJK:  IHMeth= 1 ICntrl=       0 DoSepK=F KAlg= 0 I1Cent=           0 FoldK=F
 IRaf= 620000000 NMat=       1 IRICut=       1 DoRegI=T DoRafI=F ISym2E= 0 IDoP0=0 IntGTp=1.
 FoFCou: FMM=F IPFlag=           0 FMFlag=      100000 FMFlg1=           0
         NFxFlg=           0 DoJE=F BraDBF=F KetDBF=F FulRan=T
         wScrn=  0.000000 ICntrl=         0 IOpCl=  0 I1Cent=           0 NGrid=           0
         NMat0=    1 NMatS0=      1 NMatT0=    0 NMatD0=    1 NMtDS0=    0 NMtDT0=    0
 Symmetry not used in FoFCou.
 E= -1263.65263374645    
 DIIS: error= 5.48D-04 at cycle   1 NSaved=   1.
 NSaved= 1 IEnMin= 1 EnMin= -1263.65263374645     IErMin= 1 ErrMin= 5.48D-04
 ErrMax= 5.48D-04  0.00D+00 EMaxC= 1.00D-01 BMatC= 3.11D-04 BMatP= 3.11D-04
 IDIUse=3 WtCom= 9.95D-01 WtEn= 5.48D-03
 Coeff-Com:  0.100D+01
 Coeff-En:   0.100D+01
 Coeff:      0.100D+01
 Gap=     1.636 Goal=   None    Shift=    0.000
 RMSDP=1.32D-04 MaxDP=9.38D-03              OVMax= 2.27D-02

 Cycle   2  Pass 0  IDiag  1:
 RMSU=  1.32D-04    CP:  1.00D+00
 E= -1263.65338369814     Delta-E=       -0.000749951696 Rises=F Damp=F
 DIIS: error= 4.09D-04 at cycle   2 NSaved=   2.
 NSaved= 2 IEnMin= 2 EnMin= -1263.65338369814     IErMin= 2 ErrMin= 4.09D-04
 ErrMax= 4.09D-04  0.00D+00 EMaxC= 1.00D-01 BMatC= 9.83D-05 BMatP= 3.11D-04
 IDIUse=3 WtCom= 9.96D-01 WtEn= 4.09D-03
 Coeff-Com:  0.254D+00 0.746D+00
 Coeff-En:   0.000D+00 0.100D+01
 Coeff:      0.253D+00 0.747D+00
 Gap=     0.109 Goal=   None    Shift=    0.000
 RMSDP=6.13D-05 MaxDP=3.56D-03 DE=-7.50D-04 OVMax= 8.08D-03

 Cycle   3  Pass 0  IDiag  1:
 RMSU=  5.87D-05    CP:  1.00D+00  8.68D-01
 E= -1263.65333504042     Delta-E=        0.000048657722 Rises=F Damp=F
 DIIS: error= 4.92D-04 at cycle   3 NSaved=   3.
 NSaved= 3 IEnMin= 2 EnMin= -1263.65338369814     IErMin= 2 ErrMin= 4.09D-04
 ErrMax= 4.92D-04  0.00D+00 EMaxC= 1.00D-01 BMatC= 1.57D-04 BMatP= 9.83D-05
 IDIUse=3 WtCom= 3.11D-01 WtEn= 6.89D-01
 Coeff-Com: -0.273D-01 0.573D+00 0.454D+00
 Coeff-En:   0.000D+00 0.572D+00 0.428D+00
 Coeff:     -0.848D-02 0.572D+00 0.436D+00
 Gap=     0.109 Goal=   None    Shift=    0.000
 RMSDP=3.67D-05 MaxDP=2.13D-03 DE= 4.87D-05 OVMax= 4.77D-03

 Cycle   4  Pass 0  IDiag  1:
 RMSU=  1.68D-05    CP:  1.00D+00  1.01D+00  5.48D-01
 E= -1263.65349620138     Delta-E=       -0.000161160960 Rises=F Damp=F
 DIIS: error= 4.89D-05 at cycle   4 NSaved=   4.
 NSaved= 4 IEnMin= 4 EnMin= -1263.65349620138     IErMin= 4 ErrMin= 4.89D-05
 ErrMax= 4.89D-05  0.00D+00 EMaxC= 1.00D-01 BMatC= 4.46D-06 BMatP= 9.83D-05
 IDIUse=1 WtCom= 1.00D+00 WtEn= 0.00D+00
 Coeff-Com: -0.257D-01 0.248D+00 0.223D+00 0.554D+00
 Coeff:     -0.257D-01 0.248D+00 0.223D+00 0.554D+00
 Gap=     0.109 Goal=   None    Shift=    0.000
 RMSDP=8.35D-06 MaxDP=4.15D-04 DE=-1.61D-04 OVMax= 1.03D-03

 Initial convergence to 1.0D-05 achieved.  Increase integral accuracy.
 Cycle   5  Pass 1  IDiag  1:
 E= -1263.65345875496     Delta-E=        0.000037446418 Rises=F Damp=F
 DIIS: error= 5.32D-05 at cycle   1 NSaved=   1.
 NSaved= 1 IEnMin= 1 EnMin= -1263.65345875496     IErMin= 1 ErrMin= 5.32D-05
 ErrMax= 5.32D-05  0.00D+00 EMaxC= 1.00D-01 BMatC= 2.42D-06 BMatP= 2.42D-06
 IDIUse=1 WtCom= 1.00D+00 WtEn= 0.00D+00
 Coeff-Com:  0.100D+01
 Coeff:      0.100D+01
 Gap=     0.109 Goal=   None    Shift=    0.000
 RMSDP=8.35D-06 MaxDP=4.15D-04 DE= 3.74D-05 OVMax= 1.15D-03

 Cycle   6  Pass 1  IDiag  1:
 RMSU=  3.84D-05    CP:  1.00D+00
 E= -1263.65345634209     Delta-E=        0.000002412875 Rises=F Damp=F
 DIIS: error= 6.90D-05 at cycle   2 NSaved=   2.
 NSaved= 2 IEnMin= 1 EnMin= -1263.65345875496     IErMin= 1 ErrMin= 5.32D-05
 ErrMax= 6.90D-05  0.00D+00 EMaxC= 1.00D-01 BMatC= 4.89D-06 BMatP= 2.42D-06
 IDIUse=1 WtCom= 1.00D+00 WtEn= 0.00D+00
 Coeff-Com:  0.605D+00 0.395D+00
 Coeff:      0.605D+00 0.395D+00
 Gap=     0.109 Goal=   None    Shift=    0.000
 RMSDP=7.70D-06 MaxDP=4.89D-04 DE= 2.41D-06 OVMax= 1.04D-03

 Cycle   7  Pass 1  IDiag  1:
 RMSU=  7.56D-06    CP:  1.00D+00  9.62D-01
 E= -1263.65346037556     Delta-E=       -0.000004033470 Rises=F Damp=F
 DIIS: error= 2.51D-05 at cycle   3 NSaved=   3.
 NSaved= 3 IEnMin= 3 EnMin= -1263.65346037556     IErMin= 3 ErrMin= 2.51D-05
 ErrMax= 2.51D-05  0.00D+00 EMaxC= 1.00D-01 BMatC= 5.39D-07 BMatP= 2.42D-06
 IDIUse=1 WtCom= 1.00D+00 WtEn= 0.00D+00
 Coeff-Com:  0.852D-01 0.247D+00 0.667D+00
 Coeff:      0.852D-01 0.247D+00 0.667D+00
 Gap=     0.109 Goal=   None    Shift=    0.000
 RMSDP=2.56D-06 MaxDP=1.72D-04 DE=-4.03D-06 OVMax= 4.14D-04

 Cycle   8  Pass 1  IDiag  1:
 RMSU=  1.41D-06    CP:  1.00D+00  9.78D-01  7.30D-01
 E= -1263.65346075891     Delta-E=       -0.000000383354 Rises=F Damp=F
 DIIS: error= 7.57D-06 at cycle   4 NSaved=   4.
 NSaved= 4 IEnMin= 4 EnMin= -1263.65346075891     IErMin= 4 ErrMin= 7.57D-06
 ErrMax= 7.57D-06  0.00D+00 EMaxC= 1.00D-01 BMatC= 1.12D-07 BMatP= 5.39D-07
 IDIUse=1 WtCom= 1.00D+00 WtEn= 0.00D+00
 Coeff-Com: -0.199D-02 0.126D+00 0.443D+00 0.432D+00
 Coeff:     -0.199D-02 0.126D+00 0.443D+00 0.432D+00
 Gap=     0.109 Goal=   None    Shift=    0.000
 RMSDP=8.98D-07 MaxDP=4.88D-05 DE=-3.83D-07 OVMax= 1.20D-04

 Cycle   9  Pass 1  IDiag  1:
 RMSU=  2.32D-07    CP:  1.00D+00  9.78D-01  7.64D-01  4.14D-01
 E= -1263.65346086663     Delta-E=       -0.000000107713 Rises=F Damp=F
 DIIS: error= 1.05D-06 at cycle   5 NSaved=   5.
 NSaved= 5 IEnMin= 5 EnMin= -1263.65346086663     IErMin= 5 ErrMin= 1.05D-06
 ErrMax= 1.05D-06  0.00D+00 EMaxC= 1.00D-01 BMatC= 1.50D-09 BMatP= 1.12D-07
 IDIUse=1 WtCom= 1.00D+00 WtEn= 0.00D+00
 Coeff-Com: -0.231D-02 0.717D-01 0.255D+00 0.255D+00 0.420D+00
 Coeff:     -0.231D-02 0.717D-01 0.255D+00 0.255D+00 0.420D+00
 Gap=     0.109 Goal=   None    Shift=    0.000
 RMSDP=1.23D-07 MaxDP=5.35D-06 DE=-1.08D-07 OVMax= 1.73D-05

 Cycle  10  Pass 1  IDiag  1:
 RMSU=  8.77D-08    CP:  1.00D+00  9.78D-01  7.65D-01  4.49D-01  6.96D-01
 E= -1263.65346086817     Delta-E=       -0.000000001541 Rises=F Damp=F
 DIIS: error= 2.83D-07 at cycle   6 NSaved=   6.
 NSaved= 6 IEnMin= 6 EnMin= -1263.65346086817     IErMin= 6 ErrMin= 2.83D-07
 ErrMax= 2.83D-07  0.00D+00 EMaxC= 1.00D-01 BMatC= 1.17D-10 BMatP= 1.50D-09
 IDIUse=1 WtCom= 1.00D+00 WtEn= 0.00D+00
 Coeff-Com: -0.886D-03 0.176D-01 0.640D-01 0.628D-01 0.227D+00 0.629D+00
 Coeff:     -0.886D-03 0.176D-01 0.640D-01 0.628D-01 0.227D+00 0.629D+00
 Gap=     0.109 Goal=   None    Shift=    0.000
 RMSDP=3.68D-08 MaxDP=1.56D-06 DE=-1.54D-09 OVMax= 3.80D-06

 Cycle  11  Pass 1  IDiag  1:
 RMSU=  2.96D-08    CP:  1.00D+00  9.78D-01  7.65D-01  4.46D-01  7.68D-01
                    CP:  8.57D-01
 E= -1263.65346086828     Delta-E=       -0.000000000115 Rises=F Damp=F
 DIIS: error= 2.09D-07 at cycle   7 NSaved=   7.
 NSaved= 7 IEnMin= 7 EnMin= -1263.65346086828     IErMin= 7 ErrMin= 2.09D-07
 ErrMax= 2.09D-07  0.00D+00 EMaxC= 1.00D-01 BMatC= 2.38D-11 BMatP= 1.17D-10
 IDIUse=1 WtCom= 1.00D+00 WtEn= 0.00D+00
 Coeff-Com: -0.217D-03 0.141D-02 0.574D-02 0.345D-02 0.839D-01 0.372D+00
 Coeff-Com:  0.534D+00
 Coeff:     -0.217D-03 0.141D-02 0.574D-02 0.345D-02 0.839D-01 0.372D+00
 Coeff:      0.534D+00
 Gap=     0.109 Goal=   None    Shift=    0.000
 RMSDP=1.68D-08 MaxDP=5.95D-07 DE=-1.15D-10 OVMax= 1.82D-06

 Cycle  12  Pass 1  IDiag  1:
 RMSU=  1.24D-08    CP:  1.00D+00  9.78D-01  7.66D-01  4.45D-01  7.84D-01
                    CP:  9.39D-01  7.50D-01
 E= -1263.65346086828     Delta-E=       -0.000000000002 Rises=F Damp=F
 DIIS: error= 9.67D-08 at cycle   8 NSaved=   8.
 NSaved= 8 IEnMin= 8 EnMin= -1263.65346086828     IErMin= 8 ErrMin= 9.67D-08
 ErrMax= 9.67D-08  0.00D+00 EMaxC= 1.00D-01 BMatC= 4.38D-12 BMatP= 2.38D-11
 IDIUse=1 WtCom= 1.00D+00 WtEn= 0.00D+00
 Coeff-Com:  0.601D-04-0.320D-02-0.112D-01-0.131D-01 0.414D-02 0.938D-01
 Coeff-Com:  0.336D+00 0.594D+00
 Coeff:      0.601D-04-0.320D-02-0.112D-01-0.131D-01 0.414D-02 0.938D-01
 Coeff:      0.336D+00 0.594D+00
 Gap=     0.109 Goal=   None    Shift=    0.000
 RMSDP=7.00D-09 MaxDP=2.25D-07 DE=-2.27D-12 OVMax= 7.44D-07

 SCF Done:  E(RB3LYP) =  -1263.65346087     A.U. after   12 cycles
            NFock= 12  Conv=0.70D-08     -V/T= 2.0093
 KE= 1.251991255696D+03 PE=-7.705225680285D+03 EE= 2.796785729150D+03
 Leave Link  502 at Mon Mar  1 09:20:21 2021, MaxMem=   268435456 cpu:             512.9 elap:              21.4
 (Enter /public3/home/sc30001/g16/l801.exe)
 DoSCS=F DFT=T ScalE2(SS,OS)=  1.000000  1.000000
 Range of M.O.s used for correlation:     1   458
 NBasis=   458 NAE=    98 NBE=    98 NFC=     0 NFV=     0
 NROrb=    458 NOA=    98 NOB=    98 NVA=   360 NVB=   360
 Leave Link  801 at Mon Mar  1 09:20:21 2021, MaxMem=   268435456 cpu:               0.5 elap:               0.0
 (Enter /public3/home/sc30001/g16/l1101.exe)
 Leave Link 1101 at Mon Mar  1 09:20:21 2021, MaxMem=   268435456 cpu:               0.4 elap:               0.0
 (Enter /public3/home/sc30001/g16/l1102.exe)
 Symmetrizing basis deriv contribution to polar:
 IMax=3 JMax=2 DiffMx= 0.00D+00
 Leave Link 1102 at Mon Mar  1 09:20:21 2021, MaxMem=   268435456 cpu:               2.5 elap:               0.1
 (Enter /public3/home/sc30001/g16/l1110.exe)
 Leave Link 1110 at Mon Mar  1 09:20:21 2021, MaxMem=   268435456 cpu:               0.5 elap:               0.0
 (Enter /public3/home/sc30001/g16/l1002.exe)
 Minotr:  Closed shell wavefunction.
 Leave Link 1002 at Mon Mar  1 09:20:21 2021, MaxMem=   268435456 cpu:               0.4 elap:               0.0
 (Enter /public3/home/sc30001/g16/l701.exe)
 ... and contract with generalized density number  0.
 Compute integral first derivatives.
 Leave Link  701 at Mon Mar  1 09:20:21 2021, MaxMem=   268435456 cpu:               5.0 elap:               0.2
 (Enter /public3/home/sc30001/g16/l702.exe)
 L702 exits ... SP integral derivatives will be done elsewhere.
 Leave Link  702 at Mon Mar  1 09:20:21 2021, MaxMem=   268435456 cpu:               0.5 elap:               0.0
 (Enter /public3/home/sc30001/g16/l703.exe)
 Integral derivatives from FoFJK, PRISM(SPDF).
 Compute integral first derivatives, UseDBF=F ICtDFT=           0.
 Calling FoFJK, ICntrl=      2147 FMM=F ISym2X=0 I1Cent= 0 IOpClX= 0 NMat=1 NMatS=1 NMatT=0.
 FoFJK:  IHMeth= 1 ICntrl=    2147 DoSepK=F KAlg= 0 I1Cent=           0 FoldK=F
 IRaf=         0 NMat=       1 IRICut=       1 DoRegI=T DoRafI=F ISym2E= 0 IDoP0=0 IntGTp=1.
 FoFCou: FMM=F IPFlag=           0 FMFlag=      100000 FMFlg1=         800
         NFxFlg=           0 DoJE=F BraDBF=F KetDBF=F FulRan=T
         wScrn=  0.000000 ICntrl=      2147 IOpCl=  0 I1Cent=           0 NGrid=           0
         NMat0=    1 NMatS0=      1 NMatT0=    0 NMatD0=    1 NMtDS0=    0 NMtDT0=    0
 Symmetry not used in FoFCou.
 Leave Link  703 at Mon Mar  1 09:20:27 2021, MaxMem=   268435456 cpu:             143.4 elap:               6.0
 (Enter /public3/home/sc30001/g16/l716.exe)
 Dipole        = 7.80858821D-01 2.50164609D-01-2.79777442D-01
 Polarizability= 0.00000000D+00 0.00000000D+00 0.00000000D+00
                 0.00000000D+00 0.00000000D+00 0.00000000D+00
 -------------------------------------------------------------------
 Center     Atomic                   Forces (Hartrees/Bohr)
 Number     Number              X              Y              Z
 -------------------------------------------------------------------
      1        6          -0.000273665    0.000307333    0.000298833
      2        6          -0.000259928   -0.000359411   -0.000576761
      3        6          -0.000729406    0.001706927    0.001468934
      4        6           0.000669166   -0.000031511   -0.000024937
      5        6           0.000098150   -0.000084454   -0.000031047
      6        6           0.000159001    0.000022224   -0.000039280
      7        6          -0.000270766   -0.000233757   -0.000110962
      8        6           0.000292268   -0.000092196   -0.000160140
      9        6          -0.000167817    0.000189436    0.000206491
     10        8           0.000121284   -0.000077631   -0.000105167
     11        6           0.000132210   -0.000000585   -0.000033541
     12        6          -0.000047002    0.000055633    0.000052754
     13        6           0.000060269    0.000047166    0.000018726
     14        6          -0.000104928   -0.000005271    0.000026214
     15        6           0.000040737   -0.000043296   -0.000044937
     16        6          -0.000047914   -0.000053173   -0.000030757
     17        8          -0.000098780   -0.000209809   -0.000246632
     18        8           0.003356053    0.000809736   -0.002277030
     19        6           0.001058163   -0.001024659    0.001010845
     20        8           0.000149041   -0.000008091   -0.000048094
     21        1           0.000004611   -0.000015153    0.000008453
     22        1          -0.000074582   -0.000047068   -0.000014269
     23        1           0.000016859   -0.000003984   -0.000004456
     24        1          -0.000008523    0.000005044    0.000009557
     25        1           0.000004638    0.000000490    0.000001796
     26        1           0.000005860   -0.000003300   -0.000002282
     27        1          -0.000009975   -0.000006627   -0.000000975
     28        1           0.000041932   -0.000004918    0.000041343
     29        1          -0.000013437    0.000001232    0.000008431
     30        1          -0.000018835   -0.000007521   -0.000125622
     31        6           0.003508225   -0.001992632    0.003232024
     32        1          -0.004262198   -0.002405380    0.001241815
     33        1           0.000020908   -0.001806604   -0.000188555
     34        1          -0.002797520    0.001706565   -0.008206412
     35        1          -0.000028735    0.000784898   -0.000086990
     36        6           0.000403333    0.002178730    0.006083228
     37        6           0.000113673    0.001494294   -0.001307789
     38        6          -0.001847100   -0.000018428   -0.000550528
     39        6           0.000783962    0.000179832   -0.000091498
     40        1           0.000006211    0.000043139    0.000099552
     41        6          -0.000233477   -0.000816138    0.000242551
     42        1          -0.000039686    0.000067646    0.000103357
     43        6          -0.000394778    0.000480002   -0.000444316
     44        1           0.000017216    0.000025358   -0.000003232
     45        1          -0.000018398   -0.000022363    0.000000601
     46        8           0.000716827   -0.000780124    0.000625624
     47        1          -0.000033148    0.000048398   -0.000024921
 -------------------------------------------------------------------
 Cartesian Forces:  Max     0.008206412 RMS     0.001235364
 Z-matrix is all fixed cartesians, so copy forces.
 Leave Link  716 at Mon Mar  1 09:20:27 2021, MaxMem=   268435456 cpu:               0.8 elap:               0.1
 (Enter /public3/home/sc30001/g16/l123.exe)
 IRC-IRC-IRC-IRC-IRC-IRC-IRC-IRC-IRC-IRC-IRC-IRC-IRC-IRC-IRC-IRC-IRC-IRC
 Pt  1 Step number   1 out of a maximum of  20
 Using modified Bulirsch-Stoer corrector integration.
   Using distance weighted interpolants to fit PES.
 PreDWI: IReCr0= 2 IReCr1= 1 IReCr2= 1 IReCr3= 1
 Modified Bulirsch-Stoer Extrapolation Cycles:
    EPS =    0.000010000000000
    Cycle     1 NS=    48
      PEZero:  N= 2 I= 1 D=  2.71D-04 Err=  6.21D-04
    Cycle     2 NS=    64 Truncation Error =  0.000621201
      PEZero:  N= 3 I= 2 D=  2.71D-04 Err=  4.14D-04
      PEZero:  N= 3 I= 1 D=  5.43D-04 Err=  4.96D-08
    Cycle     3 NS=    96 Truncation Error =  0.000000050
 BS completed in    3 cycles and     208 integration steps.
 Maximum DWI energy   std dev =  0.000000449 at pt    36
 Maximum DWI gradient std dev =  0.024300156 at pt     1
 SUMMARY OF CORRECTOR INTEGRATION:
   Predictor End Point Energy = -1263.653461
   Old End Point Energy       = -1263.653461
   Corrected End Point Energy = -1263.653461
   Predictor End-Start Dist.  =     0.104164
   Old End-Start Dist.        =     0.104164
   New End-Start Dist.        =     0.104148
   New End-Old End Dist.      =     0.001762
 CORRECTOR INTEGRATION CONVERGENCE:
   Recorrection delta-x convergence threshold:    0.010000
   Delta-x Convergence Met
 Point Number:   1          Path Number:   1
                    CURRENT STRUCTURE
                Cartesian Coordinates (Ang):                
 ---------------------------------------------------------------------
 Center     Atomic                     Coordinates (Angstroms)
 Number     Number                        X           Y           Z
 ---------------------------------------------------------------------
      1          6                    1.100485    1.914451    0.321878
      2          6                    1.817671    1.069098   -0.534510
      3          6                    1.154105   -0.019502   -1.177313
      4          6                   -0.280648   -0.167779   -0.940289
      5          6                   -0.938075    0.740148   -0.066034
      6          6                   -0.283887    1.770299    0.570163
      7          6                   -1.039662   -1.168726   -1.535380
      8          6                   -2.408323   -1.277761   -1.280540
      9          6                   -3.022764   -0.379870   -0.416050
     10          8                   -2.279439    0.591341    0.162067
     11          6                   -4.422000   -0.346252   -0.036352
     12          6                   -4.911609    0.651575    0.839098
     13          6                   -6.243443    0.691706    1.204147
     14          6                   -7.136184   -0.271269    0.703218
     15          6                   -6.669967   -1.271498   -0.166855
     16          6                   -5.334128   -1.304944   -0.528298
     17          8                    1.799965    2.907622    0.921283
     18          8                    1.761769   -0.852627   -1.934387
     19          6                    3.290184    1.296327   -0.800851
     20          8                   -8.422048   -0.178878    1.096008
     21          1                   -0.816095    2.441495    1.235653
     22          1                   -0.539638   -1.862414   -2.204575
     23          1                   -2.991944   -2.055423   -1.753504
     24          1                   -4.232325    1.399366    1.230256
     25          1                   -6.621594    1.456226    1.874172
     26          1                   -7.356866   -2.019153   -0.555716
     27          1                   -5.004075   -2.090226   -1.199350
     28          1                    1.211125    3.449835    1.470635
     29          1                   -8.953335   -0.886426    0.694943
     30          1                    3.564519    2.319205   -0.537085
     31          6                    3.631869    0.952722   -2.272923
     32          1                    3.133826   -0.172623   -2.341725
     33          1                    2.961385    1.318528   -3.069763
     34          1                    4.152151   -0.162665   -1.644421
     35          1                    4.649785    1.226849   -2.563387
     36          6                    4.257659    0.284250   -0.111235
     37          6                    3.818577   -0.875556    0.585818
     38          6                    5.641272    0.607456   -0.030334
     39          6                    4.711684   -1.699989    1.243875
     40          1                    2.764764   -1.127197    0.588163
     41          6                    6.539250   -0.202911    0.639470
     42          1                    6.005436    1.514122   -0.508567
     43          6                    6.077345   -1.367614    1.280669
     44          1                    4.380236   -2.598561    1.753221
     45          1                    7.593222    0.061481    0.679937
     46          8                    6.890117   -2.206104    1.947420
     47          1                    7.807766   -1.887634    1.926096
 ---------------------------------------------------------------------
   CHANGE IN THE REACTION COORDINATE =    0.10415
   NET REACTION COORDINATE UP TO THIS POINT =    0.10415
  # OF POINTS ALONG THE PATH =   1
  # OF STEPS =   1

 Calculating another point on the path.
 Point Number  2 in FORWARD path direction.
 Using LQA Reaction Path Following.
   LQA: T_Est iteration completed in    3 iterations.
 IRC-IRC-IRC-IRC-IRC-IRC-IRC-IRC-IRC-IRC-IRC-IRC-IRC-IRC-IRC-IRC-IRC-IRC
 Leave Link  123 at Mon Mar  1 09:20:28 2021, MaxMem=   268435456 cpu:               3.0 elap:               0.2
 (Enter /public3/home/sc30001/g16/l202.exe)
                          Input orientation:                          
 ---------------------------------------------------------------------
 Center     Atomic      Atomic             Coordinates (Angstroms)
 Number     Number       Type             X           Y           Z
 ---------------------------------------------------------------------
      1          6           0        1.100366    1.914584    0.322008
      2          6           0        1.817559    1.068940   -0.534759
      3          6           0        1.153792   -0.018761   -1.176678
      4          6           0       -0.280356   -0.167792   -0.940300
      5          6           0       -0.938032    0.740111   -0.066047
      6          6           0       -0.283818    1.770308    0.570146
      7          6           0       -1.039780   -1.168828   -1.535429
      8          6           0       -2.408196   -1.277801   -1.280609
      9          6           0       -3.022837   -0.379787   -0.415960
     10          8           0       -2.279400    0.591316    0.162032
     11          6           0       -4.421942   -0.346252   -0.036366
     12          6           0       -4.911629    0.651599    0.839121
     13          6           0       -6.243417    0.691727    1.204154
     14          6           0       -7.136230   -0.271271    0.703229
     15          6           0       -6.669949   -1.271517   -0.166875
     16          6           0       -5.334149   -1.304967   -0.528311
     17          8           0        1.799932    2.907554    0.921204
     18          8           0        1.762852   -0.852367   -1.935124
     19          6           0        3.290638    1.295905   -0.800417
     20          8           0       -8.422000   -0.178881    1.095992
     21          1           0       -0.816071    2.441417    1.235695
     22          1           0       -0.540024   -1.862660   -2.204650
     23          1           0       -2.991861   -2.055445   -1.753529
     24          1           0       -4.232369    1.399393    1.230305
     25          1           0       -6.621571    1.456232    1.874183
     26          1           0       -7.356836   -2.019170   -0.555727
     27          1           0       -5.004124   -2.090263   -1.199355
     28          1           0        1.211343    3.449809    1.470844
     29          1           0       -8.953402   -0.886416    0.694989
     30          1           0        3.564404    2.319184   -0.537691
     31          6           0        3.633359    0.951788   -2.271508
     32          1           0        3.112437   -0.184132   -2.335258
     33          1           0        2.961239    1.309453   -3.071030
     34          1           0        4.137845   -0.154027   -1.686526
     35          1           0        4.649611    1.230733   -2.563836
     36          6           0        4.257833    0.285181   -0.108629
     37          6           0        3.818622   -0.874913    0.585257
     38          6           0        5.640475    0.607449   -0.030572
     39          6           0        4.712024   -1.699915    1.243838
     40          1           0        2.764823   -1.126981    0.588683
     41          6           0        6.539152   -0.203263    0.639577
     42          1           0        6.005236    1.514474   -0.508040
     43          6           0        6.077174   -1.367406    1.280476
     44          1           0        4.380323   -2.598431    1.753207
     45          1           0        7.593127    0.061367    0.679941
     46          8           0        6.890349   -2.206355    1.947621
     47          1           0        7.807577   -1.887391    1.925966
 ---------------------------------------------------------------------
                    Distance matrix (angstroms):
                    1          2          3          4          5
     1  C    0.000000
     2  C    1.401260   0.000000
     3  C    2.446781   1.426793   0.000000
     4  C    2.799305   2.468849   1.461118   0.000000
     5  C    2.384333   2.814445   2.486990   1.421670   0.000000
     6  C    1.413632   2.475584   2.884248   2.457172   1.376243
     7  C    4.187807   3.764748   2.502621   1.390315   2.411117
     8  C    5.006966   4.890857   3.779384   2.423970   2.776421
     9  C    4.775933   5.053944   4.260664   2.800192   2.392284
    10  O    3.633105   4.183146   3.735123   2.405735   1.368732
    11  C    5.977935   6.417362   5.700559   4.242839   3.649479
    12  C    6.164951   6.880675   6.426676   5.028562   4.076351
    13  C    7.496980   8.255025   7.803323   6.394963   5.455535
    14  C    8.530229   9.137785   8.504250   7.050880   6.327111
    15  C    8.412375   8.811973   7.987492   6.530184   6.075499
    16  C    7.245104   7.535409   6.645907   5.196511   4.870510
    17  O    1.354406   2.345344   3.658131   4.153378   3.628900
    18  O    3.631742   2.378115   1.281051   2.373398   3.650234
    19  C    2.537694   1.513952   2.536933   3.861862   4.327801
    20  O    9.780445  10.443417   9.843092   8.392435   7.629197
    21  H    2.187489   3.457486   3.968927   3.439465   2.145658
    22  H    4.831403   4.115946   2.706603   2.130396   3.392116
    23  H    6.067562   5.863249   4.654812   3.402474   3.857582
    24  H    5.434012   6.310806   6.067574   4.773469   3.601088
    25  H    7.889718   8.784754   8.481723   7.125292   6.048135
    26  H    9.368516   9.680205   8.764588   7.324757   7.003889
    27  H    7.457757   7.547026   6.497043   5.106563   5.082175
    28  H    1.920691   3.171511   4.363905   4.596283   3.784747
    29  H   10.443322  11.015866  10.315587   8.855073   8.214069
    30  H    2.640884   2.148159   3.418383   4.596664   4.794565
    31  C    3.750914   2.515383   2.879040   4.282842   5.080008
    32  H    3.938794   2.547292   2.281654   3.668408   4.733904
    33  H    3.916853   2.792583   2.935913   4.150927   4.955642
    34  H    4.188035   2.864602   3.030316   4.480797   5.402774
    35  H    4.625244   3.487671   3.963103   5.375529   6.140147
    36  C    3.579106   2.598231   3.296692   4.635949   5.215917
    37  C    3.903781   3.006203   3.307375   4.430459   5.065399
    38  C    4.737668   3.883538   4.672903   6.040269   6.579941
    39  C    5.192152   4.382681   4.620194   5.660540   6.292270
    40  H    3.477449   2.642253   2.634402   3.539908   4.198314
    41  C    5.845213   5.029017   5.686381   7.000211   7.569422
    42  H    4.990673   4.211396   5.131705   6.521161   7.000284
    43  C    6.038107   5.232130   5.665345   6.840257   7.447676
    44  H    5.759665   5.025152   5.064526   5.906345   6.537618
    45  H    6.761543   5.987310   6.702126   8.041730   8.590569
    46  O    7.290313   6.528627   6.888752   7.994676   8.603492
    47  H    7.874921   7.118664   7.575687   8.751410   9.346527
                    6          7          8          9         10
     6  C    0.000000
     7  C    3.693703   0.000000
     8  C    4.150813   1.396199   0.000000
     9  C    3.619052   2.410044   1.389903   0.000000
    10  O    2.353492   2.741558   2.364614   1.352706   0.000000
    11  C    4.687404   3.789834   2.543836   1.450073   2.347101
    12  C    4.768699   4.893226   3.805656   2.491289   2.718587
    13  C    6.089509   6.168048   4.976144   3.760990   4.099943
    14  C    7.151315   6.556211   5.225229   4.264312   4.962434
    15  C    7.111861   5.795023   4.404882   3.762799   4.780716
    16  C    6.014130   4.412984   3.021240   2.492136   3.661141
    17  O    2.399705   5.542192   6.330364   5.987797   4.752078
    18  O    4.164572   2.848622   4.243468   5.043214   4.777247
    19  C    3.857492   5.036633   6.271464   6.543372   5.696321
    20  O    8.384858   7.899465   6.559093   5.610465   6.260752
    21  H    1.084728   4.556648   4.764371   3.944233   2.591709
    22  H    4.578602   1.085825   2.164712   3.400395   3.827351
    23  H    5.231572   2.155059   1.081225   2.144266   3.343997
    24  H    4.020502   4.943447   4.098740   2.708992   2.368181
    25  H    6.478137   7.047892   5.931289   4.643986   4.746998
    26  H    8.102796   6.448883   5.056097   4.635801   5.754144
    27  H    6.349522   4.083872   2.721312   2.732203   4.058123
    28  H    2.422289   5.952901   6.559104   6.012829   4.697792
    29  H    9.068377   8.226782   6.848058   6.054956   6.856387
    30  H    4.041953   5.861759   7.011574   7.119762   6.133937
    31  C    4.908080   5.184308   6.515622   7.037122   6.404122
    32  H    4.878090   4.341689   5.725887   6.431452   5.992469
    33  H    4.899076   4.950565   6.223369   6.761072   6.199412
    34  H    5.324166   5.278300   6.654193   7.276034   6.719653
    35  H    5.869558   6.259766   7.599476   8.128567   7.473312
    36  C    4.826276   5.675791   6.946394   7.317431   6.549992
    37  C    4.881336   5.309215   6.512836   6.932038   6.286081
    38  C    6.067154   7.074289   8.360494   8.727894   7.922233
    39  C    6.120028   6.410118   7.566276   8.020333   7.436400
    40  H    4.205811   4.357592   5.502465   5.921538   5.345911
    41  C    7.103009   7.943750   9.213945   9.621692   8.867145
    42  H    6.385933   7.608409   8.898286   9.225118   8.362799
    43  C    7.128257   7.656356   8.863898   9.309323   8.655624
    44  H    6.499210   6.498953   7.551959   8.027106   7.553689
    45  H    8.060943   8.997128  10.279279  10.681494   9.900296
    46  O    8.317450   8.723247   9.886689  10.353460   9.751902
    47  H    8.982633   9.527503  10.724539  11.182815  10.535775
                   11         12         13         14         15
    11  C    0.000000
    12  C    1.414913   0.000000
    13  C    2.435993   1.381491   0.000000
    14  C    2.814246   2.412261   1.405492   0.000000
    15  C    2.434478   2.793223   2.432278   1.405343   0.000000
    16  C    1.411830   2.424159   2.795531   2.415101   1.384239
    17  O    7.086319   7.081039   8.347779   9.487224   9.507230
    18  O    6.489462   7.382889   8.737256   9.300120   8.626386
    19  C    7.922396   8.389303   9.761227  10.650661  10.305646
    20  O    4.160614   3.616405   2.348591   1.347592   2.420406
    21  H    4.731971   4.487128   5.702499   6.898304   7.072550
    22  H    4.697898   5.890414   7.118535   7.382291   6.486753
    23  H    2.813382   4.211345   5.183383   5.137580   4.081709
    24  H    2.165103   1.083336   2.132086   3.391363   3.876554
    25  H    3.426006   2.154690   1.084623   2.149483   3.407180
    26  H    3.417892   3.880418   3.418456   2.165360   1.087200
    27  H    2.175558   3.417857   3.879713   3.387393   2.123990
    28  H    6.958136   6.761645   7.953086   9.171567   9.332085
    29  H    4.621773   4.326915   3.177075   1.918486   2.470884
    30  H    8.434311   8.747548  10.093364  11.079436  10.852310
    31  C    8.459825   9.098513  10.473708  11.239616  10.748522
    32  H    7.878963   8.669531  10.041244  10.689957  10.078660
    33  H    8.152417   8.814993  10.167815  10.895072  10.385341
    34  H    8.719515   9.429789  10.809345  11.525166  10.971169
    35  H    9.548197  10.165275  11.538905  12.322166  11.838037
    36  C    8.703013   9.225591  10.590795  11.436495  11.038257
    37  C    8.280870   8.866340  10.202060  10.972105  10.522981
    38  C   10.107513  10.587975  11.948161  12.827892  12.453740
    39  C    9.322052   9.915044  11.213527  11.946313  11.477061
    40  H    7.256020   7.883780   9.210586   9.938622   9.466081
    41  C   10.982847  11.484381  12.826294  13.675699  13.276742
    42  H   10.602397  11.033465  12.395081  13.317439  12.982237
    43  C   10.630535  11.181456  12.491710  13.271351  12.829387
    44  H    9.260386   9.886284  11.135099  11.796148  11.294066
    45  H   12.043303  12.519690  13.860811  14.733131  14.350227
    46  O   11.634609  12.193579  13.470242  14.214006  13.755970
    47  H   12.481467  13.015603  14.303961  15.080594  14.640972
                   16         17         18         19         20
    16  C    0.000000
    17  O    8.410798   0.000000
    18  O    7.249234   4.721968   0.000000
    19  C    9.012520   2.789910   2.869976   0.000000
    20  O    3.666232  10.679163  10.647650  11.956473   0.000000
    21  H    6.128632   2.675754   5.249186   4.724723   8.045845
    22  H    5.109282   6.164519   2.529145   5.159688   8.709472
    23  H    2.747851   7.399110   4.907919   7.183993   6.413086
    24  H    3.408844   6.225652   7.143741   7.792957   4.479062
    25  H    3.879904   8.598617   9.494156  10.267964   2.553570
    26  H    2.145251  10.502396   9.296928  11.154295   2.692474
    27  H    1.084392   8.704603   6.918505   8.968186   4.539149
    28  H    8.333545   0.970867   5.514843   3.757845  10.300932
    29  H    3.843260  11.405243  11.034345  12.526584   0.971493
    30  H    9.608267   2.363877   3.906039   1.091363  12.352454
    31  C    9.409988   4.168919   2.620482   1.549188  12.567822
    32  H    8.710117   4.678219   1.558212   2.139626  12.033983
    33  H    9.061681   4.454266   2.720272   2.294422  12.212998
    34  H    9.611701   4.651814   2.487986   1.898750  12.864398
    35  H   10.499932   4.803946   3.614963   2.227263  13.647284
    36  C    9.731948   3.738806   3.294697   1.560640  12.745377
    37  C    9.230287   4.300584   3.252540   2.628936  12.271029
    38  C   11.151119   4.576694   4.560081   2.566781  14.129425
    39  C   10.208921   5.460141   4.418343   3.895414  13.222631
    40  H    8.177573   4.161617   2.729278   2.841911  11.238383
    41  C   11.981360   5.675976   5.464747   3.856673  14.968132
    42  H   11.684661   4.654889   5.063233   2.739032  14.614565
    43  C   11.553956   6.057983   5.405435   4.380425  14.548975
    44  H   10.062272   6.137305   4.848059   4.782704  13.045520
    45  H   13.055313   6.459109   6.454888   4.714547  16.022331
    46  O   12.505242   7.288206   6.572687   5.724985  15.469452
    47  H   13.381616   7.751958   7.246930   6.161921  16.340350
                   21         22         23         24         25
    21  H    0.000000
    22  H    5.516997   0.000000
    23  H    5.821622   2.500436   0.000000
    24  H    3.571685   6.006107   4.730542   0.000000
    25  H    5.923013   8.039723   6.218277   2.475095   0.000000
    26  H    8.117119   7.015153   4.526483   4.963747   4.303893
    27  H    6.633655   4.581551   2.087468   4.321638   4.963910
    28  H    2.276523   6.693196   7.640112   5.822032   8.092686
    29  H    8.808121   8.952424   6.549950   5.272537   3.509407
    30  H    4.727410   6.092036   7.974976   8.047452  10.503138
    31  C    5.858062   5.034154   7.294195   8.621642  11.072705
    32  H    5.922701   4.021814   6.411137   8.316668  10.731314
    33  H    5.839288   4.803307   6.964032   8.381978  10.784568
    34  H    6.310071   5.007029   7.379200   8.998972  11.447123
    35  H    6.765787   6.052305   8.357490   9.659892  12.115544
    36  C    5.674598   5.659148   7.793734   8.667049  11.120447
    37  C    5.735983   5.268493   7.297003   8.390889  10.774656
    38  C    6.830363   7.001902   9.196565   9.984489  12.438099
    39  C    6.907281   6.285106   8.274083   9.466153  11.781722
    40  H    5.096557   4.389299   6.283901   7.466923   9.819873
    41  C    7.838941   7.807558   9.999887  10.906105  13.322267
    42  H    7.101413   7.558039   9.759268  10.384779  12.849694
    43  C    7.875656   7.495245   9.587804  10.674472  13.022425
    44  H    7.257437   6.357342   8.181755   9.509704  11.725894
    45  H    8.757175   8.841430  11.065470  11.913671  14.332812
    46  O    9.027599   8.518799  10.553642  11.714556  13.999712
    47  H    9.673798   9.313702  11.410293  12.499888  14.811577
                   26         27         28         29         30
    26  H    0.000000
    27  H    2.440198   0.000000
    28  H   10.364864   8.743820   0.000000
    29  H    2.323025   4.542531  11.078215   0.000000
    30  H   11.751388   9.659228   3.293846  12.980403   0.000000
    31  C   11.513247   9.220070   5.109938  13.061610   2.209219
    32  H   10.776816   8.414403   5.595185  12.460341   3.114821
    33  H   11.129651   8.860487   5.317130  12.687136   2.793058
    34  H   11.699793   9.357454   5.614360  13.326244   2.786652
    35  H   12.599568  10.299777   5.746706  14.147234   2.543160
    36  C   11.849492   9.623734   4.668052  13.287407   2.191370
    37  C   11.291680   9.083103   5.126928  12.772502   3.395275
    38  C   13.270456  11.043151   5.472702  14.688068   2.738115
    39  C   12.206462  10.026220   6.231047  13.700616   4.543570
    40  H   10.225148   8.030039   4.913096  11.721177   3.712695
    41  C   14.065018  11.840171   6.513178  15.507708   4.074043
    42  H   13.821501  11.605087   5.535604  15.197777   2.570233
    43  C   13.574574  11.378368   6.849679  15.049664   4.817747
    44  H   11.976126   9.851076   6.833986  13.484771   5.486061
    45  H   15.144533  12.917120   7.268716  16.573659   4.776083
    46  O   14.466654  12.304285   8.029360  15.947909   6.141595
    47  H   15.366704  13.188953   8.497244  16.835905   6.462925
                   31         32         33         34         35
    31  C    0.000000
    32  H    1.251294   0.000000
    33  H    1.104041   1.671831   0.000000
    34  H    1.348902   1.213763   2.333030   0.000000
    35  H    1.093633   2.101664   1.764665   1.717305   0.000000
    36  C    2.347845   2.547560   3.392066   1.642272   2.659999
    37  C    3.395918   3.083064   4.344536   2.404699   3.878282
    38  C    3.028016   3.511289   4.112846   2.362187   2.790649
    39  C    4.533509   4.203118   5.544333   3.362512   4.805307
    40  H    3.640924   3.091801   4.400942   2.829913   4.364587
    41  C    4.272259   4.537883   5.372000   3.343569   3.986046
    42  H    3.008694   3.819983   3.984580   2.767648   2.478816
    43  C    4.895660   4.823208   5.984165   3.746516   4.854585
    44  H    5.418518   4.914460   6.368565   4.226780   5.776839
    45  H    5.018333   5.406318   6.089490   4.193510   4.533629
    46  O    6.195394   6.058470   7.279126   4.999535   6.098174
    47  H    6.565350   6.565323   7.660077   5.433377   6.312984
                   36         37         38         39         40
    36  C    0.000000
    37  C    1.421338   0.000000
    38  C    1.421847   2.428125   0.000000
    39  C    2.444599   1.382940   2.794651   0.000000
    40  H    2.170144   1.083533   3.414835   2.132855   0.000000
    41  C    2.450063   2.802739   1.383465   2.437929   3.886053
    42  H    2.173501   3.418442   1.087989   3.882496   4.322079
    43  C    2.823236   2.413904   2.410312   1.405539   3.392352
    44  H    3.434626   2.156416   3.879113   1.084810   2.476109
    45  H    3.434548   3.890048   2.148460   3.423573   4.973230
    46  O    4.167261   3.614454   3.659635   2.344546   4.475682
    47  H    4.632530   4.328322   3.840391   3.175358   5.272184
                   41         42         43         44         45
    41  C    0.000000
    42  H    2.133708   0.000000
    43  C    1.406913   3.392521   0.000000
    44  H    3.411384   4.966847   2.149000   0.000000
    45  H    1.087438   2.458498   2.167983   4.306801   0.000000
    46  O    2.417994   4.545136   1.345426   2.547892   2.691370
    47  H    2.469815   4.554723   1.918681   3.504497   2.322978
                   46         47
    46  O    0.000000
    47  H    0.971347   0.000000
 Symmetry turned off by external request.
 Stoichiometry    C23H19O5(1+)
 Framework group  C1[X(C23H19O5)]
 Deg. of freedom   135
 Full point group                 C1      NOp   1
 Rotational constants (GHZ):           0.4894042           0.0627916           0.0616777
 Leave Link  202 at Mon Mar  1 09:20:28 2021, MaxMem=   268435456 cpu:               1.2 elap:               0.1
 (Enter /public3/home/sc30001/g16/l301.exe)
 Standard basis: 6-31G(d) (6D, 7F)
 Ernie: Thresh=  0.10000D-02 Tol=  0.10000D-05 Strict=F.
   458 basis functions,   860 primitive gaussians,   458 cartesian basis functions
    98 alpha electrons       98 beta electrons
       nuclear repulsion energy      2392.8016383599 Hartrees.
 IExCor=  402 DFT=T Ex+Corr=B3LYP ExCW=0 ScaHFX=  0.200000
 ScaDFX=  0.800000  0.720000  1.000000  0.810000 ScalE2=  1.000000  1.000000
 IRadAn=      5 IRanWt=     -1 IRanGd=            0 ICorTp=0 IEmpDi=  4
 NAtoms=   47 NActive=   47 NUniq=   47 SFac= 1.00D+00 NAtFMM=   60 NAOKFM=F Big=F
 Integral buffers will be    131072 words long.
 Raffenetti 2 integral format.
 Two-electron integral symmetry is turned off.
 Leave Link  301 at Mon Mar  1 09:20:28 2021, MaxMem=   268435456 cpu:               1.0 elap:               0.1
 (Enter /public3/home/sc30001/g16/l302.exe)
 NPDir=0 NMtPBC=     1 NCelOv=     1 NCel=       1 NClECP=     1 NCelD=      1
         NCelK=      1 NCelE2=     1 NClLst=     1 CellRange=     0.0.
 One-electron integrals computed using PRISM.
 NBasis=   458 RedAO= T EigKep=  3.18D-04  NBF=   458
 NBsUse=   458 1.00D-06 EigRej= -1.00D+00 NBFU=   458
 Precomputing XC quadrature grid using
 IXCGrd= 4 IRadAn=           5 IRanWt=          -1 IRanGd=           0 AccXCQ= 0.00D+00.
 Generated NRdTot=       0 NPtTot=           0 NUsed=           0 NTot=          32
 NSgBfM=   440   438   439   440   440 MxSgAt=    47 MxSgA2=    47.
 Leave Link  302 at Mon Mar  1 09:20:28 2021, MaxMem=   268435456 cpu:              10.6 elap:               0.5
 (Enter /public3/home/sc30001/g16/l303.exe)
 DipDrv:  MaxL=1.
 Leave Link  303 at Mon Mar  1 09:20:28 2021, MaxMem=   268435456 cpu:               1.1 elap:               0.1
 (Enter /public3/home/sc30001/g16/l401.exe)
 Initial guess from the checkpoint file:  "irc2.chk"
 B after Tr=    -0.000176   -0.000037   -0.000171
         Rot=    1.000000    0.000012   -0.000013    0.000001 Ang=   0.00 deg.
 Guess basis will be translated and rotated to current coordinates.
 JPrj=2 DoOrth=T DoCkMO=T.
 Generating alternative initial guess.
 ExpMin= 1.61D-01 ExpMax= 5.48D+03 ExpMxC= 8.25D+02 IAcc=2 IRadAn=         4 AccDes= 0.00D+00
 Harris functional with IExCor=  402 and IRadAn=       4 diagonalized for initial guess.
 HarFok:  IExCor=  402 AccDes= 0.00D+00 IRadAn=         4 IDoV= 1 UseB2=F ITyADJ=14
 ICtDFT=  3500011 ScaDFX=  1.000000  1.000000  1.000000  1.000000
 FoFCou: FMM=F IPFlag=           0 FMFlag=      100000 FMFlg1=           0
         NFxFlg=           0 DoJE=T BraDBF=F KetDBF=T FulRan=T
         wScrn=  0.000000 ICntrl=       500 IOpCl=  0 I1Cent=   200000004 NGrid=           0
         NMat0=    1 NMatS0=      1 NMatT0=    0 NMatD0=    1 NMtDS0=    0 NMtDT0=    0
 Symmetry not used in FoFCou.
 Harris En= -1263.65012911777    
 Leave Link  401 at Mon Mar  1 09:20:29 2021, MaxMem=   268435456 cpu:              20.1 elap:               0.9
 (Enter /public3/home/sc30001/g16/l502.exe)
 Two-electron integral symmetry not used.
 Closed shell SCF:
 Using DIIS extrapolation, IDIIS=  1040.
 NGot=   268435456 LenX=   268001017 LenY=   267790795
 Requested convergence on RMS density matrix=1.00D-08 within 128 cycles.
 Requested convergence on MAX density matrix=1.00D-06.
 Requested convergence on             energy=1.00D-06.
 No special actions if energy rises.
 Fock matrices will be formed incrementally for  20 cycles.
 Integral accuracy reduced to 1.0D-05 until final iterations.

 Cycle   1  Pass 0  IDiag  1:
 FoFJK:  IHMeth= 1 ICntrl=       0 DoSepK=F KAlg= 0 I1Cent=           0 FoldK=F
 IRaf= 620000000 NMat=       1 IRICut=       1 DoRegI=T DoRafI=F ISym2E= 0 IDoP0=0 IntGTp=1.
 FoFCou: FMM=F IPFlag=           0 FMFlag=      100000 FMFlg1=           0
         NFxFlg=           0 DoJE=F BraDBF=F KetDBF=F FulRan=T
         wScrn=  0.000000 ICntrl=         0 IOpCl=  0 I1Cent=           0 NGrid=           0
         NMat0=    1 NMatS0=      1 NMatT0=    0 NMatD0=    1 NMtDS0=    0 NMtDT0=    0
 Symmetry not used in FoFCou.
 E= -1263.65432169204    
 DIIS: error= 4.71D-04 at cycle   1 NSaved=   1.
 NSaved= 1 IEnMin= 1 EnMin= -1263.65432169204     IErMin= 1 ErrMin= 4.71D-04
 ErrMax= 4.71D-04  0.00D+00 EMaxC= 1.00D-01 BMatC= 3.06D-04 BMatP= 3.06D-04
 IDIUse=3 WtCom= 9.95D-01 WtEn= 4.71D-03
 Coeff-Com:  0.100D+01
 Coeff-En:   0.100D+01
 Coeff:      0.100D+01
 Gap=     1.634 Goal=   None    Shift=    0.000
 RMSDP=1.34D-04 MaxDP=9.78D-03              OVMax= 2.28D-02

 Cycle   2  Pass 0  IDiag  1:
 RMSU=  1.34D-04    CP:  1.00D+00
 E= -1263.65506957751     Delta-E=       -0.000747885475 Rises=F Damp=F
 DIIS: error= 3.79D-04 at cycle   2 NSaved=   2.
 NSaved= 2 IEnMin= 2 EnMin= -1263.65506957751     IErMin= 2 ErrMin= 3.79D-04
 ErrMax= 3.79D-04  0.00D+00 EMaxC= 1.00D-01 BMatC= 9.36D-05 BMatP= 3.06D-04
 IDIUse=3 WtCom= 9.96D-01 WtEn= 3.79D-03
 Coeff-Com:  0.247D+00 0.753D+00
 Coeff-En:   0.000D+00 0.100D+01
 Coeff:      0.246D+00 0.754D+00
 Gap=     0.110 Goal=   None    Shift=    0.000
 RMSDP=6.04D-05 MaxDP=3.43D-03 DE=-7.48D-04 OVMax= 7.86D-03

 Cycle   3  Pass 0  IDiag  1:
 RMSU=  5.76D-05    CP:  1.00D+00  8.68D-01
 E= -1263.65501309138     Delta-E=        0.000056486128 Rises=F Damp=F
 DIIS: error= 4.56D-04 at cycle   3 NSaved=   3.
 NSaved= 3 IEnMin= 2 EnMin= -1263.65506957751     IErMin= 2 ErrMin= 3.79D-04
 ErrMax= 4.56D-04  0.00D+00 EMaxC= 1.00D-01 BMatC= 1.62D-04 BMatP= 9.36D-05
 IDIUse=3 WtCom= 3.19D-01 WtEn= 6.81D-01
 Coeff-Com: -0.300D-01 0.585D+00 0.445D+00
 Coeff-En:   0.000D+00 0.586D+00 0.414D+00
 Coeff:     -0.957D-02 0.585D+00 0.424D+00
 Gap=     0.110 Goal=   None    Shift=    0.000
 RMSDP=3.66D-05 MaxDP=1.91D-03 DE= 5.65D-05 OVMax= 4.61D-03

 Cycle   4  Pass 0  IDiag  1:
 RMSU=  1.63D-05    CP:  1.00D+00  1.01D+00  5.42D-01
 E= -1263.65517548655     Delta-E=       -0.000162395164 Rises=F Damp=F
 DIIS: error= 4.69D-05 at cycle   4 NSaved=   4.
 NSaved= 4 IEnMin= 4 EnMin= -1263.65517548655     IErMin= 4 ErrMin= 4.69D-05
 ErrMax= 4.69D-05  0.00D+00 EMaxC= 1.00D-01 BMatC= 3.81D-06 BMatP= 9.36D-05
 IDIUse=1 WtCom= 1.00D+00 WtEn= 0.00D+00
 Coeff-Com: -0.255D-01 0.252D+00 0.211D+00 0.562D+00
 Coeff:     -0.255D-01 0.252D+00 0.211D+00 0.562D+00
 Gap=     0.110 Goal=   None    Shift=    0.000
 RMSDP=8.15D-06 MaxDP=4.09D-04 DE=-1.62D-04 OVMax= 1.12D-03

 Initial convergence to 1.0D-05 achieved.  Increase integral accuracy.
 Cycle   5  Pass 1  IDiag  1:
 E= -1263.65513085040     Delta-E=        0.000044636149 Rises=F Damp=F
 DIIS: error= 5.40D-05 at cycle   1 NSaved=   1.
 NSaved= 1 IEnMin= 1 EnMin= -1263.65513085040     IErMin= 1 ErrMin= 5.40D-05
 ErrMax= 5.40D-05  0.00D+00 EMaxC= 1.00D-01 BMatC= 2.42D-06 BMatP= 2.42D-06
 IDIUse=1 WtCom= 1.00D+00 WtEn= 0.00D+00
 Coeff-Com:  0.100D+01
 Coeff:      0.100D+01
 Gap=     0.110 Goal=   None    Shift=    0.000
 RMSDP=8.15D-06 MaxDP=4.09D-04 DE= 4.46D-05 OVMax= 1.17D-03

 Cycle   6  Pass 1  IDiag  1:
 RMSU=  3.83D-05    CP:  1.00D+00
 E= -1263.65512829904     Delta-E=        0.000002551359 Rises=F Damp=F
 DIIS: error= 7.02D-05 at cycle   2 NSaved=   2.
 NSaved= 2 IEnMin= 1 EnMin= -1263.65513085040     IErMin= 1 ErrMin= 5.40D-05
 ErrMax= 7.02D-05  0.00D+00 EMaxC= 1.00D-01 BMatC= 4.94D-06 BMatP= 2.42D-06
 IDIUse=1 WtCom= 1.00D+00 WtEn= 0.00D+00
 Coeff-Com:  0.606D+00 0.394D+00
 Coeff:      0.606D+00 0.394D+00
 Gap=     0.110 Goal=   None    Shift=    0.000
 RMSDP=7.70D-06 MaxDP=4.66D-04 DE= 2.55D-06 OVMax= 1.04D-03

 Cycle   7  Pass 1  IDiag  1:
 RMSU=  7.55D-06    CP:  1.00D+00  9.61D-01
 E= -1263.65513250415     Delta-E=       -0.000004205105 Rises=F Damp=F
 DIIS: error= 2.53D-05 at cycle   3 NSaved=   3.
 NSaved= 3 IEnMin= 3 EnMin= -1263.65513250415     IErMin= 3 ErrMin= 2.53D-05
 ErrMax= 2.53D-05  0.00D+00 EMaxC= 1.00D-01 BMatC= 5.14D-07 BMatP= 2.42D-06
 IDIUse=1 WtCom= 1.00D+00 WtEn= 0.00D+00
 Coeff-Com:  0.800D-01 0.243D+00 0.677D+00
 Coeff:      0.800D-01 0.243D+00 0.677D+00
 Gap=     0.110 Goal=   None    Shift=    0.000
 RMSDP=2.51D-06 MaxDP=1.66D-04 DE=-4.21D-06 OVMax= 4.15D-04

 Cycle   8  Pass 1  IDiag  1:
 RMSU=  1.41D-06    CP:  1.00D+00  9.77D-01  7.38D-01
 E= -1263.65513287379     Delta-E=       -0.000000369639 Rises=F Damp=F
 DIIS: error= 8.38D-06 at cycle   4 NSaved=   4.
 NSaved= 4 IEnMin= 4 EnMin= -1263.65513287379     IErMin= 4 ErrMin= 8.38D-06
 ErrMax= 8.38D-06  0.00D+00 EMaxC= 1.00D-01 BMatC= 1.14D-07 BMatP= 5.14D-07
 IDIUse=1 WtCom= 1.00D+00 WtEn= 0.00D+00
 Coeff-Com: -0.190D-02 0.126D+00 0.454D+00 0.421D+00
 Coeff:     -0.190D-02 0.126D+00 0.454D+00 0.421D+00
 Gap=     0.110 Goal=   None    Shift=    0.000
 RMSDP=9.16D-07 MaxDP=5.06D-05 DE=-3.70D-07 OVMax= 1.21D-04

 Cycle   9  Pass 1  IDiag  1:
 RMSU=  2.36D-07    CP:  1.00D+00  9.78D-01  7.70D-01  4.00D-01
 E= -1263.65513298324     Delta-E=       -0.000000109455 Rises=F Damp=F
 DIIS: error= 1.75D-06 at cycle   5 NSaved=   5.
 NSaved= 5 IEnMin= 5 EnMin= -1263.65513298324     IErMin= 5 ErrMin= 1.75D-06
 ErrMax= 1.75D-06  0.00D+00 EMaxC= 1.00D-01 BMatC= 1.84D-09 BMatP= 1.14D-07
 IDIUse=1 WtCom= 1.00D+00 WtEn= 0.00D+00
 Coeff-Com: -0.238D-02 0.737D-01 0.269D+00 0.256D+00 0.404D+00
 Coeff:     -0.238D-02 0.737D-01 0.269D+00 0.256D+00 0.404D+00
 Gap=     0.110 Goal=   None    Shift=    0.000
 RMSDP=1.28D-07 MaxDP=6.37D-06 DE=-1.09D-07 OVMax= 1.78D-05

 Cycle  10  Pass 1  IDiag  1:
 RMSU=  8.79D-08    CP:  1.00D+00  9.78D-01  7.70D-01  4.36D-01  6.71D-01
 E= -1263.65513298518     Delta-E=       -0.000000001937 Rises=F Damp=F
 DIIS: error= 3.58D-07 at cycle   6 NSaved=   6.
 NSaved= 6 IEnMin= 6 EnMin= -1263.65513298518     IErMin= 6 ErrMin= 3.58D-07
 ErrMax= 3.58D-07  0.00D+00 EMaxC= 1.00D-01 BMatC= 9.69D-11 BMatP= 1.84D-09
 IDIUse=1 WtCom= 1.00D+00 WtEn= 0.00D+00
 Coeff-Com: -0.887D-03 0.175D-01 0.655D-01 0.608D-01 0.200D+00 0.657D+00
 Coeff:     -0.887D-03 0.175D-01 0.655D-01 0.608D-01 0.200D+00 0.657D+00
 Gap=     0.110 Goal=   None    Shift=    0.000
 RMSDP=3.36D-08 MaxDP=1.11D-06 DE=-1.94D-09 OVMax= 3.36D-06

 Cycle  11  Pass 1  IDiag  1:
 RMSU=  2.75D-08    CP:  1.00D+00  9.78D-01  7.71D-01  4.35D-01  7.40D-01
                    CP:  9.04D-01
 E= -1263.65513298530     Delta-E=       -0.000000000119 Rises=F Damp=F
 DIIS: error= 1.77D-07 at cycle   7 NSaved=   7.
 NSaved= 7 IEnMin= 7 EnMin= -1263.65513298530     IErMin= 7 ErrMin= 1.77D-07
 ErrMax= 1.77D-07  0.00D+00 EMaxC= 1.00D-01 BMatC= 2.09D-11 BMatP= 9.69D-11
 IDIUse=1 WtCom= 1.00D+00 WtEn= 0.00D+00
 Coeff-Com: -0.179D-03 0.607D-03 0.323D-02 0.526D-03 0.655D-01 0.375D+00
 Coeff-Com:  0.555D+00
 Coeff:     -0.179D-03 0.607D-03 0.323D-02 0.526D-03 0.655D-01 0.375D+00
 Coeff:      0.555D+00
 Gap=     0.110 Goal=   None    Shift=    0.000
 RMSDP=1.65D-08 MaxDP=4.91D-07 DE=-1.19D-10 OVMax= 1.73D-06

 Cycle  12  Pass 1  IDiag  1:
 RMSU=  1.22D-08    CP:  1.00D+00  9.78D-01  7.71D-01  4.34D-01  7.56D-01
                    CP:  9.84D-01  7.49D-01
 E= -1263.65513298528     Delta-E=        0.000000000020 Rises=F Damp=F
 DIIS: error= 9.72D-08 at cycle   8 NSaved=   8.
 NSaved= 8 IEnMin= 7 EnMin= -1263.65513298530     IErMin= 8 ErrMin= 9.72D-08
 ErrMax= 9.72D-08  0.00D+00 EMaxC= 1.00D-01 BMatC= 3.97D-12 BMatP= 2.09D-11
 IDIUse=1 WtCom= 1.00D+00 WtEn= 0.00D+00
 Coeff-Com:  0.660D-04-0.328D-02-0.117D-01-0.131D-01 0.117D-02 0.918D-01
 Coeff-Com:  0.344D+00 0.591D+00
 Coeff:      0.660D-04-0.328D-02-0.117D-01-0.131D-01 0.117D-02 0.918D-01
 Coeff:      0.344D+00 0.591D+00
 Gap=     0.110 Goal=   None    Shift=    0.000
 RMSDP=6.61D-09 MaxDP=2.17D-07 DE= 2.00D-11 OVMax= 7.31D-07

 SCF Done:  E(RB3LYP) =  -1263.65513299     A.U. after   12 cycles
            NFock= 12  Conv=0.66D-08     -V/T= 2.0093
 KE= 1.251977488874D+03 PE=-7.705181344438D+03 EE= 2.796747084219D+03
 Leave Link  502 at Mon Mar  1 09:20:51 2021, MaxMem=   268435456 cpu:             514.8 elap:              21.5
 (Enter /public3/home/sc30001/g16/l801.exe)
 DoSCS=F DFT=T ScalE2(SS,OS)=  1.000000  1.000000
 Range of M.O.s used for correlation:     1   458
 NBasis=   458 NAE=    98 NBE=    98 NFC=     0 NFV=     0
 NROrb=    458 NOA=    98 NOB=    98 NVA=   360 NVB=   360
 Leave Link  801 at Mon Mar  1 09:20:51 2021, MaxMem=   268435456 cpu:               0.6 elap:               0.0
 (Enter /public3/home/sc30001/g16/l1101.exe)
 Leave Link 1101 at Mon Mar  1 09:20:51 2021, MaxMem=   268435456 cpu:               0.4 elap:               0.0
 (Enter /public3/home/sc30001/g16/l1102.exe)
 Symmetrizing basis deriv contribution to polar:
 IMax=3 JMax=2 DiffMx= 0.00D+00
 Leave Link 1102 at Mon Mar  1 09:20:51 2021, MaxMem=   268435456 cpu:               1.7 elap:               0.1
 (Enter /public3/home/sc30001/g16/l1110.exe)
 Leave Link 1110 at Mon Mar  1 09:20:51 2021, MaxMem=   268435456 cpu:               0.5 elap:               0.0
 (Enter /public3/home/sc30001/g16/l1002.exe)
 Minotr:  Closed shell wavefunction.
 Leave Link 1002 at Mon Mar  1 09:20:51 2021, MaxMem=   268435456 cpu:               0.5 elap:               0.0
 (Enter /public3/home/sc30001/g16/l701.exe)
 ... and contract with generalized density number  0.
 Compute integral first derivatives.
 Leave Link  701 at Mon Mar  1 09:20:51 2021, MaxMem=   268435456 cpu:               6.0 elap:               0.3
 (Enter /public3/home/sc30001/g16/l702.exe)
 L702 exits ... SP integral derivatives will be done elsewhere.
 Leave Link  702 at Mon Mar  1 09:20:51 2021, MaxMem=   268435456 cpu:               0.5 elap:               0.0
 (Enter /public3/home/sc30001/g16/l703.exe)
 Integral derivatives from FoFJK, PRISM(SPDF).
 Compute integral first derivatives, UseDBF=F ICtDFT=           0.
 Calling FoFJK, ICntrl=      2147 FMM=F ISym2X=0 I1Cent= 0 IOpClX= 0 NMat=1 NMatS=1 NMatT=0.
 FoFJK:  IHMeth= 1 ICntrl=    2147 DoSepK=F KAlg= 0 I1Cent=           0 FoldK=F
 IRaf=         0 NMat=       1 IRICut=       1 DoRegI=T DoRafI=F ISym2E= 0 IDoP0=0 IntGTp=1.
 FoFCou: FMM=F IPFlag=           0 FMFlag=      100000 FMFlg1=         800
         NFxFlg=           0 DoJE=F BraDBF=F KetDBF=F FulRan=T
         wScrn=  0.000000 ICntrl=      2147 IOpCl=  0 I1Cent=           0 NGrid=           0
         NMat0=    1 NMatS0=      1 NMatT0=    0 NMatD0=    1 NMtDS0=    0 NMtDT0=    0
 Symmetry not used in FoFCou.
 Leave Link  703 at Mon Mar  1 09:20:57 2021, MaxMem=   268435456 cpu:             143.7 elap:               6.0
 (Enter /public3/home/sc30001/g16/l716.exe)
 Dipole        = 5.24799295D-01 3.13755179D-01-4.21109866D-01
 Polarizability= 0.00000000D+00 0.00000000D+00 0.00000000D+00
                 0.00000000D+00 0.00000000D+00 0.00000000D+00
 -------------------------------------------------------------------
 Center     Atomic                   Forces (Hartrees/Bohr)
 Number     Number              X              Y              Z
 -------------------------------------------------------------------
      1        6          -0.000574049    0.000630970    0.000623465
      2        6          -0.000471039   -0.000773366   -0.001158554
      3        6          -0.001534255    0.003601883    0.003082027
      4        6           0.001398377   -0.000070384   -0.000069355
      5        6           0.000200980   -0.000176198   -0.000065618
      6        6           0.000331805    0.000047272   -0.000082811
      7        6          -0.000564683   -0.000486793   -0.000231873
      8        6           0.000603965   -0.000192194   -0.000329097
      9        6          -0.000349527    0.000391313    0.000426578
     10        8           0.000252280   -0.000159266   -0.000217051
     11        6           0.000274118   -0.000000846   -0.000070235
     12        6          -0.000097367    0.000114342    0.000109863
     13        6           0.000124935    0.000096462    0.000037875
     14        6          -0.000216021   -0.000010974    0.000053446
     15        6           0.000082387   -0.000089145   -0.000091828
     16        6          -0.000099233   -0.000109105   -0.000063906
     17        8          -0.000207103   -0.000435572   -0.000497025
     18        8           0.007127585    0.001671553   -0.004734589
     19        6           0.002109716   -0.002011929    0.001867297
     20        8           0.000305071   -0.000017275   -0.000098861
     21        1           0.000007520   -0.000029752    0.000014890
     22        1          -0.000155760   -0.000098855   -0.000031009
     23        1           0.000032736   -0.000008786   -0.000009838
     24        1          -0.000017416    0.000011241    0.000019164
     25        1           0.000009008    0.000003096    0.000004183
     26        1           0.000011877   -0.000006381   -0.000004251
     27        1          -0.000019173   -0.000014395   -0.000001790
     28        1           0.000084629   -0.000008865    0.000080355
     29        1          -0.000027210    0.000003964    0.000017782
     30        1          -0.000041050   -0.000021631   -0.000231962
     31        6           0.006977957   -0.003766571    0.006089477
     32        1          -0.009109841   -0.005079590    0.002599687
     33        1           0.000061645   -0.003534250   -0.000307942
     34        1          -0.005449993    0.003341785   -0.015883005
     35        1          -0.000060367    0.001649391   -0.000136697
     36        6           0.000776200    0.004155543    0.011751209
     37        6           0.000230677    0.002903594   -0.002451856
     38        6          -0.003565998    0.000011502   -0.000994912
     39        6           0.001510302    0.000345106   -0.000167831
     40        1           0.000016095    0.000072052    0.000193483
     41        6          -0.000457430   -0.001575029    0.000463030
     42        1          -0.000081695    0.000128218    0.000191773
     43        6          -0.000765164    0.000921815   -0.000864841
     44        1           0.000035170    0.000048298   -0.000003559
     45        1          -0.000035237   -0.000044308    0.000002248
     46        8           0.001395333   -0.001524121    0.001223197
     47        1          -0.000060756    0.000096178   -0.000050732
 -------------------------------------------------------------------
 Cartesian Forces:  Max     0.015883005 RMS     0.002444363
 Z-matrix is all fixed cartesians, so copy forces.
 Leave Link  716 at Mon Mar  1 09:20:58 2021, MaxMem=   268435456 cpu:               1.8 elap:               0.1
 (Enter /public3/home/sc30001/g16/l123.exe)
 IRC-IRC-IRC-IRC-IRC-IRC-IRC-IRC-IRC-IRC-IRC-IRC-IRC-IRC-IRC-IRC-IRC-IRC
 Pt  2 Step number   1 out of a maximum of  20
 Using modified Bulirsch-Stoer corrector integration.
   Using distance weighted interpolants to fit PES.
 PreDWI: IReCr0= 2 IReCr1= 1 IReCr2= 1 IReCr3= 1
 Modified Bulirsch-Stoer Extrapolation Cycles:
    EPS =    0.000010000000000
    Cycle     1 NS=    48
      PEZero:  N= 2 I= 1 D=  5.42D-04 Err=  2.41D-05
    Cycle     2 NS=    64 Truncation Error =  0.000024108
      PEZero:  N= 3 I= 2 D=  5.42D-04 Err=  1.61D-05
      PEZero:  N= 3 I= 1 D=  1.08D-03 Err=  4.02D-08
    Cycle     3 NS=    96 Truncation Error =  0.000000040
 BS completed in    3 cycles and     208 integration steps.
 Maximum DWI energy   std dev =  0.000001513 at pt    36
 Maximum DWI gradient std dev =  0.019808818 at pt    55
 SUMMARY OF CORRECTOR INTEGRATION:
   Predictor End Point Energy = -1263.655133
   Old End Point Energy       = -1263.655133
   Corrected End Point Energy = -1263.655135
   Predictor End-Start Dist.  =     0.104127
   Old End-Start Dist.        =     0.104127
   New End-Start Dist.        =     0.104112
   New End-Old End Dist.      =     0.002172
 CORRECTOR INTEGRATION CONVERGENCE:
   Recorrection delta-x convergence threshold:    0.010000
   Delta-x Convergence Met
 Point Number:   2          Path Number:   1
                    CURRENT STRUCTURE
                Cartesian Coordinates (Ang):                
 ---------------------------------------------------------------------
 Center     Atomic                     Coordinates (Angstroms)
 Number     Number                        X           Y           Z
 ---------------------------------------------------------------------
      1          6                    1.100364    1.914585    0.322010
      2          6                    1.817563    1.068935   -0.534760
      3          6                    1.153784   -0.018745   -1.176665
      4          6                   -0.280351   -0.167793   -0.940302
      5          6                   -0.938032    0.740111   -0.066048
      6          6                   -0.283817    1.770309    0.570145
      7          6                   -1.039782   -1.168829   -1.535429
      8          6                   -2.408194   -1.277802   -1.280610
      9          6                   -3.022838   -0.379786   -0.415959
     10          8                   -2.279399    0.591316    0.162032
     11          6                   -4.421942   -0.346252   -0.036366
     12          6                   -4.911629    0.651599    0.839121
     13          6                   -6.243416    0.691727    1.204155
     14          6                   -7.136230   -0.271271    0.703229
     15          6                   -6.669949   -1.271517   -0.166875
     16          6                   -5.334149   -1.304967   -0.528311
     17          8                    1.799931    2.907553    0.921203
     18          8                    1.762881   -0.852363   -1.935137
     19          6                    3.290639    1.295901   -0.800430
     20          8                   -8.421999   -0.178881    1.095992
     21          1                   -0.816073    2.441418    1.235693
     22          1                   -0.540030   -1.862664   -2.204652
     23          1                   -2.991860   -2.055445   -1.753529
     24          1                   -4.232369    1.399394    1.230305
     25          1                   -6.621571    1.456233    1.874183
     26          1                   -7.356836   -2.019170   -0.555727
     27          1                   -5.004124   -2.090263   -1.199355
     28          1                    1.211343    3.449810    1.470843
     29          1                   -8.953403   -0.886416    0.694989
     30          1                    3.564406    2.319172   -0.537682
     31          6                    3.633365    0.951827   -2.271546
     32          1                    3.111654   -0.184662   -2.335147
     33          1                    2.961316    1.309476   -3.070888
     34          1                    4.137959   -0.154045   -1.686015
     35          1                    4.649619    1.230871   -2.563795
     36          6                    4.257831    0.285167   -0.108659
     37          6                    3.818624   -0.874919    0.585270
     38          6                    5.640486    0.607453   -0.030562
     39          6                    4.712018   -1.699915    1.243839
     40          1                    2.764819   -1.126993    0.588674
     41          6                    6.539152   -0.203258    0.639574
     42          1                    6.005234    1.514466   -0.508054
     43          6                    6.077176   -1.367409    1.280478
     44          1                    4.380324   -2.598433    1.753208
     45          1                    7.593129    0.061367    0.679941
     46          8                    6.890347   -2.206353    1.947620
     47          1                    7.807585   -1.887391    1.925966
 ---------------------------------------------------------------------
   CHANGE IN THE REACTION COORDINATE =    0.10411
   NET REACTION COORDINATE UP TO THIS POINT =    0.20826
  # OF POINTS ALONG THE PATH =   2
  # OF STEPS =   1

 Calculating another point on the path.
 Point Number  3 in FORWARD path direction.
 Using LQA Reaction Path Following.
   LQA: T_Est iteration completed in    3 iterations.
 IRC-IRC-IRC-IRC-IRC-IRC-IRC-IRC-IRC-IRC-IRC-IRC-IRC-IRC-IRC-IRC-IRC-IRC
 Leave Link  123 at Mon Mar  1 09:20:58 2021, MaxMem=   268435456 cpu:               3.5 elap:               0.2
 (Enter /public3/home/sc30001/g16/l202.exe)
                          Input orientation:                          
 ---------------------------------------------------------------------
 Center     Atomic      Atomic             Coordinates (Angstroms)
 Number     Number       Type             X           Y           Z
 ---------------------------------------------------------------------
      1          6           0        1.100238    1.914723    0.322147
      2          6           0        1.817463    1.068763   -0.535011
      3          6           0        1.153450   -0.017952   -1.175990
      4          6           0       -0.280044   -0.167808   -0.940318
      5          6           0       -0.937988    0.740072   -0.066062
      6          6           0       -0.283745    1.770319    0.570127
      7          6           0       -1.039906   -1.168937   -1.535481
      8          6           0       -2.408061   -1.277844   -1.280682
      9          6           0       -3.022915   -0.379700   -0.415866
     10          8           0       -2.279358    0.591289    0.161996
     11          6           0       -4.421881   -0.346252   -0.036382
     12          6           0       -4.911651    0.651624    0.839146
     13          6           0       -6.243389    0.691748    1.204163
     14          6           0       -7.136278   -0.271274    0.703241
     15          6           0       -6.669931   -1.271537   -0.166895
     16          6           0       -5.334170   -1.304991   -0.528325
     17          8           0        1.799897    2.907481    0.921123
     18          8           0        1.764051   -0.852092   -1.935912
     19          6           0        3.291095    1.295477   -0.800035
     20          8           0       -8.421949   -0.178884    1.095976
     21          1           0       -0.816054    2.441340    1.235730
     22          1           0       -0.540439   -1.862922   -2.204734
     23          1           0       -2.991774   -2.055467   -1.753555
     24          1           0       -4.232415    1.399424    1.230355
     25          1           0       -6.621547    1.456241    1.874193
     26          1           0       -7.356804   -2.019186   -0.555739
     27          1           0       -5.004174   -2.090301   -1.199360
     28          1           0        1.211562    3.449788    1.471050
     29          1           0       -8.953475   -0.886405    0.695035
     30          1           0        3.564286    2.319127   -0.538240
     31          6           0        3.634861    0.950962   -2.270224
     32          1           0        3.088184   -0.197302   -2.328285
     33          1           0        2.961291    1.300529   -3.071874
     34          1           0        4.123946   -0.145467   -1.726806
     35          1           0        4.649456    1.235083   -2.564131
     36          6           0        4.257998    0.286053   -0.106143
     37          6           0        3.818672   -0.874295    0.584748
     38          6           0        5.639720    0.607459   -0.030772
     39          6           0        4.712344   -1.699843    1.243805
     40          1           0        2.764873   -1.126816    0.589176
     41          6           0        6.539055   -0.203598    0.639675
     42          1           0        6.005028    1.514797   -0.507568
     43          6           0        6.077011   -1.367210    1.280292
     44          1           0        4.380414   -2.598310    1.753201
     45          1           0        7.593038    0.061254    0.679948
     46          8           0        6.890573   -2.206598    1.947817
     47          1           0        7.807408   -1.887151    1.925834
 ---------------------------------------------------------------------
                    Distance matrix (angstroms):
                    1          2          3          4          5
     1  C    0.000000
     2  C    1.401706   0.000000
     3  C    2.445911   1.425734   0.000000
     4  C    2.799274   2.468384   1.460446   0.000000
     5  C    2.384298   2.814331   2.486092   1.421781   0.000000
     6  C    1.413420   2.475598   2.883118   2.457193   1.376292
     7  C    4.188073   3.764677   2.502960   1.390635   2.411202
     8  C    5.006967   4.890567   3.779240   2.424146   2.776401
     9  C    4.775922   5.053859   4.260360   2.800587   2.392315
    10  O    3.633015   4.183030   3.734374   2.405947   1.368730
    11  C    5.977823   6.417189   5.700071   4.243084   3.649452
    12  C    6.164861   6.880645   6.426083   5.028891   4.076423
    13  C    7.496832   8.254950   7.802694   6.395242   5.455556
    14  C    8.530182   9.137748   8.503838   7.051236   6.327199
    15  C    8.412309   8.811831   7.987179   6.530471   6.075517
    16  C    7.245101   7.535291   6.645687   5.196838   4.870564
    17  O    1.354201   2.345531   3.657039   4.153134   3.628802
    18  O    3.632458   2.378038   1.283006   2.374400   3.651348
    19  C    2.538230   1.514341   2.536920   3.861854   4.328087
    20  O    9.780289  10.443290   9.842560   8.392690   7.629187
    21  H    2.187267   3.457586   3.967803   3.439498   2.145656
    22  H    4.831931   4.116121   2.707672   2.130719   3.392277
    23  H    6.067579   5.862971   4.654883   3.402660   3.857553
    24  H    5.433927   6.310854   6.066876   4.773811   3.601207
    25  H    7.889552   8.784719   8.481005   7.125565   6.048168
    26  H    9.368453   9.680033   8.764364   7.325029   7.003892
    27  H    7.457818   7.546905   6.497039   5.106906   5.082248
    28  H    1.920623   3.171857   4.362960   4.596366   3.784948
    29  H   10.443300  11.015843  10.315273   8.855459   8.214178
    30  H    2.641087   2.148211   3.417718   4.596236   4.794459
    31  C    3.751471   2.515508   2.879851   4.283314   5.080723
    32  H    3.929041   2.536431   2.259014   3.643114   4.712364
    33  H    3.919200   2.792442   2.932756   4.147987   4.955138
    34  H    4.193495   2.866111   3.023822   4.473722   5.400502
    35  H    4.624874   3.487861   3.964731   5.376322   6.140432
    36  C    3.578748   2.598609   3.297758   4.636341   5.215937
    37  C    3.903519   3.005690   3.307102   4.429946   5.065130
    38  C    4.737128   3.882873   4.672181   6.039198   6.579139
    39  C    5.192480   4.382887   4.620594   5.660517   6.292470
    40  H    3.477539   2.642338   2.634781   3.539854   4.198308
    41  C    5.845411   5.029137   5.686462   6.999841   7.569329
    42  H    4.990524   4.211341   5.131658   6.520779   7.000042
    43  C    6.037996   5.231925   5.665269   6.839724   7.447383
    44  H    5.759769   5.025142   5.064751   5.906120   6.537577
    45  H    6.761643   5.987359   6.702169   8.041340   8.590444
    46  O    7.290821   6.529079   6.889334   7.994732   8.603775
    47  H    7.874782   7.118471   7.575643   8.750877   9.346224
                    6          7          8          9         10
     6  C    0.000000
     7  C    3.693858   0.000000
     8  C    4.150845   1.395935   0.000000
     9  C    3.619090   2.410136   1.390185   0.000000
    10  O    2.353541   2.741544   2.364645   1.352635   0.000000
    11  C    4.687420   3.789706   2.543937   1.449909   2.347072
    12  C    4.768790   4.893230   3.805847   2.491186   2.718665
    13  C    6.089555   6.167985   4.976292   3.760844   4.099969
    14  C    7.151435   6.556174   5.225434   4.264260   4.962523
    15  C    7.111924   5.794889   4.405008   3.762723   4.780735
    16  C    6.014228   4.412888   3.021406   2.492131   3.661189
    17  O    2.399562   5.542252   6.330229   5.987705   4.751982
    18  O    4.165422   2.850071   4.244657   5.044674   4.778465
    19  C    3.857759   5.037041   6.271634   6.543739   5.696607
    20  O    8.384884   7.899325   6.559196   5.610309   6.260744
    21  H    1.084735   4.556733   4.764362   3.944143   2.591689
    22  H    4.578885   1.085810   2.164302   3.400395   3.827324
    23  H    5.231593   2.154828   1.081216   2.144430   3.343979
    24  H    4.020629   4.943525   4.098943   2.708914   2.368312
    25  H    6.478192   7.047848   5.931435   4.643835   4.747038
    26  H    8.102845   6.448723   5.056203   4.635740   5.754146
    27  H    6.349640   4.083787   2.721489   2.732290   4.058182
    28  H    2.422441   5.953230   6.559284   6.013004   4.697995
    29  H    9.068517   8.226761   6.848293   6.054948   6.856497
    30  H    4.041907   5.861711   7.011302   7.119681   6.133835
    31  C    4.908606   5.185293   6.516416   7.038131   6.404923
    32  H    4.862327   4.314364   5.698575   6.405946   5.969412
    33  H    4.900524   4.946548   6.219833   6.759310   6.198817
    34  H    5.326713   5.267775   6.644428   7.269872   6.716597
    35  H    5.869116   6.261491   7.600697   8.129443   7.473600
    36  C    4.825744   5.676952   6.947061   7.317844   6.549968
    37  C    4.880985   5.309233   6.512671   6.932038   6.285906
    38  C    6.066362   7.073692   8.359630   8.727199   7.921440
    39  C    6.120193   6.410512   7.566458   8.020692   7.436631
    40  H    4.205689   4.358014   5.502584   5.921721   5.345899
    41  C    7.102942   7.943792   9.213722   9.621665   8.867042
    42  H    6.385560   7.608555   8.898124   9.225035   8.362549
    43  C    7.127948   7.656265   8.863579   9.309177   8.655357
    44  H    6.499151   6.499107   7.551919   8.027226   7.553677
    45  H    8.060811   8.997178  10.279069  10.681466   9.900173
    46  O    8.317736   8.723680   9.886880  10.353830   9.752177
    47  H    8.982304   9.527407  10.724217  11.182659  10.535494
                   11         12         13         14         15
    11  C    0.000000
    12  C    1.414984   0.000000
    13  C    2.436039   1.381439   0.000000
    14  C    2.814358   2.412297   1.405555   0.000000
    15  C    2.434525   2.793245   2.432329   1.405397   0.000000
    16  C    1.411900   2.424220   2.795561   2.415143   1.384199
    17  O    7.086192   7.080994   8.347696   9.487211   9.507153
    18  O    6.490751   7.384247   8.738570   9.301523   8.627711
    19  C    7.922654   8.389666   9.761541  10.651040  10.305943
    20  O    4.160623   3.616338   2.348580   1.347489   2.420393
    21  H    4.731906   4.487123   5.702459   6.898336   7.072530
    22  H    4.697621   5.890301   7.118326   7.382056   6.486386
    23  H    2.813416   4.211457   5.183463   5.137714   4.081773
    24  H    2.165157   1.083333   2.132020   3.391386   3.876574
    25  H    3.426048   2.154641   1.084617   2.149508   3.407221
    26  H    3.417925   3.880426   3.418496   2.165377   1.087186
    27  H    2.175612   3.417926   3.879739   3.387420   2.123936
    28  H    6.958301   6.761860   7.953258   9.171819   9.332293
    29  H    4.621912   4.326967   3.177159   1.918504   2.470996
    30  H    8.434156   8.747529  10.093306  11.079419  10.852187
    31  C    8.460728   9.099486  10.474654  11.240675  10.749522
    32  H    7.853412   8.645845  10.017327  10.664672  10.052183
    33  H    8.150910   8.814781  10.167657  10.894170  10.383394
    34  H    8.713725   9.426636  10.806162  11.520138  10.963992
    35  H    9.548785  10.165504  11.539035  12.322676  11.838851
    36  C    8.703159   9.225490  10.590591  11.436574  11.038542
    37  C    8.280782   8.866322  10.202021  10.972173  10.523001
    38  C   10.106701  10.587262  11.947403  12.827200  12.452977
    39  C    9.322293   9.915362  11.213802  11.946667  11.477356
    40  H    7.256035   7.883803   9.210547   9.938700   9.466156
    41  C   10.982693  11.484331  12.826191  13.675648  13.276610
    42  H   10.602167  11.033248  12.394803  13.317282  12.982076
    43  C   10.630274  11.181279  12.491492  13.271212  12.829187
    44  H    9.260388   9.886356  11.135130  11.796258  11.294123
    45  H   12.043151  12.519630  13.860702  14.733088  14.350114
    46  O   11.634843  12.193895  13.470501  14.214323  13.756221
    47  H   12.481194  13.015404  14.303721  15.080436  14.640760
                   16         17         18         19         20
    16  C    0.000000
    17  O    8.410752   0.000000
    18  O    7.250598   4.722110   0.000000
    19  C    9.012850   2.790092   2.869518   0.000000
    20  O    3.666176  10.679062  10.648951  11.956756   0.000000
    21  H    6.128643   2.675718   5.250043   4.725042   8.045790
    22  H    5.108963   6.164812   2.530754   5.160360   8.709126
    23  H    2.747949   7.398978   4.909097   7.184182   6.413126
    24  H    3.408912   6.225644   7.145080   7.793362   4.478985
    25  H    3.879928   8.598556   9.495449  10.268292   2.553567
    26  H    2.145198  10.502302   9.298225  11.154570   2.692472
    27  H    1.084388   8.704577   6.919866   8.968525   4.539082
    28  H    8.333789   0.970904   5.515325   3.758104  10.301091
    29  H    3.843330  11.405248  11.035779  12.526984   0.971524
    30  H    9.608167   2.364100   3.905249   1.091343  12.352350
    31  C    9.411007   4.168903   2.619675   1.548651  12.568792
    32  H    8.683483   4.675255   1.528409   2.145951  12.008707
    33  H    9.059418   4.458155   2.712484   2.295658  12.212198
    34  H    9.604000   4.661890   2.472276   1.904957  12.859576
    35  H   10.500918   4.802489   3.616147   2.227291  13.647612
    36  C    9.732387   3.737568   3.295937   1.560552  12.745285
    37  C    9.230328   4.300050   3.252029   2.627522  12.271012
    38  C   11.150394   4.576073   4.558581   2.565379  14.128638
    39  C   10.209251   5.460211   4.418339   3.894762  13.222890
    40  H    8.177718   4.161360   2.730054   2.841535  11.238346
    41  C   11.981268   5.676059   5.463960   3.856065  14.967981
    42  H   11.684565   4.654444   5.062432   2.738443  14.614293
    43  C   11.553789   6.057697   5.404715   4.379383  14.548744
    44  H   10.062365   6.137195   4.848112   4.781967  13.045538
    45  H   13.055240   6.459076   6.453993   4.713849  16.022190
    46  O   12.505540   7.288545   6.572615   5.724637  15.469667
    47  H   13.381439   7.751654   7.246144   6.160890  16.340100
                   21         22         23         24         25
    21  H    0.000000
    22  H    5.517194   0.000000
    23  H    5.821586   2.499936   0.000000
    24  H    3.571714   6.006116   4.730664   0.000000
    25  H    5.922990   8.039551   6.218352   2.475017   0.000000
    26  H    8.117085   7.014731   4.526541   4.963752   4.303925
    27  H    6.633685   4.581202   2.087606   4.321725   4.963928
    28  H    2.276745   6.693712   7.640284   5.822268   8.092858
    29  H    8.808170   8.952174   6.550128   5.272569   3.509457
    30  H    4.727503   6.092250   7.974710   8.047505  10.503124
    31  C    5.858633   5.035410   7.295057   8.622598  11.073636
    32  H    5.908274   3.994553   6.383493   8.294854  10.708590
    33  H    5.841681   4.798069   6.959861   8.382622  10.785111
    34  H    6.314411   4.993451   7.367651   8.997791  11.445448
    35  H    6.765042   6.054899   8.359016   9.659853  12.115409
    36  C    5.673789   5.661022   7.794606   8.666771  11.120052
    37  C    5.735669   5.268818   7.296917   8.390864  10.774611
    38  C    6.829653   7.001661   9.195751   9.983821  12.437362
    39  C    6.907434   6.285757   8.274302   9.466485  11.781992
    40  H    5.096353   4.390089   6.284089   7.466929   9.819793
    41  C    7.838916   7.807897   9.999684  10.906106  13.322183
    42  H    7.101037   7.558604   9.759186  10.384552  12.849382
    43  C    7.875366   7.495451   9.587533  10.674316  13.022211
    44  H    7.257350   6.357739   8.181759   9.509788  11.725919
    45  H    8.757085   8.841793  11.065293  11.913647  14.332713
    46  O    9.027874   8.519492  10.553852  11.714905  13.999972
    47  H    9.673479   9.313900  11.410021  12.499704  14.811337
                   26         27         28         29         30
    26  H    0.000000
    27  H    2.440118   0.000000
    28  H   10.365059   8.744086   0.000000
    29  H    2.323141   4.542584  11.078481   0.000000
    30  H   11.751234   9.659123   3.294078  12.980398   0.000000
    31  C   11.514250   9.221115   5.110151  13.062728   2.208308
    32  H   10.749835   8.387143   5.590878  12.434503   3.124635
    33  H   11.127198   8.857351   5.321562  12.685973   2.796505
    34  H   11.691443   9.347895   5.624422  13.320406   2.792871
    35  H   12.600563  10.301133   5.745147  14.147883   2.541059
    36  C   11.849890   9.624449   4.666639  13.287571   2.191194
    37  C   11.291712   9.083189   5.126426  12.772628   3.394667
    38  C   13.269683  11.042463   5.472009  14.687401   2.737655
    39  C   12.206747  10.026576   6.231036  13.701001   4.543770
    40  H   10.225239   8.030272   4.912818  11.721292   3.712769
    41  C   14.064860  11.840095   6.513109  15.507668   4.074417
    42  H   13.821357  11.605078   5.535019  15.197658   2.570040
    43  C   13.574369  11.378234   6.849267  15.049558   4.817668
    44  H   11.976180   9.851202   6.833793  13.484914   5.486160
    45  H   15.144403  12.917072   7.268511  16.573635   4.776276
    46  O   14.466882  12.304603   8.029519  15.948236   6.142219
    47  H   15.366489  13.188812   8.496760  16.835782   6.462857
                   31         32         33         34         35
    31  C    0.000000
    32  H    1.273081   0.000000
    33  H    1.103873   1.677058   0.000000
    34  H    1.317825   1.198860   2.291698   0.000000
    35  H    1.093851   2.131882   1.764082   1.697997   0.000000
    36  C    2.348116   2.557344   3.392074   1.682477   2.663757
    37  C    3.393555   3.078586   4.340028   2.442880   3.880093
    38  C    3.025326   3.526548   4.111280   2.396038   2.791494
    39  C    4.531681   4.201827   5.540172   3.403943   4.808131
    40  H    3.640083   3.078978   4.397030   2.859003   4.367329
    41  C    4.270230   4.551630   5.370138   3.381770   3.988077
    42  H    3.007084   3.841129   3.985713   2.789532   2.478965
    43  C    4.893279   4.829451   5.980459   3.788108   4.856895
    44  H    5.416745   4.908485   6.363663   4.265286   5.779848
    45  H    5.016200   5.423101   6.088107   4.227269   4.535041
    46  O    6.193684   6.064692   7.275747   5.040371   6.101266
    47  H    6.562921   6.574511   7.656581   5.472032   6.315124
                   36         37         38         39         40
    36  C    0.000000
    37  C    1.420122   0.000000
    38  C    1.420612   2.427072   0.000000
    39  C    2.443885   1.383667   2.794319   0.000000
    40  H    2.170044   1.083641   3.414204   2.132965   0.000000
    41  C    2.449332   2.802381   1.384239   2.437335   3.885786
    42  H    2.173262   3.417758   1.088139   3.882299   4.321986
    43  C    2.822108   2.413886   2.410276   1.405096   3.392004
    44  H    3.433904   2.157096   3.878836   1.084852   2.475928
    45  H    3.433798   3.889751   2.149167   3.423127   4.973020
    46  O    4.166836   3.615186   3.660378   2.344593   4.475850
    47  H    4.631422   4.328326   3.840607   3.174850   5.271805
                   41         42         43         44         45
    41  C    0.000000
    42  H    2.134064   0.000000
    43  C    1.406368   3.392284   0.000000
    44  H    3.410912   4.966698   2.148882   0.000000
    45  H    1.087497   2.458609   2.167778   4.306520   0.000000
    46  O    2.418018   4.545535   1.346122   2.547982   2.691487
    47  H    2.469267   4.554478   1.918681   3.504260   2.322600
                   46         47
    46  O    0.000000
    47  H    0.971142   0.000000
 Symmetry turned off by external request.
 Stoichiometry    C23H19O5(1+)
 Framework group  C1[X(C23H19O5)]
 Deg. of freedom   135
 Full point group                 C1      NOp   1
 Rotational constants (GHZ):           0.4893958           0.0627919           0.0616790
 Leave Link  202 at Mon Mar  1 09:20:58 2021, MaxMem=   268435456 cpu:               0.3 elap:               0.0
 (Enter /public3/home/sc30001/g16/l301.exe)
 Standard basis: 6-31G(d) (6D, 7F)
 Ernie: Thresh=  0.10000D-02 Tol=  0.10000D-05 Strict=F.
   458 basis functions,   860 primitive gaussians,   458 cartesian basis functions
    98 alpha electrons       98 beta electrons
       nuclear repulsion energy      2392.8130526325 Hartrees.
 IExCor=  402 DFT=T Ex+Corr=B3LYP ExCW=0 ScaHFX=  0.200000
 ScaDFX=  0.800000  0.720000  1.000000  0.810000 ScalE2=  1.000000  1.000000
 IRadAn=      5 IRanWt=     -1 IRanGd=            0 ICorTp=0 IEmpDi=  4
 NAtoms=   47 NActive=   47 NUniq=   47 SFac= 1.00D+00 NAtFMM=   60 NAOKFM=F Big=F
 Integral buffers will be    131072 words long.
 Raffenetti 2 integral format.
 Two-electron integral symmetry is turned off.
 Leave Link  301 at Mon Mar  1 09:20:58 2021, MaxMem=   268435456 cpu:               1.6 elap:               0.1
 (Enter /public3/home/sc30001/g16/l302.exe)
 NPDir=0 NMtPBC=     1 NCelOv=     1 NCel=       1 NClECP=     1 NCelD=      1
         NCelK=      1 NCelE2=     1 NClLst=     1 CellRange=     0.0.
 One-electron integrals computed using PRISM.
 NBasis=   458 RedAO= T EigKep=  3.18D-04  NBF=   458
 NBsUse=   458 1.00D-06 EigRej= -1.00D+00 NBFU=   458
 Precomputing XC quadrature grid using
 IXCGrd= 4 IRadAn=           5 IRanWt=          -1 IRanGd=           0 AccXCQ= 0.00D+00.
 Generated NRdTot=       0 NPtTot=           0 NUsed=           0 NTot=          32
 NSgBfM=   440   439   439   440   440 MxSgAt=    47 MxSgA2=    47.
 Leave Link  302 at Mon Mar  1 09:20:58 2021, MaxMem=   268435456 cpu:              10.2 elap:               0.4
 (Enter /public3/home/sc30001/g16/l303.exe)
 DipDrv:  MaxL=1.
 Leave Link  303 at Mon Mar  1 09:20:58 2021, MaxMem=   268435456 cpu:               1.1 elap:               0.1
 (Enter /public3/home/sc30001/g16/l401.exe)
 Initial guess from the checkpoint file:  "irc2.chk"
 B after Tr=    -0.000185   -0.000042   -0.000160
         Rot=    1.000000    0.000013   -0.000013    0.000001 Ang=   0.00 deg.
 Guess basis will be translated and rotated to current coordinates.
 JPrj=2 DoOrth=T DoCkMO=T.
 Generating alternative initial guess.
 ExpMin= 1.61D-01 ExpMax= 5.48D+03 ExpMxC= 8.25D+02 IAcc=2 IRadAn=         4 AccDes= 0.00D+00
 Harris functional with IExCor=  402 and IRadAn=       4 diagonalized for initial guess.
 HarFok:  IExCor=  402 AccDes= 0.00D+00 IRadAn=         4 IDoV= 1 UseB2=F ITyADJ=14
 ICtDFT=  3500011 ScaDFX=  1.000000  1.000000  1.000000  1.000000
 FoFCou: FMM=F IPFlag=           0 FMFlag=      100000 FMFlg1=           0
         NFxFlg=           0 DoJE=T BraDBF=F KetDBF=T FulRan=T
         wScrn=  0.000000 ICntrl=       500 IOpCl=  0 I1Cent=   200000004 NGrid=           0
         NMat0=    1 NMatS0=      1 NMatT0=    0 NMatD0=    1 NMtDS0=    0 NMtDT0=    0
 Symmetry not used in FoFCou.
 Harris En= -1263.65265538089    
 Leave Link  401 at Mon Mar  1 09:20:59 2021, MaxMem=   268435456 cpu:              21.5 elap:               0.9
 (Enter /public3/home/sc30001/g16/l502.exe)
 Two-electron integral symmetry not used.
 Closed shell SCF:
 Using DIIS extrapolation, IDIIS=  1040.
 NGot=   268435456 LenX=   268001017 LenY=   267790795
 Requested convergence on RMS density matrix=1.00D-08 within 128 cycles.
 Requested convergence on MAX density matrix=1.00D-06.
 Requested convergence on             energy=1.00D-06.
 No special actions if energy rises.
 Fock matrices will be formed incrementally for  20 cycles.
 Integral accuracy reduced to 1.0D-05 until final iterations.

 Cycle   1  Pass 0  IDiag  1:
 FoFJK:  IHMeth= 1 ICntrl=       0 DoSepK=F KAlg= 0 I1Cent=           0 FoldK=F
 IRaf= 620000000 NMat=       1 IRICut=       1 DoRegI=T DoRafI=F ISym2E= 0 IDoP0=0 IntGTp=1.
 FoFCou: FMM=F IPFlag=           0 FMFlag=      100000 FMFlg1=           0
         NFxFlg=           0 DoJE=F BraDBF=F KetDBF=F FulRan=T
         wScrn=  0.000000 ICntrl=         0 IOpCl=  0 I1Cent=           0 NGrid=           0
         NMat0=    1 NMatS0=      1 NMatT0=    0 NMatD0=    1 NMtDS0=    0 NMtDT0=    0
 Symmetry not used in FoFCou.
 E= -1263.65709021375    
 DIIS: error= 4.19D-04 at cycle   1 NSaved=   1.
 NSaved= 1 IEnMin= 1 EnMin= -1263.65709021375     IErMin= 1 ErrMin= 4.19D-04
 ErrMax= 4.19D-04  0.00D+00 EMaxC= 1.00D-01 BMatC= 3.04D-04 BMatP= 3.04D-04
 IDIUse=3 WtCom= 9.96D-01 WtEn= 4.19D-03
 Coeff-Com:  0.100D+01
 Coeff-En:   0.100D+01
 Coeff:      0.100D+01
 Gap=     1.632 Goal=   None    Shift=    0.000
 RMSDP=1.35D-04 MaxDP=9.79D-03              OVMax= 2.13D-02

 Cycle   2  Pass 0  IDiag  1:
 RMSU=  1.35D-04    CP:  1.00D+00
 E= -1263.65782838164     Delta-E=       -0.000738167892 Rises=F Damp=F
 DIIS: error= 3.45D-04 at cycle   2 NSaved=   2.
 NSaved= 2 IEnMin= 2 EnMin= -1263.65782838164     IErMin= 2 ErrMin= 3.45D-04
 ErrMax= 3.45D-04  0.00D+00 EMaxC= 1.00D-01 BMatC= 9.27D-05 BMatP= 3.04D-04
 IDIUse=3 WtCom= 9.97D-01 WtEn= 3.45D-03
 Coeff-Com:  0.248D+00 0.752D+00
 Coeff-En:   0.000D+00 0.100D+01
 Coeff:      0.248D+00 0.752D+00
 Gap=     0.110 Goal=   None    Shift=    0.000
 RMSDP=5.99D-05 MaxDP=3.22D-03 DE=-7.38D-04 OVMax= 6.95D-03

 Cycle   3  Pass 0  IDiag  1:
 RMSU=  5.69D-05    CP:  1.00D+00  8.62D-01
 E= -1263.65776550401     Delta-E=        0.000062877633 Rises=F Damp=F
 DIIS: error= 4.11D-04 at cycle   3 NSaved=   3.
 NSaved= 3 IEnMin= 2 EnMin= -1263.65782838164     IErMin= 2 ErrMin= 3.45D-04
 ErrMax= 4.11D-04  0.00D+00 EMaxC= 1.00D-01 BMatC= 1.69D-04 BMatP= 9.27D-05
 IDIUse=3 WtCom= 3.30D-01 WtEn= 6.70D-01
 Coeff-Com: -0.316D-01 0.592D+00 0.439D+00
 Coeff-En:   0.000D+00 0.595D+00 0.405D+00
 Coeff:     -0.105D-01 0.594D+00 0.416D+00
 Gap=     0.110 Goal=   None    Shift=    0.000
 RMSDP=3.67D-05 MaxDP=2.07D-03 DE= 6.29D-05 OVMax= 4.63D-03

 Cycle   4  Pass 0  IDiag  1:
 RMSU=  1.56D-05    CP:  1.00D+00  1.01D+00  5.33D-01
 E= -1263.65793061745     Delta-E=       -0.000165113445 Rises=F Damp=F
 DIIS: error= 4.75D-05 at cycle   4 NSaved=   4.
 NSaved= 4 IEnMin= 4 EnMin= -1263.65793061745     IErMin= 4 ErrMin= 4.75D-05
 ErrMax= 4.75D-05  0.00D+00 EMaxC= 1.00D-01 BMatC= 3.23D-06 BMatP= 9.27D-05
 IDIUse=1 WtCom= 1.00D+00 WtEn= 0.00D+00
 Coeff-Com: -0.251D-01 0.253D+00 0.201D+00 0.571D+00
 Coeff:     -0.251D-01 0.253D+00 0.201D+00 0.571D+00
 Gap=     0.110 Goal=   None    Shift=    0.000
 RMSDP=7.75D-06 MaxDP=4.29D-04 DE=-1.65D-04 OVMax= 1.11D-03

 Initial convergence to 1.0D-05 achieved.  Increase integral accuracy.
 Cycle   5  Pass 1  IDiag  1:
 E= -1263.65788363494     Delta-E=        0.000046982506 Rises=F Damp=F
 DIIS: error= 5.47D-05 at cycle   1 NSaved=   1.
 NSaved= 1 IEnMin= 1 EnMin= -1263.65788363494     IErMin= 1 ErrMin= 5.47D-05
 ErrMax= 5.47D-05  0.00D+00 EMaxC= 1.00D-01 BMatC= 2.36D-06 BMatP= 2.36D-06
 IDIUse=1 WtCom= 1.00D+00 WtEn= 0.00D+00
 Coeff-Com:  0.100D+01
 Coeff:      0.100D+01
 Gap=     0.110 Goal=   None    Shift=    0.000
 RMSDP=7.75D-06 MaxDP=4.29D-04 DE= 4.70D-05 OVMax= 1.12D-03

 Cycle   6  Pass 1  IDiag  1:
 RMSU=  3.83D-05    CP:  1.00D+00
 E= -1263.65788123178     Delta-E=        0.000002403161 Rises=F Damp=F
 DIIS: error= 6.29D-05 at cycle   2 NSaved=   2.
 NSaved= 2 IEnMin= 1 EnMin= -1263.65788363494     IErMin= 1 ErrMin= 5.47D-05
 ErrMax= 6.29D-05  0.00D+00 EMaxC= 1.00D-01 BMatC= 4.59D-06 BMatP= 2.36D-06
 IDIUse=1 WtCom= 1.00D+00 WtEn= 0.00D+00
 Coeff-Com:  0.599D+00 0.401D+00
 Coeff:      0.599D+00 0.401D+00
 Gap=     0.110 Goal=   None    Shift=    0.000
 RMSDP=7.44D-06 MaxDP=4.09D-04 DE= 2.40D-06 OVMax= 9.89D-04

 Cycle   7  Pass 1  IDiag  1:
 RMSU=  7.31D-06    CP:  1.00D+00  9.64D-01
 E= -1263.65788526635     Delta-E=       -0.000004034564 Rises=F Damp=F
 DIIS: error= 2.42D-05 at cycle   3 NSaved=   3.
 NSaved= 3 IEnMin= 3 EnMin= -1263.65788526635     IErMin= 3 ErrMin= 2.42D-05
 ErrMax= 2.42D-05  0.00D+00 EMaxC= 1.00D-01 BMatC= 4.97D-07 BMatP= 2.36D-06
 IDIUse=1 WtCom= 1.00D+00 WtEn= 0.00D+00
 Coeff-Com:  0.730D-01 0.246D+00 0.681D+00
 Coeff:      0.730D-01 0.246D+00 0.681D+00
 Gap=     0.110 Goal=   None    Shift=    0.000
 RMSDP=2.47D-06 MaxDP=1.60D-04 DE=-4.03D-06 OVMax= 4.13D-04

 Cycle   8  Pass 1  IDiag  1:
 RMSU=  1.41D-06    CP:  1.00D+00  9.80D-01  7.34D-01
 E= -1263.65788563423     Delta-E=       -0.000000367884 Rises=F Damp=F
 DIIS: error= 8.39D-06 at cycle   4 NSaved=   4.
 NSaved= 4 IEnMin= 4 EnMin= -1263.65788563423     IErMin= 4 ErrMin= 8.39D-06
 ErrMax= 8.39D-06  0.00D+00 EMaxC= 1.00D-01 BMatC= 1.17D-07 BMatP= 4.97D-07
 IDIUse=1 WtCom= 1.00D+00 WtEn= 0.00D+00
 Coeff-Com: -0.181D-02 0.133D+00 0.463D+00 0.406D+00
 Coeff:     -0.181D-02 0.133D+00 0.463D+00 0.406D+00
 Gap=     0.110 Goal=   None    Shift=    0.000
 RMSDP=9.32D-07 MaxDP=4.98D-05 DE=-3.68D-07 OVMax= 1.27D-04

 Cycle   9  Pass 1  IDiag  1:
 RMSU=  2.38D-07    CP:  1.00D+00  9.80D-01  7.66D-01  3.83D-01
 E= -1263.65788574478     Delta-E=       -0.000000110547 Rises=F Damp=F
 DIIS: error= 2.09D-06 at cycle   5 NSaved=   5.
 NSaved= 5 IEnMin= 5 EnMin= -1263.65788574478     IErMin= 5 ErrMin= 2.09D-06
 ErrMax= 2.09D-06  0.00D+00 EMaxC= 1.00D-01 BMatC= 2.10D-09 BMatP= 1.17D-07
 IDIUse=1 WtCom= 1.00D+00 WtEn= 0.00D+00
 Coeff-Com: -0.241D-02 0.783D-01 0.278D+00 0.252D+00 0.395D+00
 Coeff:     -0.241D-02 0.783D-01 0.278D+00 0.252D+00 0.395D+00
 Gap=     0.110 Goal=   None    Shift=    0.000
 RMSDP=1.32D-07 MaxDP=6.86D-06 DE=-1.11D-07 OVMax= 1.89D-05

 Cycle  10  Pass 1  IDiag  1:
 RMSU=  8.66D-08    CP:  1.00D+00  9.80D-01  7.67D-01  4.19D-01  6.47D-01
 E= -1263.65788574700     Delta-E=       -0.000000002223 Rises=F Damp=F
 DIIS: error= 3.45D-07 at cycle   6 NSaved=   6.
 NSaved= 6 IEnMin= 6 EnMin= -1263.65788574700     IErMin= 6 ErrMin= 3.45D-07
 ErrMax= 3.45D-07  0.00D+00 EMaxC= 1.00D-01 BMatC= 8.33D-11 BMatP= 2.10D-09
 IDIUse=1 WtCom= 1.00D+00 WtEn= 0.00D+00
 Coeff-Com: -0.877D-03 0.184D-01 0.673D-01 0.589D-01 0.183D+00 0.674D+00
 Coeff:     -0.877D-03 0.184D-01 0.673D-01 0.589D-01 0.183D+00 0.674D+00
 Gap=     0.110 Goal=   None    Shift=    0.000
 RMSDP=3.21D-08 MaxDP=1.27D-06 DE=-2.22D-09 OVMax= 3.16D-06

 Cycle  11  Pass 1  IDiag  1:
 RMSU=  2.63D-08    CP:  1.00D+00  9.80D-01  7.67D-01  4.18D-01  7.16D-01
                    CP:  9.26D-01
 E= -1263.65788574705     Delta-E=       -0.000000000051 Rises=F Damp=F
 DIIS: error= 1.46D-07 at cycle   7 NSaved=   7.
 NSaved= 7 IEnMin= 7 EnMin= -1263.65788574705     IErMin= 7 ErrMin= 1.46D-07
 ErrMax= 1.46D-07  0.00D+00 EMaxC= 1.00D-01 BMatC= 1.97D-11 BMatP= 8.33D-11
 IDIUse=1 WtCom= 1.00D+00 WtEn= 0.00D+00
 Coeff-Com: -0.155D-03 0.184D-03 0.190D-02-0.103D-02 0.554D-01 0.382D+00
 Coeff-Com:  0.561D+00
 Coeff:     -0.155D-03 0.184D-03 0.190D-02-0.103D-02 0.554D-01 0.382D+00
 Coeff:      0.561D+00
 Gap=     0.110 Goal=   None    Shift=    0.000
 RMSDP=1.64D-08 MaxDP=5.78D-07 DE=-5.14D-11 OVMax= 1.87D-06

 Cycle  12  Pass 1  IDiag  1:
 RMSU=  1.17D-08    CP:  1.00D+00  9.80D-01  7.68D-01  4.17D-01  7.32D-01
                    CP:  1.01D+00  7.24D-01
 E= -1263.65788574707     Delta-E=       -0.000000000020 Rises=F Damp=F
 DIIS: error= 8.11D-08 at cycle   8 NSaved=   8.
 NSaved= 8 IEnMin= 8 EnMin= -1263.65788574707     IErMin= 8 ErrMin= 8.11D-08
 ErrMax= 8.11D-08  0.00D+00 EMaxC= 1.00D-01 BMatC= 3.36D-12 BMatP= 1.97D-11
 IDIUse=1 WtCom= 1.00D+00 WtEn= 0.00D+00
 Coeff-Com:  0.725D-04-0.351D-02-0.120D-01-0.129D-01-0.132D-02 0.872D-01
 Coeff-Com:  0.334D+00 0.609D+00
 Coeff:      0.725D-04-0.351D-02-0.120D-01-0.129D-01-0.132D-02 0.872D-01
 Coeff:      0.334D+00 0.609D+00
 Gap=     0.110 Goal=   None    Shift=    0.000
 RMSDP=6.23D-09 MaxDP=1.90D-07 DE=-2.05D-11 OVMax= 8.41D-07

 SCF Done:  E(RB3LYP) =  -1263.65788575     A.U. after   12 cycles
            NFock= 12  Conv=0.62D-08     -V/T= 2.0093
 KE= 1.251966512296D+03 PE=-7.705142361306D+03 EE= 2.796704910630D+03
 Leave Link  502 at Mon Mar  1 09:21:21 2021, MaxMem=   268435456 cpu:             515.6 elap:              21.6
 (Enter /public3/home/sc30001/g16/l801.exe)
 DoSCS=F DFT=T ScalE2(SS,OS)=  1.000000  1.000000
 Range of M.O.s used for correlation:     1   458
 NBasis=   458 NAE=    98 NBE=    98 NFC=     0 NFV=     0
 NROrb=    458 NOA=    98 NOB=    98 NVA=   360 NVB=   360
 Leave Link  801 at Mon Mar  1 09:21:21 2021, MaxMem=   268435456 cpu:               0.5 elap:               0.0
 (Enter /public3/home/sc30001/g16/l1101.exe)
 Leave Link 1101 at Mon Mar  1 09:21:21 2021, MaxMem=   268435456 cpu:               0.8 elap:               0.1
 (Enter /public3/home/sc30001/g16/l1102.exe)
 Symmetrizing basis deriv contribution to polar:
 IMax=3 JMax=2 DiffMx= 0.00D+00
 Leave Link 1102 at Mon Mar  1 09:21:21 2021, MaxMem=   268435456 cpu:               1.1 elap:               0.1
 (Enter /public3/home/sc30001/g16/l1110.exe)
 Leave Link 1110 at Mon Mar  1 09:21:21 2021, MaxMem=   268435456 cpu:               0.4 elap:               0.0
 (Enter /public3/home/sc30001/g16/l1002.exe)
 Minotr:  Closed shell wavefunction.
 Leave Link 1002 at Mon Mar  1 09:21:21 2021, MaxMem=   268435456 cpu:               0.4 elap:               0.0
 (Enter /public3/home/sc30001/g16/l701.exe)
 ... and contract with generalized density number  0.
 Compute integral first derivatives.
 Leave Link  701 at Mon Mar  1 09:21:22 2021, MaxMem=   268435456 cpu:               5.7 elap:               0.3
 (Enter /public3/home/sc30001/g16/l702.exe)
 L702 exits ... SP integral derivatives will be done elsewhere.
 Leave Link  702 at Mon Mar  1 09:21:22 2021, MaxMem=   268435456 cpu:               1.2 elap:               0.1
 (Enter /public3/home/sc30001/g16/l703.exe)
 Integral derivatives from FoFJK, PRISM(SPDF).
 Compute integral first derivatives, UseDBF=F ICtDFT=           0.
 Calling FoFJK, ICntrl=      2147 FMM=F ISym2X=0 I1Cent= 0 IOpClX= 0 NMat=1 NMatS=1 NMatT=0.
 FoFJK:  IHMeth= 1 ICntrl=    2147 DoSepK=F KAlg= 0 I1Cent=           0 FoldK=F
 IRaf=         0 NMat=       1 IRICut=       1 DoRegI=T DoRafI=F ISym2E= 0 IDoP0=0 IntGTp=1.
 FoFCou: FMM=F IPFlag=           0 FMFlag=      100000 FMFlg1=         800
         NFxFlg=           0 DoJE=F BraDBF=F KetDBF=F FulRan=T
         wScrn=  0.000000 ICntrl=      2147 IOpCl=  0 I1Cent=           0 NGrid=           0
         NMat0=    1 NMatS0=      1 NMatT0=    0 NMatD0=    1 NMtDS0=    0 NMtDT0=    0
 Symmetry not used in FoFCou.
 Leave Link  703 at Mon Mar  1 09:21:28 2021, MaxMem=   268435456 cpu:             144.0 elap:               6.0
 (Enter /public3/home/sc30001/g16/l716.exe)
 Dipole        = 2.65310837D-01 3.68393549D-01-5.45611491D-01
 Polarizability= 0.00000000D+00 0.00000000D+00 0.00000000D+00
                 0.00000000D+00 0.00000000D+00 0.00000000D+00
 -------------------------------------------------------------------
 Center     Atomic                   Forces (Hartrees/Bohr)
 Number     Number              X              Y              Z
 -------------------------------------------------------------------
      1        6          -0.000898744    0.000968529    0.000970053
      2        6          -0.000619390   -0.001248158   -0.001730179
      3        6          -0.002417095    0.005689811    0.004836715
      4        6           0.002184195   -0.000119129   -0.000135457
      5        6           0.000307966   -0.000274251   -0.000104770
      6        6           0.000515798    0.000075585   -0.000129217
      7        6          -0.000881354   -0.000759855   -0.000362316
      8        6           0.000934397   -0.000297794   -0.000505911
      9        6          -0.000544455    0.000604620    0.000657754
     10        8           0.000392518   -0.000246214   -0.000334765
     11        6           0.000424474   -0.000001527   -0.000109213
     12        6          -0.000150384    0.000176426    0.000170160
     13        6           0.000192841    0.000148971    0.000058672
     14        6          -0.000333006   -0.000016517    0.000081934
     15        6           0.000126911   -0.000137458   -0.000140926
     16        6          -0.000153982   -0.000168520   -0.000098302
     17        8          -0.000323414   -0.000676700   -0.000747853
     18        8           0.011316277    0.002582127   -0.007371592
     19        6           0.003141202   -0.002956650    0.002522372
     20        8           0.000468622   -0.000026464   -0.000151105
     21        1           0.000008246   -0.000044128    0.000019341
     22        1          -0.000243624   -0.000153222   -0.000050336
     23        1           0.000050203   -0.000013095   -0.000015913
     24        1          -0.000026981    0.000017654    0.000028860
     25        1           0.000013810    0.000005044    0.000005912
     26        1           0.000018046   -0.000009781   -0.000006697
     27        1          -0.000029320   -0.000022171   -0.000002932
     28        1           0.000126045   -0.000011293    0.000118304
     29        1          -0.000042090    0.000006373    0.000026804
     30        1          -0.000071135   -0.000039345   -0.000307533
     31        6           0.010313426   -0.005213012    0.008428849
     32        1          -0.014545571   -0.008004301    0.004086246
     33        1           0.000089923   -0.005096082   -0.000378432
     34        1          -0.007792643    0.004747408   -0.022662753
     35        1          -0.000103735    0.002593901   -0.000137639
     36        6           0.001073929    0.005908122    0.016795603
     37        6           0.000353723    0.004168483   -0.003405714
     38        6          -0.005086720    0.000080031   -0.001319926
     39        6           0.002145329    0.000496171   -0.000234959
     40        1           0.000026394    0.000091693    0.000275626
     41        6          -0.000675354   -0.002241469    0.000642587
     42        1          -0.000126779    0.000176516    0.000265530
     43        6          -0.001092867    0.001301603   -0.001243202
     44        1           0.000053895    0.000068285   -0.000003384
     45        1          -0.000051201   -0.000065488    0.000003637
     46        8           0.002016810   -0.002204597    0.001772483
     47        1          -0.000085135    0.000139869   -0.000076415
 -------------------------------------------------------------------
 Cartesian Forces:  Max     0.022662753 RMS     0.003596618
 Z-matrix is all fixed cartesians, so copy forces.
 Leave Link  716 at Mon Mar  1 09:21:28 2021, MaxMem=   268435456 cpu:               0.5 elap:               0.0
 (Enter /public3/home/sc30001/g16/l123.exe)
 IRC-IRC-IRC-IRC-IRC-IRC-IRC-IRC-IRC-IRC-IRC-IRC-IRC-IRC-IRC-IRC-IRC-IRC
 Pt  3 Step number   1 out of a maximum of  20
 Using modified Bulirsch-Stoer corrector integration.
   Using distance weighted interpolants to fit PES.
 PreDWI: IReCr0= 2 IReCr1= 1 IReCr2= 1 IReCr3= 1
 Modified Bulirsch-Stoer Extrapolation Cycles:
    EPS =    0.000010000000000
    Cycle     1 NS=    48
      PEZero:  N= 2 I= 1 D=  5.42D-04 Err=  2.83D-05
    Cycle     2 NS=    64 Truncation Error =  0.000028289
      PEZero:  N= 3 I= 2 D=  5.42D-04 Err=  1.89D-05
      PEZero:  N= 3 I= 1 D=  1.08D-03 Err=  3.25D-08
    Cycle     3 NS=    96 Truncation Error =  0.000000033
 BS completed in    3 cycles and     208 integration steps.
 Maximum DWI energy   std dev =  0.000002358 at pt    37
 Maximum DWI gradient std dev =  0.015242192 at pt    28
 SUMMARY OF CORRECTOR INTEGRATION:
   Predictor End Point Energy = -1263.657886
   Old End Point Energy       = -1263.657886
   Corrected End Point Energy = -1263.657888
   Predictor End-Start Dist.  =     0.104134
   Old End-Start Dist.        =     0.104134
   New End-Start Dist.        =     0.104117
   New End-Old End Dist.      =     0.001806
 CORRECTOR INTEGRATION CONVERGENCE:
   Recorrection delta-x convergence threshold:    0.010000
   Delta-x Convergence Met
 Point Number:   3          Path Number:   1
                    CURRENT STRUCTURE
                Cartesian Coordinates (Ang):                
 ---------------------------------------------------------------------
 Center     Atomic                     Coordinates (Angstroms)
 Number     Number                        X           Y           Z
 ---------------------------------------------------------------------
      1          6                    1.100236    1.914725    0.322149
      2          6                    1.817466    1.068759   -0.535012
      3          6                    1.153443   -0.017939   -1.175979
      4          6                   -0.280040   -0.167809   -0.940319
      5          6                   -0.937988    0.740072   -0.066062
      6          6                   -0.283744    1.770319    0.570127
      7          6                   -1.039907   -1.168938   -1.535481
      8          6                   -2.408060   -1.277845   -1.280682
      9          6                   -3.022916   -0.379699   -0.415865
     10          8                   -2.279357    0.591289    0.161996
     11          6                   -4.421881   -0.346252   -0.036382
     12          6                   -4.911651    0.651625    0.839146
     13          6                   -6.243389    0.691748    1.204163
     14          6                   -7.136278   -0.271274    0.703241
     15          6                   -6.669931   -1.271537   -0.166895
     16          6                   -5.334171   -1.304992   -0.528325
     17          8                    1.799897    2.907480    0.921122
     18          8                    1.764075   -0.852088   -1.935924
     19          6                    3.291096    1.295473   -0.800044
     20          8                   -8.421949   -0.178884    1.095976
     21          1                   -0.816056    2.441340    1.235729
     22          1                   -0.540444   -1.862925   -2.204736
     23          1                   -2.991774   -2.055467   -1.753556
     24          1                   -4.232415    1.399424    1.230355
     25          1                   -6.621547    1.456241    1.874193
     26          1                   -7.356804   -2.019186   -0.555738
     27          1                   -5.004175   -2.090301   -1.199360
     28          1                    1.211562    3.449789    1.471049
     29          1                   -8.953475   -0.886405    0.695035
     30          1                    3.564285    2.319119   -0.538234
     31          6                    3.634866    0.950997   -2.270254
     32          1                    3.087557   -0.197743   -2.328197
     33          1                    2.961345    1.300555   -3.071771
     34          1                    4.124096   -0.145577   -1.726361
     35          1                    4.649453    1.235191   -2.564099
     36          6                    4.257994    0.286047   -0.106162
     37          6                    3.818673   -0.874300    0.584756
     38          6                    5.639727    0.607461   -0.030767
     39          6                    4.712340   -1.699843    1.243804
     40          1                    2.764871   -1.126821    0.589169
     41          6                    6.539054   -0.203594    0.639672
     42          1                    6.005022    1.514789   -0.507576
     43          6                    6.077013   -1.367213    1.280293
     44          1                    4.380415   -2.598311    1.753201
     45          1                    7.593038    0.061254    0.679947
     46          8                    6.890572   -2.206597    1.947816
     47          1                    7.807416   -1.887151    1.925833
 ---------------------------------------------------------------------
   CHANGE IN THE REACTION COORDINATE =    0.10412
   NET REACTION COORDINATE UP TO THIS POINT =    0.31238
  # OF POINTS ALONG THE PATH =   3
  # OF STEPS =   1

 Calculating another point on the path.
 Point Number  4 in FORWARD path direction.
 Using LQA Reaction Path Following.
   LQA: T_Est iteration completed in    3 iterations.
 IRC-IRC-IRC-IRC-IRC-IRC-IRC-IRC-IRC-IRC-IRC-IRC-IRC-IRC-IRC-IRC-IRC-IRC
 Leave Link  123 at Mon Mar  1 09:21:28 2021, MaxMem=   268435456 cpu:               5.0 elap:               0.3
 (Enter /public3/home/sc30001/g16/l202.exe)
                          Input orientation:                          
 ---------------------------------------------------------------------
 Center     Atomic      Atomic             Coordinates (Angstroms)
 Number     Number       Type             X           Y           Z
 ---------------------------------------------------------------------
      1          6           0        1.100103    1.914868    0.322293
      2          6           0        1.817379    1.068571   -0.535265
      3          6           0        1.153085   -0.017089   -1.175258
      4          6           0       -0.279714   -0.167827   -0.940341
      5          6           0       -0.937941    0.740031   -0.066078
      6          6           0       -0.283667    1.770331    0.570108
      7          6           0       -1.040038   -1.169051   -1.535535
      8          6           0       -2.407921   -1.277889   -1.280758
      9          6           0       -3.022997   -0.379609   -0.415767
     10          8           0       -2.279313    0.591261    0.161959
     11          6           0       -4.421818   -0.346252   -0.036398
     12          6           0       -4.911673    0.651651    0.839171
     13          6           0       -6.243360    0.691770    1.204172
     14          6           0       -7.136327   -0.271276    0.703253
     15          6           0       -6.669912   -1.271557   -0.166916
     16          6           0       -5.334194   -1.305017   -0.528340
     17          8           0        1.799860    2.907405    0.921040
     18          8           0        1.765340   -0.851802   -1.936745
     19          6           0        3.291557    1.295047   -0.799686
     20          8           0       -8.421896   -0.178887    1.095959
     21          1           0       -0.816042    2.441263    1.235761
     22          1           0       -0.540878   -1.863197   -2.204827
     23          1           0       -2.991684   -2.055490   -1.753585
     24          1           0       -4.232463    1.399456    1.230406
     25          1           0       -6.621522    1.456250    1.874203
     26          1           0       -7.356772   -2.019204   -0.555751
     27          1           0       -5.004227   -2.090340   -1.199366
     28          1           0        1.211783    3.449769    1.471256
     29          1           0       -8.953550   -0.886393    0.695082
     30          1           0        3.564149    2.319054   -0.538735
     31          6           0        3.636364    0.950209   -2.269032
     32          1           0        3.061845   -0.211577   -2.320878
     33          1           0        2.961411    1.291781   -3.072500
     34          1           0        4.110578   -0.137346   -1.765613
     35          1           0        4.649278    1.239745   -2.564312
     36          6           0        4.258148    0.286899   -0.103734
     37          6           0        3.818724   -0.873696    0.584268
     38          6           0        5.638990    0.607476   -0.030953
     39          6           0        4.712651   -1.699772    1.243772
     40          1           0        2.764922   -1.126670    0.589649
     41          6           0        6.538957   -0.203919    0.639766
     42          1           0        6.004803    1.515097   -0.507124
     43          6           0        6.076854   -1.367025    1.280113
     44          1           0        4.380509   -2.598194    1.753196
     45          1           0        7.592950    0.061140    0.679954
     46          8           0        6.890792   -2.206837    1.948010
     47          1           0        7.807255   -1.886913    1.925699
 ---------------------------------------------------------------------
                    Distance matrix (angstroms):
                    1          2          3          4          5
     1  C    0.000000
     2  C    1.402180   0.000000
     3  C    2.444980   1.424617   0.000000
     4  C    2.799242   2.467907   1.459733   0.000000
     5  C    2.384261   2.814225   2.485136   1.421902   0.000000
     6  C    1.413196   2.475623   2.881914   2.457219   1.376345
     7  C    4.188352   3.764615   2.503319   1.390971   2.411291
     8  C    5.006965   4.890275   3.779088   2.424332   2.776380
     9  C    4.775909   5.053784   4.260035   2.801005   2.392348
    10  O    3.632918   4.182921   3.733577   2.406175   1.368726
    11  C    5.977703   6.417021   5.699552   4.243344   3.649423
    12  C    6.164765   6.880628   6.425451   5.029240   4.076497
    13  C    7.496674   8.254885   7.802023   6.395539   5.455578
    14  C    8.530131   9.137722   8.503398   7.051613   6.327290
    15  C    8.412239   8.811696   7.986847   6.530776   6.075536
    16  C    7.245095   7.535181   6.645453   5.197183   4.870620
    17  O    1.353989   2.345728   3.655878   4.152880   3.628701
    18  O    3.633216   2.377959   1.285094   2.375477   3.652542
    19  C    2.538797   1.514732   2.536892   3.861834   4.328381
    20  O    9.780125  10.443170   9.841995   8.392960   7.629176
    21  H    2.187036   3.457705   3.966606   3.439537   2.145654
    22  H    4.832487   4.116318   2.708807   2.131059   3.392448
    23  H    6.067597   5.862691   4.654960   3.402855   3.857522
    24  H    5.433836   6.310916   6.066131   4.774175   3.601331
    25  H    7.889376   8.784696   8.480239   7.125856   6.048203
    26  H    9.368384   9.679867   8.764127   7.325316   7.003895
    27  H    7.457880   7.546791   6.497033   5.107267   5.082324
    28  H    1.920549   3.172220   4.361948   4.596452   3.785154
    29  H   10.443274  11.015831  10.314937   8.855867   8.214292
    30  H    2.641261   2.148238   3.417010   4.595775   4.794323
    31  C    3.752087   2.515684   2.880744   4.283818   5.081482
    32  H    3.918744   2.525052   2.234644   3.615772   4.689133
    33  H    3.921394   2.792167   2.929626   4.145051   4.954589
    34  H    4.199274   2.868232   3.018236   4.467289   5.398681
    35  H    4.624384   3.487977   3.966418   5.377128   6.140677
    36  C    3.578412   2.598959   3.298787   4.636688   5.215946
    37  C    3.903283   3.005185   3.306863   4.429433   5.064872
    38  C    4.736619   3.882223   4.671495   6.038141   6.578361
    39  C    5.192807   4.383069   4.621000   5.660469   6.292657
    40  H    3.477652   2.642415   2.635164   3.539782   4.198304
    41  C    5.845612   5.029237   5.686549   6.999450   7.569231
    42  H    4.990374   4.211259   5.131585   6.520358   6.999782
    43  C    6.037905   5.231717   5.665217   6.839185   7.447098
    44  H    5.759886   5.025123   5.065000   5.905887   6.537540
    45  H    6.761753   5.987395   6.702224   8.040934   8.590318
    46  O    7.291330   6.529508   6.889927   7.994766   8.604049
    47  H    7.874664   7.118275   7.575629   8.750343   9.345933
                    6          7          8          9         10
     6  C    0.000000
     7  C    3.694022   0.000000
     8  C    4.150879   1.395658   0.000000
     9  C    3.619132   2.410233   1.390480   0.000000
    10  O    2.353592   2.741530   2.364676   1.352561   0.000000
    11  C    4.687437   3.789570   2.544043   1.449736   2.347041
    12  C    4.768887   4.893234   3.806047   2.491077   2.718746
    13  C    6.089603   6.167918   4.976447   3.760691   4.099997
    14  C    7.151562   6.556135   5.225648   4.264204   4.962616
    15  C    7.111990   5.794748   4.405139   3.762644   4.780754
    16  C    6.014330   4.412788   3.021579   2.492124   3.661240
    17  O    2.399412   5.542317   6.330088   5.987609   4.751882
    18  O    4.166332   2.851625   4.245937   5.046237   4.779771
    19  C    3.858039   5.037457   6.271800   6.544116   5.696901
    20  O    8.384912   7.899178   6.559305   5.610145   6.260736
    21  H    1.084743   4.556821   4.764350   3.944047   2.591663
    22  H    4.579186   1.085795   2.163871   3.400394   3.827296
    23  H    5.231616   2.154586   1.081207   2.144601   3.343960
    24  H    4.020762   4.943605   4.099155   2.708831   2.368449
    25  H    6.478250   7.047800   5.931588   4.643677   4.747080
    26  H    8.102897   6.448555   5.056314   4.635674   5.754148
    27  H    6.349764   4.083696   2.721673   2.732380   4.058244
    28  H    2.422593   5.953570   6.559466   6.013182   4.698200
    29  H    9.068664   8.226738   6.848538   6.054938   6.856611
    30  H    4.041821   5.861658   7.011007   7.119578   6.133701
    31  C    4.909171   5.186330   6.517246   7.039183   6.405763
    32  H    4.845431   4.284736   5.668969   6.378321   5.944493
    33  H    4.901850   4.942626   6.216371   6.757582   6.198197
    34  H    5.329560   5.257965   6.635266   7.264204   6.713949
    35  H    5.868565   6.263306   7.601977   8.130335   7.473852
    36  C    4.825217   5.678083   6.947692   7.318242   6.549934
    37  C    4.880644   5.309272   6.512511   6.932051   6.285738
    38  C    6.065590   7.073135   8.358791   8.726536   7.920670
    39  C    6.120345   6.410900   7.566622   8.021043   7.436848
    40  H    4.205579   4.358432   5.502690   5.921906   5.345888
    41  C    7.102866   7.943839   9.213492   9.621640   8.866933
    42  H    6.385173   7.608684   8.897933   9.224935   8.362280
    43  C    7.127646   7.656189   8.863262   9.309043   8.655096
    44  H    6.499096   6.499272   7.551878   8.027354   7.553668
    45  H    8.060676   8.997236  10.278853  10.681441   9.900047
    46  O    8.318013   8.724114   9.887060  10.354198   9.752444
    47  H    8.981986   9.527332  10.723903  11.182521  10.535226
                   11         12         13         14         15
    11  C    0.000000
    12  C    1.415059   0.000000
    13  C    2.436087   1.381385   0.000000
    14  C    2.814475   2.412334   1.405621   0.000000
    15  C    2.434574   2.793268   2.432382   1.405454   0.000000
    16  C    1.411972   2.424285   2.795593   2.415187   1.384157
    17  O    7.086060   7.080947   8.347610   9.487196   9.507072
    18  O    6.492136   7.385702   8.739980   9.303026   8.629135
    19  C    7.922918   8.390042   9.761867  10.651431  10.306247
    20  O    4.160634   3.616269   2.348569   1.347383   2.420378
    21  H    4.731833   4.487113   5.702412   6.898365   7.072505
    22  H    4.697329   5.890181   7.118106   7.381808   6.485998
    23  H    2.813451   4.211573   5.183547   5.137853   4.081841
    24  H    2.165213   1.083330   2.131951   3.391410   3.876593
    25  H    3.426093   2.154590   1.084610   2.149534   3.407264
    26  H    3.417960   3.880435   3.418537   2.165395   1.087173
    27  H    2.175669   3.417998   3.879766   3.387448   2.123880
    28  H    6.958467   6.762080   7.953431   9.172075   9.332505
    29  H    4.622057   4.327021   3.177247   1.918524   2.471112
    30  H    8.433971   8.747481  10.093216  11.079374  10.852038
    31  C    8.461664   9.100495  10.475633  11.241770  10.750556
    32  H    7.825739   8.620212   9.991438  10.637276  10.023482
    33  H    8.149425   8.814556  10.167485  10.893291  10.381498
    34  H    8.708364   9.423823  10.803291  11.515473  10.957246
    35  H    9.549373  10.165694  11.539121  12.323176  11.839688
    36  C    8.703288   9.225385  10.590383  11.436646  11.038808
    37  C    8.280698   8.866312  10.201985  10.972248  10.523025
    38  C   10.105913  10.586575  11.946669  12.826535  12.452242
    39  C    9.322519   9.915669  11.214063  11.947010  11.477636
    40  H    7.256047   7.883832   9.210511   9.938780   9.466228
    41  C   10.982533  11.484280  12.826084  13.675597  13.276475
    42  H   10.601916  11.033019  12.394511  13.317111  12.981894
    43  C   10.630019  11.181110  12.491281  13.271082  12.828993
    44  H    9.260391   9.886434  11.135165  11.796375  11.294184
    45  H   12.042997  12.519571  13.860591  14.733047  14.350000
    46  O   11.635067  12.194206  13.470753  14.214637  13.756466
    47  H   12.480932  13.015221  14.303495  15.080295  14.640562
                   16         17         18         19         20
    16  C    0.000000
    17  O    8.410703   0.000000
    18  O    7.252061   4.722262   0.000000
    19  C    9.013187   2.790297   2.869007   0.000000
    20  O    3.666118  10.678956  10.650348  11.957046   0.000000
    21  H    6.128650   2.675684   5.250962   4.725382   8.045728
    22  H    5.108625   6.165123   2.532475   5.161054   8.708762
    23  H    2.748051   7.398840   4.910366   7.184368   6.413169
    24  H    3.408983   6.225636   7.146514   7.793784   4.478905
    25  H    3.879952   8.598492   9.496837  10.268633   2.553563
    26  H    2.145143  10.502204   9.299619  11.154850   2.692471
    27  H    1.084383   8.704549   6.921325   8.968870   4.539012
    28  H    8.334038   0.970944   5.515833   3.758387  10.301251
    29  H    3.843403  11.405253  11.037315  12.527397   0.971557
    30  H    9.608043   2.364279   3.904417   1.091326  12.352215
    31  C    9.412065   4.168923   2.618853   1.548154  12.569792
    32  H    8.654609   4.672331   1.496118   2.153301  11.981325
    33  H    9.057216   4.461816   2.704713   2.296670  12.211413
    34  H    9.596771   4.672048   2.457615   1.911951  12.855086
    35  H   10.501938   4.800828   3.617389   2.227188  13.647919
    36  C    9.732806   3.736360   3.297069   1.560451  12.745185
    37  C    9.230376   4.299528   3.251518   2.626153  12.270997
    38  C   11.149699   4.575465   4.557050   2.564010  14.127874
    39  C   10.209568   5.460273   4.418300   3.894119  13.223134
    40  H    8.177860   4.161121   2.730821   2.841181  11.238308
    41  C   11.981176   5.676132   5.463110   3.855453  14.967827
    42  H   11.684448   4.654000   5.061529   2.737831  14.614004
    43  C   11.553630   6.057422   5.403960   4.378364  14.548517
    44  H   10.062463   6.137088   4.848160   4.781250  13.045558
    45  H   13.055168   6.459043   6.453031   4.713156  16.022047
    46  O   12.505833   7.288876   6.572495   5.724291  15.469874
    47  H   13.381277   7.751361   7.245320   6.159879  16.339864
                   21         22         23         24         25
    21  H    0.000000
    22  H    5.517402   0.000000
    23  H    5.821545   2.499409   0.000000
    24  H    3.571739   6.006124   4.730791   0.000000
    25  H    5.922960   8.039369   6.218432   2.474935   0.000000
    26  H    8.117045   7.014286   4.526601   4.963758   4.303957
    27  H    6.633713   4.580833   2.087750   4.321815   4.963948
    28  H    2.276976   6.694253   7.640459   5.822509   8.093032
    29  H    8.808215   8.951908   6.550313   5.272602   3.509510
    30  H    4.727562   6.092482   7.974424   8.047526  10.503076
    31  C    5.859244   5.036738   7.295954   8.623592  11.074598
    32  H    5.892813   3.964962   6.353507   8.271274  10.684004
    33  H    5.843935   4.792992   6.955796   8.383223  10.785617
    34  H    6.318944   4.980714   7.356735   8.996901  11.444029
    35  H    6.764165   6.057656   8.360631   9.659747  12.115207
    36  C    5.673001   5.662875   7.795439   8.666498  11.119661
    37  C    5.735368   5.269183   7.296838   8.390848  10.774569
    38  C    6.828967   7.001480   9.194965   9.983178  12.436648
    39  C    6.907581   6.286422   8.274506   9.466808  11.782249
    40  H    5.096167   4.390886   6.284263   7.466946   9.819720
    41  C    7.838890   7.808263   9.999478  10.906106  13.322095
    42  H    7.100659   7.559167   9.759075  10.384315  12.849058
    43  C    7.875090   7.495691   9.587267  10.674170  13.022005
    44  H    7.257273   6.358162   8.181765   9.509879  11.725948
    45  H    8.757001   8.842183  11.065113  11.913626  14.332613
    46  O    9.028147   8.520203  10.554053  11.715251  14.000225
    47  H    9.673178   9.314136  11.409760  12.499538  14.811111
                   26         27         28         29         30
    26  H    0.000000
    27  H    2.440035   0.000000
    28  H   10.365258   8.744359   0.000000
    29  H    2.323261   4.542640  11.078752   0.000000
    30  H   11.751055   9.658998   3.294268  12.980369   0.000000
    31  C   11.515285   9.222198   5.110396  13.063882   2.207460
    32  H   10.720577   8.357574   5.586453  12.406494   3.135671
    33  H   11.124817   8.854307   5.325771  12.684850   2.799741
    34  H   11.683547   9.338870   5.634512  13.314936   2.799592
    35  H   12.601599  10.302558   5.743378  14.148535   2.538774
    36  C   11.850266   9.625137   4.665263  13.287727   2.191008
    37  C   11.291747   9.083283   5.125938  12.772761   3.394053
    38  C   13.268938  11.041805   5.471328  14.686763   2.737209
    39  C   12.207018  10.026922   6.231019  13.701375   4.543936
    40  H   10.225324   8.030499   4.912563  11.721409   3.712820
    41  C   14.064700  11.840020   6.513032  15.507630   4.074769
    42  H   13.821192  11.605047   5.534436  15.197525   2.569852
    43  C   13.574169  11.378109   6.848865  15.049462   4.817580
    44  H   11.976236   9.851335   6.833607  13.485066   5.486231
    45  H   15.144273  12.917027   7.268305  16.573615   4.776465
    46  O   14.467105  12.304918   8.029672  15.948560   6.142813
    47  H   15.366288  13.188687   8.496289  16.835677   6.462781
                   31         32         33         34         35
    31  C    0.000000
    32  H    1.297115   0.000000
    33  H    1.103538   1.683778   0.000000
    34  H    1.288831   1.188979   2.251876   0.000000
    35  H    1.094082   2.164611   1.763480   1.680624   0.000000
    36  C    2.348428   2.568141   3.391886   1.721512   2.667460
    37  C    3.391343   3.074271   4.335462   2.479785   3.882010
    38  C    3.022743   3.543485   4.109589   2.428961   2.792347
    39  C    4.529965   4.200787   5.535922   3.443844   4.811057
    40  H    3.639354   3.065407   4.393046   2.887353   4.370147
    41  C    4.268273   4.566812   5.368135   3.418670   3.990133
    42  H    3.005482   3.864209   3.986636   2.811130   2.478969
    43  C    4.891012   4.836577   5.976661   3.828159   4.859303
    44  H    5.415094   4.902336   6.358703   4.302401   5.782983
    45  H    5.014133   5.441533   6.086588   4.259943   4.536471
    46  O    6.192066   6.071680   7.272268   5.079703   6.104454
    47  H    6.560591   6.584761   7.652993   5.509282   6.317357
                   36         37         38         39         40
    36  C    0.000000
    37  C    1.418951   0.000000
    38  C    1.419434   2.426053   0.000000
    39  C    2.443196   1.384360   2.793997   0.000000
    40  H    2.169950   1.083754   3.413602   2.133065   0.000000
    41  C    2.448628   2.802025   1.384978   2.436759   3.885526
    42  H    2.173016   3.417076   1.088271   3.882097   4.321883
    43  C    2.821026   2.413861   2.410243   1.404669   3.391667
    44  H    3.433209   2.157752   3.878567   1.084894   2.475752
    45  H    3.433080   3.889455   2.149844   3.422693   4.972816
    46  O    4.166436   3.615890   3.661100   2.344647   4.476015
    47  H    4.630358   4.328328   3.840811   3.174369   5.271443
                   41         42         43         44         45
    41  C    0.000000
    42  H    2.134406   0.000000
    43  C    1.405844   3.392054   0.000000
    44  H    3.410451   4.966542   2.148761   0.000000
    45  H    1.087554   2.458730   2.167578   4.306238   0.000000
    46  O    2.418051   4.545927   1.346798   2.548065   2.691600
    47  H    2.468739   4.554243   1.918684   3.504035   2.322223
                   46         47
    46  O    0.000000
    47  H    0.970955   0.000000
 Symmetry turned off by external request.
 Stoichiometry    C23H19O5(1+)
 Framework group  C1[X(C23H19O5)]
 Deg. of freedom   135
 Full point group                 C1      NOp   1
 Rotational constants (GHZ):           0.4893846           0.0627922           0.0616802
 Leave Link  202 at Mon Mar  1 09:21:28 2021, MaxMem=   268435456 cpu:               0.2 elap:               0.0
 (Enter /public3/home/sc30001/g16/l301.exe)
 Standard basis: 6-31G(d) (6D, 7F)
 Ernie: Thresh=  0.10000D-02 Tol=  0.10000D-05 Strict=F.
   458 basis functions,   860 primitive gaussians,   458 cartesian basis functions
    98 alpha electrons       98 beta electrons
       nuclear repulsion energy      2392.8290087277 Hartrees.
 IExCor=  402 DFT=T Ex+Corr=B3LYP ExCW=0 ScaHFX=  0.200000
 ScaDFX=  0.800000  0.720000  1.000000  0.810000 ScalE2=  1.000000  1.000000
 IRadAn=      5 IRanWt=     -1 IRanGd=            0 ICorTp=0 IEmpDi=  4
 NAtoms=   47 NActive=   47 NUniq=   47 SFac= 1.00D+00 NAtFMM=   60 NAOKFM=F Big=F
 Integral buffers will be    131072 words long.
 Raffenetti 2 integral format.
 Two-electron integral symmetry is turned off.
 Leave Link  301 at Mon Mar  1 09:21:28 2021, MaxMem=   268435456 cpu:               1.1 elap:               0.1
 (Enter /public3/home/sc30001/g16/l302.exe)
 NPDir=0 NMtPBC=     1 NCelOv=     1 NCel=       1 NClECP=     1 NCelD=      1
         NCelK=      1 NCelE2=     1 NClLst=     1 CellRange=     0.0.
 One-electron integrals computed using PRISM.
 NBasis=   458 RedAO= T EigKep=  3.17D-04  NBF=   458
 NBsUse=   458 1.00D-06 EigRej= -1.00D+00 NBFU=   458
 Precomputing XC quadrature grid using
 IXCGrd= 4 IRadAn=           5 IRanWt=          -1 IRanGd=           0 AccXCQ= 0.00D+00.
 Generated NRdTot=       0 NPtTot=           0 NUsed=           0 NTot=          32
 NSgBfM=   441   441   441   441   441 MxSgAt=    47 MxSgA2=    47.
 Leave Link  302 at Mon Mar  1 09:21:29 2021, MaxMem=   268435456 cpu:              10.2 elap:               0.4
 (Enter /public3/home/sc30001/g16/l303.exe)
 DipDrv:  MaxL=1.
 Leave Link  303 at Mon Mar  1 09:21:29 2021, MaxMem=   268435456 cpu:               1.1 elap:               0.1
 (Enter /public3/home/sc30001/g16/l401.exe)
 Initial guess from the checkpoint file:  "irc2.chk"
 B after Tr=    -0.000192   -0.000047   -0.000150
         Rot=    1.000000    0.000014   -0.000013    0.000001 Ang=   0.00 deg.
 Guess basis will be translated and rotated to current coordinates.
 JPrj=2 DoOrth=T DoCkMO=T.
 Generating alternative initial guess.
 ExpMin= 1.61D-01 ExpMax= 5.48D+03 ExpMxC= 8.25D+02 IAcc=2 IRadAn=         4 AccDes= 0.00D+00
 Harris functional with IExCor=  402 and IRadAn=       4 diagonalized for initial guess.
 HarFok:  IExCor=  402 AccDes= 0.00D+00 IRadAn=         4 IDoV= 1 UseB2=F ITyADJ=14
 ICtDFT=  3500011 ScaDFX=  1.000000  1.000000  1.000000  1.000000
 FoFCou: FMM=F IPFlag=           0 FMFlag=      100000 FMFlg1=           0
         NFxFlg=           0 DoJE=T BraDBF=F KetDBF=T FulRan=T
         wScrn=  0.000000 ICntrl=       500 IOpCl=  0 I1Cent=   200000004 NGrid=           0
         NMat0=    1 NMatS0=      1 NMatT0=    0 NMatD0=    1 NMtDS0=    0 NMtDT0=    0
 Symmetry not used in FoFCou.
 Harris En= -1263.65607270708    
 Leave Link  401 at Mon Mar  1 09:21:30 2021, MaxMem=   268435456 cpu:              20.0 elap:               0.9
 (Enter /public3/home/sc30001/g16/l502.exe)
 Two-electron integral symmetry not used.
 Closed shell SCF:
 Using DIIS extrapolation, IDIIS=  1040.
 NGot=   268435456 LenX=   268001017 LenY=   267790795
 Requested convergence on RMS density matrix=1.00D-08 within 128 cycles.
 Requested convergence on MAX density matrix=1.00D-06.
 Requested convergence on             energy=1.00D-06.
 No special actions if energy rises.
 Fock matrices will be formed incrementally for  20 cycles.
 Integral accuracy reduced to 1.0D-05 until final iterations.

 Cycle   1  Pass 0  IDiag  1:
 FoFJK:  IHMeth= 1 ICntrl=       0 DoSepK=F KAlg= 0 I1Cent=           0 FoldK=F
 IRaf= 620000000 NMat=       1 IRICut=       1 DoRegI=T DoRafI=F ISym2E= 0 IDoP0=0 IntGTp=1.
 FoFCou: FMM=F IPFlag=           0 FMFlag=      100000 FMFlg1=           0
         NFxFlg=           0 DoJE=F BraDBF=F KetDBF=F FulRan=T
         wScrn=  0.000000 ICntrl=         0 IOpCl=  0 I1Cent=           0 NGrid=           0
         NMat0=    1 NMatS0=      1 NMatT0=    0 NMatD0=    1 NMtDS0=    0 NMtDT0=    0
 Symmetry not used in FoFCou.
 E= -1263.66088000047    
 DIIS: error= 4.24D-04 at cycle   1 NSaved=   1.
 NSaved= 1 IEnMin= 1 EnMin= -1263.66088000047     IErMin= 1 ErrMin= 4.24D-04
 ErrMax= 4.24D-04  0.00D+00 EMaxC= 1.00D-01 BMatC= 3.04D-04 BMatP= 3.04D-04
 IDIUse=3 WtCom= 9.96D-01 WtEn= 4.24D-03
 Coeff-Com:  0.100D+01
 Coeff-En:   0.100D+01
 Coeff:      0.100D+01
 Gap=     1.631 Goal=   None    Shift=    0.000
 RMSDP=1.35D-04 MaxDP=9.49D-03              OVMax= 1.69D-02

 Cycle   2  Pass 0  IDiag  1:
 RMSU=  1.35D-04    CP:  1.00D+00
 E= -1263.66159947340     Delta-E=       -0.000719472930 Rises=F Damp=F
 DIIS: error= 3.08D-04 at cycle   2 NSaved=   2.
 NSaved= 2 IEnMin= 2 EnMin= -1263.66159947340     IErMin= 2 ErrMin= 3.08D-04
 ErrMax= 3.08D-04  0.00D+00 EMaxC= 1.00D-01 BMatC= 9.58D-05 BMatP= 3.04D-04
 IDIUse=3 WtCom= 9.97D-01 WtEn= 3.08D-03
 Coeff-Com:  0.258D+00 0.742D+00
 Coeff-En:   0.000D+00 0.100D+01
 Coeff:      0.257D+00 0.743D+00
 Gap=     0.111 Goal=   None    Shift=    0.000
 RMSDP=6.00D-05 MaxDP=3.41D-03 DE=-7.19D-04 OVMax= 6.27D-03

 Cycle   3  Pass 0  IDiag  1:
 RMSU=  5.65D-05    CP:  1.00D+00  8.51D-01
 E= -1263.66153226616     Delta-E=        0.000067207243 Rises=F Damp=F
 DIIS: error= 4.20D-04 at cycle   3 NSaved=   3.
 NSaved= 3 IEnMin= 2 EnMin= -1263.66159947340     IErMin= 2 ErrMin= 3.08D-04
 ErrMax= 4.20D-04  0.00D+00 EMaxC= 1.00D-01 BMatC= 1.78D-04 BMatP= 9.58D-05
 IDIUse=3 WtCom= 3.28D-01 WtEn= 6.72D-01
 Coeff-Com: -0.321D-01 0.594D+00 0.438D+00
 Coeff-En:   0.000D+00 0.599D+00 0.401D+00
 Coeff:     -0.105D-01 0.598D+00 0.413D+00
 Gap=     0.111 Goal=   None    Shift=    0.000
 RMSDP=3.68D-05 MaxDP=2.24D-03 DE= 6.72D-05 OVMax= 4.97D-03

 Cycle   4  Pass 0  IDiag  1:
 RMSU=  1.48D-05    CP:  1.00D+00  1.00D+00  5.24D-01
 E= -1263.66170131306     Delta-E=       -0.000169046904 Rises=F Damp=F
 DIIS: error= 4.64D-05 at cycle   4 NSaved=   4.
 NSaved= 4 IEnMin= 4 EnMin= -1263.66170131306     IErMin= 4 ErrMin= 4.64D-05
 ErrMax= 4.64D-05  0.00D+00 EMaxC= 1.00D-01 BMatC= 2.69D-06 BMatP= 9.58D-05
 IDIUse=1 WtCom= 1.00D+00 WtEn= 0.00D+00
 Coeff-Com: -0.245D-01 0.251D+00 0.190D+00 0.584D+00
 Coeff:     -0.245D-01 0.251D+00 0.190D+00 0.584D+00
 Gap=     0.111 Goal=   None    Shift=    0.000
 RMSDP=7.17D-06 MaxDP=4.31D-04 DE=-1.69D-04 OVMax= 8.37D-04

 Initial convergence to 1.0D-05 achieved.  Increase integral accuracy.
 Cycle   5  Pass 1  IDiag  1:
 E= -1263.66165511433     Delta-E=        0.000046198731 Rises=F Damp=F
 DIIS: error= 5.56D-05 at cycle   1 NSaved=   1.
 NSaved= 1 IEnMin= 1 EnMin= -1263.66165511433     IErMin= 1 ErrMin= 5.56D-05
 ErrMax= 5.56D-05  0.00D+00 EMaxC= 1.00D-01 BMatC= 2.27D-06 BMatP= 2.27D-06
 IDIUse=1 WtCom= 1.00D+00 WtEn= 0.00D+00
 Coeff-Com:  0.100D+01
 Coeff:      0.100D+01
 Gap=     0.111 Goal=   None    Shift=    0.000
 RMSDP=7.17D-06 MaxDP=4.31D-04 DE= 4.62D-05 OVMax= 1.03D-03

 Cycle   6  Pass 1  IDiag  1:
 RMSU=  3.81D-05    CP:  1.00D+00
 E= -1263.66165302496     Delta-E=        0.000002089367 Rises=F Damp=F
 DIIS: error= 6.59D-05 at cycle   2 NSaved=   2.
 NSaved= 2 IEnMin= 1 EnMin= -1263.66165511433     IErMin= 1 ErrMin= 5.56D-05
 ErrMax= 6.59D-05  0.00D+00 EMaxC= 1.00D-01 BMatC= 4.04D-06 BMatP= 2.27D-06
 IDIUse=1 WtCom= 1.00D+00 WtEn= 0.00D+00
 Coeff-Com:  0.587D+00 0.413D+00
 Coeff:      0.587D+00 0.413D+00
 Gap=     0.111 Goal=   None    Shift=    0.000
 RMSDP=7.03D-06 MaxDP=3.29D-04 DE= 2.09D-06 OVMax= 9.13D-04

 Cycle   7  Pass 1  IDiag  1:
 RMSU=  6.93D-06    CP:  1.00D+00  9.68D-01
 E= -1263.66165668126     Delta-E=       -0.000003656299 Rises=F Damp=F
 DIIS: error= 2.38D-05 at cycle   3 NSaved=   3.
 NSaved= 3 IEnMin= 3 EnMin= -1263.66165668126     IErMin= 3 ErrMin= 2.38D-05
 ErrMax= 2.38D-05  0.00D+00 EMaxC= 1.00D-01 BMatC= 4.82D-07 BMatP= 2.27D-06
 IDIUse=1 WtCom= 1.00D+00 WtEn= 0.00D+00
 Coeff-Com:  0.642D-01 0.255D+00 0.681D+00
 Coeff:      0.642D-01 0.255D+00 0.681D+00
 Gap=     0.111 Goal=   None    Shift=    0.000
 RMSDP=2.42D-06 MaxDP=1.50D-04 DE=-3.66D-06 OVMax= 4.01D-04

 Cycle   8  Pass 1  IDiag  1:
 RMSU=  1.37D-06    CP:  1.00D+00  9.83D-01  7.24D-01
 E= -1263.66165705883     Delta-E=       -0.000000377569 Rises=F Damp=F
 DIIS: error= 9.07D-06 at cycle   4 NSaved=   4.
 NSaved= 4 IEnMin= 4 EnMin= -1263.66165705883     IErMin= 4 ErrMin= 9.07D-06
 ErrMax= 9.07D-06  0.00D+00 EMaxC= 1.00D-01 BMatC= 1.15D-07 BMatP= 4.82D-07
 IDIUse=1 WtCom= 1.00D+00 WtEn= 0.00D+00
 Coeff-Com: -0.191D-02 0.142D+00 0.468D+00 0.391D+00
 Coeff:     -0.191D-02 0.142D+00 0.468D+00 0.391D+00
 Gap=     0.111 Goal=   None    Shift=    0.000
 RMSDP=9.27D-07 MaxDP=4.75D-05 DE=-3.78D-07 OVMax= 1.32D-04

 Cycle   9  Pass 1  IDiag  1:
 RMSU=  2.33D-07    CP:  1.00D+00  9.84D-01  7.55D-01  3.67D-01
 E= -1263.66165716665     Delta-E=       -0.000000107816 Rises=F Damp=F
 DIIS: error= 2.04D-06 at cycle   5 NSaved=   5.
 NSaved= 5 IEnMin= 5 EnMin= -1263.66165716665     IErMin= 5 ErrMin= 2.04D-06
 ErrMax= 2.04D-06  0.00D+00 EMaxC= 1.00D-01 BMatC= 2.06D-09 BMatP= 1.15D-07
 IDIUse=1 WtCom= 1.00D+00 WtEn= 0.00D+00
 Coeff-Com: -0.242D-02 0.842D-01 0.281D+00 0.243D+00 0.394D+00
 Coeff:     -0.242D-02 0.842D-01 0.281D+00 0.243D+00 0.394D+00
 Gap=     0.111 Goal=   None    Shift=    0.000
 RMSDP=1.28D-07 MaxDP=6.74D-06 DE=-1.08D-07 OVMax= 1.84D-05

 Cycle  10  Pass 1  IDiag  1:
 RMSU=  8.28D-08    CP:  1.00D+00  9.84D-01  7.56D-01  4.03D-01  6.39D-01
 E= -1263.66165716876     Delta-E=       -0.000000002116 Rises=F Damp=F
 DIIS: error= 3.13D-07 at cycle   6 NSaved=   6.
 NSaved= 6 IEnMin= 6 EnMin= -1263.66165716876     IErMin= 6 ErrMin= 3.13D-07
 ErrMax= 3.13D-07  0.00D+00 EMaxC= 1.00D-01 BMatC= 7.57D-11 BMatP= 2.06D-09
 IDIUse=1 WtCom= 1.00D+00 WtEn= 0.00D+00
 Coeff-Com: -0.856D-03 0.198D-01 0.681D-01 0.566D-01 0.179D+00 0.677D+00
 Coeff:     -0.856D-03 0.198D-01 0.681D-01 0.566D-01 0.179D+00 0.677D+00
 Gap=     0.111 Goal=   None    Shift=    0.000
 RMSDP=3.12D-08 MaxDP=1.42D-06 DE=-2.12D-09 OVMax= 3.14D-06

 Cycle  11  Pass 1  IDiag  1:
 RMSU=  2.53D-08    CP:  1.00D+00  9.84D-01  7.57D-01  4.01D-01  7.11D-01
                    CP:  9.30D-01
 E= -1263.66165716884     Delta-E=       -0.000000000080 Rises=F Damp=F
 DIIS: error= 1.27D-07 at cycle   7 NSaved=   7.
 NSaved= 7 IEnMin= 7 EnMin= -1263.66165716884     IErMin= 7 ErrMin= 1.27D-07
 ErrMax= 1.27D-07  0.00D+00 EMaxC= 1.00D-01 BMatC= 1.91D-11 BMatP= 7.57D-11
 IDIUse=1 WtCom= 1.00D+00 WtEn= 0.00D+00
 Coeff-Com: -0.138D-03-0.764D-04 0.110D-02-0.194D-02 0.537D-01 0.391D+00
 Coeff-Com:  0.557D+00
 Coeff:     -0.138D-03-0.764D-04 0.110D-02-0.194D-02 0.537D-01 0.391D+00
 Coeff:      0.557D+00
 Gap=     0.111 Goal=   None    Shift=    0.000
 RMSDP=1.62D-08 MaxDP=5.90D-07 DE=-7.96D-11 OVMax= 1.82D-06

 Cycle  12  Pass 1  IDiag  1:
 RMSU=  1.10D-08    CP:  1.00D+00  9.84D-01  7.57D-01  4.00D-01  7.26D-01
                    CP:  1.02D+00  6.92D-01
 E= -1263.66165716886     Delta-E=       -0.000000000021 Rises=F Damp=F
 DIIS: error= 6.46D-08 at cycle   8 NSaved=   8.
 NSaved= 8 IEnMin= 8 EnMin= -1263.66165716886     IErMin= 8 ErrMin= 6.46D-08
 ErrMax= 6.46D-08  0.00D+00 EMaxC= 1.00D-01 BMatC= 2.88D-12 BMatP= 1.91D-11
 IDIUse=1 WtCom= 1.00D+00 WtEn= 0.00D+00
 Coeff-Com:  0.766D-04-0.380D-02-0.122D-01-0.125D-01-0.135D-02 0.855D-01
 Coeff-Com:  0.320D+00 0.624D+00
 Coeff:      0.766D-04-0.380D-02-0.122D-01-0.125D-01-0.135D-02 0.855D-01
 Coeff:      0.320D+00 0.624D+00
 Gap=     0.111 Goal=   None    Shift=    0.000
 RMSDP=5.91D-09 MaxDP=2.02D-07 DE=-2.09D-11 OVMax= 9.17D-07

 SCF Done:  E(RB3LYP) =  -1263.66165717     A.U. after   12 cycles
            NFock= 12  Conv=0.59D-08     -V/T= 2.0093
 KE= 1.251958455787D+03 PE=-7.705107942056D+03 EE= 2.796658820373D+03
 Leave Link  502 at Mon Mar  1 09:21:51 2021, MaxMem=   268435456 cpu:             515.6 elap:              21.5
 (Enter /public3/home/sc30001/g16/l801.exe)
 DoSCS=F DFT=T ScalE2(SS,OS)=  1.000000  1.000000
 Range of M.O.s used for correlation:     1   458
 NBasis=   458 NAE=    98 NBE=    98 NFC=     0 NFV=     0
 NROrb=    458 NOA=    98 NOB=    98 NVA=   360 NVB=   360
 Leave Link  801 at Mon Mar  1 09:21:51 2021, MaxMem=   268435456 cpu:               0.6 elap:               0.0
 (Enter /public3/home/sc30001/g16/l1101.exe)
 Leave Link 1101 at Mon Mar  1 09:21:51 2021, MaxMem=   268435456 cpu:               0.6 elap:               0.0
 (Enter /public3/home/sc30001/g16/l1102.exe)
 Symmetrizing basis deriv contribution to polar:
 IMax=3 JMax=2 DiffMx= 0.00D+00
 Leave Link 1102 at Mon Mar  1 09:21:51 2021, MaxMem=   268435456 cpu:               1.5 elap:               0.1
 (Enter /public3/home/sc30001/g16/l1110.exe)
 Leave Link 1110 at Mon Mar  1 09:21:51 2021, MaxMem=   268435456 cpu:               0.7 elap:               0.0
 (Enter /public3/home/sc30001/g16/l1002.exe)
 Minotr:  Closed shell wavefunction.
 Leave Link 1002 at Mon Mar  1 09:21:51 2021, MaxMem=   268435456 cpu:               0.4 elap:               0.0
 (Enter /public3/home/sc30001/g16/l701.exe)
 ... and contract with generalized density number  0.
 Compute integral first derivatives.
 Leave Link  701 at Mon Mar  1 09:21:52 2021, MaxMem=   268435456 cpu:               5.0 elap:               0.2
 (Enter /public3/home/sc30001/g16/l702.exe)
 L702 exits ... SP integral derivatives will be done elsewhere.
 Leave Link  702 at Mon Mar  1 09:21:52 2021, MaxMem=   268435456 cpu:               0.3 elap:               0.0
 (Enter /public3/home/sc30001/g16/l703.exe)
 Integral derivatives from FoFJK, PRISM(SPDF).
 Compute integral first derivatives, UseDBF=F ICtDFT=           0.
 Calling FoFJK, ICntrl=      2147 FMM=F ISym2X=0 I1Cent= 0 IOpClX= 0 NMat=1 NMatS=1 NMatT=0.
 FoFJK:  IHMeth= 1 ICntrl=    2147 DoSepK=F KAlg= 0 I1Cent=           0 FoldK=F
 IRaf=         0 NMat=       1 IRICut=       1 DoRegI=T DoRafI=F ISym2E= 0 IDoP0=0 IntGTp=1.
 FoFCou: FMM=F IPFlag=           0 FMFlag=      100000 FMFlg1=         800
         NFxFlg=           0 DoJE=F BraDBF=F KetDBF=F FulRan=T
         wScrn=  0.000000 ICntrl=      2147 IOpCl=  0 I1Cent=           0 NGrid=           0
         NMat0=    1 NMatS0=      1 NMatT0=    0 NMatD0=    1 NMtDS0=    0 NMtDT0=    0
 Symmetry not used in FoFCou.
 Leave Link  703 at Mon Mar  1 09:21:58 2021, MaxMem=   268435456 cpu:             144.2 elap:               6.0
 (Enter /public3/home/sc30001/g16/l716.exe)
 Dipole        = 6.09608865D-03 4.12718470D-01-6.49857207D-01
 Polarizability= 0.00000000D+00 0.00000000D+00 0.00000000D+00
                 0.00000000D+00 0.00000000D+00 0.00000000D+00
 -------------------------------------------------------------------
 Center     Atomic                   Forces (Hartrees/Bohr)
 Number     Number              X              Y              Z
 -------------------------------------------------------------------
      1        6          -0.001244911    0.001312271    0.001330122
      2        6          -0.000692824   -0.001769877   -0.002273532
      3        6          -0.003368984    0.007926986    0.006696403
      4        6           0.003011605   -0.000177471   -0.000222112
      5        6           0.000417043   -0.000379658   -0.000149850
      6        6           0.000708434    0.000107464   -0.000176966
      7        6          -0.001212472   -0.001047128   -0.000499910
      8        6           0.001276161   -0.000405623   -0.000685774
      9        6          -0.000748160    0.000823983    0.000894408
     10        8           0.000541094   -0.000336259   -0.000455980
     11        6           0.000580056   -0.000002335   -0.000149558
     12        6          -0.000205041    0.000240240    0.000232558
     13        6           0.000262496    0.000202679    0.000080256
     14        6          -0.000452483   -0.000022161    0.000110549
     15        6           0.000172623   -0.000187337   -0.000191152
     16        6          -0.000210646   -0.000230116   -0.000133693
     17        8          -0.000445110   -0.000927992   -0.000992875
     18        8           0.015873248    0.003555827   -0.010147083
     19        6           0.004133170   -0.003854174    0.002956811
     20        8           0.000635757   -0.000036322   -0.000204218
     21        1           0.000006443   -0.000057863    0.000021641
     22        1          -0.000336509   -0.000209779   -0.000072393
     23        1           0.000068286   -0.000017291   -0.000022853
     24        1          -0.000036790    0.000024569    0.000038530
     25        1           0.000018634    0.000007357    0.000007625
     26        1           0.000024302   -0.000013200   -0.000009395
     27        1          -0.000039890   -0.000029947   -0.000004352
     28        1           0.000166031   -0.000012478    0.000153564
     29        1          -0.000057194    0.000009310    0.000035832
     30        1          -0.000110581   -0.000062172   -0.000352452
     31        6           0.013398717   -0.006143016    0.010083005
     32        1          -0.020551770   -0.011222774    0.005686418
     33        1           0.000135755   -0.006445171   -0.000354731
     34        1          -0.009679513    0.005786983   -0.028268487
     35        1          -0.000159923    0.003613334   -0.000082761
     36        6           0.001255278    0.007423968    0.021068785
     37        6           0.000488724    0.005239624   -0.004150699
     38        6          -0.006346519    0.000171923   -0.001518139
     39        6           0.002660077    0.000638003   -0.000302370
     40        1           0.000034606    0.000104274    0.000342321
     41        6          -0.000893229   -0.002785733    0.000764843
     42        1          -0.000176798    0.000211582    0.000323178
     43        6          -0.001362294    0.001597877   -0.001561497
     44        1           0.000072986    0.000084845   -0.000003591
     45        1          -0.000066408   -0.000085614    0.000003614
     46        8           0.002557766   -0.002801185    0.002257123
     47        1          -0.000101240    0.000179578   -0.000101162
 -------------------------------------------------------------------
 Cartesian Forces:  Max     0.028268487 RMS     0.004669962
 Z-matrix is all fixed cartesians, so copy forces.
 Leave Link  716 at Mon Mar  1 09:21:58 2021, MaxMem=   268435456 cpu:               1.1 elap:               0.1
 (Enter /public3/home/sc30001/g16/l123.exe)
 IRC-IRC-IRC-IRC-IRC-IRC-IRC-IRC-IRC-IRC-IRC-IRC-IRC-IRC-IRC-IRC-IRC-IRC
 Pt  4 Step number   1 out of a maximum of  20
 Using modified Bulirsch-Stoer corrector integration.
   Using distance weighted interpolants to fit PES.
 PreDWI: IReCr0= 2 IReCr1= 1 IReCr2= 1 IReCr3= 1
 Modified Bulirsch-Stoer Extrapolation Cycles:
    EPS =    0.000010000000000
    Cycle     1 NS=    48
      PEZero:  N= 2 I= 1 D=  5.42D-04 Err=  3.14D-05
    Cycle     2 NS=    64 Truncation Error =  0.000031353
      PEZero:  N= 3 I= 2 D=  5.42D-04 Err=  2.09D-05
      PEZero:  N= 3 I= 1 D=  1.08D-03 Err=  3.00D-08
    Cycle     3 NS=    96 Truncation Error =  0.000000030
 BS completed in    3 cycles and     208 integration steps.
 Maximum DWI energy   std dev =  0.000004109 at pt    36
 Maximum DWI gradient std dev =  0.012997382 at pt    38
 SUMMARY OF CORRECTOR INTEGRATION:
   Predictor End Point Energy = -1263.661657
   Old End Point Energy       = -1263.661657
   Corrected End Point Energy = -1263.661659
   Predictor End-Start Dist.  =     0.104135
   Old End-Start Dist.        =     0.104135
   New End-Start Dist.        =     0.104115
   New End-Old End Dist.      =     0.001594
 CORRECTOR INTEGRATION CONVERGENCE:
   Recorrection delta-x convergence threshold:    0.010000
   Delta-x Convergence Met
 Point Number:   4          Path Number:   1
                    CURRENT STRUCTURE
                Cartesian Coordinates (Ang):                
 ---------------------------------------------------------------------
 Center     Atomic                     Coordinates (Angstroms)
 Number     Number                        X           Y           Z
 ---------------------------------------------------------------------
      1          6                    1.100101    1.914869    0.322294
      2          6                    1.817381    1.068568   -0.535266
      3          6                    1.153079   -0.017077   -1.175249
      4          6                   -0.279711   -0.167828   -0.940342
      5          6                   -0.937941    0.740031   -0.066078
      6          6                   -0.283666    1.770331    0.570108
      7          6                   -1.040040   -1.169052   -1.535536
      8          6                   -2.407920   -1.277889   -1.280758
      9          6                   -3.022998   -0.379608   -0.415766
     10          8                   -2.279313    0.591261    0.161958
     11          6                   -4.421817   -0.346252   -0.036398
     12          6                   -4.911673    0.651651    0.839171
     13          6                   -6.243360    0.691771    1.204172
     14          6                   -7.136328   -0.271276    0.703253
     15          6                   -6.669912   -1.271557   -0.166916
     16          6                   -5.334194   -1.305017   -0.528340
     17          8                    1.799860    2.907404    0.921039
     18          8                    1.765361   -0.851798   -1.936755
     19          6                    3.291559    1.295043   -0.799693
     20          8                   -8.421896   -0.178887    1.095959
     21          1                   -0.816044    2.441263    1.235760
     22          1                   -0.540882   -1.863199   -2.204829
     23          1                   -2.991684   -2.055490   -1.753585
     24          1                   -4.232463    1.399456    1.230406
     25          1                   -6.621522    1.456251    1.874203
     26          1                   -7.356772   -2.019204   -0.555751
     27          1                   -5.004227   -2.090340   -1.199366
     28          1                    1.211784    3.449770    1.471255
     29          1                   -8.953550   -0.886393    0.695083
     30          1                    3.564146    2.319049   -0.538730
     31          6                    3.636369    0.950241   -2.269058
     32          1                    3.061319   -0.211956   -2.320801
     33          1                    2.961447    1.291819   -3.072423
     34          1                    4.110750   -0.137502   -1.765200
     35          1                    4.649268    1.239833   -2.564283
     36          6                    4.258144    0.286896   -0.103749
     37          6                    3.818725   -0.873700    0.584273
     38          6                    5.638997    0.607476   -0.030949
     39          6                    4.712647   -1.699771    1.243771
     40          1                    2.764921   -1.126672    0.589642
     41          6                    6.538955   -0.203915    0.639763
     42          1                    6.004797    1.515090   -0.507129
     43          6                    6.076856   -1.367027    1.280114
     44          1                    4.380510   -2.598195    1.753196
     45          1                    7.592950    0.061140    0.679953
     46          8                    6.890791   -2.206836    1.948009
     47          1                    7.807262   -1.886912    1.925699
 ---------------------------------------------------------------------
   CHANGE IN THE REACTION COORDINATE =    0.10411
   NET REACTION COORDINATE UP TO THIS POINT =    0.41649
  # OF POINTS ALONG THE PATH =   4
  # OF STEPS =   1

 Calculating another point on the path.
 Point Number  5 in FORWARD path direction.
 Using LQA Reaction Path Following.
   LQA: T_Est iteration completed in    3 iterations.
 IRC-IRC-IRC-IRC-IRC-IRC-IRC-IRC-IRC-IRC-IRC-IRC-IRC-IRC-IRC-IRC-IRC-IRC
 Leave Link  123 at Mon Mar  1 09:21:58 2021, MaxMem=   268435456 cpu:               3.4 elap:               0.2
 (Enter /public3/home/sc30001/g16/l202.exe)
                          Input orientation:                          
 ---------------------------------------------------------------------
 Center     Atomic      Atomic             Coordinates (Angstroms)
 Number     Number       Type             X           Y           Z
 ---------------------------------------------------------------------
      1          6           0        1.099958    1.915019    0.322447
      2          6           0        1.817308    1.068363   -0.535522
      3          6           0        1.152693   -0.016166   -1.174482
      4          6           0       -0.279365   -0.167848   -0.940368
      5          6           0       -0.937893    0.739987   -0.066096
      6          6           0       -0.283585    1.770343    0.570088
      7          6           0       -1.040179   -1.169173   -1.535593
      8          6           0       -2.407774   -1.277935   -1.280836
      9          6           0       -3.023083   -0.379514   -0.415664
     10          8           0       -2.279266    0.591232    0.161919
     11          6           0       -4.421751   -0.346253   -0.036416
     12          6           0       -4.911697    0.651678    0.839198
     13          6           0       -6.243330    0.691794    1.204181
     14          6           0       -7.136379   -0.271279    0.703265
     15          6           0       -6.669892   -1.271579   -0.166938
     16          6           0       -5.334218   -1.305043   -0.528355
     17          8           0        1.799822    2.907324    0.920956
     18          8           0        1.766730   -0.851494   -1.937626
     19          6           0        3.292025    1.294614   -0.799374
     20          8           0       -8.421841   -0.178890    1.095941
     21          1           0       -0.816037    2.441184    1.235787
     22          1           0       -0.541344   -1.863486   -2.204929
     23          1           0       -2.991590   -2.055513   -1.753617
     24          1           0       -4.232514    1.399490    1.230459
     25          1           0       -6.621497    1.456261    1.874213
     26          1           0       -7.356739   -2.019222   -0.555764
     27          1           0       -5.004281   -2.090381   -1.199372
     28          1           0        1.212008    3.449754    1.471462
     29          1           0       -8.953628   -0.886380    0.695131
     30          1           0        3.563984    2.318966   -0.539167
     31          6           0        3.637862    0.949542   -2.267949
     32          1           0        3.033229   -0.227036   -2.312961
     33          1           0        2.961578    1.283298   -3.072910
     34          1           0        4.097928   -0.129867   -1.802650
     35          1           0        4.649062    1.244741   -2.564357
     36          6           0        4.258280    0.287718   -0.101417
     37          6           0        3.818780   -0.873119    0.583819
     38          6           0        5.638294    0.607499   -0.031111
     39          6           0        4.712941   -1.699701    1.243738
     40          1           0        2.764970   -1.126541    0.590097
     41          6           0        6.538856   -0.204224    0.639848
     42          1           0        6.004560    1.515372   -0.506708
     43          6           0        6.076705   -1.366851    1.279941
     44          1           0        4.380608   -2.598084    1.753192
     45          1           0        7.592862    0.061026    0.679957
     46          8           0        6.891005   -2.207070    1.948198
     47          1           0        7.807118   -1.886676    1.925563
 ---------------------------------------------------------------------
                    Distance matrix (angstroms):
                    1          2          3          4          5
     1  C    0.000000
     2  C    1.402685   0.000000
     3  C    2.443982   1.423441   0.000000
     4  C    2.799209   2.467419   1.458975   0.000000
     5  C    2.384220   2.814129   2.484117   1.422033   0.000000
     6  C    1.412958   2.475661   2.880630   2.457251   1.376402
     7  C    4.188644   3.764563   2.503700   1.391323   2.411385
     8  C    5.006961   4.889982   3.778928   2.424528   2.776356
     9  C    4.775893   5.053721   4.259687   2.801447   2.392383
    10  O    3.632814   4.182822   3.732726   2.406418   1.368722
    11  C    5.977575   6.416860   5.698998   4.243621   3.649392
    12  C    6.164662   6.880623   6.424776   5.029610   4.076575
    13  C    7.496507   8.254832   7.801307   6.395854   5.455601
    14  C    8.530075   9.137710   8.502925   7.052012   6.327385
    15  C    8.412162   8.811568   7.986491   6.531099   6.075555
    16  C    7.245087   7.535080   6.645201   5.197548   4.870678
    17  O    1.353769   2.345935   3.654644   4.152617   3.628595
    18  O    3.634020   2.377878   1.287324   2.376635   3.653823
    19  C    2.539398   1.515124   2.536847   3.861800   4.328686
    20  O    9.779950  10.443059   9.841393   8.393248   7.629164
    21  H    2.186796   3.457843   3.965332   3.439581   2.145651
    22  H    4.833074   4.116539   2.710014   2.131416   3.392629
    23  H    6.067613   5.862410   4.655042   3.403060   3.857489
    24  H    5.433738   6.310996   6.065333   4.774560   3.601461
    25  H    7.889189   8.784686   8.479423   7.126166   6.048239
    26  H    9.368310   9.679706   8.763874   7.325621   7.003898
    27  H    7.457942   7.546684   6.497024   5.107646   5.082402
    28  H    1.920469   3.172600   4.360864   4.596538   3.785366
    29  H   10.443243  11.015833  10.314575   8.856297   8.214411
    30  H    2.641397   2.148232   3.416254   4.595274   4.794150
    31  C    3.752766   2.515917   2.881723   4.284355   5.082284
    32  H    3.907852   2.513128   2.208396   3.586194   4.664048
    33  H    3.923410   2.791754   2.926551   4.142133   4.953988
    34  H    4.205403   2.870993   3.013624   4.461577   5.397385
    35  H    4.623748   3.487996   3.968152   5.377930   6.140859
    36  C    3.578095   2.599269   3.299770   4.636982   5.215938
    37  C    3.903078   3.004691   3.306661   4.428922   5.064627
    38  C    4.736149   3.881593   4.670853   6.037102   6.577615
    39  C    5.193133   4.383222   4.621412   5.660390   6.292827
    40  H    3.477785   2.642477   2.635547   3.539688   4.198299
    41  C    5.845814   5.029313   5.686642   6.999038   7.569126
    42  H    4.990224   4.211143   5.131485   6.519892   6.999501
    43  C    6.037837   5.231504   5.665195   6.838641   7.446823
    44  H    5.760017   5.025092   5.065275   5.905647   6.537506
    45  H    6.761871   5.987416   6.702289   8.040509   8.590190
    46  O    7.291838   6.529910   6.890530   7.994776   8.604311
    47  H    7.874570   7.118077   7.575649   8.749808   9.345656
                    6          7          8          9         10
     6  C    0.000000
     7  C    3.694195   0.000000
     8  C    4.150916   1.395366   0.000000
     9  C    3.619177   2.410334   1.390787   0.000000
    10  O    2.353645   2.741516   2.364708   1.352484   0.000000
    11  C    4.687455   3.789428   2.544154   1.449554   2.347010
    12  C    4.768988   4.893239   3.806256   2.490963   2.718832
    13  C    6.089655   6.167847   4.976609   3.760530   4.100027
    14  C    7.151695   6.556094   5.225871   4.264144   4.962714
    15  C    7.112061   5.794599   4.405276   3.762560   4.780775
    16  C    6.014438   4.412682   3.021761   2.492117   3.661293
    17  O    2.399254   5.542387   6.329940   5.987509   4.751776
    18  O    4.167307   2.853293   4.247317   5.047914   4.781174
    19  C    3.858333   5.037882   6.271963   6.544504   5.697203
    20  O    8.384942   7.899024   6.559419   5.609973   6.260728
    21  H    1.084753   4.556914   4.764333   3.943942   2.591632
    22  H    4.579506   1.085780   2.163418   3.400393   3.827269
    23  H    5.231641   2.154330   1.081198   2.144780   3.343941
    24  H    4.020903   4.943690   4.099376   2.708745   2.368593
    25  H    6.478311   7.047751   5.931748   4.643511   4.747125
    26  H    8.102953   6.448378   5.056431   4.635606   5.754152
    27  H    6.349894   4.083599   2.721866   2.732474   4.058309
    28  H    2.422745   5.953924   6.559650   6.013363   4.698409
    29  H    9.068818   8.226712   6.848794   6.054927   6.856731
    30  H    4.041686   5.861595   7.010683   7.119445   6.133528
    31  C    4.909777   5.187423   6.518110   7.040279   6.406641
    32  H    4.827292   4.252595   5.636859   6.348377   5.917533
    33  H    4.903033   4.938827   6.213001   6.755891   6.197542
    34  H    5.332761   5.248963   6.626802   7.259122   6.711790
    35  H    5.867879   6.265205   7.603305   8.131229   7.474048
    36  C    4.824690   5.679177   6.948278   7.318620   6.549884
    37  C    4.880316   5.309335   6.512357   6.932078   6.285578
    38  C    6.064841   7.072625   8.357983   8.725911   7.919930
    39  C    6.120481   6.411282   7.566766   8.021383   7.437048
    40  H    4.205476   4.358845   5.502780   5.922091   5.345877
    41  C    7.102780   7.943892   9.213255   9.621616   8.866817
    42  H    6.384768   7.608792   8.897707   9.224815   8.361990
    43  C    7.127354   7.656131   8.862949   9.308923   8.654844
    44  H    6.499046   6.499448   7.551838   8.027492   7.553662
    45  H    8.060537   8.997302  10.278630  10.681421   9.899919
    46  O    8.318278   8.724546   9.887226  10.354561   9.752700
    47  H    8.981680   9.527280  10.723599  11.182403  10.534971
                   11         12         13         14         15
    11  C    0.000000
    12  C    1.415137   0.000000
    13  C    2.436138   1.381329   0.000000
    14  C    2.814597   2.412372   1.405689   0.000000
    15  C    2.434626   2.793292   2.432438   1.405512   0.000000
    16  C    1.412048   2.424353   2.795626   2.415232   1.384113
    17  O    7.085922   7.080897   8.347519   9.487181   9.506986
    18  O    6.493624   7.387263   8.741495   9.304639   8.630665
    19  C    7.923187   8.390431   9.762204  10.651834  10.306557
    20  O    4.160645   3.616197   2.348557   1.347272   2.420364
    21  H    4.731752   4.487098   5.702357   6.898389   7.072473
    22  H    4.697021   5.890055   7.117874   7.381546   6.485589
    23  H    2.813487   4.211696   5.183635   5.138000   4.081912
    24  H    2.165271   1.083327   2.131879   3.391436   3.876614
    25  H    3.426141   2.154536   1.084603   2.149562   3.407309
    26  H    3.417997   3.880445   3.418580   2.165414   1.087159
    27  H    2.175728   3.418074   3.879794   3.387478   2.123821
    28  H    6.958635   6.762303   7.953606   9.172338   9.332721
    29  H    4.622208   4.327076   3.177339   1.918543   2.471233
    30  H    8.433749   8.747394  10.093085  11.079296  10.851857
    31  C    8.462634   9.101540  10.476644  11.242900  10.751623
    32  H    7.795742   8.592443   9.963386  10.607568   9.992349
    33  H    8.147961   8.814306  10.167286  10.892426  10.379657
    34  H    8.703524   9.421439  10.800823  11.511267  10.951028
    35  H    9.549942  10.165826  11.539143  12.323648  11.840532
    36  C    8.703395   9.225275  10.590168  11.436706  11.039051
    37  C    8.280618   8.866310  10.201954  10.972329  10.523053
    38  C   10.105156  10.585920  11.945963  12.825905  12.451539
    39  C    9.322726   9.915962  11.214307  11.947339  11.477900
    40  H    7.256054   7.883865   9.210478   9.938863   9.466296
    41  C   10.982367  11.484226  12.825973  13.675546  13.276338
    42  H   10.601640  11.032773  12.394201  13.316923  12.981689
    43  C   10.629769  11.180952  12.491077  13.270962  12.828806
    44  H    9.260398   9.886520  11.135204  11.796498  11.294250
    45  H   12.042840  12.519513  13.860479  14.733008  14.349886
    46  O   11.635281  12.194511  13.470996  14.214945  13.756703
    47  H   12.480685  13.015056  14.303286  15.080174  14.640380
                   16         17         18         19         20
    16  C    0.000000
    17  O    8.410651   0.000000
    18  O    7.253634   4.722424   0.000000
    19  C    9.013531   2.790527   2.868436   0.000000
    20  O    3.666058  10.678845  10.651850  11.957345   0.000000
    21  H    6.128652   2.675653   5.251948   4.725746   8.045658
    22  H    5.108268   6.165455   2.534321   5.161773   8.708378
    23  H    2.748159   7.398697   4.911733   7.184549   6.413215
    24  H    3.409058   6.225626   7.148049   7.794222   4.478822
    25  H    3.879977   8.598424   9.498326  10.268988   2.553560
    26  H    2.145086  10.502102   9.301118  11.155135   2.692470
    27  H    1.084379   8.704520   6.922893   8.969219   4.538940
    28  H    8.334293   0.970985   5.516369   3.758696  10.301414
    29  H    3.843479  11.405256  11.038963  12.527821   0.971590
    30  H    9.607891   2.364401   3.903540   1.091314  12.352040
    31  C    9.413158   4.168982   2.618011   1.547705  12.570822
    32  H    8.623287   4.669445   1.461111   2.161791  11.951634
    33  H    9.055081   4.465210   2.697011   2.297452  12.210633
    34  H    9.590112   4.682291   2.444065   1.919684  12.851026
    35  H   10.502979   4.798933   3.618678   2.226926  13.648187
    36  C    9.733200   3.735184   3.298074   1.560331  12.745072
    37  C    9.230431   4.299023   3.251009   2.624835  12.270984
    38  C   11.149040   4.574877   4.555488   2.562681  14.127139
    39  C   10.209872   5.460324   4.418223   3.893486  13.223359
    40  H    8.177998   4.160895   2.731578   2.840847  11.238268
    41  C   11.981084   5.676195   5.462189   3.854839  14.967669
    42  H   11.684309   4.653555   5.060512   2.737194  14.613694
    43  C   11.553481   6.057159   5.403167   4.377373  14.548297
    44  H   10.062567   6.136986   4.848203   4.780555  13.045582
    45  H   13.055097   6.459010   6.451996   4.712469  16.021901
    46  O   12.506120   7.289197   6.572321   5.723950  15.470072
    47  H   13.381133   7.751083   7.244454   6.158892  16.339643
                   21         22         23         24         25
    21  H    0.000000
    22  H    5.517624   0.000000
    23  H    5.821499   2.498853   0.000000
    24  H    3.571760   6.006133   4.730924   0.000000
    25  H    5.922924   8.039178   6.218515   2.474850   0.000000
    26  H    8.116998   7.013816   4.526665   4.963765   4.303992
    27  H    6.633738   4.580441   2.087901   4.321909   4.963968
    28  H    2.277218   6.694820   7.640637   5.822755   8.093208
    29  H    8.808257   8.951626   6.550507   5.272637   3.509564
    30  H    4.727577   6.092732   7.974115   8.047508  10.502985
    31  C    5.859895   5.038140   7.296884   8.624623  11.075591
    32  H    5.876211   3.932837   6.320968   8.245751  10.657375
    33  H    5.846019   4.788120   6.951863   8.383760  10.786068
    34  H    6.323721   4.968914   7.346549   8.996385  11.442954
    35  H    6.763126   6.060575   8.362328   9.659552  12.114914
    36  C    5.672232   5.664700   7.796224   8.666228  11.119269
    37  C    5.735085   5.269595   7.296767   8.390842  10.774531
    38  C    6.828310   7.001370   9.194213   9.982567  12.435961
    39  C    6.907720   6.287101   8.274693   9.467118  11.782491
    40  H    5.095998   4.391693   6.284423   7.466972   9.819653
    41  C    7.838863   7.808657   9.999267  10.906104  13.322002
    42  H    7.100278   7.559728   9.758930  10.384067  12.848719
    43  C    7.874832   7.495968   9.587007  10.674038  13.021807
    44  H    7.257207   6.358614   8.181772   9.509980  11.725983
    45  H    8.756922   8.842602  11.064928  11.913608  14.332513
    46  O    9.028416   8.520934  10.554245  11.715592  14.000471
    47  H    9.672899   9.314414  11.409512  12.499391  14.810901
                   26         27         28         29         30
    26  H    0.000000
    27  H    2.439949   0.000000
    28  H   10.365460   8.744638   0.000000
    29  H    2.323386   4.542697  11.079030   0.000000
    30  H   11.750844   9.658850   3.294405  12.980307   0.000000
    31  C   11.516353   9.223320   5.110677  13.065071   2.206687
    32  H   10.688830   8.325485   5.581889  12.376109   3.148043
    33  H   11.122514   8.851371   5.329713  12.683760   2.802741
    34  H   11.676206   9.330476   5.644646  13.309934   2.806825
    35  H   12.602664  10.304041   5.741364  14.149174   2.536286
    36  C   11.850614   9.625794   4.663925  13.287871   2.190808
    37  C   11.291786   9.083387   5.125466  12.772900   3.393438
    38  C   13.268225  11.041187   5.470663  14.686160   2.736787
    39  C   12.207272  10.027255   6.230994  13.701737   4.544066
    40  H   10.225403   8.030720   4.912329  11.721530   3.712840
    41  C   14.064539  11.839946   6.512944  15.507593   4.075098
    42  H   13.821000  11.604991   5.533854  15.197375   2.569674
    43  C   13.573976  11.377994   6.848478  15.049378   4.817485
    44  H   11.976297   9.851474   6.833429  13.485225   5.486270
    45  H   15.144141  12.916983   7.268099  16.573598   4.776653
    46  O   14.467319  12.305229   8.029816  15.948881   6.143374
    47  H   15.366102  13.188581   8.495833  16.835592   6.462701
                   31         32         33         34         35
    31  C    0.000000
    32  H    1.323610   0.000000
    33  H    1.103048   1.692266   0.000000
    34  H    1.262255   1.184671   2.214020   0.000000
    35  H    1.094315   2.200055   1.762871   1.665380   0.000000
    36  C    2.348786   2.580049   3.391517   1.759058   2.671082
    37  C    3.389307   3.070154   4.330888   2.515071   3.884032
    38  C    3.020293   3.562254   4.107804   2.460647   2.793204
    39  C    4.528381   4.200034   5.531637   3.481824   4.814084
    40  H    3.638748   3.051035   4.389031   2.914683   4.373026
    41  C    4.266406   4.583560   5.366023   3.453904   3.992210
    42  H    3.003896   3.889388   3.987353   2.832228   2.478817
    43  C    4.888881   4.844675   5.972823   3.866271   4.861810
    44  H    5.413584   4.896008   6.353741   4.337743   5.786242
    45  H    5.012149   5.461758   6.084961   4.291193   4.537919
    46  O    6.190560   6.079510   7.268740   5.117119   6.107737
    47  H    6.558382   6.596174   7.649361   5.544731   6.319689
                   36         37         38         39         40
    36  C    0.000000
    37  C    1.417832   0.000000
    38  C    1.418324   2.425077   0.000000
    39  C    2.442538   1.385011   2.793688   0.000000
    40  H    2.169860   1.083872   3.413032   2.133155   0.000000
    41  C    2.447959   2.801672   1.385673   2.436206   3.885274
    42  H    2.172760   3.416397   1.088382   3.881885   4.321762
    43  C    2.820003   2.413831   2.410212   1.404262   3.391345
    44  H    3.432548   2.158376   3.878308   1.084933   2.475584
    45  H    3.432400   3.889159   2.150485   3.422272   4.972618
    46  O    4.166068   3.616562   3.661795   2.344706   4.476175
    47  H    4.629351   4.328327   3.841000   3.173921   5.271103
                   41         42         43         44         45
    41  C    0.000000
    42  H    2.134730   0.000000
    43  C    1.405348   3.391832   0.000000
    44  H    3.410005   4.966375   2.148638   0.000000
    45  H    1.087610   2.458862   2.167382   4.305957   0.000000
    46  O    2.418094   4.546308   1.347449   2.548139   2.691708
    47  H    2.468238   4.554019   1.918691   3.503824   2.321849
                   46         47
    46  O    0.000000
    47  H    0.970787   0.000000
 Symmetry turned off by external request.
 Stoichiometry    C23H19O5(1+)
 Framework group  C1[X(C23H19O5)]
 Deg. of freedom   135
 Full point group                 C1      NOp   1
 Rotational constants (GHZ):           0.4893705           0.0627925           0.0616814
 Leave Link  202 at Mon Mar  1 09:21:58 2021, MaxMem=   268435456 cpu:               1.5 elap:               0.1
 (Enter /public3/home/sc30001/g16/l301.exe)
 Standard basis: 6-31G(d) (6D, 7F)
 Ernie: Thresh=  0.10000D-02 Tol=  0.10000D-05 Strict=F.
   458 basis functions,   860 primitive gaussians,   458 cartesian basis functions
    98 alpha electrons       98 beta electrons
       nuclear repulsion energy      2392.8494126171 Hartrees.
 IExCor=  402 DFT=T Ex+Corr=B3LYP ExCW=0 ScaHFX=  0.200000
 ScaDFX=  0.800000  0.720000  1.000000  0.810000 ScalE2=  1.000000  1.000000
 IRadAn=      5 IRanWt=     -1 IRanGd=            0 ICorTp=0 IEmpDi=  4
 NAtoms=   47 NActive=   47 NUniq=   47 SFac= 1.00D+00 NAtFMM=   60 NAOKFM=F Big=F
 Integral buffers will be    131072 words long.
 Raffenetti 2 integral format.
 Two-electron integral symmetry is turned off.
 Leave Link  301 at Mon Mar  1 09:21:58 2021, MaxMem=   268435456 cpu:               1.1 elap:               0.1
 (Enter /public3/home/sc30001/g16/l302.exe)
 NPDir=0 NMtPBC=     1 NCelOv=     1 NCel=       1 NClECP=     1 NCelD=      1
         NCelK=      1 NCelE2=     1 NClLst=     1 CellRange=     0.0.
 One-electron integrals computed using PRISM.
 NBasis=   458 RedAO= T EigKep=  3.16D-04  NBF=   458
 NBsUse=   458 1.00D-06 EigRej= -1.00D+00 NBFU=   458
 Precomputing XC quadrature grid using
 IXCGrd= 4 IRadAn=           5 IRanWt=          -1 IRanGd=           0 AccXCQ= 0.00D+00.
 Generated NRdTot=       0 NPtTot=           0 NUsed=           0 NTot=          32
 NSgBfM=   440   438   439   440   440 MxSgAt=    47 MxSgA2=    47.
 Leave Link  302 at Mon Mar  1 09:21:59 2021, MaxMem=   268435456 cpu:              10.0 elap:               0.4
 (Enter /public3/home/sc30001/g16/l303.exe)
 DipDrv:  MaxL=1.
 Leave Link  303 at Mon Mar  1 09:21:59 2021, MaxMem=   268435456 cpu:               1.2 elap:               0.1
 (Enter /public3/home/sc30001/g16/l401.exe)
 Initial guess from the checkpoint file:  "irc2.chk"
 B after Tr=    -0.000200   -0.000053   -0.000137
         Rot=    1.000000    0.000015   -0.000013    0.000001 Ang=   0.00 deg.
 Guess basis will be translated and rotated to current coordinates.
 JPrj=2 DoOrth=T DoCkMO=T.
 Generating alternative initial guess.
 ExpMin= 1.61D-01 ExpMax= 5.48D+03 ExpMxC= 8.25D+02 IAcc=2 IRadAn=         4 AccDes= 0.00D+00
 Harris functional with IExCor=  402 and IRadAn=       4 diagonalized for initial guess.
 HarFok:  IExCor=  402 AccDes= 0.00D+00 IRadAn=         4 IDoV= 1 UseB2=F ITyADJ=14
 ICtDFT=  3500011 ScaDFX=  1.000000  1.000000  1.000000  1.000000
 FoFCou: FMM=F IPFlag=           0 FMFlag=      100000 FMFlg1=           0
         NFxFlg=           0 DoJE=T BraDBF=F KetDBF=T FulRan=T
         wScrn=  0.000000 ICntrl=       500 IOpCl=  0 I1Cent=   200000004 NGrid=           0
         NMat0=    1 NMatS0=      1 NMatT0=    0 NMatD0=    1 NMtDS0=    0 NMtDT0=    0
 Symmetry not used in FoFCou.
 Harris En= -1263.66029855476    
 Leave Link  401 at Mon Mar  1 09:22:00 2021, MaxMem=   268435456 cpu:              20.1 elap:               0.9
 (Enter /public3/home/sc30001/g16/l502.exe)
 Two-electron integral symmetry not used.
 Closed shell SCF:
 Using DIIS extrapolation, IDIIS=  1040.
 NGot=   268435456 LenX=   268001017 LenY=   267790795
 Requested convergence on RMS density matrix=1.00D-08 within 128 cycles.
 Requested convergence on MAX density matrix=1.00D-06.
 Requested convergence on             energy=1.00D-06.
 No special actions if energy rises.
 Fock matrices will be formed incrementally for  20 cycles.
 Integral accuracy reduced to 1.0D-05 until final iterations.

 Cycle   1  Pass 0  IDiag  1:
 FoFJK:  IHMeth= 1 ICntrl=       0 DoSepK=F KAlg= 0 I1Cent=           0 FoldK=F
 IRaf= 620000000 NMat=       1 IRICut=       1 DoRegI=T DoRafI=F ISym2E= 0 IDoP0=0 IntGTp=1.
 FoFCou: FMM=F IPFlag=           0 FMFlag=      100000 FMFlg1=           0
         NFxFlg=           0 DoJE=F BraDBF=F KetDBF=F FulRan=T
         wScrn=  0.000000 ICntrl=         0 IOpCl=  0 I1Cent=           0 NGrid=           0
         NMat0=    1 NMatS0=      1 NMatT0=    0 NMatD0=    1 NMtDS0=    0 NMtDT0=    0
 Symmetry not used in FoFCou.
 E= -1263.66561433029    
 DIIS: error= 3.74D-04 at cycle   1 NSaved=   1.
 NSaved= 1 IEnMin= 1 EnMin= -1263.66561433029     IErMin= 1 ErrMin= 3.74D-04
 ErrMax= 3.74D-04  0.00D+00 EMaxC= 1.00D-01 BMatC= 3.10D-04 BMatP= 3.10D-04
 IDIUse=3 WtCom= 9.96D-01 WtEn= 3.74D-03
 Coeff-Com:  0.100D+01
 Coeff-En:   0.100D+01
 Coeff:      0.100D+01
 Gap=     1.630 Goal=   None    Shift=    0.000
 RMSDP=1.35D-04 MaxDP=8.93D-03              OVMax= 1.53D-02

 Cycle   2  Pass 0  IDiag  1:
 RMSU=  1.35D-04    CP:  1.00D+00
 E= -1263.66631291462     Delta-E=       -0.000698584335 Rises=F Damp=F
 DIIS: error= 3.08D-04 at cycle   2 NSaved=   2.
 NSaved= 2 IEnMin= 2 EnMin= -1263.66631291462     IErMin= 2 ErrMin= 3.08D-04
 ErrMax= 3.08D-04  0.00D+00 EMaxC= 1.00D-01 BMatC= 1.05D-04 BMatP= 3.10D-04
 IDIUse=3 WtCom= 9.97D-01 WtEn= 3.08D-03
 Coeff-Com:  0.276D+00 0.724D+00
 Coeff-En:   0.000D+00 0.100D+01
 Coeff:      0.275D+00 0.725D+00
 Gap=     0.110 Goal=   None    Shift=    0.000
 RMSDP=6.11D-05 MaxDP=3.81D-03 DE=-6.99D-04 OVMax= 6.97D-03

 Cycle   3  Pass 0  IDiag  1:
 RMSU=  5.67D-05    CP:  1.00D+00  8.33D-01
 E= -1263.66624451102     Delta-E=        0.000068403600 Rises=F Damp=F
 DIIS: error= 4.58D-04 at cycle   3 NSaved=   3.
 NSaved= 3 IEnMin= 2 EnMin= -1263.66631291462     IErMin= 2 ErrMin= 3.08D-04
 ErrMax= 4.58D-04  0.00D+00 EMaxC= 1.00D-01 BMatC= 1.89D-04 BMatP= 1.05D-04
 IDIUse=3 WtCom= 3.18D-01 WtEn= 6.82D-01
 Coeff-Com: -0.317D-01 0.588D+00 0.443D+00
 Coeff-En:   0.000D+00 0.596D+00 0.404D+00
 Coeff:     -0.101D-01 0.593D+00 0.417D+00
 Gap=     0.111 Goal=   None    Shift=    0.000
 RMSDP=3.73D-05 MaxDP=2.40D-03 DE= 6.84D-05 OVMax= 5.08D-03

 Cycle   4  Pass 0  IDiag  1:
 RMSU=  1.39D-05    CP:  1.00D+00  9.89D-01  5.18D-01
 E= -1263.66641986496     Delta-E=       -0.000175353939 Rises=F Damp=F
 DIIS: error= 4.29D-05 at cycle   4 NSaved=   4.
 NSaved= 4 IEnMin= 4 EnMin= -1263.66641986496     IErMin= 4 ErrMin= 4.29D-05
 ErrMax= 4.29D-05  0.00D+00 EMaxC= 1.00D-01 BMatC= 2.28D-06 BMatP= 1.05D-04
 IDIUse=1 WtCom= 1.00D+00 WtEn= 0.00D+00
 Coeff-Com: -0.238D-01 0.244D+00 0.183D+00 0.597D+00
 Coeff:     -0.238D-01 0.244D+00 0.183D+00 0.597D+00
 Gap=     0.111 Goal=   None    Shift=    0.000
 RMSDP=6.64D-06 MaxDP=4.10D-04 DE=-1.75D-04 OVMax= 8.92D-04

 Initial convergence to 1.0D-05 achieved.  Increase integral accuracy.
 Cycle   5  Pass 1  IDiag  1:
 E= -1263.66637596951     Delta-E=        0.000043895448 Rises=F Damp=F
 DIIS: error= 5.60D-05 at cycle   1 NSaved=   1.
 NSaved= 1 IEnMin= 1 EnMin= -1263.66637596951     IErMin= 1 ErrMin= 5.60D-05
 ErrMax= 5.60D-05  0.00D+00 EMaxC= 1.00D-01 BMatC= 2.20D-06 BMatP= 2.20D-06
 IDIUse=1 WtCom= 1.00D+00 WtEn= 0.00D+00
 Coeff-Com:  0.100D+01
 Coeff:      0.100D+01
 Gap=     0.111 Goal=   None    Shift=    0.000
 RMSDP=6.64D-06 MaxDP=4.10D-04 DE= 4.39D-05 OVMax= 9.83D-04

 Cycle   6  Pass 1  IDiag  1:
 RMSU=  3.81D-05    CP:  1.00D+00
 E= -1263.66637419311     Delta-E=        0.000001776407 Rises=F Damp=F
 DIIS: error= 6.67D-05 at cycle   2 NSaved=   2.
 NSaved= 2 IEnMin= 1 EnMin= -1263.66637596951     IErMin= 1 ErrMin= 5.60D-05
 ErrMax= 6.67D-05  0.00D+00 EMaxC= 1.00D-01 BMatC= 3.53D-06 BMatP= 2.20D-06
 IDIUse=1 WtCom= 1.00D+00 WtEn= 0.00D+00
 Coeff-Com:  0.573D+00 0.427D+00
 Coeff:      0.573D+00 0.427D+00
 Gap=     0.111 Goal=   None    Shift=    0.000
 RMSDP=6.64D-06 MaxDP=3.30D-04 DE= 1.78D-06 OVMax= 8.69D-04

 Cycle   7  Pass 1  IDiag  1:
 RMSU=  6.55D-06    CP:  1.00D+00  9.72D-01
 E= -1263.66637747708     Delta-E=       -0.000003283969 Rises=F Damp=F
 DIIS: error= 2.64D-05 at cycle   3 NSaved=   3.
 NSaved= 3 IEnMin= 3 EnMin= -1263.66637747708     IErMin= 3 ErrMin= 2.64D-05
 ErrMax= 2.64D-05  0.00D+00 EMaxC= 1.00D-01 BMatC= 4.68D-07 BMatP= 2.20D-06
 IDIUse=1 WtCom= 1.00D+00 WtEn= 0.00D+00
 Coeff-Com:  0.552D-01 0.265D+00 0.680D+00
 Coeff:      0.552D-01 0.265D+00 0.680D+00
 Gap=     0.111 Goal=   None    Shift=    0.000
 RMSDP=2.36D-06 MaxDP=1.33D-04 DE=-3.28D-06 OVMax= 3.67D-04

 Cycle   8  Pass 1  IDiag  1:
 RMSU=  1.33D-06    CP:  1.00D+00  9.86D-01  7.13D-01
 E= -1263.66637787132     Delta-E=       -0.000000394238 Rises=F Damp=F
 DIIS: error= 9.44D-06 at cycle   4 NSaved=   4.
 NSaved= 4 IEnMin= 4 EnMin= -1263.66637787132     IErMin= 4 ErrMin= 9.44D-06
 ErrMax= 9.44D-06  0.00D+00 EMaxC= 1.00D-01 BMatC= 1.10D-07 BMatP= 4.68D-07
 IDIUse=1 WtCom= 1.00D+00 WtEn= 0.00D+00
 Coeff-Com: -0.214D-02 0.153D+00 0.471D+00 0.378D+00
 Coeff:     -0.214D-02 0.153D+00 0.471D+00 0.378D+00
 Gap=     0.111 Goal=   None    Shift=    0.000
 RMSDP=9.05D-07 MaxDP=5.01D-05 DE=-3.94D-07 OVMax= 1.27D-04

 Cycle   9  Pass 1  IDiag  1:
 RMSU=  2.21D-07    CP:  1.00D+00  9.87D-01  7.43D-01  3.56D-01
 E= -1263.66637797403     Delta-E=       -0.000000102716 Rises=F Damp=F
 DIIS: error= 1.73D-06 at cycle   5 NSaved=   5.
 NSaved= 5 IEnMin= 5 EnMin= -1263.66637797403     IErMin= 5 ErrMin= 1.73D-06
 ErrMax= 1.73D-06  0.00D+00 EMaxC= 1.00D-01 BMatC= 1.84D-09 BMatP= 1.10D-07
 IDIUse=1 WtCom= 1.00D+00 WtEn= 0.00D+00
 Coeff-Com: -0.242D-02 0.902D-01 0.282D+00 0.234D+00 0.397D+00
 Coeff:     -0.242D-02 0.902D-01 0.282D+00 0.234D+00 0.397D+00
 Gap=     0.111 Goal=   None    Shift=    0.000
 RMSDP=1.20D-07 MaxDP=6.21D-06 DE=-1.03D-07 OVMax= 1.75D-05

 Cycle  10  Pass 1  IDiag  1:
 RMSU=  7.82D-08    CP:  1.00D+00  9.87D-01  7.45D-01  3.89D-01  6.39D-01
 E= -1263.66637797586     Delta-E=       -0.000000001826 Rises=F Damp=F
 DIIS: error= 2.85D-07 at cycle   6 NSaved=   6.
 NSaved= 6 IEnMin= 6 EnMin= -1263.66637797586     IErMin= 6 ErrMin= 2.85D-07
 ErrMax= 2.85D-07  0.00D+00 EMaxC= 1.00D-01 BMatC= 7.02D-11 BMatP= 1.84D-09
 IDIUse=1 WtCom= 1.00D+00 WtEn= 0.00D+00
 Coeff-Com: -0.819D-03 0.210D-01 0.673D-01 0.533D-01 0.182D+00 0.678D+00
 Coeff:     -0.819D-03 0.210D-01 0.673D-01 0.533D-01 0.182D+00 0.678D+00
 Gap=     0.111 Goal=   None    Shift=    0.000
 RMSDP=3.02D-08 MaxDP=1.47D-06 DE=-1.83D-09 OVMax= 3.17D-06

 Cycle  11  Pass 1  IDiag  1:
 RMSU=  2.41D-08    CP:  1.00D+00  9.87D-01  7.46D-01  3.88D-01  7.15D-01
                    CP:  9.23D-01
 E= -1263.66637797595     Delta-E=       -0.000000000090 Rises=F Damp=F
 DIIS: error= 1.18D-07 at cycle   7 NSaved=   7.
 NSaved= 7 IEnMin= 7 EnMin= -1263.66637797595     IErMin= 7 ErrMin= 1.18D-07
 ErrMax= 1.18D-07  0.00D+00 EMaxC= 1.00D-01 BMatC= 1.83D-11 BMatP= 7.02D-11
 IDIUse=1 WtCom= 1.00D+00 WtEn= 0.00D+00
 Coeff-Com: -0.124D-03-0.238D-03 0.571D-03-0.252D-02 0.569D-01 0.399D+00
 Coeff-Com:  0.547D+00
 Coeff:     -0.124D-03-0.238D-03 0.571D-03-0.252D-02 0.569D-01 0.399D+00
 Coeff:      0.547D+00
 Gap=     0.111 Goal=   None    Shift=    0.000
 RMSDP=1.56D-08 MaxDP=5.46D-07 DE=-8.96D-11 OVMax= 1.73D-06

 Cycle  12  Pass 1  IDiag  1:
 RMSU=  1.01D-08    CP:  1.00D+00  9.87D-01  7.46D-01  3.85D-01  7.30D-01
                    CP:  1.01D+00  6.67D-01
 E= -1263.66637797595     Delta-E=        0.000000000000 Rises=F Damp=F
 DIIS: error= 5.37D-08 at cycle   8 NSaved=   8.
 NSaved= 8 IEnMin= 7 EnMin= -1263.66637797595     IErMin= 8 ErrMin= 5.37D-08
 ErrMax= 5.37D-08  0.00D+00 EMaxC= 1.00D-01 BMatC= 2.49D-12 BMatP= 1.83D-11
 IDIUse=1 WtCom= 1.00D+00 WtEn= 0.00D+00
 Coeff-Com:  0.788D-04-0.406D-02-0.122D-01-0.120D-01-0.102D-04 0.851D-01
 Coeff-Com:  0.307D+00 0.636D+00
 Coeff:      0.788D-04-0.406D-02-0.122D-01-0.120D-01-0.102D-04 0.851D-01
 Coeff:      0.307D+00 0.636D+00
 Gap=     0.111 Goal=   None    Shift=    0.000
 RMSDP=5.59D-09 MaxDP=2.08D-07 DE= 4.55D-13 OVMax= 8.59D-07

 SCF Done:  E(RB3LYP) =  -1263.66637798     A.U. after   12 cycles
            NFock= 12  Conv=0.56D-08     -V/T= 2.0094
 KE= 1.251953229741D+03 PE=-7.705077353045D+03 EE= 2.796608332711D+03
 Leave Link  502 at Mon Mar  1 09:22:21 2021, MaxMem=   268435456 cpu:             514.7 elap:              21.5
 (Enter /public3/home/sc30001/g16/l801.exe)
 DoSCS=F DFT=T ScalE2(SS,OS)=  1.000000  1.000000
 Range of M.O.s used for correlation:     1   458
 NBasis=   458 NAE=    98 NBE=    98 NFC=     0 NFV=     0
 NROrb=    458 NOA=    98 NOB=    98 NVA=   360 NVB=   360
 Leave Link  801 at Mon Mar  1 09:22:21 2021, MaxMem=   268435456 cpu:               0.8 elap:               0.1
 (Enter /public3/home/sc30001/g16/l1101.exe)
 Leave Link 1101 at Mon Mar  1 09:22:21 2021, MaxMem=   268435456 cpu:               1.4 elap:               0.1
 (Enter /public3/home/sc30001/g16/l1102.exe)
 Symmetrizing basis deriv contribution to polar:
 IMax=3 JMax=2 DiffMx= 0.00D+00
 Leave Link 1102 at Mon Mar  1 09:22:21 2021, MaxMem=   268435456 cpu:               1.6 elap:               0.1
 (Enter /public3/home/sc30001/g16/l1110.exe)
 Leave Link 1110 at Mon Mar  1 09:22:21 2021, MaxMem=   268435456 cpu:               0.5 elap:               0.0
 (Enter /public3/home/sc30001/g16/l1002.exe)
 Minotr:  Closed shell wavefunction.
 Leave Link 1002 at Mon Mar  1 09:22:22 2021, MaxMem=   268435456 cpu:               1.3 elap:               0.1
 (Enter /public3/home/sc30001/g16/l701.exe)
 ... and contract with generalized density number  0.
 Compute integral first derivatives.
 Leave Link  701 at Mon Mar  1 09:22:22 2021, MaxMem=   268435456 cpu:               5.1 elap:               0.2
 (Enter /public3/home/sc30001/g16/l702.exe)
 L702 exits ... SP integral derivatives will be done elsewhere.
 Leave Link  702 at Mon Mar  1 09:22:22 2021, MaxMem=   268435456 cpu:               0.5 elap:               0.0
 (Enter /public3/home/sc30001/g16/l703.exe)
 Integral derivatives from FoFJK, PRISM(SPDF).
 Compute integral first derivatives, UseDBF=F ICtDFT=           0.
 Calling FoFJK, ICntrl=      2147 FMM=F ISym2X=0 I1Cent= 0 IOpClX= 0 NMat=1 NMatS=1 NMatT=0.
 FoFJK:  IHMeth= 1 ICntrl=    2147 DoSepK=F KAlg= 0 I1Cent=           0 FoldK=F
 IRaf=         0 NMat=       1 IRICut=       1 DoRegI=T DoRafI=F ISym2E= 0 IDoP0=0 IntGTp=1.
 FoFCou: FMM=F IPFlag=           0 FMFlag=      100000 FMFlg1=         800
         NFxFlg=           0 DoJE=F BraDBF=F KetDBF=F FulRan=T
         wScrn=  0.000000 ICntrl=      2147 IOpCl=  0 I1Cent=           0 NGrid=           0
         NMat0=    1 NMatS0=      1 NMatT0=    0 NMatD0=    1 NMtDS0=    0 NMtDT0=    0
 Symmetry not used in FoFCou.
 Leave Link  703 at Mon Mar  1 09:22:28 2021, MaxMem=   268435456 cpu:             144.0 elap:               6.0
 (Enter /public3/home/sc30001/g16/l716.exe)
 Dipole        =-2.51098088D-01 4.45828399D-01-7.31388589D-01
 Polarizability= 0.00000000D+00 0.00000000D+00 0.00000000D+00
                 0.00000000D+00 0.00000000D+00 0.00000000D+00
 -------------------------------------------------------------------
 Center     Atomic                   Forces (Hartrees/Bohr)
 Number     Number              X              Y              Z
 -------------------------------------------------------------------
      1        6          -0.001610710    0.001659638    0.001699606
      2        6          -0.000685940   -0.002332960   -0.002779965
      3        6          -0.004391789    0.010290449    0.008645009
      4        6           0.003873845   -0.000244473   -0.000327846
      5        6           0.000526807   -0.000493818   -0.000202500
      6        6           0.000908615    0.000142941   -0.000225365
      7        6          -0.001554303   -0.001346756   -0.000643841
      8        6           0.001625933   -0.000513950   -0.000866339
      9        6          -0.000958721    0.001046979    0.001133890
     10        8           0.000697847   -0.000428332   -0.000579653
     11        6           0.000739231   -0.000003162   -0.000190751
     12        6          -0.000260748    0.000305307    0.000296546
     13        6           0.000333055    0.000257186    0.000102540
     14        6          -0.000573066   -0.000027897    0.000138895
     15        6           0.000219058   -0.000238290   -0.000241965
     16        6          -0.000268603   -0.000293360   -0.000169788
     17        8          -0.000570816   -0.001187626   -0.001229295
     18        8           0.020762753    0.004597295   -0.013030238
     19        6           0.005074491   -0.004693042    0.003161027
     20        8           0.000805175   -0.000046602   -0.000257621
     21        1           0.000001980   -0.000070783    0.000021735
     22        1          -0.000433575   -0.000267988   -0.000097150
     23        1           0.000086844   -0.000021331   -0.000030682
     24        1          -0.000046814    0.000031889    0.000048056
     25        1           0.000023467    0.000009946    0.000009243
     26        1           0.000030561   -0.000016663   -0.000012382
     27        1          -0.000050743   -0.000037715   -0.000006132
     28        1           0.000204020   -0.000012047    0.000185677
     29        1          -0.000072469    0.000012639    0.000044690
     30        1          -0.000162619   -0.000088556   -0.000364154
     31        6           0.016212054   -0.006516747    0.011030545
     32        1          -0.027062746   -0.014726518    0.007399381
     33        1           0.000176829   -0.007535379   -0.000256083
     34        1          -0.011056260    0.006391656   -0.032610908
     35        1          -0.000239978    0.004697381    0.000032611
     36        6           0.001299581    0.008702782    0.024514686
     37        6           0.000634912    0.006097123   -0.004687897
     38        6          -0.007325011    0.000276149   -0.001598632
     39        6           0.003047167    0.000769042   -0.000371749
     40        1           0.000041409    0.000111695    0.000396229
     41        6          -0.001110985   -0.003198656    0.000826897
     42        1          -0.000231368    0.000232820    0.000366077
     43        6          -0.001569763    0.001805712   -0.001813537
     44        1           0.000092067    0.000097696   -0.000004981
     45        1          -0.000081085   -0.000104520    0.000001320
     46        8           0.003009728   -0.003303678    0.002669328
     47        1          -0.000109316    0.000214522   -0.000124532
 -------------------------------------------------------------------
 Cartesian Forces:  Max     0.032610908 RMS     0.005666024
 Z-matrix is all fixed cartesians, so copy forces.
 Leave Link  716 at Mon Mar  1 09:22:28 2021, MaxMem=   268435456 cpu:               1.8 elap:               0.1
 (Enter /public3/home/sc30001/g16/l123.exe)
 IRC-IRC-IRC-IRC-IRC-IRC-IRC-IRC-IRC-IRC-IRC-IRC-IRC-IRC-IRC-IRC-IRC-IRC
 Pt  5 Step number   1 out of a maximum of  20
 Using modified Bulirsch-Stoer corrector integration.
   Using distance weighted interpolants to fit PES.
 PreDWI: IReCr0= 2 IReCr1= 1 IReCr2= 1 IReCr3= 1
 Modified Bulirsch-Stoer Extrapolation Cycles:
    EPS =    0.000010000000000
    Cycle     1 NS=    48
      PEZero:  N= 2 I= 1 D=  5.42D-04 Err=  3.29D-05
    Cycle     2 NS=    64 Truncation Error =  0.000032877
      PEZero:  N= 3 I= 2 D=  5.42D-04 Err=  2.19D-05
      PEZero:  N= 3 I= 1 D=  1.08D-03 Err=  2.91D-08
    Cycle     3 NS=    96 Truncation Error =  0.000000029
 BS completed in    3 cycles and     208 integration steps.
 Maximum DWI energy   std dev =  0.000004851 at pt    36
 Maximum DWI gradient std dev =  0.011479094 at pt    38
 SUMMARY OF CORRECTOR INTEGRATION:
   Predictor End Point Energy = -1263.666378
   Old End Point Energy       = -1263.666378
   Corrected End Point Energy = -1263.666380
   Predictor End-Start Dist.  =     0.104134
   Old End-Start Dist.        =     0.104134
   New End-Start Dist.        =     0.104111
   New End-Old End Dist.      =     0.001432
 CORRECTOR INTEGRATION CONVERGENCE:
   Recorrection delta-x convergence threshold:    0.010000
   Delta-x Convergence Met
 Point Number:   5          Path Number:   1
                    CURRENT STRUCTURE
                Cartesian Coordinates (Ang):                
 ---------------------------------------------------------------------
 Center     Atomic                     Coordinates (Angstroms)
 Number     Number                        X           Y           Z
 ---------------------------------------------------------------------
      1          6                    1.099957    1.915020    0.322448
      2          6                    1.817310    1.068361   -0.535522
      3          6                    1.152688   -0.016156   -1.174474
      4          6                   -0.279362   -0.167849   -0.940369
      5          6                   -0.937893    0.739987   -0.066096
      6          6                   -0.283585    1.770343    0.570087
      7          6                   -1.040180   -1.169174   -1.535594
      8          6                   -2.407773   -1.277936   -1.280837
      9          6                   -3.023084   -0.379514   -0.415663
     10          8                   -2.279266    0.591232    0.161919
     11          6                   -4.421751   -0.346253   -0.036416
     12          6                   -4.911697    0.651679    0.839198
     13          6                   -6.243330    0.691794    1.204181
     14          6                   -7.136380   -0.271279    0.703266
     15          6                   -6.669892   -1.271579   -0.166938
     16          6                   -5.334218   -1.305043   -0.528355
     17          8                    1.799821    2.907324    0.920955
     18          8                    1.766747   -0.851490   -1.937634
     19          6                    3.292026    1.294611   -0.799381
     20          8                   -8.421841   -0.178890    1.095942
     21          1                   -0.816038    2.441185    1.235786
     22          1                   -0.541347   -1.863488   -2.204931
     23          1                   -2.991590   -2.055513   -1.753617
     24          1                   -4.232514    1.399490    1.230459
     25          1                   -6.621497    1.456261    1.874214
     26          1                   -7.356739   -2.019222   -0.555764
     27          1                   -5.004282   -2.090381   -1.199372
     28          1                    1.212008    3.449755    1.471461
     29          1                   -8.953629   -0.886380    0.695131
     30          1                    3.563981    2.318962   -0.539162
     31          6                    3.637867    0.949572   -2.267972
     32          1                    3.032793   -0.227375   -2.312897
     33          1                    2.961599    1.283350   -3.072852
     34          1                    4.098103   -0.130036   -1.802252
     35          1                    4.649046    1.244815   -2.564329
     36          6                    4.258276    0.287715   -0.101429
     37          6                    3.818781   -0.873122    0.583823
     38          6                    5.638300    0.607499   -0.031109
     39          6                    4.712938   -1.699700    1.243737
     40          1                    2.764969   -1.126541    0.590092
     41          6                    6.538854   -0.204221    0.639845
     42          1                    6.004554    1.515365   -0.506712
     43          6                    6.076706   -1.366853    1.279942
     44          1                    4.380609   -2.598084    1.753191
     45          1                    7.592861    0.061025    0.679956
     46          8                    6.891004   -2.207069    1.948196
     47          1                    7.807125   -1.886676    1.925562
 ---------------------------------------------------------------------
   CHANGE IN THE REACTION COORDINATE =    0.10411
   NET REACTION COORDINATE UP TO THIS POINT =    0.52060
  # OF POINTS ALONG THE PATH =   5
  # OF STEPS =   1

 Calculating another point on the path.
 Point Number  6 in FORWARD path direction.
 Using LQA Reaction Path Following.
   LQA: T_Est iteration completed in    3 iterations.
 IRC-IRC-IRC-IRC-IRC-IRC-IRC-IRC-IRC-IRC-IRC-IRC-IRC-IRC-IRC-IRC-IRC-IRC
 Leave Link  123 at Mon Mar  1 09:22:28 2021, MaxMem=   268435456 cpu:               3.2 elap:               0.2
 (Enter /public3/home/sc30001/g16/l202.exe)
                          Input orientation:                          
 ---------------------------------------------------------------------
 Center     Atomic      Atomic             Coordinates (Angstroms)
 Number     Number       Type             X           Y           Z
 ---------------------------------------------------------------------
      1          6           0        1.099805    1.915176    0.322608
      2          6           0        1.817252    1.068138   -0.535779
      3          6           0        1.152274   -0.015183   -1.173658
      4          6           0       -0.278996   -0.167872   -0.940402
      5          6           0       -0.937844    0.739940   -0.066115
      6          6           0       -0.283499    1.770357    0.570066
      7          6           0       -1.040326   -1.169301   -1.535655
      8          6           0       -2.407620   -1.277984   -1.280918
      9          6           0       -3.023174   -0.379415   -0.415557
     10          8           0       -2.279216    0.591202    0.161878
     11          6           0       -4.421681   -0.346253   -0.036434
     12          6           0       -4.911721    0.651707    0.839226
     13          6           0       -6.243298    0.691818    1.204191
     14          6           0       -7.136433   -0.271281    0.703278
     15          6           0       -6.669871   -1.271601   -0.166961
     16          6           0       -5.334243   -1.305071   -0.528372
     17          8           0        1.799781    2.907240    0.920870
     18          8           0        1.768221   -0.851165   -1.938554
     19          6           0        3.292497    1.294182   -0.799104
     20          8           0       -8.421784   -0.178894    1.095923
     21          1           0       -0.816038    2.441106    1.235808
     22          1           0       -0.541836   -1.863789   -2.205042
     23          1           0       -2.991492   -2.055536   -1.753652
     24          1           0       -4.232566    1.399526    1.230512
     25          1           0       -6.621471    1.456272    1.874224
     26          1           0       -7.356704   -2.019240   -0.555778
     27          1           0       -5.004339   -2.090423   -1.199379
     28          1           0        1.212234    3.449743    1.471666
     29          1           0       -8.953710   -0.886365    0.695181
     30          1           0        3.563786    2.318863   -0.539526
     31          6           0        3.639349    0.948973   -2.266987
     32          1           0        3.002288   -0.243753   -2.304499
     33          1           0        2.961761    1.275178   -3.073111
     34          1           0        4.086142   -0.123189   -1.837615
     35          1           0        4.648789    1.250081   -2.564248
     36          6           0        4.258388    0.288506   -0.099207
     37          6           0        3.818841   -0.872569    0.583403
     38          6           0        5.637637    0.607528   -0.031247
     39          6           0        4.713214   -1.699631    1.243704
     40          1           0        2.765016   -1.126426    0.590524
     41          6           0        6.538752   -0.204510    0.639919
     42          1           0        6.004297    1.515618   -0.506321
     43          6           0        6.076564   -1.366691    1.279778
     44          1           0        4.380711   -2.597980    1.753185
     45          1           0        7.592773    0.060910    0.679957
     46          8           0        6.891210   -2.207295    1.948380
     47          1           0        7.806999   -1.886444    1.925425
 ---------------------------------------------------------------------
                    Distance matrix (angstroms):
                    1          2          3          4          5
     1  C    0.000000
     2  C    1.403222   0.000000
     3  C    2.442918   1.422206   0.000000
     4  C    2.799174   2.466921   1.458169   0.000000
     5  C    2.384176   2.814045   2.483033   1.422174   0.000000
     6  C    1.412706   2.475714   2.879266   2.457288   1.376464
     7  C    4.188949   3.764523   2.504101   1.391692   2.411483
     8  C    5.006954   4.889689   3.778758   2.424734   2.776329
     9  C    4.775875   5.053670   4.259313   2.801914   2.392419
    10  O    3.632702   4.182732   3.731820   2.406677   1.368717
    11  C    5.977438   6.416707   5.698408   4.243915   3.649359
    12  C    6.164551   6.880635   6.424055   5.030003   4.076657
    13  C    7.496329   8.254791   7.800545   6.396190   5.455625
    14  C    8.530013   9.137712   8.502420   7.052434   6.327484
    15  C    8.412080   8.811451   7.986111   6.531440   6.075575
    16  C    7.245076   7.534989   6.644931   5.197933   4.870737
    17  O    1.353542   2.346151   3.653336   4.152344   3.628487
    18  O    3.634869   2.377795   1.289699   2.377876   3.655192
    19  C    2.540033   1.515514   2.536786   3.861752   4.328999
    20  O    9.779765  10.442959   9.840751   8.393553   7.629152
    21  H    2.186547   3.458002   3.963979   3.439632   2.145648
    22  H    4.833691   4.116787   2.711292   2.131791   3.392821
    23  H    6.067628   5.862130   4.655129   3.403275   3.857453
    24  H    5.433633   6.311094   6.064482   4.774968   3.601596
    25  H    7.888992   8.784691   8.478553   7.126496   6.048278
    26  H    9.368230   9.679555   8.763603   7.325944   7.003900
    27  H    7.458005   7.546587   6.497012   5.108046   5.082482
    28  H    1.920383   3.172999   4.359707   4.596626   3.785583
    29  H   10.443208  11.015851  10.314185   8.856750   8.214533
    30  H    2.641485   2.148187   3.415449   4.594729   4.793932
    31  C    3.753510   2.516211   2.882795   4.284928   5.083131
    32  H    3.896422   2.500748   2.180274   3.554341   4.637095
    33  H    3.925225   2.791205   2.923559   4.139246   4.953325
    34  H    4.211853   2.874352   3.009998   4.456615   5.396631
    35  H    4.622940   3.487892   3.969918   5.378711   6.140958
    36  C    3.577797   2.599532   3.300700   4.637214   5.215910
    37  C    3.902908   3.004209   3.306502   4.428414   5.064396
    38  C    4.735723   3.880986   4.670263   6.036088   6.576906
    39  C    5.193454   4.383343   4.621829   5.660279   6.292979
    40  H    3.477938   2.642523   2.635933   3.539572   4.198294
    41  C    5.846016   5.029360   5.686744   6.998603   7.569012
    42  H    4.990072   4.210992   5.131357   6.519382   6.999198
    43  C    6.037794   5.231289   5.665206   6.838093   7.446559
    44  H    5.760162   5.025048   5.065576   5.905396   6.537476
    45  H    6.761999   5.987417   6.702366   8.040065   8.590059
    46  O    7.292343   6.530280   6.891144   7.994758   8.604561
    47  H    7.874503   7.117876   7.575705   8.749273   9.345395
                    6          7          8          9         10
     6  C    0.000000
     7  C    3.694379   0.000000
     8  C    4.150954   1.395061   0.000000
     9  C    3.619225   2.410441   1.391109   0.000000
    10  O    2.353702   2.741502   2.364742   1.352405   0.000000
    11  C    4.687476   3.789278   2.544269   1.449364   2.346977
    12  C    4.769095   4.893243   3.806474   2.490844   2.718923
    13  C    6.089710   6.167774   4.976778   3.760362   4.100059
    14  C    7.151835   6.556050   5.226104   4.264081   4.962817
    15  C    7.112135   5.794443   4.405420   3.762472   4.780797
    16  C    6.014552   4.412570   3.021950   2.492109   3.661350
    17  O    2.399087   5.542463   6.329786   5.987406   4.751665
    18  O    4.168346   2.855079   4.248800   5.049706   4.782676
    19  C    3.858642   5.038314   6.272122   6.544901   5.697513
    20  O    8.384974   7.898863   6.559539   5.609793   6.260721
    21  H    1.084764   4.557011   4.764312   3.943830   2.591594
    22  H    4.579845   1.085765   2.162942   3.400391   3.827242
    23  H    5.231668   2.154062   1.081190   2.144968   3.343922
    24  H    4.021049   4.943779   4.099607   2.708654   2.368743
    25  H    6.478376   7.047700   5.931915   4.643337   4.747172
    26  H    8.103012   6.448193   5.056553   4.635534   5.754157
    27  H    6.350031   4.083497   2.722068   2.732571   4.058377
    28  H    2.422898   5.954290   6.559837   6.013546   4.698620
    29  H    9.068979   8.226684   6.849060   6.054915   6.856856
    30  H    4.041492   5.861520   7.010325   7.119278   6.133307
    31  C    4.910426   5.188573   6.519011   7.041422   6.407558
    32  H    4.807927   4.217877   5.602183   6.316066   5.888501
    33  H    4.904045   4.935175   6.209738   6.754237   6.196840
    34  H    5.336310   5.240820   6.619093   7.254672   6.710150
    35  H    5.867033   6.267171   7.604666   8.132105   7.474165
    36  C    4.824163   5.680225   6.948813   7.318972   6.549814
    37  C    4.880003   5.309422   6.512209   6.932120   6.285428
    38  C    6.064124   7.072167   8.357211   8.725330   7.919225
    39  C    6.120600   6.411654   7.566887   8.021709   7.437227
    40  H    4.205380   4.359255   5.502856   5.922277   5.345864
    41  C    7.102682   7.943951   9.213009   9.621593   8.866693
    42  H    6.384346   7.608878   8.897446   9.224674   8.361676
    43  C    7.127072   7.656092   8.862641   9.308819   8.654601
    44  H    6.498999   6.499634   7.551795   8.027639   7.553660
    45  H    8.060393   8.997374  10.278400  10.681402   9.899787
    46  O    8.318528   8.724975   9.887377  10.354919   9.752943
    47  H    8.981389   9.527252  10.723306  11.182307  10.534732
                   11         12         13         14         15
    11  C    0.000000
    12  C    1.415219   0.000000
    13  C    2.436192   1.381269   0.000000
    14  C    2.814725   2.412413   1.405761   0.000000
    15  C    2.434680   2.793317   2.432496   1.405574   0.000000
    16  C    1.412128   2.424423   2.795660   2.415279   1.384066
    17  O    7.085777   7.080844   8.347424   9.487163   9.506897
    18  O    6.495220   7.388932   8.743116   9.306364   8.632306
    19  C    7.923460   8.390834   9.762552  10.652249  10.306873
    20  O    4.160657   3.616121   2.348545   1.347157   2.420348
    21  H    4.731662   4.487076   5.702295   6.898408   7.072434
    22  H    4.696698   5.889922   7.117630   7.381268   6.485158
    23  H    2.813527   4.211825   5.183728   5.138153   4.081987
    24  H    2.165332   1.083323   2.131804   3.391462   3.876636
    25  H    3.426191   2.154481   1.084596   2.149591   3.407356
    26  H    3.418036   3.880456   3.418626   2.165434   1.087144
    27  H    2.175790   3.418153   3.879824   3.387508   2.123760
    28  H    6.958803   6.762530   7.953783   9.172605   9.332940
    29  H    4.622366   4.327134   3.177434   1.918564   2.471359
    30  H    8.433483   8.747262  10.092905  11.079175  10.851635
    31  C    8.463639   9.102622  10.477687  11.244065  10.752725
    32  H    7.763371   8.562499   9.933129  10.575497   9.958725
    33  H    8.146513   8.814013  10.167042  10.891565  10.377868
    34  H    8.699256   9.419526  10.798803  11.507574  10.945398
    35  H    9.550473  10.165876  11.539079  12.324071  11.841365
    36  C    8.703474   9.225155  10.589945  11.436753  11.039266
    37  C    8.280544   8.866317  10.201927  10.972418  10.523087
    38  C   10.104434  10.585302  11.945293  12.825315  12.450875
    39  C    9.322912   9.916238  11.214533  11.947652  11.478145
    40  H    7.256057   7.883902   9.210447   9.938948   9.466359
    41  C   10.982196  11.484170  12.825857  13.675495  13.276199
    42  H   10.601338  11.032511  12.393873  13.316716  12.981460
    43  C   10.629527  11.180807  12.490884  13.270855  12.828629
    44  H    9.260406   9.886612  11.135248  11.796629  11.294318
    45  H   12.042678  12.519456  13.860365  14.732970  14.349769
    46  O   11.635483  12.194807  13.471228  14.215246  13.756930
    47  H   12.480453  13.014911  14.303093  15.080072  14.640215
                   16         17         18         19         20
    16  C    0.000000
    17  O    8.410598   0.000000
    18  O    7.255318   4.722595   0.000000
    19  C    9.013881   2.790782   2.867800   0.000000
    20  O    3.665995  10.678729  10.653460  11.957653   0.000000
    21  H    6.128650   2.675626   5.253001   4.726136   8.045579
    22  H    5.107891   6.165809   2.536294   5.162514   8.707975
    23  H    2.748272   7.398548   4.913203   7.184726   6.413263
    24  H    3.409136   6.225616   7.149688   7.794679   4.478735
    25  H    3.880004   8.598353   9.499919  10.269357   2.553556
    26  H    2.145027  10.501996   9.302727  11.155423   2.692469
    27  H    1.084374   8.704489   6.924572   8.969573   4.538865
    28  H    8.334553   0.971029   5.516931   3.759033  10.301577
    29  H    3.843557  11.405259  11.040724  12.528258   0.971625
    30  H    9.607703   2.364457   3.902617   1.091307  12.351817
    31  C    9.414290   4.169082   2.617153   1.547306  12.571881
    32  H    8.589457   4.666667   1.423301   2.171561  11.919585
    33  H    9.053015   4.468300   2.689442   2.298011  12.209844
    34  H    9.584081   4.692567   2.431644   1.928035  12.847450
    35  H   10.504024   4.796776   3.620000   2.226478  13.648395
    36  C    9.733563   3.734042   3.298937   1.560188  12.744943
    37  C    9.230495   4.298539   3.250503   2.623580  12.270972
    38  C   11.148422   4.574313   4.553898   2.561402  14.126439
    39  C   10.210158   5.460363   4.418103   3.892867  13.223565
    40  H    8.178132   4.160681   2.732326   2.840536  11.238227
    41  C   11.980991   5.676246   5.461195   3.854223  14.967506
    42  H   11.684146   4.653111   5.059377   2.736534  14.613363
    43  C   11.553343   6.056911   5.402337   4.376416  14.548085
    44  H   10.062676   6.136888   4.848237   4.779886  13.045607
    45  H   13.055026   6.458977   6.450882   4.711788  16.021753
    46  O   12.506399   7.289505   6.572089   5.723613  15.470259
    47  H   13.381008   7.750820   7.243547   6.157936  16.339438
                   21         22         23         24         25
    21  H    0.000000
    22  H    5.517858   0.000000
    23  H    5.821449   2.498266   0.000000
    24  H    3.571776   6.006142   4.731064   0.000000
    25  H    5.922881   8.038978   6.218604   2.474762   0.000000
    26  H    8.116945   7.013320   4.526732   4.963772   4.304029
    27  H    6.633759   4.580027   2.088059   4.322008   4.963990
    28  H    2.277469   6.695413   7.640817   5.823006   8.093387
    29  H    8.808294   8.951328   6.550709   5.272673   3.509620
    30  H    4.727537   6.093001   7.973779   8.047442  10.502843
    31  C    5.860589   5.039621   7.297852   8.625692  11.076615
    32  H    5.858485   3.898105   6.285808   8.218259  10.628665
    33  H    5.847900   4.783498   6.948083   8.384211  10.786438
    34  H    6.328736   4.958111   7.337159   8.996275  11.442264
    35  H    6.761900   6.063646   8.364093   9.659244  12.114507
    36  C    5.671486   5.666487   7.796954   8.665958  11.118877
    37  C    5.734821   5.270052   7.296703   8.390848  10.774498
    38  C    6.827690   7.001334   9.193500   9.981994  12.435308
    39  C    6.907850   6.287794   8.274859   9.467414  11.782714
    40  H    5.095844   4.392513   6.284568   7.467006   9.819590
    41  C    7.838833   7.809080   9.999051  10.906101  13.321905
    42  H    7.099895   7.560284   9.758749  10.383807  12.848366
    43  C    7.874593   7.496286   9.586753  10.673920  13.021619
    44  H    7.257153   6.359094   8.181780   9.510089  11.726023
    45  H    8.756849   8.843051  11.064739  11.913591  14.332411
    46  O    9.028680   8.521684  10.554424  11.715925  14.000706
    47  H    9.672644   9.314737  11.409277  12.499266  14.810710
                   26         27         28         29         30
    26  H    0.000000
    27  H    2.439859   0.000000
    28  H   10.365665   8.744924   0.000000
    29  H    2.323517   4.542758  11.079313   0.000000
    30  H   11.750597   9.658674   3.294476  12.980204   0.000000
    31  C   11.517453   9.224481   5.110994  13.066294   2.205999
    32  H   10.654534   8.290811   5.577241  12.343294   3.161869
    33  H   11.120292   8.848553   5.333345  12.682695   2.805489
    34  H   11.669483   9.322778   5.654779  13.305458   2.814518
    35  H   12.603740  10.305566   5.739078  14.149779   2.533580
    36  C   11.850930   9.626412   4.662629  13.287999   2.190594
    37  C   11.291829   9.083500   5.125016  12.773047   3.392825
    38  C   13.267552  11.040612   5.470020  14.685599   2.736398
    39  C   12.207507  10.027572   6.230961  13.702083   4.544159
    40  H   10.225476   8.030935   4.912114  11.721652   3.712825
    41  C   14.064375  11.839874   6.512846  15.507558   4.075405
    42  H   13.820782  11.604909   5.533275  15.197207   2.569513
    43  C   13.573791  11.377892   6.848106  15.049306   4.817388
    44  H   11.976359   9.851620   6.833260  13.485392   5.486277
    45  H   15.144006  12.916941   7.267892  16.573583   4.776842
    46  O   14.467524  12.305533   8.029950  15.949196   6.143902
    47  H   15.365934  13.188495   8.495394  16.835529   6.462619
                   31         32         33         34         35
    31  C    0.000000
    32  H    1.352719   0.000000
    33  H    1.102439   1.702809   0.000000
    34  H    1.238352   1.186278   2.178558   0.000000
    35  H    1.094531   2.238297   1.762281   1.652403   0.000000
    36  C    2.349191   2.593145   3.390998   1.794777   2.674596
    37  C    3.387471   3.066293   4.326373   2.548402   3.886150
    38  C    3.017991   3.582935   4.105972   2.490793   2.794063
    39  C    4.526946   4.199594   5.527383   3.517515   4.817202
    40  H    3.638284   3.035880   4.385047   2.940700   4.375953
    41  C    4.264641   4.601926   5.363854   3.487132   3.994306
    42  H    3.002334   3.916745   3.987887   2.852605   2.478503
    43  C    4.886907   4.853783   5.969012   3.902078   4.864418
    44  H    5.412234   4.889503   6.348851   4.370950   5.789617
    45  H    5.010258   5.483826   6.083275   4.320708   4.539386
    46  O    6.189180   6.088201   7.265229   5.152248   6.111113
    47  H    6.556311   6.608778   7.645754   5.578021   6.322123
                   36         37         38         39         40
    36  C    0.000000
    37  C    1.416776   0.000000
    38  C    1.417293   2.424149   0.000000
    39  C    2.441918   1.385616   2.793391   0.000000
    40  H    2.169775   1.083993   3.412498   2.133233   0.000000
    41  C    2.447331   2.801323   1.386318   2.435678   3.885029
    42  H    2.172496   3.415721   1.088468   3.881662   4.321621
    43  C    2.819049   2.413796   2.410183   1.403878   3.391039
    44  H    3.431927   2.158965   3.878058   1.084971   2.475423
    45  H    3.431765   3.888865   2.151083   3.421867   4.972424
    46  O    4.165739   3.617196   3.662457   2.344773   4.476329
    47  H    4.628410   4.328322   3.841171   3.173508   5.270786
                   41         42         43         44         45
    41  C    0.000000
    42  H    2.135029   0.000000
    43  C    1.404884   3.391618   0.000000
    44  H    3.409574   4.966194   2.148512   0.000000
    45  H    1.087663   2.459000   2.167191   4.305677   0.000000
    46  O    2.418148   4.546674   1.348070   2.548204   2.691810
    47  H    2.467768   4.553806   1.918700   3.503627   2.321481
                   46         47
    46  O    0.000000
    47  H    0.970640   0.000000
 Symmetry turned off by external request.
 Stoichiometry    C23H19O5(1+)
 Framework group  C1[X(C23H19O5)]
 Deg. of freedom   135
 Full point group                 C1      NOp   1
 Rotational constants (GHZ):           0.4893537           0.0627928           0.0616826
 Leave Link  202 at Mon Mar  1 09:22:28 2021, MaxMem=   268435456 cpu:               1.8 elap:               0.1
 (Enter /public3/home/sc30001/g16/l301.exe)
 Standard basis: 6-31G(d) (6D, 7F)
 Ernie: Thresh=  0.10000D-02 Tol=  0.10000D-05 Strict=F.
   458 basis functions,   860 primitive gaussians,   458 cartesian basis functions
    98 alpha electrons       98 beta electrons
       nuclear repulsion energy      2392.8744208129 Hartrees.
 IExCor=  402 DFT=T Ex+Corr=B3LYP ExCW=0 ScaHFX=  0.200000
 ScaDFX=  0.800000  0.720000  1.000000  0.810000 ScalE2=  1.000000  1.000000
 IRadAn=      5 IRanWt=     -1 IRanGd=            0 ICorTp=0 IEmpDi=  4
 NAtoms=   47 NActive=   47 NUniq=   47 SFac= 1.00D+00 NAtFMM=   60 NAOKFM=F Big=F
 Integral buffers will be    131072 words long.
 Raffenetti 2 integral format.
 Two-electron integral symmetry is turned off.
 Leave Link  301 at Mon Mar  1 09:22:28 2021, MaxMem=   268435456 cpu:               0.8 elap:               0.1
 (Enter /public3/home/sc30001/g16/l302.exe)
 NPDir=0 NMtPBC=     1 NCelOv=     1 NCel=       1 NClECP=     1 NCelD=      1
         NCelK=      1 NCelE2=     1 NClLst=     1 CellRange=     0.0.
 One-electron integrals computed using PRISM.
 NBasis=   458 RedAO= T EigKep=  3.15D-04  NBF=   458
 NBsUse=   458 1.00D-06 EigRej= -1.00D+00 NBFU=   458
 Precomputing XC quadrature grid using
 IXCGrd= 4 IRadAn=           5 IRanWt=          -1 IRanGd=           0 AccXCQ= 0.00D+00.
 Generated NRdTot=       0 NPtTot=           0 NUsed=           0 NTot=          32
 NSgBfM=   441   441   441   441   441 MxSgAt=    47 MxSgA2=    47.
 Leave Link  302 at Mon Mar  1 09:22:29 2021, MaxMem=   268435456 cpu:              11.0 elap:               0.5
 (Enter /public3/home/sc30001/g16/l303.exe)
 DipDrv:  MaxL=1.
 Leave Link  303 at Mon Mar  1 09:22:29 2021, MaxMem=   268435456 cpu:               1.6 elap:               0.1
 (Enter /public3/home/sc30001/g16/l401.exe)
 Initial guess from the checkpoint file:  "irc2.chk"
 B after Tr=    -0.000207   -0.000060   -0.000123
         Rot=    1.000000    0.000016   -0.000012    0.000002 Ang=   0.00 deg.
 Guess basis will be translated and rotated to current coordinates.
 JPrj=2 DoOrth=T DoCkMO=T.
 Generating alternative initial guess.
 ExpMin= 1.61D-01 ExpMax= 5.48D+03 ExpMxC= 8.25D+02 IAcc=2 IRadAn=         4 AccDes= 0.00D+00
 Harris functional with IExCor=  402 and IRadAn=       4 diagonalized for initial guess.
 HarFok:  IExCor=  402 AccDes= 0.00D+00 IRadAn=         4 IDoV= 1 UseB2=F ITyADJ=14
 ICtDFT=  3500011 ScaDFX=  1.000000  1.000000  1.000000  1.000000
 FoFCou: FMM=F IPFlag=           0 FMFlag=      100000 FMFlg1=           0
         NFxFlg=           0 DoJE=T BraDBF=F KetDBF=T FulRan=T
         wScrn=  0.000000 ICntrl=       500 IOpCl=  0 I1Cent=   200000004 NGrid=           0
         NMat0=    1 NMatS0=      1 NMatT0=    0 NMatD0=    1 NMtDS0=    0 NMtDT0=    0
 Symmetry not used in FoFCou.
 Harris En= -1263.66530849186    
 Leave Link  401 at Mon Mar  1 09:22:30 2021, MaxMem=   268435456 cpu:              20.5 elap:               0.9
 (Enter /public3/home/sc30001/g16/l502.exe)
 Two-electron integral symmetry not used.
 Closed shell SCF:
 Using DIIS extrapolation, IDIIS=  1040.
 NGot=   268435456 LenX=   268001017 LenY=   267790795
 Requested convergence on RMS density matrix=1.00D-08 within 128 cycles.
 Requested convergence on MAX density matrix=1.00D-06.
 Requested convergence on             energy=1.00D-06.
 No special actions if energy rises.
 Fock matrices will be formed incrementally for  20 cycles.
 Integral accuracy reduced to 1.0D-05 until final iterations.

 Cycle   1  Pass 0  IDiag  1:
 FoFJK:  IHMeth= 1 ICntrl=       0 DoSepK=F KAlg= 0 I1Cent=           0 FoldK=F
 IRaf= 620000000 NMat=       1 IRICut=       1 DoRegI=T DoRafI=F ISym2E= 0 IDoP0=0 IntGTp=1.
 FoFCou: FMM=F IPFlag=           0 FMFlag=      100000 FMFlg1=           0
         NFxFlg=           0 DoJE=F BraDBF=F KetDBF=F FulRan=T
         wScrn=  0.000000 ICntrl=         0 IOpCl=  0 I1Cent=           0 NGrid=           0
         NMat0=    1 NMatS0=      1 NMatT0=    0 NMatD0=    1 NMtDS0=    0 NMtDT0=    0
 Symmetry not used in FoFCou.
 E= -1263.67122350272    
 DIIS: error= 3.72D-04 at cycle   1 NSaved=   1.
 NSaved= 1 IEnMin= 1 EnMin= -1263.67122350272     IErMin= 1 ErrMin= 3.72D-04
 ErrMax= 3.72D-04  0.00D+00 EMaxC= 1.00D-01 BMatC= 3.24D-04 BMatP= 3.24D-04
 IDIUse=3 WtCom= 9.96D-01 WtEn= 3.72D-03
 Coeff-Com:  0.100D+01
 Coeff-En:   0.100D+01
 Coeff:      0.100D+01
 Gap=     1.630 Goal=   None    Shift=    0.000
 RMSDP=1.36D-04 MaxDP=8.20D-03              OVMax= 1.53D-02

 Cycle   2  Pass 0  IDiag  1:
 RMSU=  1.35D-04    CP:  1.00D+00
 E= -1263.67190388098     Delta-E=       -0.000680378267 Rises=F Damp=F
 DIIS: error= 3.40D-04 at cycle   2 NSaved=   2.
 NSaved= 2 IEnMin= 2 EnMin= -1263.67190388098     IErMin= 2 ErrMin= 3.40D-04
 ErrMax= 3.40D-04  0.00D+00 EMaxC= 1.00D-01 BMatC= 1.23D-04 BMatP= 3.24D-04
 IDIUse=3 WtCom= 9.97D-01 WtEn= 3.40D-03
 Coeff-Com:  0.301D+00 0.699D+00
 Coeff-En:   0.000D+00 0.100D+01
 Coeff:      0.300D+00 0.700D+00
 Gap=     0.109 Goal=   None    Shift=    0.000
 RMSDP=6.31D-05 MaxDP=4.21D-03 DE=-6.80D-04 OVMax= 6.79D-03

 Cycle   3  Pass 0  IDiag  1:
 RMSU=  5.75D-05    CP:  1.00D+00  8.09D-01
 E= -1263.67183935846     Delta-E=        0.000064522522 Rises=F Damp=F
 DIIS: error= 4.72D-04 at cycle   3 NSaved=   3.
 NSaved= 3 IEnMin= 2 EnMin= -1263.67190388098     IErMin= 2 ErrMin= 3.40D-04
 ErrMax= 4.72D-04  0.00D+00 EMaxC= 1.00D-01 BMatC= 2.01D-04 BMatP= 1.23D-04
 IDIUse=3 WtCom= 3.15D-01 WtEn= 6.85D-01
 Coeff-Com: -0.305D-01 0.575D+00 0.455D+00
 Coeff-En:   0.000D+00 0.583D+00 0.417D+00
 Coeff:     -0.963D-02 0.580D+00 0.429D+00
 Gap=     0.109 Goal=   None    Shift=    0.000
 RMSDP=3.81D-05 MaxDP=2.54D-03 DE= 6.45D-05 OVMax= 4.30D-03

 Cycle   4  Pass 0  IDiag  1:
 RMSU=  1.33D-05    CP:  1.00D+00  9.73D-01  5.14D-01
 E= -1263.67202272371     Delta-E=       -0.000183365252 Rises=F Damp=F
 DIIS: error= 3.72D-05 at cycle   4 NSaved=   4.
 NSaved= 4 IEnMin= 4 EnMin= -1263.67202272371     IErMin= 4 ErrMin= 3.72D-05
 ErrMax= 3.72D-05  0.00D+00 EMaxC= 1.00D-01 BMatC= 2.06D-06 BMatP= 1.23D-04
 IDIUse=1 WtCom= 1.00D+00 WtEn= 0.00D+00
 Coeff-Com: -0.232D-01 0.234D+00 0.184D+00 0.606D+00
 Coeff:     -0.232D-01 0.234D+00 0.184D+00 0.606D+00
 Gap=     0.109 Goal=   None    Shift=    0.000
 RMSDP=6.31D-06 MaxDP=3.80D-04 DE=-1.83D-04 OVMax= 8.52D-04

 Initial convergence to 1.0D-05 achieved.  Increase integral accuracy.
 Cycle   5  Pass 1  IDiag  1:
 E= -1263.67198402809     Delta-E=        0.000038695629 Rises=F Damp=F
 DIIS: error= 5.62D-05 at cycle   1 NSaved=   1.
 NSaved= 1 IEnMin= 1 EnMin= -1263.67198402809     IErMin= 1 ErrMin= 5.62D-05
 ErrMax= 5.62D-05  0.00D+00 EMaxC= 1.00D-01 BMatC= 2.15D-06 BMatP= 2.15D-06
 IDIUse=1 WtCom= 1.00D+00 WtEn= 0.00D+00
 Coeff-Com:  0.100D+01
 Coeff:      0.100D+01
 Gap=     0.109 Goal=   None    Shift=    0.000
 RMSDP=6.31D-06 MaxDP=3.80D-04 DE= 3.87D-05 OVMax= 9.31D-04

 Cycle   6  Pass 1  IDiag  1:
 RMSU=  3.81D-05    CP:  1.00D+00
 E= -1263.67198244265     Delta-E=        0.000001585434 Rises=F Damp=F
 DIIS: error= 5.97D-05 at cycle   2 NSaved=   2.
 NSaved= 2 IEnMin= 1 EnMin= -1263.67198402809     IErMin= 1 ErrMin= 5.62D-05
 ErrMax= 5.97D-05  0.00D+00 EMaxC= 1.00D-01 BMatC= 3.22D-06 BMatP= 2.15D-06
 IDIUse=1 WtCom= 1.00D+00 WtEn= 0.00D+00
 Coeff-Com:  0.563D+00 0.437D+00
 Coeff:      0.563D+00 0.437D+00
 Gap=     0.109 Goal=   None    Shift=    0.000
 RMSDP=6.35D-06 MaxDP=3.15D-04 DE= 1.59D-06 OVMax= 8.33D-04

 Cycle   7  Pass 1  IDiag  1:
 RMSU=  6.28D-06    CP:  1.00D+00  9.75D-01
 E= -1263.67198550787     Delta-E=       -0.000003065220 Rises=F Damp=F
 DIIS: error= 2.51D-05 at cycle   3 NSaved=   3.
 NSaved= 3 IEnMin= 3 EnMin= -1263.67198550787     IErMin= 3 ErrMin= 2.51D-05
 ErrMax= 2.51D-05  0.00D+00 EMaxC= 1.00D-01 BMatC= 4.46D-07 BMatP= 2.15D-06
 IDIUse=1 WtCom= 1.00D+00 WtEn= 0.00D+00
 Coeff-Com:  0.481D-01 0.269D+00 0.683D+00
 Coeff:      0.481D-01 0.269D+00 0.683D+00
 Gap=     0.109 Goal=   None    Shift=    0.000
 RMSDP=2.28D-06 MaxDP=1.10D-04 DE=-3.07D-06 OVMax= 2.91D-04

 Cycle   8  Pass 1  IDiag  1:
 RMSU=  1.28D-06    CP:  1.00D+00  9.88D-01  7.11D-01
 E= -1263.67198590653     Delta-E=       -0.000000398655 Rises=F Damp=F
 DIIS: error= 9.44D-06 at cycle   4 NSaved=   4.
 NSaved= 4 IEnMin= 4 EnMin= -1263.67198590653     IErMin= 4 ErrMin= 9.44D-06
 ErrMax= 9.44D-06  0.00D+00 EMaxC= 1.00D-01 BMatC= 1.04D-07 BMatP= 4.46D-07
 IDIUse=1 WtCom= 1.00D+00 WtEn= 0.00D+00
 Coeff-Com: -0.231D-02 0.160D+00 0.475D+00 0.367D+00
 Coeff:     -0.231D-02 0.160D+00 0.475D+00 0.367D+00
 Gap=     0.109 Goal=   None    Shift=    0.000
 RMSDP=8.79D-07 MaxDP=5.13D-05 DE=-3.99D-07 OVMax= 1.07D-04

 Cycle   9  Pass 1  IDiag  1:
 RMSU=  2.07D-07    CP:  1.00D+00  9.89D-01  7.39D-01  3.51D-01
 E= -1263.67198600432     Delta-E=       -0.000000097792 Rises=F Damp=F
 DIIS: error= 1.45D-06 at cycle   5 NSaved=   5.
 NSaved= 5 IEnMin= 5 EnMin= -1263.67198600432     IErMin= 5 ErrMin= 1.45D-06
 ErrMax= 1.45D-06  0.00D+00 EMaxC= 1.00D-01 BMatC= 1.56D-09 BMatP= 1.04D-07
 IDIUse=1 WtCom= 1.00D+00 WtEn= 0.00D+00
 Coeff-Com: -0.238D-02 0.932D-01 0.281D+00 0.225D+00 0.404D+00
 Coeff:     -0.238D-02 0.932D-01 0.281D+00 0.225D+00 0.404D+00
 Gap=     0.109 Goal=   None    Shift=    0.000
 RMSDP=1.11D-07 MaxDP=5.53D-06 DE=-9.78D-08 OVMax= 1.47D-05

 Cycle  10  Pass 1  IDiag  1:
 RMSU=  7.34D-08    CP:  1.00D+00  9.89D-01  7.40D-01  3.79D-01  6.41D-01
 E= -1263.67198600582     Delta-E=       -0.000000001499 Rises=F Damp=F
 DIIS: error= 2.69D-07 at cycle   6 NSaved=   6.
 NSaved= 6 IEnMin= 6 EnMin= -1263.67198600582     IErMin= 6 ErrMin= 2.69D-07
 ErrMax= 2.69D-07  0.00D+00 EMaxC= 1.00D-01 BMatC= 6.50D-11 BMatP= 1.56D-09
 IDIUse=1 WtCom= 1.00D+00 WtEn= 0.00D+00
 Coeff-Com: -0.763D-03 0.209D-01 0.647D-01 0.490D-01 0.187D+00 0.679D+00
 Coeff:     -0.763D-03 0.209D-01 0.647D-01 0.490D-01 0.187D+00 0.679D+00
 Gap=     0.109 Goal=   None    Shift=    0.000
 RMSDP=2.90D-08 MaxDP=1.42D-06 DE=-1.50D-09 OVMax= 2.83D-06

 Cycle  11  Pass 1  IDiag  1:
 RMSU=  2.25D-08    CP:  1.00D+00  9.89D-01  7.41D-01  3.78D-01  7.22D-01
                    CP:  9.10D-01
 E= -1263.67198600587     Delta-E=       -0.000000000055 Rises=F Damp=F
 DIIS: error= 1.15D-07 at cycle   7 NSaved=   7.
 NSaved= 7 IEnMin= 7 EnMin= -1263.67198600587     IErMin= 7 ErrMin= 1.15D-07
 ErrMax= 1.15D-07  0.00D+00 EMaxC= 1.00D-01 BMatC= 1.65D-11 BMatP= 6.50D-11
 IDIUse=1 WtCom= 1.00D+00 WtEn= 0.00D+00
 Coeff-Com: -0.120D-03-0.315D-04 0.114D-02-0.211D-02 0.636D-01 0.403D+00
 Coeff-Com:  0.535D+00
 Coeff:     -0.120D-03-0.315D-04 0.114D-02-0.211D-02 0.636D-01 0.403D+00
 Coeff:      0.535D+00
 Gap=     0.109 Goal=   None    Shift=    0.000
 RMSDP=1.44D-08 MaxDP=5.51D-07 DE=-5.46D-11 OVMax= 1.77D-06

 Cycle  12  Pass 1  IDiag  1:
 RMSU=  9.29D-09    CP:  1.00D+00  9.89D-01  7.41D-01  3.75D-01  7.37D-01
                    CP:  9.96D-01  6.60D-01
 E= -1263.67198600590     Delta-E=       -0.000000000025 Rises=F Damp=F
 DIIS: error= 4.94D-08 at cycle   8 NSaved=   8.
 NSaved= 8 IEnMin= 8 EnMin= -1263.67198600590     IErMin= 8 ErrMin= 4.94D-08
 ErrMax= 4.94D-08  0.00D+00 EMaxC= 1.00D-01 BMatC= 2.18D-12 BMatP= 1.65D-11
 IDIUse=1 WtCom= 1.00D+00 WtEn= 0.00D+00
 Coeff-Com:  0.799D-04-0.418D-02-0.121D-01-0.115D-01 0.968D-03 0.801D-01
 Coeff-Com:  0.298D+00 0.649D+00
 Coeff:      0.799D-04-0.418D-02-0.121D-01-0.115D-01 0.968D-03 0.801D-01
 Coeff:      0.298D+00 0.649D+00
 Gap=     0.109 Goal=   None    Shift=    0.000
 RMSDP=5.26D-09 MaxDP=2.06D-07 DE=-2.50D-11 OVMax= 6.63D-07

 SCF Done:  E(RB3LYP) =  -1263.67198601     A.U. after   12 cycles
            NFock= 12  Conv=0.53D-08     -V/T= 2.0094
 KE= 1.251950729938D+03 PE=-7.705050835830D+03 EE= 2.796553699074D+03
 Leave Link  502 at Mon Mar  1 09:22:51 2021, MaxMem=   268435456 cpu:             515.7 elap:              21.6
 (Enter /public3/home/sc30001/g16/l801.exe)
 DoSCS=F DFT=T ScalE2(SS,OS)=  1.000000  1.000000
 Range of M.O.s used for correlation:     1   458
 NBasis=   458 NAE=    98 NBE=    98 NFC=     0 NFV=     0
 NROrb=    458 NOA=    98 NOB=    98 NVA=   360 NVB=   360
 Leave Link  801 at Mon Mar  1 09:22:52 2021, MaxMem=   268435456 cpu:               0.8 elap:               0.1
 (Enter /public3/home/sc30001/g16/l1101.exe)
 Leave Link 1101 at Mon Mar  1 09:22:52 2021, MaxMem=   268435456 cpu:               0.9 elap:               0.1
 (Enter /public3/home/sc30001/g16/l1102.exe)
 Symmetrizing basis deriv contribution to polar:
 IMax=3 JMax=2 DiffMx= 0.00D+00
 Leave Link 1102 at Mon Mar  1 09:22:52 2021, MaxMem=   268435456 cpu:               1.6 elap:               0.1
 (Enter /public3/home/sc30001/g16/l1110.exe)
 Leave Link 1110 at Mon Mar  1 09:22:52 2021, MaxMem=   268435456 cpu:               1.0 elap:               0.1
 (Enter /public3/home/sc30001/g16/l1002.exe)
 Minotr:  Closed shell wavefunction.
 Leave Link 1002 at Mon Mar  1 09:22:52 2021, MaxMem=   268435456 cpu:               0.4 elap:               0.0
 (Enter /public3/home/sc30001/g16/l701.exe)
 ... and contract with generalized density number  0.
 Compute integral first derivatives.
 Leave Link  701 at Mon Mar  1 09:22:52 2021, MaxMem=   268435456 cpu:               5.8 elap:               0.3
 (Enter /public3/home/sc30001/g16/l702.exe)
 L702 exits ... SP integral derivatives will be done elsewhere.
 Leave Link  702 at Mon Mar  1 09:22:52 2021, MaxMem=   268435456 cpu:               0.4 elap:               0.0
 (Enter /public3/home/sc30001/g16/l703.exe)
 Integral derivatives from FoFJK, PRISM(SPDF).
 Compute integral first derivatives, UseDBF=F ICtDFT=           0.
 Calling FoFJK, ICntrl=      2147 FMM=F ISym2X=0 I1Cent= 0 IOpClX= 0 NMat=1 NMatS=1 NMatT=0.
 FoFJK:  IHMeth= 1 ICntrl=    2147 DoSepK=F KAlg= 0 I1Cent=           0 FoldK=F
 IRaf=         0 NMat=       1 IRICut=       1 DoRegI=T DoRafI=F ISym2E= 0 IDoP0=0 IntGTp=1.
 FoFCou: FMM=F IPFlag=           0 FMFlag=      100000 FMFlg1=         800
         NFxFlg=           0 DoJE=F BraDBF=F KetDBF=F FulRan=T
         wScrn=  0.000000 ICntrl=      2147 IOpCl=  0 I1Cent=           0 NGrid=           0
         NMat0=    1 NMatS0=      1 NMatT0=    0 NMatD0=    1 NMtDS0=    0 NMtDT0=    0
 Symmetry not used in FoFCou.
 Leave Link  703 at Mon Mar  1 09:22:58 2021, MaxMem=   268435456 cpu:             145.5 elap:               6.1
 (Enter /public3/home/sc30001/g16/l716.exe)
 Dipole        =-5.04971579D-01 4.67691948D-01-7.89730915D-01
 Polarizability= 0.00000000D+00 0.00000000D+00 0.00000000D+00
                 0.00000000D+00 0.00000000D+00 0.00000000D+00
 -------------------------------------------------------------------
 Center     Atomic                   Forces (Hartrees/Bohr)
 Number     Number              X              Y              Z
 -------------------------------------------------------------------
      1        6          -0.001992743    0.002008705    0.002074833
      2        6          -0.000598533   -0.002928472   -0.003244534
      3        6          -0.005487283    0.012748494    0.010663688
      4        6           0.004761926   -0.000318504   -0.000449570
      5        6           0.000635333   -0.000618072   -0.000264294
      6        6           0.001115126    0.000181760   -0.000273762
      7        6          -0.001902498   -0.001656220   -0.000792864
      8        6           0.001979947   -0.000620991   -0.001045302
      9        6          -0.001174264    0.001270817    0.001373428
     10        8           0.000862436   -0.000520870   -0.000704592
     11        6           0.000900375   -0.000003903   -0.000232303
     12        6          -0.000316951    0.000371057    0.000361548
     13        6           0.000403747    0.000312024    0.000125366
     14        6          -0.000693478   -0.000033711    0.000166647
     15        6           0.000265749   -0.000289866   -0.000292916
     16        6          -0.000327236   -0.000357700   -0.000206329
     17        8          -0.000699242   -0.001453174   -0.001455198
     18        8           0.025908690    0.005694247   -0.015976993
     19        6           0.005954901   -0.005471385    0.003141209
     20        8           0.000975442   -0.000057224   -0.000310880
     21        1          -0.000004959   -0.000082845    0.000019656
     22        1          -0.000533732   -0.000327299   -0.000124337
     23        1           0.000105737   -0.000025198   -0.000039318
     24        1          -0.000056977    0.000039559    0.000057372
     25        1           0.000028269    0.000012802    0.000010765
     26        1           0.000036763   -0.000020165   -0.000015644
     27        1          -0.000061776   -0.000045428   -0.000008259
     28        1           0.000239877   -0.000009829    0.000214328
     29        1          -0.000087756    0.000016367    0.000053333
     30        1          -0.000228897   -0.000117208   -0.000343436
     31        6           0.018788324   -0.006367786    0.011322716
     32        1          -0.033955144   -0.018482516    0.009203254
     33        1           0.000192687   -0.008353498   -0.000101279
     34        1          -0.011956373    0.006578834   -0.035735501
     35        1          -0.000351097    0.005836915    0.000206468
     36        6           0.001209698    0.009756431    0.027155476
     37        6           0.000790732    0.006743647   -0.005031062
     38        6          -0.008031071    0.000384784   -0.001578363
     39        6           0.003313406    0.000887059   -0.000442804
     40        1           0.000047372    0.000115428    0.000440312
     41        6          -0.001327146   -0.003485807    0.000833342
     42        1          -0.000289320    0.000241029    0.000395778
     43        6          -0.001718374    0.001930357   -0.002000646
     44        1           0.000110730    0.000106787   -0.000008007
     45        1          -0.000095310   -0.000122117   -0.000003778
     46        8           0.003373643   -0.003711642    0.003008743
     47        1          -0.000110751    0.000244329   -0.000146291
 -------------------------------------------------------------------
 Cartesian Forces:  Max     0.035735501 RMS     0.006598097
 Z-matrix is all fixed cartesians, so copy forces.
 Leave Link  716 at Mon Mar  1 09:22:58 2021, MaxMem=   268435456 cpu:               1.1 elap:               0.1
 (Enter /public3/home/sc30001/g16/l123.exe)
 IRC-IRC-IRC-IRC-IRC-IRC-IRC-IRC-IRC-IRC-IRC-IRC-IRC-IRC-IRC-IRC-IRC-IRC
 Pt  6 Step number   1 out of a maximum of  20
 Using modified Bulirsch-Stoer corrector integration.
   Using distance weighted interpolants to fit PES.
 PreDWI: IReCr0= 2 IReCr1= 1 IReCr2= 1 IReCr3= 1
 Modified Bulirsch-Stoer Extrapolation Cycles:
    EPS =    0.000010000000000
    Cycle     1 NS=    48
      PEZero:  N= 2 I= 1 D=  5.42D-04 Err=  3.23D-05
    Cycle     2 NS=    64 Truncation Error =  0.000032274
      PEZero:  N= 3 I= 2 D=  5.42D-04 Err=  2.15D-05
      PEZero:  N= 3 I= 1 D=  1.08D-03 Err=  2.84D-08
    Cycle     3 NS=    96 Truncation Error =  0.000000028
 BS completed in    3 cycles and     208 integration steps.
 Maximum DWI energy   std dev =  0.000005004 at pt    36
 Maximum DWI gradient std dev =  0.009861174 at pt    38
 SUMMARY OF CORRECTOR INTEGRATION:
   Predictor End Point Energy = -1263.671986
   Old End Point Energy       = -1263.671986
   Corrected End Point Energy = -1263.671988
   Predictor End-Start Dist.  =     0.104133
   Old End-Start Dist.        =     0.104133
   New End-Start Dist.        =     0.104108
   New End-Old End Dist.      =     0.001240
 CORRECTOR INTEGRATION CONVERGENCE:
   Recorrection delta-x convergence threshold:    0.010000
   Delta-x Convergence Met
 Point Number:   6          Path Number:   1
                    CURRENT STRUCTURE
                Cartesian Coordinates (Ang):                
 ---------------------------------------------------------------------
 Center     Atomic                     Coordinates (Angstroms)
 Number     Number                        X           Y           Z
 ---------------------------------------------------------------------
      1          6                    1.099803    1.915176    0.322608
      2          6                    1.817254    1.068136   -0.535780
      3          6                    1.152268   -0.015176   -1.173652
      4          6                   -0.278994   -0.167873   -0.940402
      5          6                   -0.937844    0.739939   -0.066116
      6          6                   -0.283499    1.770357    0.570066
      7          6                   -1.040327   -1.169302   -1.535655
      8          6                   -2.407619   -1.277984   -1.280918
      9          6                   -3.023175   -0.379415   -0.415556
     10          8                   -2.279216    0.591202    0.161878
     11          6                   -4.421681   -0.346253   -0.036434
     12          6                   -4.911722    0.651707    0.839226
     13          6                   -6.243298    0.691818    1.204191
     14          6                   -7.136434   -0.271281    0.703279
     15          6                   -6.669871   -1.271601   -0.166961
     16          6                   -5.334244   -1.305071   -0.528371
     17          8                    1.799781    2.907239    0.920869
     18          8                    1.768235   -0.851163   -1.938560
     19          6                    3.292497    1.294179   -0.799109
     20          8                   -8.421784   -0.178894    1.095923
     21          1                   -0.816039    2.441106    1.235807
     22          1                   -0.541839   -1.863790   -2.205043
     23          1                   -2.991492   -2.055537   -1.753652
     24          1                   -4.232567    1.399526    1.230512
     25          1                   -6.621471    1.456273    1.874224
     26          1                   -7.356705   -2.019240   -0.555778
     27          1                   -5.004339   -2.090424   -1.199379
     28          1                    1.212234    3.449743    1.471664
     29          1                   -8.953710   -0.886365    0.695181
     30          1                    3.563782    2.318860   -0.539522
     31          6                    3.639356    0.949001   -2.267006
     32          1                    3.001950   -0.244051   -2.304456
     33          1                    2.961769    1.275239   -3.073069
     34          1                    4.086300   -0.123346   -1.837241
     35          1                    4.648768    1.250142   -2.564223
     36          6                    4.258385    0.288505   -0.099218
     37          6                    3.818842   -0.872572    0.583406
     38          6                    5.637641    0.607527   -0.031245
     39          6                    4.713211   -1.699630    1.243702
     40          1                    2.765015   -1.126426    0.590520
     41          6                    6.538751   -0.204508    0.639917
     42          1                    6.004292    1.515611   -0.506324
     43          6                    6.076565   -1.366693    1.279778
     44          1                    4.380712   -2.597980    1.753184
     45          1                    7.592772    0.060910    0.679955
     46          8                    6.891209   -2.207294    1.948379
     47          1                    7.807005   -1.886444    1.925424
 ---------------------------------------------------------------------
   CHANGE IN THE REACTION COORDINATE =    0.10411
   NET REACTION COORDINATE UP TO THIS POINT =    0.62471
  # OF POINTS ALONG THE PATH =   6
  # OF STEPS =   1

 Calculating another point on the path.
 Point Number  7 in FORWARD path direction.
 Using LQA Reaction Path Following.
   LQA: T_Est iteration completed in    3 iterations.
 IRC-IRC-IRC-IRC-IRC-IRC-IRC-IRC-IRC-IRC-IRC-IRC-IRC-IRC-IRC-IRC-IRC-IRC
 Leave Link  123 at Mon Mar  1 09:22:59 2021, MaxMem=   268435456 cpu:               3.5 elap:               0.2
 (Enter /public3/home/sc30001/g16/l202.exe)
                          Input orientation:                          
 ---------------------------------------------------------------------
 Center     Atomic      Atomic             Coordinates (Angstroms)
 Number     Number       Type             X           Y           Z
 ---------------------------------------------------------------------
      1          6           0        1.099642    1.915338    0.322776
      2          6           0        1.817213    1.067898   -0.536036
      3          6           0        1.151825   -0.014143   -1.172791
      4          6           0       -0.278609   -0.167899   -0.940440
      5          6           0       -0.937792    0.739889   -0.066137
      6          6           0       -0.283408    1.770372    0.570044
      7          6           0       -1.040480   -1.169435   -1.535719
      8          6           0       -2.407459   -1.278034   -1.281002
      9          6           0       -3.023269   -0.379312   -0.415446
     10          8           0       -2.279164    0.591170    0.161835
     11          6           0       -4.421608   -0.346253   -0.036452
     12          6           0       -4.911747    0.651737    0.839255
     13          6           0       -6.243266    0.691843    1.204201
     14          6           0       -7.136489   -0.271284    0.703292
     15          6           0       -6.669850   -1.271625   -0.166985
     16          6           0       -5.334270   -1.305100   -0.528388
     17          8           0        1.799738    2.907151    0.920783
     18          8           0        1.769810   -0.850817   -1.939526
     19          6           0        3.292970    1.293750   -0.798878
     20          8           0       -8.421725   -0.178897    1.095904
     21          1           0       -0.816046    2.441027    1.235824
     22          1           0       -0.542354   -1.864105   -2.205165
     23          1           0       -2.991389   -2.055560   -1.753691
     24          1           0       -4.232621    1.399565    1.230567
     25          1           0       -6.621443    1.456285    1.874234
     26          1           0       -7.356669   -2.019260   -0.555794
     27          1           0       -5.004398   -2.090467   -1.199388
     28          1           0        1.212462    3.449735    1.471867
     29          1           0       -8.953794   -0.886349    0.695231
     30          1           0        3.563549    2.318748   -0.539807
     31          6           0        3.640827    0.948509   -2.266151
     32          1           0        2.969147   -0.261724   -2.295514
     33          1           0        2.961926    1.267505   -3.073122
     34          1           0        4.075287   -0.117391   -1.870289
     35          1           0        4.648441    1.255757   -2.563976
     36          6           0        4.258471    0.289263   -0.097117
     37          6           0        3.818905   -0.872050    0.583023
     38          6           0        5.637022    0.607561   -0.031360
     39          6           0        4.713467   -1.699561    1.243668
     40          1           0        2.765061   -1.126324    0.590931
     41          6           0        6.538646   -0.204776    0.639980
     42          1           0        6.004016    1.515834   -0.505963
     43          6           0        6.076433   -1.366545    1.279624
     44          1           0        4.380817   -2.597883    1.753176
     45          1           0        7.592683    0.060795    0.679950
     46          8           0        6.891407   -2.207510    1.948555
     47          1           0        7.806898   -1.886218    1.925286
 ---------------------------------------------------------------------
                    Distance matrix (angstroms):
                    1          2          3          4          5
     1  C    0.000000
     2  C    1.403787   0.000000
     3  C    2.441790   1.420919   0.000000
     4  C    2.799137   2.466416   1.457316   0.000000
     5  C    2.384129   2.813973   2.481884   1.422324   0.000000
     6  C    1.412440   2.475781   2.877823   2.457332   1.376532
     7  C    4.189266   3.764497   2.504520   1.392078   2.411584
     8  C    5.006944   4.889399   3.778576   2.424951   2.776299
     9  C    4.775855   5.053634   4.258912   2.802404   2.392455
    10  O    3.632582   4.182654   3.730860   2.406951   1.368710
    11  C    5.977294   6.416564   5.697782   4.244224   3.649323
    12  C    6.164433   6.880662   6.423288   5.030416   4.076742
    13  C    7.496142   8.254765   7.799735   6.396543   5.455650
    14  C    8.529946   9.137731   8.501880   7.052876   6.327586
    15  C    8.411991   8.811344   7.985706   6.531799   6.075594
    16  C    7.245062   7.534910   6.644640   5.198338   4.870798
    17  O    1.353307   2.346375   3.651959   4.152061   3.628376
    18  O    3.635759   2.377709   1.292212   2.379196   3.656644
    19  C    2.540701   1.515900   2.536710   3.861688   4.329321
    20  O    9.779570  10.442872   9.840070   8.393876   7.629139
    21  H    2.186291   3.458182   3.962550   3.439689   2.145646
    22  H    4.834338   4.117061   2.712637   2.132183   3.393022
    23  H    6.067642   5.861854   4.655218   3.403501   3.857413
    24  H    5.433520   6.311211   6.063577   4.775398   3.601738
    25  H    7.888784   8.784712   8.477630   7.126844   6.048318
    26  H    9.368145   9.679413   8.763312   7.326283   7.003902
    27  H    7.458067   7.546501   6.496992   5.108464   5.082564
    28  H    1.920290   3.173412   4.358480   4.596716   3.785805
    29  H   10.443168  11.015884  10.313767   8.857225   8.214659
    30  H    2.641519   2.148099   3.414595   4.594137   4.793665
    31  C    3.754320   2.516569   2.883967   4.285540   5.084027
    32  H    3.884597   2.488094   2.150457   3.520363   4.608419
    33  H    3.926819   2.790523   2.920676   4.136398   4.952589
    34  H    4.218528   2.878201   3.007290   4.452368   5.396374
    35  H    4.621943   3.487647   3.971696   5.379450   6.140954
    36  C    3.577517   2.599744   3.301573   4.637380   5.215858
    37  C    3.902775   3.003742   3.306388   4.427911   5.064181
    38  C    4.735346   3.880406   4.669729   6.035102   6.576238
    39  C    5.193771   4.383430   4.622251   5.660136   6.293110
    40  H    3.478108   2.642552   2.636322   3.539436   4.198287
    41  C    5.846217   5.029378   5.686855   6.998146   7.568892
    42  H    4.989919   4.210804   5.131203   6.518827   6.998874
    43  C    6.037777   5.231069   5.665253   6.837543   7.446307
    44  H    5.760322   5.024988   5.065904   5.905137   6.537448
    45  H    6.762135   5.987398   6.702456   8.039602   8.589925
    46  O    7.292844   6.530615   6.891768   7.994713   8.604796
    47  H    7.874462   7.117671   7.575800   8.748739   9.345149
                    6          7          8          9         10
     6  C    0.000000
     7  C    3.694572   0.000000
     8  C    4.150993   1.394743   0.000000
     9  C    3.619277   2.410551   1.391442   0.000000
    10  O    2.353761   2.741489   2.364776   1.352325   0.000000
    11  C    4.687498   3.789123   2.544389   1.449166   2.346944
    12  C    4.769207   4.893248   3.806700   2.490720   2.719018
    13  C    6.089768   6.167698   4.976953   3.760187   4.100093
    14  C    7.151981   6.556003   5.226346   4.264015   4.962924
    15  C    7.112214   5.794280   4.405570   3.762380   4.780821
    16  C    6.014672   4.412454   3.022148   2.492100   3.661410
    17  O    2.398913   5.542545   6.329625   5.987299   4.751548
    18  O    4.169446   2.856975   4.250382   5.051608   4.784269
    19  C    3.858963   5.038750   6.272273   6.545306   5.697829
    20  O    8.385009   7.898695   6.559663   5.609606   6.260715
    21  H    1.084778   4.557111   4.764287   3.943709   2.591551
    22  H    4.580203   1.085750   2.162446   3.400388   3.827215
    23  H    5.231698   2.153782   1.081183   2.145163   3.343903
    24  H    4.021203   4.943872   4.099845   2.708560   2.368900
    25  H    6.478445   7.047647   5.932089   4.643157   4.747223
    26  H    8.103076   6.447999   5.056681   4.635459   5.754163
    27  H    6.350174   4.083389   2.722278   2.732671   4.058449
    28  H    2.423051   5.954667   6.560025   6.013732   4.698833
    29  H    9.069147   8.226653   6.849337   6.054901   6.856987
    30  H    4.041233   5.861429   7.009932   7.119070   6.133035
    31  C    4.911118   5.189783   6.519952   7.042612   6.408517
    32  H    4.787479   4.180711   5.565071   6.281523   5.857539
    33  H    4.904868   4.931688   6.206590   6.752615   6.196079
    34  H    5.340141   5.233527   6.612137   7.250839   6.708996
    35  H    5.866008   6.269186   7.606040   8.132943   7.474184
    36  C    4.823636   5.681220   6.949291   7.319294   6.549723
    37  C    4.879707   5.309532   6.512068   6.932177   6.285289
    38  C    6.063441   7.071764   8.356480   8.724797   7.918560
    39  C    6.120700   6.412015   7.566983   8.022019   7.437385
    40  H    4.205289   4.359661   5.502919   5.922465   5.345850
    41  C    7.102572   7.944016   9.212755   9.621569   8.866562
    42  H    6.383908   7.608942   8.897151   9.224513   8.361341
    43  C    7.126804   7.656073   8.862340   9.308730   8.654368
    44  H    6.498958   6.499828   7.551751   8.027793   7.553659
    45  H    8.060245   8.997453  10.278163  10.681386   9.899651
    46  O    8.318763   8.725400   9.887511  10.355269   9.753171
    47  H    8.981113   9.527247  10.723026  11.182232  10.534508
                   11         12         13         14         15
    11  C    0.000000
    12  C    1.415304   0.000000
    13  C    2.436247   1.381208   0.000000
    14  C    2.814858   2.412454   1.405835   0.000000
    15  C    2.434737   2.793343   2.432556   1.405637   0.000000
    16  C    1.412211   2.424497   2.795697   2.415327   1.384019
    17  O    7.085626   7.080789   8.347325   9.487145   9.506804
    18  O    6.496917   7.390703   8.744838   9.308196   8.634051
    19  C    7.923737   8.391247   9.762909  10.652674  10.307192
    20  O    4.160670   3.616044   2.348532   1.347038   2.420333
    21  H    4.731564   4.487047   5.702224   6.898422   7.072388
    22  H    4.696360   5.889783   7.117376   7.380977   6.484706
    23  H    2.813568   4.211960   5.183826   5.138313   4.082066
    24  H    2.165395   1.083320   2.131726   3.391490   3.876659
    25  H    3.426243   2.154423   1.084589   2.149621   3.407405
    26  H    3.418077   3.880468   3.418673   2.165455   1.087130
    27  H    2.175855   3.418235   3.879856   3.387540   2.123696
    28  H    6.958973   6.762760   7.953961   9.172878   9.333162
    29  H    4.622530   4.327193   3.177531   1.918585   2.471489
    30  H    8.433168   8.747078  10.092670  11.079006  10.851369
    31  C    8.464680   9.103743  10.478764  11.245267  10.753861
    32  H    7.728762   8.530515   9.900800  10.541196   9.922741
    33  H    8.145069   8.813659  10.166731  10.890692  10.376122
    34  H    8.695548   9.418066  10.797216  11.504387  10.940359
    35  H    9.550947  10.165826  11.538909  12.324426  11.842167
    36  C    8.703524   9.225025  10.589711  11.436783  11.039450
    37  C    8.280475   8.866333  10.201907  10.972514  10.523125
    38  C   10.103753  10.584727  11.944662  12.824768  12.450254
    39  C    9.323076   9.916496  11.214738  11.947947  11.478369
    40  H    7.256055   7.883943   9.210417   9.939035   9.466419
    41  C   10.982019  11.484111  12.825737  13.675443  13.276058
    42  H   10.601011  11.032232  12.393528  13.316492  12.981206
    43  C   10.629295  11.180674  12.490701  13.270760  12.828461
    44  H    9.260415   9.886710  11.135295  11.796765  11.294389
    45  H   12.042512  12.519399  13.860250  14.732933  14.349650
    46  O   11.635671  12.195092  13.471449  14.215538  13.757146
    47  H   12.480235  13.014784  14.302918  15.079991  14.640067
                   16         17         18         19         20
    16  C    0.000000
    17  O    8.410542   0.000000
    18  O    7.257109   4.722773   0.000000
    19  C    9.014235   2.791064   2.867100   0.000000
    20  O    3.665930  10.678609  10.655173  11.957967   0.000000
    21  H    6.128642   2.675603   5.254116   4.726549   8.045492
    22  H    5.107496   6.166185   2.538389   5.163274   8.707553
    23  H    2.748390   7.398393   4.914769   7.184895   6.413315
    24  H    3.409217   6.225604   7.151426   7.795150   4.478646
    25  H    3.880033   8.598278   9.501611  10.269738   2.553553
    26  H    2.144965  10.501886   9.304439  11.155713   2.692468
    27  H    1.084369   8.704458   6.926358   8.969930   4.538787
    28  H    8.334817   0.971074   5.517517   3.759397  10.301742
    29  H    3.843639  11.405261  11.042595  12.528704   0.971661
    30  H    9.607475   2.364438   3.901648   1.091308  12.351541
    31  C    9.415462   4.169224   2.616288   1.546961  12.572972
    32  H    8.553251   4.664103   1.382812   2.182723  11.885308
    33  H    9.051012   4.471061   2.682065   2.298361  12.209028
    34  H    9.578680   4.702771   2.420317   1.936817  12.844353
    35  H   10.505052   4.794346   3.621341   2.225829  13.648524
    36  C    9.733893   3.732938   3.299650   1.560018  12.744797
    37  C    9.230567   4.298078   3.249999   2.622393  12.270963
    38  C   11.147849   4.573777   4.552284   2.560179  14.125778
    39  C   10.210425   5.460390   4.417941   3.892263  13.223748
    40  H    8.178264   4.160478   2.733064   2.840249  11.238185
    41  C   11.980898   5.676283   5.460129   3.853609  14.967339
    42  H   11.683958   4.652668   5.058126   2.735853  14.613011
    43  C   11.553217   6.056679   5.401472   4.375500  14.547881
    44  H   10.062790   6.136794   4.848262   4.779246  13.045635
    45  H   13.054955   6.458943   6.449693   4.711119  16.021602
    46  O   12.506668   7.289799   6.571799   5.723282  15.470433
    47  H   13.380901   7.750573   7.242600   6.157013  16.339249
                   21         22         23         24         25
    21  H    0.000000
    22  H    5.518104   0.000000
    23  H    5.821393   2.497650   0.000000
    24  H    3.571787   6.006152   4.731210   0.000000
    25  H    5.922831   8.038769   6.218697   2.474670   0.000000
    26  H    8.116884   7.012801   4.526803   4.963781   4.304068
    27  H    6.633776   4.579592   2.088223   4.322111   4.964014
    28  H    2.277730   6.696032   7.640999   5.823260   8.093566
    29  H    8.808327   8.951013   6.550920   5.272709   3.509678
    30  H    4.727437   6.093284   7.973412   8.047322  10.502642
    31  C    5.861327   5.041182   7.298858   8.626800  11.077671
    32  H    5.839769   3.860885   6.248153   8.188932  10.598008
    33  H    5.849550   4.779154   6.944467   8.384551  10.786702
    34  H    6.333923   4.948309   7.328575   8.996544  11.441938
    35  H    6.760470   6.066847   8.365906   9.658804  12.113967
    36  C    5.670762   5.668226   7.797622   8.665689  11.118485
    37  C    5.734580   5.270555   7.296646   8.390866  10.774472
    38  C    6.827111   7.001375   9.192829   9.981462  12.434693
    39  C    6.907970   6.288496   8.275005   9.467695  11.782918
    40  H    5.095705   4.393344   6.284700   7.467048   9.819532
    41  C    7.838801   7.809531   9.998831  10.906095  13.321803
    42  H    7.099510   7.560836   9.758534  10.383535  12.848000
    43  C    7.874375   7.496643   9.586508  10.673817  13.021443
    44  H    7.257111   6.359600   8.181788   9.510207  11.726068
    45  H    8.756781   8.843526  11.064544  11.913576  14.332309
    46  O    9.028938   8.522448  10.554590  11.716249  14.000930
    47  H    9.672413   9.315102  11.409056  12.499161  14.810536
                   26         27         28         29         30
    26  H    0.000000
    27  H    2.439767   0.000000
    28  H   10.365873   8.745216   0.000000
    29  H    2.323652   4.542820  11.079601   0.000000
    30  H   11.750307   9.658465   3.294476  12.980056   0.000000
    31  C   11.518589   9.225685   5.111347  13.067554   2.205400
    32  H   10.617817   8.253679   5.572615  12.308178   3.177209
    33  H   11.118146   8.845857   5.336635  12.681639   2.807979
    34  H   11.663388   9.315783   5.664818  13.301509   2.822558
    35  H   12.604808  10.307115   5.736508  14.150330   2.530652
    36  C   11.851209   9.626987   4.661381  13.288109   2.190366
    37  C   11.291875   9.083623   5.124590  12.773200   3.392219
    38  C   13.266922  11.040084   5.469404  14.685082   2.736050
    39  C   12.207721  10.027873   6.230920  13.702413   4.544216
    40  H   10.225543   8.031146   4.911918  11.721776   3.712772
    41  C   14.064210  11.839804   6.512736  15.507524   4.075693
    42  H   13.820538  11.604802   5.532701  15.197021   2.569377
    43  C   13.573615  11.377802   6.847753  15.049247   4.817292
    44  H   11.976424   9.851770   6.833103  13.485565   5.486252
    45  H   15.143870  12.916899   7.267686  16.573570   4.777036
    46  O   14.467718  12.305829   8.030073  15.949504   6.144396
    47  H   15.365781  13.188428   8.494974  16.835486   6.462541
                   31         32         33         34         35
    31  C    0.000000
    32  H    1.384442   0.000000
    33  H    1.101756   1.715596   0.000000
    34  H    1.217212   1.193815   2.145767   0.000000
    35  H    1.094709   2.279221   1.761732   1.641719   0.000000
    36  C    2.349639   2.607469   3.390368   1.828405   2.677981
    37  C    3.385844   3.062770   4.321979   2.579531   3.888354
    38  C    3.015847   3.605496   4.104142   2.519172   2.794923
    39  C    4.525667   4.199504   5.523228   3.550671   4.820403
    40  H    3.637969   3.020058   4.381148   2.965172   4.378912
    41  C    4.262983   4.621871   5.361685   3.518128   3.996419
    42  H    3.000797   3.946218   3.988268   2.872073   2.478032
    43  C    4.885097   4.863894   5.965297   3.935343   4.867123
    44  H    5.411051   4.882862   6.344102   4.401783   5.793096
    45  H    5.008464   5.507675   6.081579   4.348280   4.540875
    46  O    6.187930   6.097731   7.261804   5.184853   6.114577
    47  H    6.554386   6.622535   7.642238   5.608927   6.324661
                   36         37         38         39         40
    36  C    0.000000
    37  C    1.415788   0.000000
    38  C    1.416347   2.423275   0.000000
    39  C    2.441341   1.386170   2.793110   0.000000
    40  H    2.169694   1.084115   3.412002   2.133296   0.000000
    41  C    2.446749   2.800980   1.386908   2.435179   3.884790
    42  H    2.172224   3.415053   1.088528   3.881429   4.321458
    43  C    2.818173   2.413754   2.410156   1.403520   3.390750
    44  H    3.431350   2.159514   3.877820   1.085005   2.475271
    45  H    3.431180   3.888572   2.151633   3.421479   4.972233
    46  O    4.165453   3.617789   3.663082   2.344846   4.476476
    47  H    4.627544   4.328313   3.841322   3.173131   5.270490
                   41         42         43         44         45
    41  C    0.000000
    42  H    2.135302   0.000000
    43  C    1.404454   3.391411   0.000000
    44  H    3.409162   4.965999   2.148385   0.000000
    45  H    1.087713   2.459144   2.167008   4.305399   0.000000
    46  O    2.418213   4.547022   1.348657   2.548259   2.691906
    47  H    2.467331   4.553604   1.918711   3.503444   2.321122
                   46         47
    46  O    0.000000
    47  H    0.970513   0.000000
 Symmetry turned off by external request.
 Stoichiometry    C23H19O5(1+)
 Framework group  C1[X(C23H19O5)]
 Deg. of freedom   135
 Full point group                 C1      NOp   1
 Rotational constants (GHZ):           0.4893344           0.0627931           0.0616837
 Leave Link  202 at Mon Mar  1 09:22:59 2021, MaxMem=   268435456 cpu:               1.9 elap:               0.1
 (Enter /public3/home/sc30001/g16/l301.exe)
 Standard basis: 6-31G(d) (6D, 7F)
 Ernie: Thresh=  0.10000D-02 Tol=  0.10000D-05 Strict=F.
   458 basis functions,   860 primitive gaussians,   458 cartesian basis functions
    98 alpha electrons       98 beta electrons
       nuclear repulsion energy      2392.9046808921 Hartrees.
 IExCor=  402 DFT=T Ex+Corr=B3LYP ExCW=0 ScaHFX=  0.200000
 ScaDFX=  0.800000  0.720000  1.000000  0.810000 ScalE2=  1.000000  1.000000
 IRadAn=      5 IRanWt=     -1 IRanGd=            0 ICorTp=0 IEmpDi=  4
 NAtoms=   47 NActive=   47 NUniq=   47 SFac= 1.00D+00 NAtFMM=   60 NAOKFM=F Big=F
 Integral buffers will be    131072 words long.
 Raffenetti 2 integral format.
 Two-electron integral symmetry is turned off.
 Leave Link  301 at Mon Mar  1 09:22:59 2021, MaxMem=   268435456 cpu:               1.5 elap:               0.1
 (Enter /public3/home/sc30001/g16/l302.exe)
 NPDir=0 NMtPBC=     1 NCelOv=     1 NCel=       1 NClECP=     1 NCelD=      1
         NCelK=      1 NCelE2=     1 NClLst=     1 CellRange=     0.0.
 One-electron integrals computed using PRISM.
 NBasis=   458 RedAO= T EigKep=  3.14D-04  NBF=   458
 NBsUse=   458 1.00D-06 EigRej= -1.00D+00 NBFU=   458
 Precomputing XC quadrature grid using
 IXCGrd= 4 IRadAn=           5 IRanWt=          -1 IRanGd=           0 AccXCQ= 0.00D+00.
 Generated NRdTot=       0 NPtTot=           0 NUsed=           0 NTot=          32
 NSgBfM=   440   439   439   440   440 MxSgAt=    47 MxSgA2=    47.
 Leave Link  302 at Mon Mar  1 09:22:59 2021, MaxMem=   268435456 cpu:              11.1 elap:               0.5
 (Enter /public3/home/sc30001/g16/l303.exe)
 DipDrv:  MaxL=1.
 Leave Link  303 at Mon Mar  1 09:22:59 2021, MaxMem=   268435456 cpu:               1.1 elap:               0.1
 (Enter /public3/home/sc30001/g16/l401.exe)
 Initial guess from the checkpoint file:  "irc2.chk"
 B after Tr=    -0.000214   -0.000067   -0.000108
         Rot=    1.000000    0.000016   -0.000012    0.000002 Ang=   0.00 deg.
 Guess basis will be translated and rotated to current coordinates.
 JPrj=2 DoOrth=T DoCkMO=T.
 Generating alternative initial guess.
 ExpMin= 1.61D-01 ExpMax= 5.48D+03 ExpMxC= 8.25D+02 IAcc=2 IRadAn=         4 AccDes= 0.00D+00
 Harris functional with IExCor=  402 and IRadAn=       4 diagonalized for initial guess.
 HarFok:  IExCor=  402 AccDes= 0.00D+00 IRadAn=         4 IDoV= 1 UseB2=F ITyADJ=14
 ICtDFT=  3500011 ScaDFX=  1.000000  1.000000  1.000000  1.000000
 FoFCou: FMM=F IPFlag=           0 FMFlag=      100000 FMFlg1=           0
         NFxFlg=           0 DoJE=T BraDBF=F KetDBF=T FulRan=T
         wScrn=  0.000000 ICntrl=       500 IOpCl=  0 I1Cent=   200000004 NGrid=           0
         NMat0=    1 NMatS0=      1 NMatT0=    0 NMatD0=    1 NMtDS0=    0 NMtDT0=    0
 Symmetry not used in FoFCou.
 Harris En= -1263.67113300039    
 Leave Link  401 at Mon Mar  1 09:23:00 2021, MaxMem=   268435456 cpu:              19.7 elap:               0.9
 (Enter /public3/home/sc30001/g16/l502.exe)
 Two-electron integral symmetry not used.
 Closed shell SCF:
 Using DIIS extrapolation, IDIIS=  1040.
 NGot=   268435456 LenX=   268001017 LenY=   267790795
 Requested convergence on RMS density matrix=1.00D-08 within 128 cycles.
 Requested convergence on MAX density matrix=1.00D-06.
 Requested convergence on             energy=1.00D-06.
 No special actions if energy rises.
 Fock matrices will be formed incrementally for  20 cycles.
 Integral accuracy reduced to 1.0D-05 until final iterations.

 Cycle   1  Pass 0  IDiag  1:
 FoFJK:  IHMeth= 1 ICntrl=       0 DoSepK=F KAlg= 0 I1Cent=           0 FoldK=F
 IRaf= 620000000 NMat=       1 IRICut=       1 DoRegI=T DoRafI=F ISym2E= 0 IDoP0=0 IntGTp=1.
 FoFCou: FMM=F IPFlag=           0 FMFlag=      100000 FMFlg1=           0
         NFxFlg=           0 DoJE=F BraDBF=F KetDBF=F FulRan=T
         wScrn=  0.000000 ICntrl=         0 IOpCl=  0 I1Cent=           0 NGrid=           0
         NMat0=    1 NMatS0=      1 NMatT0=    0 NMatD0=    1 NMtDS0=    0 NMtDT0=    0
 Symmetry not used in FoFCou.
 E= -1263.67765496825    
 DIIS: error= 4.01D-04 at cycle   1 NSaved=   1.
 NSaved= 1 IEnMin= 1 EnMin= -1263.67765496825     IErMin= 1 ErrMin= 4.01D-04
 ErrMax= 4.01D-04  0.00D+00 EMaxC= 1.00D-01 BMatC= 3.48D-04 BMatP= 3.48D-04
 IDIUse=3 WtCom= 9.96D-01 WtEn= 4.01D-03
 Coeff-Com:  0.100D+01
 Coeff-En:   0.100D+01
 Coeff:      0.100D+01
 Gap=     1.628 Goal=   None    Shift=    0.000
 RMSDP=1.36D-04 MaxDP=7.40D-03              OVMax= 1.49D-02

 Cycle   2  Pass 0  IDiag  1:
 RMSU=  1.36D-04    CP:  1.00D+00
 E= -1263.67832296021     Delta-E=       -0.000667991957 Rises=F Damp=F
 DIIS: error= 3.81D-04 at cycle   2 NSaved=   2.
 NSaved= 2 IEnMin= 2 EnMin= -1263.67832296021     IErMin= 2 ErrMin= 3.81D-04
 ErrMax= 3.81D-04  0.00D+00 EMaxC= 1.00D-01 BMatC= 1.49D-04 BMatP= 3.48D-04
 IDIUse=3 WtCom= 9.96D-01 WtEn= 3.81D-03
 Coeff-Com:  0.328D+00 0.672D+00
 Coeff-En:   0.000D+00 0.100D+01
 Coeff:      0.327D+00 0.673D+00
 Gap=     0.105 Goal=   None    Shift=    0.000
 RMSDP=6.57D-05 MaxDP=4.58D-03 DE=-6.68D-04 OVMax= 7.04D-03

 Cycle   3  Pass 0  IDiag  1:
 RMSU=  5.86D-05    CP:  1.00D+00  7.81D-01
 E= -1263.67826899336     Delta-E=        0.000053966850 Rises=F Damp=F
 DIIS: error= 4.78D-04 at cycle   3 NSaved=   3.
 NSaved= 3 IEnMin= 2 EnMin= -1263.67832296021     IErMin= 2 ErrMin= 3.81D-04
 ErrMax= 4.78D-04  0.00D+00 EMaxC= 1.00D-01 BMatC= 2.13D-04 BMatP= 1.49D-04
 IDIUse=3 WtCom= 3.14D-01 WtEn= 6.86D-01
 Coeff-Com: -0.287D-01 0.556D+00 0.472D+00
 Coeff-En:   0.000D+00 0.562D+00 0.438D+00
 Coeff:     -0.902D-02 0.561D+00 0.448D+00
 Gap=     0.104 Goal=   None    Shift=    0.000
 RMSDP=3.92D-05 MaxDP=2.66D-03 DE= 5.40D-05 OVMax= 4.78D-03

 Cycle   4  Pass 0  IDiag  1:
 RMSU=  1.30D-05    CP:  1.00D+00  9.53D-01  5.13D-01
 E= -1263.67846052446     Delta-E=       -0.000191531102 Rises=F Damp=F
 DIIS: error= 3.06D-05 at cycle   4 NSaved=   4.
 NSaved= 4 IEnMin= 4 EnMin= -1263.67846052446     IErMin= 4 ErrMin= 3.06D-05
 ErrMax= 3.06D-05  0.00D+00 EMaxC= 1.00D-01 BMatC= 2.07D-06 BMatP= 1.49D-04
 IDIUse=1 WtCom= 1.00D+00 WtEn= 0.00D+00
 Coeff-Com: -0.231D-01 0.226D+00 0.194D+00 0.603D+00
 Coeff:     -0.231D-01 0.226D+00 0.194D+00 0.603D+00
 Gap=     0.105 Goal=   None    Shift=    0.000
 RMSDP=6.28D-06 MaxDP=3.19D-04 DE=-1.92D-04 OVMax= 7.58D-04

 Initial convergence to 1.0D-05 achieved.  Increase integral accuracy.
 Cycle   5  Pass 1  IDiag  1:
 E= -1263.67842927573     Delta-E=        0.000031248724 Rises=F Damp=F
 DIIS: error= 5.83D-05 at cycle   1 NSaved=   1.
 NSaved= 1 IEnMin= 1 EnMin= -1263.67842927573     IErMin= 1 ErrMin= 5.83D-05
 ErrMax= 5.83D-05  0.00D+00 EMaxC= 1.00D-01 BMatC= 2.14D-06 BMatP= 2.14D-06
 IDIUse=1 WtCom= 1.00D+00 WtEn= 0.00D+00
 Coeff-Com:  0.100D+01
 Coeff:      0.100D+01
 Gap=     0.105 Goal=   None    Shift=    0.000
 RMSDP=6.28D-06 MaxDP=3.19D-04 DE= 3.12D-05 OVMax= 8.44D-04

 Cycle   6  Pass 1  IDiag  1:
 RMSU=  3.82D-05    CP:  1.00D+00
 E= -1263.67842771980     Delta-E=        0.000001555937 Rises=F Damp=F
 DIIS: error= 4.61D-05 at cycle   2 NSaved=   2.
 NSaved= 2 IEnMin= 1 EnMin= -1263.67842927573     IErMin= 2 ErrMin= 4.61D-05
 ErrMax= 4.61D-05  0.00D+00 EMaxC= 1.00D-01 BMatC= 3.14D-06 BMatP= 2.14D-06
 IDIUse=1 WtCom= 1.00D+00 WtEn= 0.00D+00
 Coeff-Com:  0.560D+00 0.440D+00
 Coeff:      0.560D+00 0.440D+00
 Gap=     0.105 Goal=   None    Shift=    0.000
 RMSDP=6.22D-06 MaxDP=2.63D-04 DE= 1.56D-06 OVMax= 7.78D-04

 Cycle   7  Pass 1  IDiag  1:
 RMSU=  6.15D-06    CP:  1.00D+00  9.75D-01
 E= -1263.67843077634     Delta-E=       -0.000003056543 Rises=F Damp=F
 DIIS: error= 1.95D-05 at cycle   3 NSaved=   3.
 NSaved= 3 IEnMin= 3 EnMin= -1263.67843077634     IErMin= 3 ErrMin= 1.95D-05
 ErrMax= 1.95D-05  0.00D+00 EMaxC= 1.00D-01 BMatC= 4.20D-07 BMatP= 2.14D-06
 IDIUse=1 WtCom= 1.00D+00 WtEn= 0.00D+00
 Coeff-Com:  0.433D-01 0.266D+00 0.691D+00
 Coeff:      0.433D-01 0.266D+00 0.691D+00
 Gap=     0.105 Goal=   None    Shift=    0.000
 RMSDP=2.20D-06 MaxDP=8.98D-05 DE=-3.06D-06 OVMax= 3.41D-04

 Cycle   8  Pass 1  IDiag  1:
 RMSU=  1.26D-06    CP:  1.00D+00  9.88D-01  7.18D-01
 E= -1263.67843116411     Delta-E=       -0.000000387772 Rises=F Damp=F
 DIIS: error= 9.30D-06 at cycle   4 NSaved=   4.
 NSaved= 4 IEnMin= 4 EnMin= -1263.67843116411     IErMin= 4 ErrMin= 9.30D-06
 ErrMax= 9.30D-06  0.00D+00 EMaxC= 1.00D-01 BMatC= 1.01D-07 BMatP= 4.20D-07
 IDIUse=1 WtCom= 1.00D+00 WtEn= 0.00D+00
 Coeff-Com: -0.235D-02 0.161D+00 0.483D+00 0.359D+00
 Coeff:     -0.235D-02 0.161D+00 0.483D+00 0.359D+00
 Gap=     0.105 Goal=   None    Shift=    0.000
 RMSDP=8.57D-07 MaxDP=5.22D-05 DE=-3.88D-07 OVMax= 1.24D-04

 Cycle   9  Pass 1  IDiag  1:
 RMSU=  1.96D-07    CP:  1.00D+00  9.89D-01  7.43D-01  3.51D-01
 E= -1263.67843125887     Delta-E=       -0.000000094761 Rises=F Damp=F
 DIIS: error= 1.20D-06 at cycle   5 NSaved=   5.
 NSaved= 5 IEnMin= 5 EnMin= -1263.67843125887     IErMin= 5 ErrMin= 1.20D-06
 ErrMax= 1.20D-06  0.00D+00 EMaxC= 1.00D-01 BMatC= 1.31D-09 BMatP= 1.01D-07
 IDIUse=1 WtCom= 1.00D+00 WtEn= 0.00D+00
 Coeff-Com: -0.228D-02 0.919D-01 0.279D+00 0.214D+00 0.417D+00
 Coeff:     -0.228D-02 0.919D-01 0.279D+00 0.214D+00 0.417D+00
 Gap=     0.105 Goal=   None    Shift=    0.000
 RMSDP=1.03D-07 MaxDP=5.51D-06 DE=-9.48D-08 OVMax= 1.36D-05

 Cycle  10  Pass 1  IDiag  1:
 RMSU=  6.99D-08    CP:  1.00D+00  9.89D-01  7.44D-01  3.73D-01  6.43D-01
 E= -1263.67843126011     Delta-E=       -0.000000001236 Rises=F Damp=F
 DIIS: error= 2.55D-07 at cycle   6 NSaved=   6.
 NSaved= 6 IEnMin= 6 EnMin= -1263.67843126011     IErMin= 6 ErrMin= 2.55D-07
 ErrMax= 2.55D-07  0.00D+00 EMaxC= 1.00D-01 BMatC= 6.41D-11 BMatP= 1.31D-09
 IDIUse=1 WtCom= 1.00D+00 WtEn= 0.00D+00
 Coeff-Com: -0.701D-03 0.197D-01 0.615D-01 0.445D-01 0.199D+00 0.676D+00
 Coeff:     -0.701D-03 0.197D-01 0.615D-01 0.445D-01 0.199D+00 0.676D+00
 Gap=     0.105 Goal=   None    Shift=    0.000
 RMSDP=2.79D-08 MaxDP=1.35D-06 DE=-1.24D-09 OVMax= 3.32D-06

 Cycle  11  Pass 1  IDiag  1:
 RMSU=  2.09D-08    CP:  1.00D+00  9.89D-01  7.44D-01  3.72D-01  7.27D-01
                    CP:  8.90D-01
 E= -1263.67843126015     Delta-E=       -0.000000000041 Rises=F Damp=F
 DIIS: error= 1.08D-07 at cycle   7 NSaved=   7.
 NSaved= 7 IEnMin= 7 EnMin= -1263.67843126015     IErMin= 7 ErrMin= 1.08D-07
 ErrMax= 1.08D-07  0.00D+00 EMaxC= 1.00D-01 BMatC= 1.34D-11 BMatP= 6.41D-11
 IDIUse=1 WtCom= 1.00D+00 WtEn= 0.00D+00
 Coeff-Com: -0.138D-03 0.922D-03 0.399D-02 0.149D-03 0.750D-01 0.390D+00
 Coeff-Com:  0.530D+00
 Coeff:     -0.138D-03 0.922D-03 0.399D-02 0.149D-03 0.750D-01 0.390D+00
 Coeff:      0.530D+00
 Gap=     0.105 Goal=   None    Shift=    0.000
 RMSDP=1.28D-08 MaxDP=5.19D-07 DE=-4.14D-11 OVMax= 1.65D-06

 Cycle  12  Pass 1  IDiag  1:
 RMSU=  8.65D-09    CP:  1.00D+00  9.89D-01  7.45D-01  3.69D-01  7.42D-01
                    CP:  9.66D-01  6.89D-01
 E= -1263.67843126016     Delta-E=       -0.000000000010 Rises=F Damp=F
 DIIS: error= 5.08D-08 at cycle   8 NSaved=   8.
 NSaved= 8 IEnMin= 8 EnMin= -1263.67843126016     IErMin= 8 ErrMin= 5.08D-08
 ErrMax= 5.08D-08  0.00D+00 EMaxC= 1.00D-01 BMatC= 2.01D-12 BMatP= 1.34D-11
 IDIUse=1 WtCom= 1.00D+00 WtEn= 0.00D+00
 Coeff-Com:  0.811D-04-0.415D-02-0.121D-01-0.111D-01 0.328D-03 0.626D-01
 Coeff-Com:  0.300D+00 0.664D+00
 Coeff:      0.811D-04-0.415D-02-0.121D-01-0.111D-01 0.328D-03 0.626D-01
 Coeff:      0.300D+00 0.664D+00
 Gap=     0.105 Goal=   None    Shift=    0.000
 RMSDP=5.02D-09 MaxDP=1.99D-07 DE=-1.00D-11 OVMax= 7.30D-07

 SCF Done:  E(RB3LYP) =  -1263.67843126     A.U. after   12 cycles
            NFock= 12  Conv=0.50D-08     -V/T= 2.0094
 KE= 1.251950987600D+03 PE=-7.705030432638D+03 EE= 2.796496332886D+03
 Leave Link  502 at Mon Mar  1 09:23:22 2021, MaxMem=   268435456 cpu:             517.2 elap:              21.6
 (Enter /public3/home/sc30001/g16/l801.exe)
 DoSCS=F DFT=T ScalE2(SS,OS)=  1.000000  1.000000
 Range of M.O.s used for correlation:     1   458
 NBasis=   458 NAE=    98 NBE=    98 NFC=     0 NFV=     0
 NROrb=    458 NOA=    98 NOB=    98 NVA=   360 NVB=   360
 Leave Link  801 at Mon Mar  1 09:23:22 2021, MaxMem=   268435456 cpu:               1.0 elap:               0.1
 (Enter /public3/home/sc30001/g16/l1101.exe)
 Leave Link 1101 at Mon Mar  1 09:23:22 2021, MaxMem=   268435456 cpu:               0.8 elap:               0.1
 (Enter /public3/home/sc30001/g16/l1102.exe)
 Symmetrizing basis deriv contribution to polar:
 IMax=3 JMax=2 DiffMx= 0.00D+00
 Leave Link 1102 at Mon Mar  1 09:23:22 2021, MaxMem=   268435456 cpu:               1.7 elap:               0.1
 (Enter /public3/home/sc30001/g16/l1110.exe)
 Leave Link 1110 at Mon Mar  1 09:23:22 2021, MaxMem=   268435456 cpu:               0.5 elap:               0.0
 (Enter /public3/home/sc30001/g16/l1002.exe)
 Minotr:  Closed shell wavefunction.
 Leave Link 1002 at Mon Mar  1 09:23:22 2021, MaxMem=   268435456 cpu:               0.3 elap:               0.0
 (Enter /public3/home/sc30001/g16/l701.exe)
 ... and contract with generalized density number  0.
 Compute integral first derivatives.
 Leave Link  701 at Mon Mar  1 09:23:23 2021, MaxMem=   268435456 cpu:               5.7 elap:               0.3
 (Enter /public3/home/sc30001/g16/l702.exe)
 L702 exits ... SP integral derivatives will be done elsewhere.
 Leave Link  702 at Mon Mar  1 09:23:23 2021, MaxMem=   268435456 cpu:               0.6 elap:               0.0
 (Enter /public3/home/sc30001/g16/l703.exe)
 Integral derivatives from FoFJK, PRISM(SPDF).
 Compute integral first derivatives, UseDBF=F ICtDFT=           0.
 Calling FoFJK, ICntrl=      2147 FMM=F ISym2X=0 I1Cent= 0 IOpClX= 0 NMat=1 NMatS=1 NMatT=0.
 FoFJK:  IHMeth= 1 ICntrl=    2147 DoSepK=F KAlg= 0 I1Cent=           0 FoldK=F
 IRaf=         0 NMat=       1 IRICut=       1 DoRegI=T DoRafI=F ISym2E= 0 IDoP0=0 IntGTp=1.
 FoFCou: FMM=F IPFlag=           0 FMFlag=      100000 FMFlg1=         800
         NFxFlg=           0 DoJE=F BraDBF=F KetDBF=F FulRan=T
         wScrn=  0.000000 ICntrl=      2147 IOpCl=  0 I1Cent=           0 NGrid=           0
         NMat0=    1 NMatS0=      1 NMatT0=    0 NMatD0=    1 NMtDS0=    0 NMtDT0=    0
 Symmetry not used in FoFCou.
 Leave Link  703 at Mon Mar  1 09:23:29 2021, MaxMem=   268435456 cpu:             145.7 elap:               6.1
 (Enter /public3/home/sc30001/g16/l716.exe)
 Dipole        =-7.54172878D-01 4.79161147D-01-8.26412171D-01
 Polarizability= 0.00000000D+00 0.00000000D+00 0.00000000D+00
                 0.00000000D+00 0.00000000D+00 0.00000000D+00
[truncated: 646,288 more chars]
