# Supplementary material for: Mass Spectrometric Behavior and Molecular Mechanisms of Fermented Deoxyanthocyanidins to Alleviate Ulcerative Colitis Based on Network Pharmacology
Source: Int J Anal Chem. 2022 Mar 21;2022:9293208. doi: 10.1155/2022/9293208 (PMC8960007; doi:10.1155/2022/9293208)
Supplement: Supplementary Materials — Table S1. UC-related targets from Genecard and Drugbank. Table S2. First five vina scores and cavity information of the docking simulation pose for deoxyanthocyanins and targeted proteins. File S1. The Gaussian file for the TS1 structure of compound 7. File S2. The Gaussian file for the IRC test of compound 7's TS1. File S3. The Gaussian file for the TS2 structure of compound 7. File S4. The Gaussian file for the IRC test of compound 7's TS2. Figure S1. The optimized geometrical structures by DFT calculations. (A) Apigeninidin; (B) compound 7 (vinylphenol-deoxyanthocyanidin); (C) compound 9 (pyrano-deoxyanthocyanidin). Figure S2. Tandem MS spectra of compound 7 (vinylphenol-deoxyanthocyanidin) by LTQ-Orbitrap MS. (A) Non-deuterated compound 7; (B) deuterated compound 7. Figure S3. Compound-disease regulatory networks about the targeted relationship between the deoxyanthocyanidins and the intersection genes. (A) Before fermentation; (B) after fermentation. Figure S4. GO enrichment analysis of deoxyanthocyanidins targets in treating UC. The horizontal axis of the BP, CC, and MF column represents the number of genes enriched in each item, and the color represents the enrichment significance based on the corrected p value. Figure S5. Schematic diagram of molecular docking. (A) PTGS2-apigeninidin; (B) PTGS2-compound 7; (C) PTGS2-compound 9; (D) ESR1-apigeninidin; (E) ESR1-compound 7; (F) ESR1-compound 9; (G) EGFR-apigeninidin; (H) EGFR-compound 7; (I) EGFR-compound 9. [file 9293208.f1.zip › 9293208.f1/Table S1.txt]

Table S1. UC-related targets from Genecard and Drugbank. 
NOD2
IL6
IL10
TLR4
IL23R
HLA-DRB1
IL1RN
CCR6
ABCB1
TNF
IRF5
ATG16L1
IL10RA
IL10RB
IRGM
INAVA
CTNNB1
MLH1
PRTN3
CD40LG
IL1B
SMAD7
TP53
AKT1
TLR2
SMAD4
CXCL8
MSH2
PIK3CA
MSH6
MPO
STAT3
IL2
CTLA4
NLRP3
HLA-B
CAT
IFNG
CRP
FAS
MMP1
TNFAIP3
FOXP3
IL4
TNFRSF1B
ELANE
IL17A
JAK2
TNFRSF1A
PTPN22
FASLG
HLA-A
SLC11A1
PPARG
NGF
MEFV
APC
ICAM1
RELA
MST1
MUC2
TGFB1
STAT4
PTGS2
GAST
BTNL2
STAT1
TNFSF15
HLA-DQB1
VEGFA
REG4
ALB
MMP9
HRAS
TLR5
PSTPIP1
S100A8
IL13
CARD9
IL1R1
IL22
CCND1
KRAS
CCR3
ERAP1
LACC1
S100A12
MIR21
CTSG
MYO9B
SMAD3
ITGB2
CD4
IL23A
REL
XDH
ZFP90
TPMT
IL7R
TCF4
NOS2
FCGR3B
DUOX2
LTF
GPR35
FGF2
EGF
IL12B
BPI
PTGS1
CLDN18
CIITA
PTEN
CCN2
IL17F
MUC12
PTPRC
IL18
SST
IL12A
ICOSLG
SPP1
C4A
BRINP3
FCGR2A
ODC1
ATP4A
CD28
BRAF
UCN
RET
ERBB2
CARMIL2
CLDN2
CYP2C19
IL2RA
ITGAM
RIPK1
F2
BAX
WRN
CDH1
CDKN1A
TLR9
NOD1
CSF2
CCL2
PLCG2
CD8A
MVK
MIR126
CHGA
PLA2G2A
HRH2
ATP12A
SLC22A4
IRF1
TIMP1
ITGB4
PLG
SLC22A5
TYK2
GNAS
SELE
NLRP1
H19
DEFB4A
HGF
POLD1
F5
S100A9
TERT
APOH
RASGRP1
CALCA
MUC5AC
NKX2-3
MTHFR
TFF1
INS
MIR145
MIR143
SERPINC1
IL5
IL1A
SLC37A4
MMP2
LTA
CASR
IFNG-AS1
PTPN2
LRBA
TFF2
ITGA4
VDR
CDKN1B
MIR34A
NCF4
VCAM1
NFKB1
HLA-DPA1
MAP3K7
MMP3
MIR196B
CLEC7A
CXCR2
ACE
PLA2G4A
EGFR
SERPINE1
MIR222
IFNGR1
DOCK8
MICA
DNMT1
MIR150
CDKN2B
SRC
MASP2
XIAP
LYST
PRKCQ
PTGER4
HP
LAMC2
ZAP70
CCR5
MADCAM1
AXIN2
MIR200C
FOXD2-AS1
DLG5
CD79A
MIR141
GRP
GHRL
CD40
TAP2
POLE
GALNT12
RTEL1
FCGR3A
TFF3
CYBA
CDKN2A
CCL5
HMOX1
TLR3
IL15
TTC7A
MIF
HIF1A
PDGFB
NFKBIA
CASP10
IRAK1
CXCL1
FGFR2
PDGFRL
KRT7
PLEC
CD80
HLA-C
CASP1
IL33
IL6ST
NAT2
IKBKG
SELL
MT-CO1
MIR140
PDGFRB
IBD3
IGF1
H2AC18
IL12RB2
HSPD1
ITGAL
CSF3
COL7A1
SELP
ETS1
VIP
PYY
FGF7
RIPK2
IL26
MUC6
MICB
MYC
PECAM1
SH2D1A
MIR221
CCL11
MUTYH
HLA-DQA1
MLH3
SCT
NFE2L2
IBD5
IFNA2
PDCD1
DPYD
ERCC1
B2M
CCL3
TAC1
RFX5
LEP
FN1
DEFB1
COL17A1
HLA-DRA
FGFR3
DCLRE1C
IBD2
ANTXR2
CXCL5
CCR1
HSPA1L
MIR205
EPX
MLN
SOCS1
RNASE3
CLDN4
MIR20A
SLC6A4
MET
CAV1
SKIV2L
ALOX5
TGFBR1
HMGB1
ADIPOQ
FERMT1
SOCS3
IBD21
MIR155
FOS
ENG
JUP
CCK
MAP2K2
FUT2
F3
KLF6
IL21
IFNA1
IL1RAPL2
IBD8
DEFA5
RFXANK
HPS1
MIR192
MIRLET7A1
MIR25
TJP1
LGALS3
TAP1
IL37
CDX2
JAK3
TACR1
TREM1
ENO1
AURKA
IL18RAP
TGFA
CXCL10
TAPBP
MUC1
IBD7
IL6R
CD55
GZMB
HPGD
IL3
PLAU
JUN
TLR1
MIR26A1
TLR6
MUC3A
IFNB1
RFXAP
BUB1B
MIR127
PSC
DMBT1
BCL2
IBD6
CXCR3
GCG
MIR27A
LCN2
UBAC2
C4B
PMS2
NOX1
HSPA4
POLA1
TOR1A
MBL2
MIR106B
NRAS
NR1I2
CP
BRCA2
ARID1A
MIR15B
IDH1
IL27
IBD4
IBD9
MYD88
LIFR
CD14
MGMT
MKI67
MAPK14
BGLAP
CYP3A4
POMC
PRODH
BUB1
GREM1
MT-CYB
IBD11
IBD12
IBD15
IBD16
IBD18
IBD20
IBD22
IBD23
IBD24
IBD26
IBD27
TGM2
IL19
ARID1B
NTRK1
GPT
GSTP1
CXCL12
IL11
THBD
CXCL2
SMAD2
IL17RA
EP300
RORC
APOB
AREG
NFATC1
LGALS1
MIR24-1
CXCR4
CFH
PTPN12
MT-ND4L
NCF1
CASP3
PROS1
CCL20
CASP8
KRT20
NOTCH1
ESR1
F2RL1
HNF4A
SLC9A3
RUNX3
ADAM17
ABCB11
ANXA1
NR3C1
SHBG
CYP2E1
SERPINA6
CYP2C8
CYP2A6
CYP19A1
CYP2C9
CYP11B1
CYP11B2
CYP2B6
CYP3A5
CYP3A7
SRD5A2
PTGER1
SLCO1A2
NR0B1
AKR1D1
CYP1B1
SLC22A8
ABCC2
CYP3A43
ABCG2
SCN10A
HSD11B2
HSD3B1
HPRT1
ABCC4
ABCC5
SLC28A2
SLC28A3
SLC29A1
SLC29A2
AOX1
PPAT
IMPDH1
CHUK
IKBKB
nat
NAT1
AKR1C1
HSD11B1
MC2R
BCHE
IMPDH2
AKR1C3
AKR1C4
AKR1C2
CYP1A1
CYP2D6
CYP4A11
CYP17A1
